# Supplementary material for: Combining peak- and chromatogram-based retention time alignment algorithms for multiple chromatography-mass spectrometry datasets
Source: BMC Bioinformatics. 2012 Aug 27;13:214. doi: 10.1186/1471-2105-13-214 (PMC3546004; doi:10.1186/1471-2105-13-214)
Supplement: Additional file 1 — Archive containing evaluation tables for theLeishmaniaparasite dataset. The complete evaluation table giving the parameters and classification results for BIPACE, CeMAPP-DTW and Robinson’s [10] method for the Leishmania parasite dataset is contained in a zip-archive along with the corresponding figures. Table S1 in the manuscript corresponds to the file ‘evaluation.csv’ in this archive. [file 1471-2105-13-214-S1.zip]

Archive with 74 entries (65 files):
- leishmania/.svn/text-base/cemapp-memory-histogram.pdf.svn-base
- leishmania/.svn/text-base/.~lock.evaluation.csv#.svn-base
- leishmania/.svn/text-base/cemapp-fp-vs-tp-globalBand-BW.pdf.svn-base
- leishmania/.svn/text-base/bipace-runtime-histogram.png.svn-base
- leishmania/.svn/text-base/executionMetrics.csv.svn-base
- leishmania/.svn/text-base/bipace-recall-vs-precision.png.svn-base
- leishmania/.svn/text-base/cemapp-memory-histogram.png.svn-base
- leishmania/.svn/text-base/cemapp-fp-vs-tp-globalBand-BW.png.svn-base
- leishmania/.svn/text-base/bipace-memory-histogram.pdf.svn-base
- leishmania/.svn/text-base/bipace-fp-vs-tp-rtThres-rtTol.pdf.svn-base
- leishmania/.svn/text-base/evaluation.csv.svn-base
- leishmania/.svn/text-base/cemapp-fp-vs-tp-anchor-rtTol.pdf.svn-base
- leishmania/.svn/text-base/bipace-memory-histogram.png.svn-base
- leishmania/.svn/text-base/cemapp-fp-vs-tp-matchWeight-anchorRadius.pdf.svn-base
- leishmania/.svn/text-base/bipace-fp-vs-tp-rtThres-rtTol.png.svn-base
- leishmania/.svn/text-base/cemapp-fp-vs-tp-anchor-rtTol.png.svn-base
- leishmania/.svn/text-base/cemapp-fp-vs-tp-matchWeight-anchorRadius.png.svn-base
- leishmania/.svn/text-base/bipace-fp-vs-tp-mcs.pdf.svn-base
- leishmania/.svn/text-base/cemapp-runtime-histogram.pdf.svn-base
- leishmania/.svn/text-base/performance.csv.svn-base
- leishmania/.svn/text-base/parameters.csv.svn-base
- leishmania/.svn/text-base/bipace-fp-vs-tp-mcs.png.svn-base
- leishmania/.svn/text-base/cemapp-runtime-histogram.png.svn-base
- leishmania/.svn/text-base/bipace-runtime-histogram.pdf.svn-base
- leishmania/.svn/text-base/bipace-recall-vs-precision.pdf.svn-base
- leishmania/.svn/prop-base/cemapp-fp-vs-tp-matchWeight-anchorRadius.png.svn-base
- leishmania/.svn/prop-base/cemapp-memory-histogram.png.svn-base
- leishmania/.svn/prop-base/bipace-recall-vs-precision.png.svn-base
- leishmania/.svn/prop-base/bipace-fp-vs-tp-rtThres-rtTol.png.svn-base
- leishmania/.svn/prop-base/cemapp-runtime-histogram.png.svn-base
- leishmania/.svn/prop-base/bipace-memory-histogram.png.svn-base
- leishmania/.svn/prop-base/bipace-runtime-histogram.png.svn-base
- leishmania/.svn/prop-base/cemapp-fp-vs-tp-anchor-rtTol.png.svn-base
- leishmania/.svn/prop-base/bipace-fp-vs-tp-mcs.png.svn-base
- leishmania/.svn/prop-base/cemapp-fp-vs-tp-globalBand-BW.png.svn-base
- leishmania/.svn/entries
- leishmania/bipace-fp-vs-tp-mcs.png
- leishmania/bipace-fp-vs-tp-rtThres-rtTol.png
- leishmania/bipace-memory-histogram.png
- leishmania/bipace-recall-vs-precision.png
- leishmania/bipace-runtime-histogram.png
- leishmania/cemapp-fp-vs-tp-anchor-rtTol.png
- leishmania/cemapp-fp-vs-tp-globalBand-BW.png
- leishmania/cemapp-fp-vs-tp-matchWeight-anchorRadius.png
- leishmania/cemapp-memory-histogram.png
- leishmania/cemapp-runtime-histogram.png
- leishmania/evaluation.csv
- leishmania/executionMetrics.csv
- leishmania/parameters.csv
- leishmania/performance.csv
- leishmania/evaluation_best.csv
- leishmania/bipace-fp-vs-tp-rtThres-rtTol.pdf
- leishmania/cemapp-fp-vs-tp-anchor-rtTol.pdf
- leishmania/.~lock.evaluation.csv#
- leishmania/bipace-runtime-histogram.pdf
- leishmania/cemapp-fp-vs-tp-matchWeight-anchorRadius.pdf
- leishmania/bipace-recall-vs-precision.pdf
- leishmania/cemapp-memory-histogram.pdf
- leishmania/cemapp-fp-vs-tp-globalBand-BW.pdf
- leishmania/bipace-fp-vs-tp-mcs.pdf
- leishmania/cemapp-runtime-histogram.pdf
- leishmania/bipace-memory-histogram.pdf
- leishmania/.~lock.evaluation_best.csv#
- leishmania/README~
- leishmania/README
- leishmania/.svn/tmp/text-base/
- leishmania/.svn/tmp/prop-base/
- leishmania/.svn/tmp/props/
- leishmania/.svn/text-base/
- leishmania/.svn/prop-base/
- leishmania/.svn/props/
- leishmania/.svn/tmp/
- leishmania/.svn/
- leishmania/
