# Supplementary material for: Combining peak- and chromatogram-based retention time alignment algorithms for multiple chromatography-mass spectrometry datasets
Source: BMC Bioinformatics. 2012 Aug 27;13:214. doi: 10.1186/1471-2105-13-214 (PMC3546004; doi:10.1186/1471-2105-13-214)
Supplement: Additional file 1 — Archive containing evaluation tables for theLeishmaniaparasite dataset. The complete evaluation table giving the parameters and classification results for BIPACE, CeMAPP-DTW and Robinson’s [10] method for the Leishmania parasite dataset is contained in a zip-archive along with the corresponding figures. Table S1 in the manuscript corresponds to the file ‘evaluation.csv’ in this archive. [file 1471-2105-13-214-S1.zip › leishmania/evaluation.csv]

uid	name	compositeSimilarity	Similarity	maxRTDifference	T	D	dtwFactory	globalGapPenalty	W	R	DTW	BCScope	BC	MCS	TP	FP	FN	TN	Gtsize	Toolsize	Gtunmatched	Toolunmatched	F1	Precision	Recall	FNR	FPR	Specificity	runtime	memory
001a6532-f16d-3d2b-a071-a9b5948ce6b3	CeMAPP-DTW w/ RT	timePenalizedPairwiseSimilarity	dot	NA	NA	0.5	mziDtwWorkerFactory	0	2.25	0	Unpartitioned	Global	0.25	NA	752	632	0	0	1384	22272	0	20888	0.704119850187266	0.543352601156069	1	0	1	0	6.3865	1724.69783782959
0020b290-8c0c-3846-853b-d3e998e9bbda	BiPACE w/ RT	timePenalizedSimilarity	dot	4	0.5	0.5	NA	NA	NA	NA	Unpartitioned	NA	NA	7	655	3	13	9	1384	688	704	8	0.987933634992458	0.995440729483283	0.980538922155689	0.0194610778443114	0.25	0.75	182	172.916114807129
0022f647-7e2a-3202-adaa-cb7b62f95719	BiPACE w/ RT	timePenalizedSimilarity	euclidean	4	0	2	NA	NA	NA	NA	Unpartitioned	NA	NA	8	250	6	0	0	1384	272	1128	16	0.988142292490119	0.9765625	1	0	1	0	0.1435	172.303367614746
003788a4-c440-3230-8f4a-06ffb55f5f57	CeMAPP-DTW w/ RT	timePenalizedPairwiseSimilarity	linCorr	NA	NA	0.5	mziDtwWorkerFactory	0	2	2	Unpartitioned	Global	0.1	NA	706	678	0	0	1384	22272	0	20888	0.675598086124402	0.510115606936416	1	0	1	0	16.1611666666667	1613.52346038818
00516d5c-e265-3da3-926e-f4abc88182ce	BiPACE w/ RT	timePenalizedSimilarity	cosine	4	0	2	NA	NA	NA	NA	Unpartitioned	NA	NA	6	1097	21	18	24	1384	1192	224	32	0.982534706672638	0.981216457960644	0.983856502242152	0.0161434977578475	0.466666666666667	0.533333333333333	0.195833333333333	302.768989562988
005b163d-40ad-30d3-963a-013e57d64dba	CeMAPP-DTW w/ RT	timePenalizedPairwiseSimilarity	dot	NA	NA	2.5	mziDtwWorkerFactory	0	1	2	Unpartitioned	Global	0.1	NA	746	614	0	0	1384	22272	24	20912	0.708452041785375	0.548529411764706	1	0	1	0	3.13566666666667	1603.47041320801
0065c7ab-42d8-392e-8808-3051d34a7955	BiPACE w/ RT	timePenalizedSimilarity	euclidean	4	0.95	3	NA	NA	NA	NA	Unpartitioned	NA	NA	7	908	6	15	15	1384	968	440	24	0.988568317909635	0.993435448577681	0.983748645720477	0.0162513542795233	0.285714285714286	0.714285714285714	0.2085	270.087898254395
00bd3b84-fdbb-30ba-8be3-a007d83a1315	BiPACE w/ RT	timePenalizedSimilarity	cosine	4	0.9	2.5	NA	NA	NA	NA	Unpartitioned	NA	NA	2	1188	8	69	111	1384	1576	8	200	0.968609865470852	0.993311036789298	0.945107398568019	0.0548926014319809	0.0672268907563025	0.932773109243697	0.237333333333333	302.552185058594
00e89f1c-0e7b-3a3a-b661-90fd4cce3572	BiPACE w/ RT	timePenalizedSimilarity	rankCorr	4	0.75	0.25	NA	NA	NA	NA	Unpartitioned	NA	NA	5	349	3	123	5	1384	480	904	0	0.847087378640777	0.991477272727273	0.739406779661017	0.260593220338983	375	625	0.195833333333333	176.754554748535
01252bc7-9925-3820-a9ad-40090bcd89d4	CeMAPP-DTW w/ RT	timePenalizedPairwiseSimilarity	rankCorr	NA	NA	2	mziDtwWorkerFactory	0	1	0	Partitioned	Local	0.1	NA	730	646	0	0	1384	22272	8	20896	0.693257359924027	0.530523255813954	1	0	1	0	3.9345	1547.66722106934
0150550c-47bc-3274-951c-c6d22c203eb7	CeMAPP-DTW w/ RT	timePenalizedPairwiseSimilarity	dot	NA	NA	2.5	mziDtwWorkerFactory	0	2	1	Partitioned	Local	0.25	NA	860	516	0	0	1384	22272	8	20896	0.769230769230769	625	1	0	1	0	1.5105	1474.06616210938
0157e2ec-8670-3237-a681-c61ca37fec96	CeMAPP-DTW w/ RT	timePenalizedPairwiseSimilarity	linCorr	NA	NA	3	mziDtwWorkerFactory	0	2	0	Partitioned	Local	0.1	NA	708	668	0	0	1384	22272	8	20896	0.679462571976967	0.51453488372093	1	0	1	0	2.25816666666667	1359.44515228271
0170b8aa-80b7-3142-a47a-ed22743aa192	CeMAPP-DTW w/ RT	timePenalizedPairwiseSimilarity	cosine	NA	NA	1	mziDtwWorkerFactory	0	2.25	0	Partitioned	Local	0.25	NA	736	648	0	0	1384	22272	0	20888	0.694339622641509	0.531791907514451	1	0	1	0	1.60966666666667	1442.47044372559
0198c2fb-6a32-3eb4-b954-fae051cc2bda	BiPACE w/ RT	timePenalizedSimilarity	cosine	4	0.25	0.25	NA	NA	NA	NA	Unpartitioned	NA	NA	3	952	7	295	106	1384	1480	24	120	0.86310063463282	0.992700729927007	0.763432237369687	0.236567762630313	0.0619469026548672	0.938053097345133	0.1795	266.486976623535
01c07899-b3cf-38c6-9e96-6ef244081d86	CeMAPP-DTW w/ RT	timePenalizedPairwiseSimilarity	linCorr	NA	NA	2	mziDtwWorkerFactory	0	1	0	Unpartitioned	Global	0.25	NA	693	683	0	0	1384	22272	8	20896	0.66988883518608	0.503633720930233	1	0	1	0	36.4656666666667	1866.64332580566
01d22cb6-4072-3c5d-ae44-c6ef7613af40	CeMAPP-DTW w/ RT	timePenalizedPairwiseSimilarity	rankCorr	NA	NA	2.5	mziDtwWorkerFactory	0	1	1	Unpartitioned	Global	0.25	NA	607	761	0	0	1384	22272	16	20904	0.614683544303797	0.443713450292398	1	0	1	0	348.799833333333	2029.2767791748
01d3c982-40da-3995-9012-223a525fd7c2	CeMAPP-DTW w/ RT	timePenalizedPairwiseSimilarity	linCorr	NA	NA	1	mziDtwWorkerFactory	0	2.25	2	Unpartitioned	Global	0.1	NA	720	664	0	0	1384	22272	0	20888	0.684410646387833	0.520231213872832	1	0	1	0	16.1448333333333	1313.31062316895
01d89ccf-ec6a-3348-9663-98eb693a4c28	CeMAPP-DTW w/ RT	timePenalizedPairwiseSimilarity	linCorr	NA	NA	1	mziDtwWorkerFactory	0	2	1	Unpartitioned	Global	0.1	NA	708	676	0	0	1384	22272	0	20888	0.676864244741874	0.511560693641618	1	0	1	0	16.1128333333333	1635.08622741699
01fcd63c-c2ba-3ed3-9c15-b55c9e002576	CeMAPP-DTW w/ RT	timePenalizedPairwiseSimilarity	rankCorr	NA	NA	1	mziDtwWorkerFactory	0	2.25	0	Partitioned	Local	0.25	NA	892	484	0	0	1384	22272	8	20896	0.786596119929453	0.648255813953488	1	0	1	0	6.2715	1526.19895172119
01fd9c96-6f31-3e1d-9615-878105334507	BiPACE w/ RT	timePenalizedSimilarity	rankCorr	4	0.75	0.1	NA	NA	NA	NA	Unpartitioned	NA	NA	4	261	3	206	2	1384	480	912	8	0.714090287277702	0.988636363636364	0.558886509635974	0.441113490364026	0.6	0.4	0.185333333333333	168.547874450684
020bf42f-eb1a-3c5f-96d4-54c6d29259a4	BiPACE w/ RT	timePenalizedSimilarity	dot	4	0.95	2.5	NA	NA	NA	NA	Unpartitioned	NA	NA	7	883	5	17	15	1384	944	464	24	0.987695749440716	0.994369369369369	0.981111111111111	0.0188888888888888	0.25	0.75	0.199333333333333	248.579139709473
0213bf30-4f3a-3247-852d-edf973b7a7ac	BiPACE w/ RT	timePenalizedSimilarity	euclidean	4	0	0.1	NA	NA	NA	NA	Unpartitioned	NA	NA	2	450	75	328	43	1384	992	488	96	0.69071373752878	0.857142857142857	0.57840616966581	0.42159383033419	0.635593220338983	0.364406779661017	0.1825	235.449783325195
02192efb-18e5-39ee-9c22-dd618f583731	BiPACE w/ RT	timePenalizedSimilarity	dot	4	0.9	0.5	NA	NA	NA	NA	Unpartitioned	NA	NA	5	379	3	131	7	1384	520	864	0	0.849775784753363	0.992146596858639	0.743137254901961	0.256862745098039	0.3	0.7	0.171333333333333	170.241546630859
023ebfad-72d7-380f-82e2-26c29db45612	CeMAPP-DTW w/ RT	timePenalizedPairwiseSimilarity	euclidean	NA	NA	1	mziDtwWorkerFactory	0	2	1	Unpartitioned	Global	0.25	NA	435	949	0	0	1384	22272	0	20888	0.478284771852666	0.314306358381503	1	0	1	0	22541	2073.18126678467
0248f7d9-4e81-3402-bbe8-5a347d2318e7	CeMAPP-DTW w/ RT	timePenalizedPairwiseSimilarity	cosine	NA	NA	3	mziDtwWorkerFactory	0	1	2	Partitioned	Local	0.25	NA	687	689	0	0	1384	22272	8	20896	0.666020358700921	0.499273255813953	1	0	1	0	1.63283333333333	1516.88606262207
02499d00-853f-3f5a-84d7-f86e6098b17e	CeMAPP-DTW w/ RT	timePenalizedPairwiseSimilarity	linCorr	NA	NA	2	mziDtwWorkerFactory	0	2	2	Unpartitioned	Global	0.1	NA	687	689	0	0	1384	22272	8	20896	0.666020358700921	0.499273255813953	1	0	1	0	16.1648333333333	1502.36595916748
024adfa1-9a8a-38d7-ad6a-fa8b4cac6f5f	BiPACE w/ RT	timePenalizedSimilarity	rankCorr	4	0.25	0.1	NA	NA	NA	NA	Unpartitioned	NA	NA	5	291	3	105	1	1384	400	984	0	0.843478260869565	0.989795918367347	0.734848484848485	0.265151515151515	0.75	0.25	0.194333333333333	170.070663452148
02525e25-a0a1-347c-81c2-846c402f5a73	CeMAPP-DTW w/ RT	timePenalizedPairwiseSimilarity	dot	NA	NA	2.5	mziDtwWorkerFactory	0	1	2	Partitioned	Local	0.25	NA	792	576	0	0	1384	22272	16	20904	0.733333333333333	0.578947368421053	1	0	1	0	1.5345	1496.99053192139
02774ce6-ad6a-3df6-9be3-4530f438d4ab	BiPACE w/ RT	timePenalizedSimilarity	linCorr	4	0.5	0.25	NA	NA	NA	NA	Unpartitioned	NA	NA	2	795	4	463	114	1384	2072	8	696	0.772970345162858	0.994993742177722	0.631955484896661	0.368044515103339	0.0338983050847458	0.966101694915254	0.221833333333333	171.458961486816
029ca464-7952-3b76-a205-a30d323e24bd	CeMAPP-DTW	plainPairwiseSimilarity	dot	NA	NA	NA	mziDtwWorkerFactory	0	2	0	Partitioned	Local	0.25	NA	977	391	0	0	1384	22272	16	20904	0.833262260127932	0.714181286549708	1	0	1	0	1.32933333333333	1429.74656677246
02ba52ea-8a3d-324b-8aca-7e78844e7c61	BiPACE w/ RT	timePenalizedSimilarity	cosine	4	0.9	3	NA	NA	NA	NA	Unpartitioned	NA	NA	6	1053	8	14	29	1384	1136	280	32	0.989661654135338	0.992459943449576	0.986879100281162	0.0131208997188379	0.216216216216216	0.783783783783784	0.2235	302.488647460938
02bb60df-1256-355c-a034-d279365023c4	CeMAPP-DTW w/ RT	timePenalizedPairwiseSimilarity	dot	NA	NA	2.5	mziDtwWorkerFactory	0	1	0	Partitioned	Local	0.25	NA	707	653	0	0	1384	22272	24	20912	0.684083212385099	0.519852941176471	1	0	1	0	1.40516666666667	1426.33393859863
02c45c5d-a9d8-3bae-9371-6688c33826ec	BiPACE w/ RT	timePenalizedSimilarity	cosine	4	0	0.1	NA	NA	NA	NA	Unpartitioned	NA	NA	2	1166	22	43	81	1384	1464	72	152	0.972882770129328	0.981481481481482	0.964433416046319	0.0355665839536807	0.213592233009709	0.786407766990291	0.233833333333333	302.876266479492
02d8f002-59a8-3d7c-8f67-effda8d18155	CeMAPP-DTW w/ RT	timePenalizedPairwiseSimilarity	cosine	NA	NA	3	mziDtwWorkerFactory	0	1	2	Unpartitioned	Global	0.1	NA	690	686	0	0	1384	22272	8	20896	0.667957405614714	0.501453488372093	1	0	1	0	4.48516666666667	1484.73746490479
030627c1-7603-3aa7-86cb-de5f086a2bd6	BiPACE w/ RT	timePenalizedSimilarity	linCorr	4	0.75	0.1	NA	NA	NA	NA	Unpartitioned	NA	NA	3	452	4	478	50	1384	1136	400	152	0.652236652236652	0.991228070175439	0.486021505376344	0.513978494623656	0.0740740740740741	0.925925925925926	0.142166666666667	168.309852600098
03096187-4505-3b5b-b7ce-3942d64c0fdd	BiPACE w/ RT	timePenalizedSimilarity	euclidean	4	0	2.5	NA	NA	NA	NA	Unpartitioned	NA	NA	2	784	32	295	65	1384	1360	208	184	0.827440633245383	0.96078431372549	0.726598702502317	0.273401297497683	0.329896907216495	0.670103092783505	0.179166666666667	301.345161437988
03162103-db23-3512-80c4-82fc260a7119	CeMAPP-DTW w/ RT	timePenalizedPairwiseSimilarity	cosine	NA	NA	2	mziDtwWorkerFactory	0	2	0	Unpartitioned	Global	0.1	NA	682	694	0	0	1384	22272	8	20896	0.662779397473275	0.495639534883721	1	0	1	0	4.40933333333333	1480.60349273682
031eaaea-1bf6-386f-8a33-7fe9379be432	CeMAPP-DTW	plainPairwiseSimilarity	rankCorr	NA	NA	NA	mziDtwWorkerFactory	0	1	0	Partitioned	Local	0.1	NA	590	786	0	0	1384	22272	8	20896	0.600203458799593	0.428779069767442	1	0	1	0	12.9	1640.43602752686
032723c1-a3a1-345c-9b9a-3262c0fb971b	CeMAPP-DTW w/ RT	timePenalizedPairwiseSimilarity	euclidean	NA	NA	0.5	mziDtwWorkerFactory	0	2.25	0	Unpartitioned	Global	0.25	NA	417	967	0	0	1384	22272	0	20888	0.463076068850639	0.301300578034682	1	0	1	0	22.5313333333333	2079.94031524658
034660bd-5712-3ca9-be85-f4370a653719	BiPACE w/ RT	timePenalizedSimilarity	linCorr	4	0.75	3	NA	NA	NA	NA	Unpartitioned	NA	NA	2	1200	22	32	90	1384	1496	40	152	0.97799511002445	0.981996726677578	0.974025974025974	0.025974025974026	0.196428571428571	0.803571428571429	0.206833333333333	303.11515045166
0361d414-5c29-3d1a-b7c3-1c5659a3dff3	BiPACE w/ RT	timePenalizedSimilarity	linCorr	4	0.25	1	NA	NA	NA	NA	Unpartitioned	NA	NA	7	998	8	4	14	1384	1048	360	24	0.99402390438247	0.992047713717694	0.996007984031936	0.00399201596806387	0.363636363636364	0.636363636363636	0.190166666666667	174.673873901367
03657a84-15ba-3180-ba0a-7a088fe7d1a2	BiPACE w/ RT	timePenalizedSimilarity	linCorr	4	0.95	1	NA	NA	NA	NA	Unpartitioned	NA	NA	4	676	5	271	40	1384	1024	392	32	0.83046683046683	0.992657856093979	0.713833157338965	0.286166842661035	0.111111111111111	0.888888888888889	0.19	171.491027832031
0365d599-4364-31cb-9ba9-915c3bb1cd99	CeMAPP-DTW w/ RT	timePenalizedPairwiseSimilarity	euclidean	NA	NA	3	mziDtwWorkerFactory	0	2	1	Unpartitioned	Global	0.1	NA	499	885	0	0	1384	22272	0	20888	0.530005310674456	0.360549132947977	1	0	1	0	10201	1842.01363372803
038a8aec-59e4-3e82-8606-36371ebf2e0c	CeMAPP-DTW w/ RT	timePenalizedPairwiseSimilarity	dot	NA	NA	3	mziDtwWorkerFactory	0	1	1	Unpartitioned	Global	0.25	NA	685	651	0	0	1384	22272	48	20936	0.677882236516576	0.512724550898204	1	0	1	0	6.95083333333333	1667.76132202148
03966e7d-4423-32a3-a103-b1e2ff8b907d	CeMAPP-DTW w/ RT	timePenalizedPairwiseSimilarity	dot	NA	NA	2	mziDtwWorkerFactory	0	2	2	Partitioned	Local	0.25	NA	867	517	0	0	1384	22272	0	20888	0.770324300310973	0.626445086705202	1	0	1	0	1.46716666666667	1465.99105834961
03a6fcf2-d1a3-3c0a-8d15-7506f87f4ec7	BiPACE w/ RT	timePenalizedSimilarity	euclidean	4	0.75	0.5	NA	NA	NA	NA	Unpartitioned	NA	NA	3	864	7	378	103	1384	1472	32	120	0.81779460482726	0.991963260619977	0.695652173913043	0.304347826086957	0.0636363636363636	0.936363636363636	0.170833333333333	272.152526855469
03b1a143-7853-316c-b877-e4defd7a2046	BiPACE w/ RT	timePenalizedSimilarity	dot	4	0.5	0.25	NA	NA	NA	NA	Unpartitioned	NA	NA	7	219	1	11	1	1384	232	1152	0	0.973333333333333	0.995454545454545	0.952173913043478	0.0478260869565217	0.5	0.5	0.140166666666667	170.58129119873
03c1d09b-be43-305f-85d9-85473108fcf6	BiPACE w/ RT	timePenalizedSimilarity	linCorr	4	0	0.5	NA	NA	NA	NA	Unpartitioned	NA	NA	2	1172	24	42	82	1384	1472	64	152	0.972614107883818	0.979933110367893	0.965403624382208	0.0345963756177924	0.226415094339623	0.773584905660377	0.2055	303.155868530273
03dc54ac-cc49-3bb8-9d99-addaaa066735	BiPACE w/ RT	timePenalizedSimilarity	euclidean	4	0.95	0.5	NA	NA	NA	NA	Unpartitioned	NA	NA	2	673	4	577	106	1384	2488	24	1128	0.698495070057084	0.994091580502216	0.5384	0.4616	0.0363636363636364	0.963636363636364	0.188166666666667	169.61262512207
03e3e8d6-0662-3ac0-8d72-3c83f9884849	CeMAPP-DTW w/ RT	timePenalizedPairwiseSimilarity	cosine	NA	NA	0.5	mziDtwWorkerFactory	0	2.25	2	Partitioned	Local	0.25	NA	716	668	0	0	1384	22272	0	20888	0.681904761904762	0.517341040462428	1	0	1	0	1.45516666666667	1493.74579620361
03f81e90-4cb0-389f-8c0e-2bcf79fe543b	BiPACE w/ RT	timePenalizedSimilarity	dot	4	0	2.5	NA	NA	NA	NA	Unpartitioned	NA	NA	8	814	10	0	0	1384	848	560	24	0.993894993894994	0.987864077669903	1	0	1	0	199	239.71752166748
044c8adc-1707-387a-9d5a-f7b102b06140	CeMAPP-DTW w/ RT	timePenalizedPairwiseSimilarity	rankCorr	NA	NA	2.5	mziDtwWorkerFactory	0	2.25	0	Partitioned	Local	0.25	NA	1050	326	0	0	1384	22272	8	20896	0.865622423742786	0.763081395348837	1	0	1	0	6.33866666666667	1560.30025482178
04a3b144-e6e5-3c6c-8f43-314ca70f5203	BiPACE w/ RT	timePenalizedSimilarity	dot	4	0.5	0.25	NA	NA	NA	NA	Unpartitioned	NA	NA	8	136	0	0	0	1384	136	1248	0	1	1	1	0	NA	NA	0.1345	170.712539672852
04a6c266-6dd1-3091-83d1-64024931e85c	BiPACE w/ RT	timePenalizedSimilarity	euclidean	4	0.9	3	NA	NA	NA	NA	Unpartitioned	NA	NA	6	1051	8	16	29	1384	1136	280	32	0.988711194731891	0.992445703493862	0.985004686035614	0.0149953139643861	0.216216216216216	0.783783783783784	0.220833333333333	270.472846984863
04ac89b2-af53-3b2f-8aef-62a9b09e9e94	CeMAPP-DTW	plainPairwiseSimilarity	euclidean	NA	NA	NA	mziDtwWorkerFactory	0	2	1	Unpartitioned	Global	0.1	NA	449	935	0	0	1384	22272	0	20888	0.489907255864703	0.324421965317919	1	0	1	0	14.5045	1855.30638885498
04b37817-f72d-38a3-87f0-1982a4233346	CeMAPP-DTW w/ RT	timePenalizedPairwiseSimilarity	rankCorr	NA	NA	3	mziDtwWorkerFactory	0	1	0	Partitioned	Local	0.1	NA	614	762	0	0	1384	22272	8	20896	0.617085427135678	0.446220930232558	1	0	1	0	13.1045	1471.23382568359
04d1af69-efd3-37f4-8117-454075df4073	BiPACE w/ RT	timePenalizedSimilarity	euclidean	4	0.5	3	NA	NA	NA	NA	Unpartitioned	NA	NA	3	896	30	192	50	1384	1248	216	80	0.889771598808342	0.967602591792657	0.823529411764706	0.176470588235294	375	625	0.191666666666667	301.379020690918
05031b17-e2f2-3466-8574-87b3b00ed289	BiPACE w/ RT	timePenalizedSimilarity	rankCorr	4	0.9	3	NA	NA	NA	NA	Unpartitioned	NA	NA	4	1158	10	38	82	1384	1320	96	32	0.979695431472081	0.991438356164384	0.968227424749164	0.0317725752508361	0.108695652173913	0.891304347826087	0.261333333333333	303.30322265625
0506a756-01b8-3c16-b3a8-08c975836101	BiPACE w/ RT	timePenalizedSimilarity	linCorr	4	0.5	3	NA	NA	NA	NA	Unpartitioned	NA	NA	5	1161	21	14	60	1384	1288	128	32	0.985150615188799	0.982233502538071	0.988085106382979	0.0119148936170212	0.259259259259259	0.740740740740741	0.239166666666667	303.261192321777
050af17b-ee76-3046-837f-82e7eb25dcee	BiPACE w/ RT	timePenalizedSimilarity	cosine	4	0.5	2.5	NA	NA	NA	NA	Unpartitioned	NA	NA	5	1167	22	18	57	1384	1296	120	32	0.983150800336984	0.981497056349874	0.984810126582279	0.0151898734177215	0.278481012658228	0.721518987341772	0.2055	302.884330749512
050d3b50-e751-3e92-9499-12b2cc004799	BiPACE w/ RT	timePenalizedSimilarity	cosine	4	0.25	3	NA	NA	NA	NA	Unpartitioned	NA	NA	2	1194	26	32	84	1384	1480	48	144	0.976287816843827	0.978688524590164	0.973898858075041	0.0261011419249593	0.236363636363636	0.763636363636364	0.231666666666667	302.994651794434
050e84c2-cfab-3cd9-9a0e-fd2fb41890f5	CeMAPP-DTW w/ RT	timePenalizedPairwiseSimilarity	rankCorr	NA	NA	1	mziDtwWorkerFactory	0	2.25	0	Partitioned	Local	0.1	NA	891	485	0	0	1384	22272	8	20896	0.78606087340097	0.647529069767442	1	0	1	0	3948	1549.53554534912
0534979f-e212-37fd-b612-06b3b9c3e4c0	BiPACE w/ RT	timePenalizedSimilarity	dot	4	0.9	3	NA	NA	NA	NA	Unpartitioned	NA	NA	6	1051	10	14	29	1384	1128	280	24	0.988711194731891	0.99057492931197	0.986854460093897	0.0131455399061032	0.256410256410256	0.743589743589744	0.229666666666667	302.571632385254
054a0180-2d56-398a-949f-ff42ebc2a3e8	BiPACE w/ RT	timePenalizedSimilarity	dot	4	0.95	0.25	NA	NA	NA	NA	Unpartitioned	NA	NA	7	544	3	703	102	1384	2416	32	1064	0.606465997770346	0.994515539305302	0.436246992782678	0.563753007217322	0.0285714285714286	0.971428571428571	0.1975	168.386985778809
055afe0f-6041-325e-8e39-28d7dab81fc5	BiPACE w/ RT	timePenalizedSimilarity	dot	4	0.5	0.25	NA	NA	NA	NA	Unpartitioned	NA	NA	4	640	4	244	40	1384	960	456	32	0.837696335078534	0.993788819875776	0.723981900452489	0.276018099547511	0.0909090909090909	0.909090909090909	0.148666666666667	170.720191955566
055b96ea-cf7b-3c81-9540-6fd321771a0a	BiPACE w/ RT	timePenalizedSimilarity	cosine	4	0.5	1	NA	NA	NA	NA	Unpartitioned	NA	NA	4	1167	8	57	88	1384	1352	64	32	0.972905377240517	0.993191489361702	0.95343137254902	0.0465686274509803	0.0833333333333334	0.916666666666667	0.249666666666667	302.696174621582
058bc08a-e1b1-32c7-b5f6-b20e83d2da20	CeMAPP-DTW	plainPairwiseSimilarity	cosine	NA	NA	NA	mziDtwWorkerFactory	0	2	0	Partitioned	Local	0.1	NA	705	671	0	0	1384	22272	8	20896	0.677558865929841	0.512354651162791	1	0	1	0	1.22716666666667	1343.90045928955
059ccb23-120b-32c2-8fee-31f26ea34e6b	CeMAPP-DTW w/ RT	timePenalizedPairwiseSimilarity	linCorr	NA	NA	0.5	mziDtwWorkerFactory	0	2	1	Partitioned	Local	0.1	NA	706	678	0	0	1384	22272	0	20888	0.675598086124402	0.510115606936416	1	0	1	0	2.2675	1345.14867401123
05b3ab12-06a0-3ebf-a5d7-5eeb48ca2017	BiPACE w/ RT	timePenalizedSimilarity	linCorr	4	0.9	2.5	NA	NA	NA	NA	Unpartitioned	NA	NA	5	1135	8	47	66	1384	1288	128	32	0.976344086021505	0.993000874890639	0.960236886632826	0.0397631133671743	0.108108108108108	0.891891891891892	0.198833333333333	302.686798095703
05c51935-03eb-357e-907c-116b6f299ff3	BiPACE	plainSimilarity	euclidean	4	NA	NA	NA	NA	NA	NA	Unpartitioned	NA	NA	3	1037	28	136	79	1384	1352	104	72	0.926720285969616	0.973708920187793	0.884057971014493	0.115942028985507	0.261682242990654	0.738317757009346	0.201333333333333	302.043243408203
05d9573e-1ea4-3947-88e2-bcb4dfb5a189	CeMAPP-DTW w/ RT	timePenalizedPairwiseSimilarity	dot	NA	NA	1	mziDtwWorkerFactory	0	2	1	Partitioned	Local	0.1	NA	835	549	0	0	1384	22272	0	20888	0.752591257323118	0.603323699421965	1	0	1	0	1.15366666666667	1419.70429992676
05dfb958-79b5-3d3b-a999-ca97480bda7e	BiPACE w/ RT	timePenalizedSimilarity	rankCorr	4	0.9	0.5	NA	NA	NA	NA	Unpartitioned	NA	NA	8	8	0	0	0	1384	8	1376	0	1	1	1	0	NA	NA	0.147833333333333	170.480484008789
05f12592-e150-3e7d-9353-32ffa3e8d7fc	BiPACE w/ RT	timePenalizedSimilarity	dot	4	0.5	3	NA	NA	NA	NA	Unpartitioned	NA	NA	5	1050	22	46	34	1384	1176	232	24	0.968634686346863	0.979477611940298	0.958029197080292	0.041970802919708	0.392857142857143	0.607142857142857	0.2235	301.837203979492
061158f8-4be9-3821-ad2e-60e2ae378a44	CeMAPP-DTW	plainPairwiseSimilarity	euclidean	NA	NA	NA	mziDtwWorkerFactory	0	2	0	Unpartitioned	Global	0.25	NA	449	935	0	0	1384	22272	0	20888	0.489907255864703	0.324421965317919	1	0	1	0	22.6296666666667	2095.564453125
061e781d-0339-3d6f-b3d5-9f8716d82687	BiPACE w/ RT	timePenalizedSimilarity	euclidean	4	0.95	0.5	NA	NA	NA	NA	Unpartitioned	NA	NA	5	304	3	108	1	1384	416	968	0	0.845618915159944	0.990228013029316	0.737864077669903	0.262135922330097	0.75	0.25	0.139333333333333	169.326477050781
065d6282-83dc-3cc1-b3d8-eda614bf6cb1	CeMAPP-DTW w/ RT	timePenalizedPairwiseSimilarity	linCorr	NA	NA	2	mziDtwWorkerFactory	0	1	0	Partitioned	Local	0.25	NA	668	708	0	0	1384	22272	8	20896	0.653620352250489	0.48546511627907	1	0	1	0	4.01166666666667	1407.67789459229
06770636-c290-366d-a55f-69a5e0437dfe	BiPACE w/ RT	timePenalizedSimilarity	dot	4	0.95	0.5	NA	NA	NA	NA	Unpartitioned	NA	NA	8	673	4	577	106	1384	2488	24	1128	0.698495070057084	0.994091580502216	0.5384	0.4616	0.0363636363636364	0.963636363636364	221	180.139183044434
06829720-6d61-3e00-87e6-d5a68eece331	BiPACE w/ RT	timePenalizedSimilarity	euclidean	4	0.25	2.5	NA	NA	NA	NA	Unpartitioned	NA	NA	2	784	32	295	65	1384	1360	208	184	0.827440633245383	0.96078431372549	0.726598702502317	0.273401297497683	0.329896907216495	0.670103092783505	0.209833333333333	301.025123596191
06868ab2-4346-3e2f-90df-9a9a3b1681de	CeMAPP-DTW	plainPairwiseSimilarity	dot	NA	NA	NA	mziDtwWorkerFactory	0	2.25	1	Unpartitioned	Global	0.1	NA	739	549	0	0	1384	22272	96	20984	0.72915638875185	0.573757763975155	1	0	1	0	2816	1676.94243621826
069610bc-fceb-34ba-98b6-bfa2f3984ad0	CeMAPP-DTW	plainPairwiseSimilarity	rankCorr	NA	NA	NA	mziDtwWorkerFactory	0	2	0	Unpartitioned	Global	0.1	NA	557	819	0	0	1384	22272	8	20896	0.576306259699948	0.404796511627907	1	0	1	0	144.872166666667	1814.9563369751
06a03748-8e12-34b9-8021-b607de82450a	CeMAPP-DTW	plainPairwiseSimilarity	cosine	NA	NA	NA	mziDtwWorkerFactory	0	2	0	Unpartitioned	Global	0.25	NA	674	702	0	0	1384	22272	8	20896	0.657560975609756	0.489825581395349	1	0	1	0	10.3601666666667	1753.48474121094
06cde9d3-933b-3c46-ba02-ce4a3e29894d	CeMAPP-DTW w/ RT	timePenalizedPairwiseSimilarity	rankCorr	NA	NA	2	mziDtwWorkerFactory	0	1	1	Unpartitioned	Global	0.1	NA	632	752	0	0	1384	22272	0	20888	0.626984126984127	0.456647398843931	1	0	1	0	156.483666666667	1805.69504547119
06e0d7ce-e228-3c48-bae4-95f24e4c2b65	CeMAPP-DTW w/ RT	timePenalizedPairwiseSimilarity	rankCorr	NA	NA	2	mziDtwWorkerFactory	0	1	0	Partitioned	Local	0.25	NA	636	748	0	0	1384	22272	0	20888	0.62970297029703	0.459537572254335	1	0	1	0	27.0715	1685.39613342285
07060aa9-b30c-32cc-b3a3-2a99aae0b2d6	BiPACE w/ RT	timePenalizedSimilarity	dot	4	0	2	NA	NA	NA	NA	Unpartitioned	NA	NA	8	838	10	0	0	1384	872	536	24	0.994068801897983	0.988207547169811	1	0	1	0	0.166833333333333	262.349884033203
07348f2b-d3c0-32ac-9e25-170c5138924b	BiPACE w/ RT	timePenalizedSimilarity	euclidean	4	0.95	1	NA	NA	NA	NA	Unpartitioned	NA	NA	3	799	5	419	97	1384	1488	64	168	0.790306627101879	0.993781094527363	0.655993431855501	0.344006568144499	0.0490196078431373	0.950980392156863	166	226.160087585449
07372467-95d1-3580-9226-77e81831efdc	BiPACE w/ RT	timePenalizedSimilarity	linCorr	4	0.5	2	NA	NA	NA	NA	Unpartitioned	NA	NA	6	1104	19	17	28	1384	1200	216	32	0.983957219251337	0.983081032947462	0.984834968777877	0.0151650312221231	0.404255319148936	0.595744680851064	191	302.935653686523
07468ae7-cf7d-36c8-8007-f5938a9f324c	CeMAPP-DTW	plainPairwiseSimilarity	rankCorr	NA	NA	NA	mziDtwWorkerFactory	0	1	2	Unpartitioned	Global	0.1	NA	541	835	0	0	1384	22272	8	20896	0.564423578508086	0.393168604651163	1	0	1	0	149.374833333333	1776.68974304199
0749b001-412e-365d-83ce-d4a1c397f927	CeMAPP-DTW w/ RT	timePenalizedPairwiseSimilarity	rankCorr	NA	NA	2.5	mziDtwWorkerFactory	0	2	0	Partitioned	Local	0.25	NA	855	521	0	0	1384	22272	8	20896	0.76647243388615	0.621366279069767	1	0	1	0	6.44216666666667	1575.05860137939
07632b4c-32c3-343d-a6f0-4879f6da5a91	BiPACE w/ RT	timePenalizedSimilarity	euclidean	4	0.25	0.5	NA	NA	NA	NA	Unpartitioned	NA	NA	4	1133	6	97	92	1384	1368	56	40	0.956521739130435	0.994732221246708	0.921138211382114	0.0788617886178862	0.0612244897959183	0.938775510204082	228	302.121978759766
076f588d-a285-3d16-8d9a-69f1f49b9933	BiPACE w/ RT	timePenalizedSimilarity	dot	4	0.5	0.25	NA	NA	NA	NA	Unpartitioned	NA	NA	5	500	4	135	9	1384	664	736	16	0.877963125548727	0.992063492063492	0.78740157480315	0.21259842519685	0.307692307692308	0.692307692307692	0.154833333333333	170.768081665039
07949c04-a5f8-3ba3-a0fe-d88d03fe1a77	CeMAPP-DTW w/ RT	timePenalizedPairwiseSimilarity	linCorr	NA	NA	3	mziDtwWorkerFactory	0	2	2	Partitioned	Local	0.25	NA	691	685	0	0	1384	22272	8	20896	0.668601838413159	0.502180232558139	1	0	1	0	1.9735	1510.15868377686
07958332-b3df-3594-ae18-099c6af96ee4	BiPACE w/ RT	timePenalizedSimilarity	linCorr	4	0.95	0.1	NA	NA	NA	NA	Unpartitioned	NA	NA	2	396	2	752	82	1384	1824	152	592	0.51228978007762	0.994974874371859	0.344947735191638	0.655052264808362	0.0238095238095238	0.976190476190476	0.1415	166.163917541504
07f36bd6-325c-3fcd-9f58-ca09423fd988	BiPACE w/ RT	timePenalizedSimilarity	rankCorr	4	0.95	1	NA	NA	NA	NA	Unpartitioned	NA	NA	5	505	4	129	10	1384	664	736	16	0.883639545056868	0.992141453831041	0.796529968454259	0.203470031545741	0.285714285714286	0.714285714285714	213	299.677597045898
07fd20d1-4db1-3d5f-b69b-c43497921c48	BiPACE w/ RT	timePenalizedSimilarity	rankCorr	4	0.9	3	NA	NA	NA	NA	Unpartitioned	NA	NA	7	974	8	4	14	1384	1024	384	24	0.993877551020408	0.991853360488798	0.995910020449898	0.00408997955010226	0.363636363636364	0.636363636363636	0.246666666666667	302.898490905762
0807a279-0191-39ba-9046-3b826c1df5b9	CeMAPP-DTW w/ RT	timePenalizedPairwiseSimilarity	cosine	NA	NA	2.5	mziDtwWorkerFactory	0	2	1	Partitioned	Local	0.1	NA	715	653	0	0	1384	22272	16	20904	0.686509841574652	0.52266081871345	1	0	1	0	1.38983333333333	1510.1051864624
0837210c-4e7d-3f2a-bd83-8cc17f69226e	CeMAPP-DTW w/ RT	timePenalizedPairwiseSimilarity	dot	NA	NA	1	mziDtwWorkerFactory	0	2	1	Unpartitioned	Global	0.25	NA	835	549	0	0	1384	22272	0	20888	0.752591257323118	0.603323699421965	1	0	1	0	6.8355	1627.01392364502
0855f169-6082-399b-900d-18445464955e	CeMAPP-DTW w/ RT	timePenalizedPairwiseSimilarity	dot	NA	NA	1	mziDtwWorkerFactory	0	1	2	Unpartitioned	Global	0.25	NA	803	581	0	0	1384	22272	0	20888	0.734339277549154	0.580202312138728	1	0	1	0	7067	1671.49294281006
085cdb72-3c4e-32d3-ad14-8c51b76c4ace	BiPACE w/ RT	timePenalizedSimilarity	linCorr	4	0.9	0.25	NA	NA	NA	NA	Unpartitioned	NA	NA	6	196	1	42	1	1384	240	1144	0	0.901149425287356	0.99492385786802	0.823529411764706	0.176470588235294	0.5	0.5	0.158833333333333	168.554580688477
085ff170-7fd1-3567-a22d-78b76aae4eef	CeMAPP-DTW w/ RT	timePenalizedPairwiseSimilarity	euclidean	NA	NA	2.5	mziDtwWorkerFactory	0	1	1	Partitioned	Local	0.1	NA	773	611	0	0	1384	22272	0	20888	0.716736207695874	0.558526011560694	1	0	1	0	1.46033333333333	1539.44860076904
086502da-4d51-3790-a669-10a57a93a851	CeMAPP-DTW	plainPairwiseSimilarity	cosine	NA	NA	NA	mziDtwWorkerFactory	0	2.25	0	Unpartitioned	Global	0.1	NA	771	605	0	0	1384	22272	8	20896	0.71821145784816	0.560319767441861	1	0	1	0	4.47283333333333	1434.93307495117
08711f78-2091-3256-831f-af377483739e	BiPACE w/ RT	timePenalizedSimilarity	cosine	4	0.75	2	NA	NA	NA	NA	Unpartitioned	NA	NA	6	1074	8	17	29	1384	1160	256	32	0.988495167970548	0.992606284658041	0.984417965169569	0.0155820348304307	0.216216216216216	0.783783783783784	0.224666666666667	302.578155517578
08915ada-2d4c-3663-92f0-81dffc538c68	BiPACE w/ RT	timePenalizedSimilarity	rankCorr	4	0.5	2	NA	NA	NA	NA	Unpartitioned	NA	NA	4	1187	20	28	77	1384	1344	72	32	0.98018166804294	0.983429991714996	0.976954732510288	0.0230452674897119	0.206185567010309	0.793814432989691	0.274666666666667	379.471168518066
0893e0d3-24a4-3f2b-a64d-943da4d0697a	CeMAPP-DTW w/ RT	timePenalizedPairwiseSimilarity	rankCorr	NA	NA	0.5	mziDtwWorkerFactory	0	1	2	Unpartitioned	Global	0.25	NA	709	675	0	0	1384	22264	0	20880	0.677496416626851	0.51228323699422	1	0	1	0	331.600166666667	2011.75415039062
08a320f7-7c11-3105-a65d-c5c7e14fccb6	BiPACE w/ RT	timePenalizedSimilarity	rankCorr	4	0.9	0.25	NA	NA	NA	NA	Unpartitioned	NA	NA	4	477	4	256	23	1384	776	624	16	0.785831960461285	0.991683991683992	0.65075034106412	0.34924965893588	0.148148148148148	0.851851851851852	176	169.180992126465
08c8d910-8931-3f69-bf72-5090047e0fc3	CeMAPP-DTW w/ RT	timePenalizedPairwiseSimilarity	dot	NA	NA	3	mziDtwWorkerFactory	0	1	1	Partitioned	Local	0.1	NA	729	615	0	0	1384	22272	40	20928	0.703328509406657	0.542410714285714	1	0	1	0	1.20383333333333	1321.23453521729
08d6adba-d154-3dcb-8b44-86d35300d941	BiPACE w/ RT	timePenalizedSimilarity	rankCorr	4	0	0.5	NA	NA	NA	NA	Unpartitioned	NA	NA	6	1076	19	16	25	1384	1160	248	24	0.983996342021033	0.982648401826484	0.985347985347985	0.0146520146520146	0.431818181818182	0.568181818181818	0.247333333333333	556.683265686035
08d87d24-74cd-33bf-811a-248e5167e0de	CeMAPP-DTW w/ RT	timePenalizedPairwiseSimilarity	cosine	NA	NA	3	mziDtwWorkerFactory	0	2.25	0	Unpartitioned	Global	0.1	NA	782	594	0	0	1384	22272	8	20896	0.724745134383689	0.568313953488372	1	0	1	0	4549	1476.04244232178
08f2c0b6-f06e-31be-9eae-323bd5ccb352	CeMAPP-DTW w/ RT	timePenalizedPairwiseSimilarity	dot	NA	NA	0.5	mziDtwWorkerFactory	0	2	2	Partitioned	Local	0.1	NA	789	595	0	0	1384	22272	0	20888	0.726184997699034	0.570086705202312	1	0	1	0	1.14166666666667	1397.74537658691
08f4c696-8d9e-37b9-b97b-ca33f8ed4d8a	CeMAPP-DTW w/ RT	timePenalizedPairwiseSimilarity	rankCorr	NA	NA	0.5	mziDtwWorkerFactory	0	1	0	Unpartitioned	Global	0.25	NA	709	675	0	0	1384	22264	0	20880	0.677496416626851	0.51228323699422	1	0	1	0	351142	2060.15496826172
08f689de-e210-3991-b79b-b0d3f7d9bdd1	BiPACE w/ RT	timePenalizedSimilarity	dot	4	0.75	2.5	NA	NA	NA	NA	Unpartitioned	NA	NA	2	1165	22	54	87	1384	1496	56	168	0.968412302576891	0.981465880370682	0.955701394585726	0.044298605414274	0.201834862385321	0.798165137614679	0.235666666666667	174.803848266602
0903f53c-b7dd-36cc-a938-f33de9eff896	CeMAPP-DTW	plainPairwiseSimilarity	rankCorr	NA	NA	NA	mziDtwWorkerFactory	0	2.25	0	Unpartitioned	Global	0.1	NA	712	672	0	0	1384	22272	0	20888	0.679389312977099	0.514450867052023	1	0	1	0	152024	1793.28201293945
0904f0a6-3d19-3a0a-9d83-eeb879e49f1b	CeMAPP-DTW w/ RT	timePenalizedPairwiseSimilarity	dot	NA	NA	3	mziDtwWorkerFactory	0	2.25	1	Partitioned	Local	0.25	NA	913	463	0	0	1384	22272	8	20896	0.797728265618174	0.663517441860465	1	0	1	0	1.46816666666667	1479.23871612549
091aef36-ed41-3f9a-a20f-e10a99d32d7f	CeMAPP-DTW w/ RT	timePenalizedPairwiseSimilarity	dot	NA	NA	2.5	mziDtwWorkerFactory	0	1	1	Partitioned	Local	0.25	NA	753	607	0	0	1384	22272	24	20912	0.712730714623758	0.553676470588235	1	0	1	0	1.42266666666667	1449.78456115723
0927ef5a-4dc4-3857-9560-7e4c6273ca34	BiPACE w/ RT	timePenalizedSimilarity	rankCorr	4	0.75	0.25	NA	NA	NA	NA	Unpartitioned	NA	NA	7	126	0	18	0	1384	144	1240	0	0.933333333333333	1	875	125	NA	NA	0.177666666666667	170.284164428711
093d9cea-7523-39c8-84bd-3f1ec62a07c7	CeMAPP-DTW w/ RT	timePenalizedPairwiseSimilarity	euclidean	NA	NA	2	mziDtwWorkerFactory	0	2.25	0	Partitioned	Local	0.25	NA	811	557	0	0	1384	22272	16	20904	0.744378155117026	0.592836257309941	1	0	1	0	1.62916666666667	1516.01926422119
093f5d13-1101-38e7-91a1-3c935068b1ae	BiPACE w/ RT	timePenalizedSimilarity	linCorr	4	0.95	0.5	NA	NA	NA	NA	Unpartitioned	NA	NA	7	119	0	17	0	1384	136	1248	0	0.933333333333333	1	875	125	NA	NA	0.129833333333333	169.157348632812
094383de-6f96-3c1a-8073-d41258fc6956	BiPACE w/ RT	timePenalizedSimilarity	cosine	4	0.25	0.5	NA	NA	NA	NA	Unpartitioned	NA	NA	4	1134	6	96	92	1384	1368	56	40	0.956962025316456	0.994736842105263	0.921951219512195	0.0780487804878048	0.0612244897959183	0.938775510204082	0.195666666666667	301.907127380371
094c1ad7-caed-34bd-932e-d6b2cecac29a	BiPACE w/ RT	timePenalizedSimilarity	euclidean	4	0	2	NA	NA	NA	NA	Unpartitioned	NA	NA	4	604	43	145	24	1384	872	568	56	0.865329512893983	0.933539412673879	0.806408544726302	0.193591455273698	0.641791044776119	0.358208955223881	0.1695	291.978881835938
096bfa16-9662-3f8b-8e07-4f06cdbd372f	CeMAPP-DTW w/ RT	timePenalizedPairwiseSimilarity	dot	NA	NA	3	mziDtwWorkerFactory	0	2.25	2	Partitioned	Local	0.1	NA	879	489	0	0	1384	22272	16	20904	0.78237650200267	0.642543859649123	1	0	1	0	1.26683333333333	1315.63674926758
09a9dfd3-5303-3b63-9d37-3177e67fc8bd	CeMAPP-DTW w/ RT	timePenalizedPairwiseSimilarity	rankCorr	NA	NA	1	mziDtwWorkerFactory	0	2	1	Partitioned	Local	0.1	NA	722	662	0	0	1384	22272	0	20888	0.685660018993352	0.521676300578035	1	0	1	0	13.3975	1492.16621398926
09b7fc1b-9148-3c07-9fc8-c704d6c113c3	BiPACE w/ RT	timePenalizedSimilarity	rankCorr	4	0.75	3	NA	NA	NA	NA	Unpartitioned	NA	NA	7	1042	11	4	15	1384	1096	312	24	0.992853739876132	0.989553656220323	0.996175908221797	0.00382409177820264	0.423076923076923	0.576923076923077	0.265166666666667	319.600883483887
09c57d40-4624-35ac-86d7-7d9371026ad6	CeMAPP-DTW w/ RT	timePenalizedPairwiseSimilarity	cosine	NA	NA	1	mziDtwWorkerFactory	0	2.25	0	Partitioned	Local	0.1	NA	812	572	0	0	1384	22272	0	20888	0.739526411657559	0.586705202312139	1	0	1	0	1.18783333333333	1370.59253692627
09cb0685-82a4-397d-8138-28a5890b43c5	BiPACE w/ RT	timePenalizedSimilarity	dot	4	0.95	0.1	NA	NA	NA	NA	Unpartitioned	NA	NA	2	396	2	752	82	1384	1824	152	592	0.51228978007762	0.994974874371859	0.344947735191638	0.655052264808362	0.0238095238095238	0.976190476190476	0.174333333333333	165.957473754883
09dd734d-48c5-3542-90a9-8d665f7d0573	BiPACE w/ RT	timePenalizedSimilarity	linCorr	4	0.9	2	NA	NA	NA	NA	Unpartitioned	NA	NA	8	692	4	0	0	1384	712	688	16	0.997118155619596	0.994252873563218	1	0	1	0	0.16	195.609680175781
09e6f7d6-c796-34e2-ae6f-93646d1c089d	CeMAPP-DTW w/ RT	timePenalizedPairwiseSimilarity	linCorr	NA	NA	0.5	mziDtwWorkerFactory	0	1	2	Partitioned	Local	0.1	NA	696	688	0	0	1384	22264	0	20880	0.669230769230769	0.502890173410405	1	0	1	0	1.67016666666667	1485.20349121094
09f6d843-19a7-37af-95e6-c4bb38b8c3e2	CeMAPP-DTW w/ RT	timePenalizedPairwiseSimilarity	dot	NA	NA	0.5	mziDtwWorkerFactory	0	1	2	Partitioned	Local	0.1	NA	747	637	0	0	1384	22272	0	20888	0.70107930549038	0.539739884393064	1	0	1	0	1.19166666666667	1450.04318237305
0a0983bf-4086-3a33-bd6a-dd5f85846782	CeMAPP-DTW w/ RT	timePenalizedPairwiseSimilarity	linCorr	NA	NA	2.5	mziDtwWorkerFactory	0	1	1	Partitioned	Local	0.1	NA	687	689	0	0	1384	22272	8	20896	0.666020358700921	0.499273255813953	1	0	1	0	2.39016666666667	1372.544090271
0a38ad03-d496-3127-8923-d01dac82bc4a	BiPACE w/ RT	timePenalizedSimilarity	linCorr	4	0.95	0.1	NA	NA	NA	NA	Unpartitioned	NA	NA	7	396	2	752	82	1384	1824	152	592	0.51228978007762	0.994974874371859	0.344947735191638	0.655052264808362	0.0238095238095238	0.976190476190476	0.168333333333333	166.266120910645
0a466852-6fd5-36bf-88bc-addadfca7a8e	CeMAPP-DTW w/ RT	timePenalizedPairwiseSimilarity	dot	NA	NA	2	mziDtwWorkerFactory	0	2	0	Partitioned	Local	0.25	NA	1032	352	0	0	1384	22272	0	20888	0.854304635761589	0.745664739884393	1	0	1	0	1.3665	1433.09750366211
0a4748f5-03d1-364a-8968-dda2b489beac	BiPACE w/ RT	timePenalizedSimilarity	euclidean	4	0.95	0.1	NA	NA	NA	NA	Unpartitioned	NA	NA	5	396	2	752	82	1384	1824	152	592	0.51228978007762	0.994974874371859	0.344947735191638	0.655052264808362	0.0238095238095238	0.976190476190476	0.173833333333333	165.929008483887
0a505ae2-fafa-317e-a665-3c1405deb5b7	BiPACE w/ RT	timePenalizedSimilarity	euclidean	4	0.95	1	NA	NA	NA	NA	Unpartitioned	NA	NA	8	136	0	0	0	1384	136	1248	0	1	1	1	0	NA	NA	0.130333333333333	171.219619750977
0a582ff4-7d71-3522-8cf7-b2880363ea2a	BiPACE	plainSimilarity	euclidean	4	NA	NA	NA	NA	NA	NA	Unpartitioned	NA	NA	6	876	14	38	16	1384	976	440	32	0.971175166297118	0.984269662921348	0.958424507658643	0.0415754923413567	0.466666666666667	0.533333333333333	0.1805	301.833488464355
0a7722dc-3e42-39bf-a27d-a3248f4e81a4	CeMAPP-DTW	plainPairwiseSimilarity	euclidean	NA	NA	NA	mziDtwWorkerFactory	0	1	2	Partitioned	Local	0.1	NA	628	756	0	0	1384	22272	0	20888	0.624254473161034	0.453757225433526	1	0	1	0	1.72283333333333	1598.97289276123
0ad3edb5-4a85-3f85-b02b-9735fbd16196	BiPACE w/ RT	timePenalizedSimilarity	cosine	4	0.75	0.1	NA	NA	NA	NA	Unpartitioned	NA	NA	3	452	4	478	50	1384	1136	400	152	0.652236652236652	0.991228070175439	0.486021505376344	0.513978494623656	0.0740740740740741	0.925925925925926	0.173666666666667	168.132186889648
0ae59ace-9f38-3bdd-9654-042e15c5b55e	CeMAPP-DTW w/ RT	timePenalizedPairwiseSimilarity	euclidean	NA	NA	3	mziDtwWorkerFactory	0	2.25	0	Partitioned	Local	0.25	NA	807	545	0	0	1384	22272	32	20920	0.747568318666049	0.59689349112426	1	0	1	0	1.61566666666667	1495.51319885254
0aed19d9-3632-386f-86cb-03342596fd1c	CeMAPP-DTW	plainPairwiseSimilarity	linCorr	NA	NA	NA	mziDtwWorkerFactory	0	1	0	Partitioned	Local	0.1	NA	719	657	0	0	1384	22272	8	20896	0.686396181384248	0.522529069767442	1	0	1	0	1.60583333333333	1440.82622528076
0af59420-888f-32ea-8f3c-fdd3758f9451	BiPACE w/ RT	timePenalizedSimilarity	rankCorr	4	0.75	2	NA	NA	NA	NA	Unpartitioned	NA	NA	5	1140	11	28	61	1384	1272	144	32	0.983182406209573	0.990443092962641	0.976027397260274	0.023972602739726	0.152777777777778	0.847222222222222	225	303.17259979248
0afb530e-01d2-3a9b-b9e1-3f9deee653a1	BiPACE w/ RT	timePenalizedSimilarity	linCorr	4	0.9	2	NA	NA	NA	NA	Unpartitioned	NA	NA	7	907	6	16	15	1384	968	440	24	0.9880174291939	0.993428258488499	0.982665222101842	0.0173347778981582	0.285714285714286	0.714285714285714	183	276.462989807129
0b025df6-1819-338b-8f56-7b630dc1ab04	BiPACE w/ RT	timePenalizedSimilarity	euclidean	4	0.95	0.25	NA	NA	NA	NA	Unpartitioned	NA	NA	5	139	1	84	0	1384	224	1160	0	0.765840220385675	0.992857142857143	0.623318385650224	0.376681614349776	1	0	128	167.428680419922
0b0ab81a-7f47-385a-98d8-edca0fe772be	CeMAPP-DTW w/ RT	timePenalizedPairwiseSimilarity	euclidean	NA	NA	2.5	mziDtwWorkerFactory	0	2	0	Partitioned	Local	0.1	NA	839	521	0	0	1384	22272	24	20912	0.763074124602092	0.616911764705882	1	0	1	0	1452	1510.0855255127
0b0dfc3f-c55f-3961-b11d-5aae24b8b788	BiPACE w/ RT	timePenalizedSimilarity	dot	4	0.25	1	NA	NA	NA	NA	Unpartitioned	NA	NA	3	1194	20	50	96	1384	1448	24	88	0.971521562245728	0.983525535420099	0.959807073954984	0.0401929260450161	0.172413793103448	0.827586206896552	0.242333333333333	302.919952392578
0b1c63a7-6680-3a57-a860-f1cbd0043596	CeMAPP-DTW	plainPairwiseSimilarity	cosine	NA	NA	NA	mziDtwWorkerFactory	0	1	2	Partitioned	Local	0.25	NA	693	683	0	0	1384	22272	8	20896	0.66988883518608	0.503633720930233	1	0	1	0	1.7245	1451.92589569092
0b308c73-addf-3792-a896-18aa1eff1ee0	BiPACE w/ RT	timePenalizedSimilarity	cosine	4	0	2.5	NA	NA	NA	NA	Unpartitioned	NA	NA	5	1177	23	20	60	1384	1312	104	32	0.982060909470171	0.980833333333333	0.983291562238931	0.0167084377610693	0.27710843373494	0.72289156626506	0.2025	302.92798614502
0b3a764e-556f-39e1-b2a5-b090e384cf05	BiPACE w/ RT	timePenalizedSimilarity	rankCorr	4	0.75	0.25	NA	NA	NA	NA	Unpartitioned	NA	NA	8	705	4	549	110	1384	2416	16	1048	0.718288334182374	0.994358251057828	0.562200956937799	0.437799043062201	0.0350877192982456	0.964912280701754	0.235666666666667	298.731781005859
0b52ffce-b282-3648-b3a7-188e5b3b23b4	BiPACE w/ RT	timePenalizedSimilarity	euclidean	4	0.75	3	NA	NA	NA	NA	Unpartitioned	NA	NA	2	1144	24	95	89	1384	1488	32	136	0.95056086414624	0.979452054794521	0.923325262308313	0.0766747376916869	0.212389380530973	0.787610619469027	0.205666666666667	302.589042663574
0b8ef956-1c73-31a6-a201-243e839cc08e	BiPACE w/ RT	timePenalizedSimilarity	cosine	4	0.9	0.25	NA	NA	NA	NA	Unpartitioned	NA	NA	8	675	4	575	106	1384	2496	24	1136	0.699844479004666	0.994108983799705	0.54	0.46	0.0363636363636364	0.963636363636364	0.218833333333333	169.426254272461
0ba5f5f2-1a83-3abc-aba6-f94cfddb8bdf	CeMAPP-DTW w/ RT	timePenalizedPairwiseSimilarity	rankCorr	NA	NA	0.5	mziDtwWorkerFactory	0	1	0	Partitioned	Local	0.1	NA	462	914	0	0	1384	22264	8	20888	0.50272034820457	0.335755813953488	1	0	1	0	3.99366666666667	1550.62595367432
0bbbef05-bba6-3e98-b00d-ff8e6113d60f	CeMAPP-DTW w/ RT	timePenalizedPairwiseSimilarity	rankCorr	NA	NA	1	mziDtwWorkerFactory	0	2	0	Partitioned	Local	0.1	NA	723	661	0	0	1384	22272	0	20888	0.686283815851922	0.522398843930636	1	0	1	0	12.7061666666667	1575.48114013672
0bc8049f-0426-3459-bfea-6671dcf1b6b3	CeMAPP-DTW w/ RT	timePenalizedPairwiseSimilarity	linCorr	NA	NA	0.5	mziDtwWorkerFactory	0	2.25	2	Partitioned	Local	0.25	NA	708	676	0	0	1384	22272	0	20888	0.676864244741874	0.511560693641618	1	0	1	0	3.94516666666667	1395.84630584717
0bd34614-b025-39d7-8aac-02eac3bfddc6	CeMAPP-DTW w/ RT	timePenalizedPairwiseSimilarity	euclidean	NA	NA	0.5	mziDtwWorkerFactory	0	1	1	Unpartitioned	Global	0.25	NA	424	960	0	0	1384	22272	0	20888	0.469026548672566	0.30635838150289	1	0	1	0	22.7003333333333	2083.90868377686
0bdbd0b0-b4a6-3ced-8dd4-59ae377db20e	CeMAPP-DTW w/ RT	timePenalizedPairwiseSimilarity	euclidean	NA	NA	2.5	mziDtwWorkerFactory	0	2	2	Partitioned	Local	0.1	NA	495	881	0	0	1384	22272	8	20896	0.529128808123998	0.359738372093023	1	0	1	0	1.73783333333333	1563.40335845947
0bf8a924-1445-3273-a827-02ae4f1df89a	BiPACE w/ RT	timePenalizedSimilarity	linCorr	4	0	2	NA	NA	NA	NA	Unpartitioned	NA	NA	2	1194	26	35	81	1384	1480	48	144	0.975091874234381	0.978688524590164	0.971521562245728	0.0284784377542717	0.242990654205608	0.757009345794392	207	303.151107788086
0bff4b65-e600-3033-95a1-2631e166b23a	CeMAPP-DTW w/ RT	timePenalizedPairwiseSimilarity	cosine	NA	NA	0.5	mziDtwWorkerFactory	0	2.25	0	Unpartitioned	Global	0.1	NA	708	676	0	0	1384	22272	0	20888	0.676864244741874	0.511560693641618	1	0	1	0	4.4705	1441.90464782715
0c1c4b04-2d70-3c87-9530-979da828fa83	BiPACE w/ RT	timePenalizedSimilarity	euclidean	4	0.9	2	NA	NA	NA	NA	Unpartitioned	NA	NA	3	1161	8	95	112	1384	1472	8	96	0.957525773195876	0.993156544054748	0.924363057324841	0.0756369426751592	0.0666666666666667	0.933333333333333	0.208166666666667	302.194869995117
0c2fddb5-81c0-374a-b570-678446d4b6e1	CeMAPP-DTW	plainPairwiseSimilarity	rankCorr	NA	NA	NA	mziDtwWorkerFactory	0	2.25	1	Partitioned	Local	0.1	NA	759	625	0	0	1384	22272	0	20888	0.708352776481568	0.548410404624277	1	0	1	0	3.95783333333333	1555.73887634277
0c310972-c8c9-38b3-a48c-c76baec1439c	BiPACE w/ RT	timePenalizedSimilarity	rankCorr	4	0.9	1	NA	NA	NA	NA	Unpartitioned	NA	NA	2	988	5	274	117	1384	1744	0	360	0.876274944567628	0.99496475327291	0.782884310618067	0.217115689381933	0.0409836065573771	0.959016393442623	0.217666666666667	301.335006713867
0cccd96a-0cd9-3cb9-b527-ae3a45ac193c	CeMAPP-DTW	plainPairwiseSimilarity	euclidean	NA	NA	NA	mziDtwWorkerFactory	0	2.25	0	Partitioned	Local	0.25	NA	793	559	0	0	1384	22272	32	20920	0.739393939393939	0.586538461538462	1	0	1	0	1597	1535.65623474121
0ce536c9-82eb-33c0-9a56-a1374958a8a4	BiPACE w/ RT	timePenalizedSimilarity	euclidean	4	0	0.25	NA	NA	NA	NA	Unpartitioned	NA	NA	2	451	77	324	44	1384	992	488	96	0.69224865694551	0.854166666666667	0.581935483870968	0.418064516129032	0.636363636363636	0.363636363636364	0.1545	242.793663024902
0d06edeb-7448-3c51-90a5-2c558ec1add4	CeMAPP-DTW	plainPairwiseSimilarity	rankCorr	NA	NA	NA	mziDtwWorkerFactory	0	1	0	Partitioned	Local	0.25	NA	589	787	0	0	1384	22272	8	20896	0.599491094147583	0.428052325581395	1	0	1	0	27.5975	1568.04745483398
0d15ba4c-7d11-3f19-aed1-9dffa61f2132	BiPACE w/ RT	timePenalizedSimilarity	dot	4	0.5	2.5	NA	NA	NA	NA	Unpartitioned	NA	NA	7	977	18	11	10	1384	1040	368	24	0.985375693393848	0.981909547738693	0.988866396761134	0.0111336032388664	0.642857142857143	0.357142857142857	0.1845	302.432624816895
0d291e4f-4c5f-3ceb-aeb8-1c3ed8a5b524	CeMAPP-DTW	plainPairwiseSimilarity	rankCorr	NA	NA	NA	mziDtwWorkerFactory	0	2.25	0	Partitioned	Local	0.25	NA	788	596	0	0	1384	22272	0	20888	0.725598526703499	0.569364161849711	1	0	1	0	28.9138333333333	1529.66951751709
0d5de847-aef7-3dc0-8519-c10adff14e0e	BiPACE w/ RT	timePenalizedSimilarity	cosine	4	0.95	0.1	NA	NA	NA	NA	Unpartitioned	NA	NA	3	221	2	300	5	1384	544	856	16	0.594086021505376	0.991031390134529	0.424184261036468	0.575815738963532	0.285714285714286	0.714285714285714	0.1595	165.814468383789
0d926e67-9b58-35a3-8de5-c7a92f6865af	CeMAPP-DTW w/ RT	timePenalizedPairwiseSimilarity	euclidean	NA	NA	2.5	mziDtwWorkerFactory	0	2	0	Partitioned	Local	0.25	NA	851	509	0	0	1384	22272	24	20912	0.769787426503844	0.625735294117647	1	0	1	0	1.62	1588.90950012207
0d9fbf1b-ef75-3db8-8b5b-51ce3bd08b1a	BiPACE w/ RT	timePenalizedSimilarity	cosine	4	0.25	2.5	NA	NA	NA	NA	Unpartitioned	NA	NA	8	919	9	0	0	1384	952	456	24	0.995127233351381	0.990301724137931	1	0	1	0	0.1755	300.160194396973
0db5d167-6835-3b3c-a428-79ca3bbe0b53	BiPACE w/ RT	timePenalizedSimilarity	linCorr	4	0.25	0.25	NA	NA	NA	NA	Unpartitioned	NA	NA	3	952	7	295	106	1384	1480	24	120	0.86310063463282	0.992700729927007	0.763432237369687	0.236567762630313	0.0619469026548672	0.938053097345133	0.211166666666667	172.784355163574
0db7d119-fcd4-3f6b-8af2-0144ddc0a462	CeMAPP-DTW	plainPairwiseSimilarity	cosine	NA	NA	NA	mziDtwWorkerFactory	0	2	1	Unpartitioned	Global	0.1	NA	674	702	0	0	1384	22272	8	20896	0.657560975609756	0.489825581395349	1	0	1	0	4519	1464.62451934814
0dcb630e-c708-327d-b61f-072b150a4830	CeMAPP-DTW	plainPairwiseSimilarity	euclidean	NA	NA	NA	mziDtwWorkerFactory	0	1	0	Unpartitioned	Global	0.1	NA	440	944	0	0	1384	22272	0	20888	0.482456140350877	0.317919075144509	1	0	1	0	10209	1862.8709487915
0dcdc4c7-e452-3d14-b0cd-ecdb70808efc	CeMAPP-DTW w/ RT	timePenalizedPairwiseSimilarity	linCorr	NA	NA	0.5	mziDtwWorkerFactory	0	2.25	1	Unpartitioned	Global	0.25	NA	708	676	0	0	1384	22272	0	20888	0.676864244741874	0.511560693641618	1	0	1	0	36.6786666666667	1788.92385864258
0dd8cd49-0455-3885-9752-7ce1cb03a3b5	CeMAPP-DTW w/ RT	timePenalizedPairwiseSimilarity	cosine	NA	NA	2.5	mziDtwWorkerFactory	0	2	2	Partitioned	Local	0.25	NA	686	682	0	0	1384	22272	16	20904	0.667964946445959	0.501461988304094	1	0	1	0	1.62416666666667	1400.50659942627
0e04de5f-43b5-32ed-a524-d9a32bf5047f	CeMAPP-DTW	plainPairwiseSimilarity	dot	NA	NA	NA	mziDtwWorkerFactory	0	1	2	Unpartitioned	Global	0.1	NA	539	693	0	0	1384	22272	152	21040	0.608695652173913	0.4375	1	0	1	0	2.86016666666667	1567.56571960449
0e07254b-c1b2-3bc8-a448-ca3a8f764b74	CeMAPP-DTW w/ RT	timePenalizedPairwiseSimilarity	euclidean	NA	NA	0.5	mziDtwWorkerFactory	0	2.25	1	Partitioned	Local	0.1	NA	421	947	0	0	1384	22272	16	20904	0.470653996646171	0.307748538011696	1	0	1	0	1.52666666666667	1542.91217041016
0e116672-a79e-3c50-a10b-ef185eb6628c	BiPACE w/ RT	timePenalizedSimilarity	cosine	4	0.75	3	NA	NA	NA	NA	Unpartitioned	NA	NA	4	1187	20	18	79	1384	1336	80	32	0.98424543946932	0.983429991714996	0.9850622406639	0.0149377593360995	0.202020202020202	0.797979797979798	0.197833333333333	270.906669616699
0e163678-a41f-39c0-9d1b-9ae0f4fbd20d	CeMAPP-DTW w/ RT	timePenalizedPairwiseSimilarity	rankCorr	NA	NA	3	mziDtwWorkerFactory	0	2	2	Partitioned	Local	0.1	NA	593	783	0	0	1384	22272	8	20896	0.602336211274759	0.430959302325581	1	0	1	0	13.4063333333333	1574.94628143311
0e3f292f-a24c-3c8e-b309-e470010039da	CeMAPP-DTW w/ RT	timePenalizedPairwiseSimilarity	rankCorr	NA	NA	2	mziDtwWorkerFactory	0	2	1	Unpartitioned	Global	0.25	NA	626	750	0	0	1384	22272	8	20896	0.625374625374625	0.454941860465116	1	0	1	0	342.8525	2030.76834106445
0e4bb275-a234-3a3e-99b8-7f039eaa55d7	CeMAPP-DTW w/ RT	timePenalizedPairwiseSimilarity	euclidean	NA	NA	0.5	mziDtwWorkerFactory	0	2	1	Partitioned	Local	0.25	NA	407	969	0	0	1384	22272	8	20896	0.456533931575996	0.29578488372093	1	0	1	0	2.64533333333333	1590.71796417236
0e5f9114-fab4-38cc-b3e1-65cb34e44d13	CeMAPP-DTW w/ RT	timePenalizedPairwiseSimilarity	dot	NA	NA	2.5	mziDtwWorkerFactory	0	2	0	Partitioned	Local	0.25	NA	855	521	0	0	1384	22272	8	20896	0.76647243388615	0.621366279069767	1	0	1	0	1.35683333333333	1412.78748321533
0e629f67-5f9f-3a30-82ac-24d34ce7abad	BiPACE w/ RT	timePenalizedSimilarity	linCorr	4	0.5	2.5	NA	NA	NA	NA	Unpartitioned	NA	NA	3	1198	25	31	82	1384	1416	48	80	0.977161500815661	0.979558462796402	0.974776240846216	0.0252237591537836	0.233644859813084	0.766355140186916	0.208666666666667	303.28955078125
0e68badd-4098-34b7-b7ba-6bbf46805704	BiPACE w/ RT	timePenalizedSimilarity	rankCorr	4	0.5	0.25	NA	NA	NA	NA	Unpartitioned	NA	NA	6	361	3	58	2	1384	424	960	0	0.922094508301405	0.991758241758242	0.861575178997613	0.138424821002387	0.6	0.4	0.171666666666667	248.821846008301
0e787dc9-70d2-3065-9e68-c06e1d162d7e	BiPACE w/ RT	timePenalizedSimilarity	dot	4	0	1	NA	NA	NA	NA	Unpartitioned	NA	NA	3	1167	27	25	77	1384	1376	88	80	0.978206202849958	0.977386934673367	0.979026845637584	0.0209731543624161	0.259615384615385	0.740384615384615	0.236666666666667	302.943618774414
0e8ef589-6f9b-38ad-9803-f0af1f7a66ee	BiPACE w/ RT	timePenalizedSimilarity	dot	4	0.9	2.5	NA	NA	NA	NA	Unpartitioned	NA	NA	2	1188	10	67	111	1384	1584	8	208	0.968609865470852	0.991652754590985	0.946613545816733	0.0533864541832669	0.0826446280991735	0.917355371900826	0.2025	302.406585693359
0e972746-25ee-3ef7-8d0b-4e36a1c2bfb0	CeMAPP-DTW w/ RT	timePenalizedPairwiseSimilarity	linCorr	NA	NA	2	mziDtwWorkerFactory	0	1	2	Partitioned	Local	0.25	NA	693	683	0	0	1384	22272	8	20896	0.66988883518608	0.503633720930233	1	0	1	0	4.0535	1387.5559463501
0ecec10c-10bd-3e1f-95f3-45fe9a08a0c4	CeMAPP-DTW w/ RT	timePenalizedPairwiseSimilarity	linCorr	NA	NA	0.5	mziDtwWorkerFactory	0	2.25	0	Partitioned	Local	0.1	NA	879	497	0	0	1384	22272	8	20896	0.77960088691796	0.638808139534884	1	0	1	0	1.54033333333333	1477.8052444458
0ed170fd-e68d-3e4c-9f36-9caf1782feab	CeMAPP-DTW w/ RT	timePenalizedPairwiseSimilarity	rankCorr	NA	NA	3	mziDtwWorkerFactory	0	2.25	2	Partitioned	Local	0.25	NA	729	655	0	0	1384	22272	0	20888	0.690014197823	0.526734104046243	1	0	1	0	29.6393333333333	1478.56066131592
0edb0f7b-1db5-313f-9e6c-361984e72747	CeMAPP-DTW w/ RT	timePenalizedPairwiseSimilarity	rankCorr	NA	NA	0.5	mziDtwWorkerFactory	0	2.25	2	Partitioned	Local	0.1	NA	716	668	0	0	1384	22272	0	20888	0.681904761904762	0.517341040462428	1	0	1	0	4051	1558.68390655518
0f007665-5a3a-3c85-b6f8-ca789a1ee910	CeMAPP-DTW w/ RT	timePenalizedPairwiseSimilarity	dot	NA	NA	3	mziDtwWorkerFactory	0	2.25	1	Partitioned	Local	0.1	NA	855	521	0	0	1384	22272	8	20896	0.76647243388615	0.621366279069767	1	0	1	0	1.17116666666667	1324.64138793945
0f078ccd-4f30-381b-ae8e-ca2d1f9c0830	BiPACE w/ RT	timePenalizedSimilarity	cosine	4	0.5	1	NA	NA	NA	NA	Unpartitioned	NA	NA	7	952	6	9	17	1384	1008	400	24	0.992183428869203	0.993736951983299	0.990634755463059	0.00936524453694065	0.260869565217391	0.739130434782609	0.224166666666667	270.574607849121
0f15fee2-baaa-3d18-bd66-5465bbde53ca	CeMAPP-DTW w/ RT	timePenalizedPairwiseSimilarity	linCorr	NA	NA	3	mziDtwWorkerFactory	0	2	1	Partitioned	Local	0.25	NA	690	686	0	0	1384	22272	8	20896	0.667957405614714	0.501453488372093	1	0	1	0	3992	1415.10837554932
0f2ff2a9-8b79-3464-bd54-37c16c3ece88	BiPACE w/ RT	timePenalizedSimilarity	euclidean	4	0	0.1	NA	NA	NA	NA	Unpartitioned	NA	NA	3	412	44	144	16	1384	664	768	48	0.814229249011858	0.903508771929825	0.741007194244604	0.258992805755396	0.733333333333333	0.266666666666667	0.151333333333333	216.434196472168
0f4fa63d-d835-3d8b-be15-a2e35c92209c	BiPACE w/ RT	timePenalizedSimilarity	euclidean	4	0	2.5	NA	NA	NA	NA	Unpartitioned	NA	NA	4	706	29	152	25	1384	952	472	40	0.886377903327056	0.960544217687075	0.822843822843823	0.177156177156177	0.537037037037037	0.462962962962963	0.1725	301.235023498535
0f5937e3-6298-3ddd-8d2c-2185a0571347	BiPACE w/ RT	timePenalizedSimilarity	dot	4	0.75	0.1	NA	NA	NA	NA	Unpartitioned	NA	NA	2	544	3	703	102	1384	2416	32	1064	0.606465997770346	0.994515539305302	0.436246992782678	0.563753007217322	0.0285714285714286	0.971428571428571	0.163333333333333	168.250358581543
0f6c9137-34ad-3910-98ff-1082359601e1	BiPACE w/ RT	timePenalizedSimilarity	euclidean	4	0	0.1	NA	NA	NA	NA	Unpartitioned	NA	NA	7	269	12	13	2	1384	296	1088	0	0.955595026642984	0.95729537366548	0.953900709219858	0.0460992907801419	0.857142857142857	0.142857142857143	0.143833333333333	172.140174865723
0f7b3245-e8e5-372d-8d2a-a8ba8185e444	BiPACE w/ RT	timePenalizedSimilarity	rankCorr	4	0.25	3	NA	NA	NA	NA	Unpartitioned	NA	NA	7	1047	13	5	15	1384	1104	304	24	0.991477272727273	0.987735849056604	0.995247148288973	0.00475285171102657	0.464285714285714	0.535714285714286	281	556.821838378906
0f92d5f0-0867-330f-8abd-290aa20c1fa6	BiPACE w/ RT	timePenalizedSimilarity	dot	4	0.75	0.5	NA	NA	NA	NA	Unpartitioned	NA	NA	4	785	5	286	60	1384	1168	248	32	0.843632455668995	0.993670886075949	0.732959850606909	0.267040149393091	0.0769230769230769	0.923076923076923	0.169833333333333	171.64087677002
0fa316a1-54c5-3431-8960-b1a7d858f894	CeMAPP-DTW w/ RT	timePenalizedPairwiseSimilarity	cosine	NA	NA	1	mziDtwWorkerFactory	0	2.25	2	Unpartitioned	Global	0.25	NA	720	664	0	0	1384	22272	0	20888	0.684410646387833	0.520231213872832	1	0	1	0	10319	1653.41678619385
0fdb5bed-4522-38ba-94ed-32ce639ffb2c	BiPACE w/ RT	timePenalizedSimilarity	linCorr	4	0.25	0.5	NA	NA	NA	NA	Unpartitioned	NA	NA	7	883	5	17	15	1384	944	464	24	0.987695749440716	0.994369369369369	0.981111111111111	0.0188888888888888	0.25	0.75	203	248.547836303711
0fea40ff-70c0-3e00-8786-d8cceea712e7	CeMAPP-DTW w/ RT	timePenalizedPairwiseSimilarity	euclidean	NA	NA	3	mziDtwWorkerFactory	0	2	1	Partitioned	Local	0.1	NA	504	856	0	0	1384	22272	24	20912	0.540772532188841	0.370588235294118	1	0	1	0	1.73233333333333	1571.56729888916
10189c2c-3bef-3224-9030-c675134a2bd8	BiPACE w/ RT	timePenalizedSimilarity	cosine	4	0.95	2	NA	NA	NA	NA	Unpartitioned	NA	NA	2	1061	5	201	117	1384	1680	0	296	0.911512027491409	0.9953095684803	0.840729001584786	0.159270998415214	0.0409836065573771	0.959016393442623	0.192333333333333	301.420013427734
102c258d-35cf-3420-8a69-03efc65fc80e	CeMAPP-DTW w/ RT	timePenalizedPairwiseSimilarity	dot	NA	NA	1	mziDtwWorkerFactory	0	2	0	Unpartitioned	Global	0.25	NA	835	549	0	0	1384	22272	0	20888	0.752591257323118	0.603323699421965	1	0	1	0	6.59866666666667	1744.07511138916
103b79d3-842f-39e7-85ae-c23ead4763dd	BiPACE w/ RT	timePenalizedSimilarity	linCorr	4	0.25	0.25	NA	NA	NA	NA	Unpartitioned	NA	NA	6	605	4	59	12	1384	688	704	8	0.950510604870385	0.993431855500821	0.911144578313253	0.088855421686747	0.25	0.75	0.181333333333333	172.581924438477
104a8526-83f8-3b24-a129-96a8c470cdec	BiPACE w/ RT	timePenalizedSimilarity	linCorr	4	0.25	3	NA	NA	NA	NA	Unpartitioned	NA	NA	6	1101	21	13	25	1384	1192	224	32	0.98479427549195	0.981283422459893	0.988330341113106	0.0116696588868941	0.456521739130435	0.543478260869565	0.193333333333333	302.916564941406
10a53447-c266-37a5-9656-e94387a7d41a	CeMAPP-DTW w/ RT	timePenalizedPairwiseSimilarity	dot	NA	NA	2.5	mziDtwWorkerFactory	0	2.25	2	Unpartitioned	Global	0.25	NA	866	510	0	0	1384	22272	8	20896	0.772524531668153	0.629360465116279	1	0	1	0	6.86683333333333	1745.3511428833
10c0b045-7398-3213-a6f1-a33db43e6b51	CeMAPP-DTW w/ RT	timePenalizedPairwiseSimilarity	cosine	NA	NA	0.5	mziDtwWorkerFactory	0	2	2	Unpartitioned	Global	0.25	NA	706	678	0	0	1384	22272	0	20888	0.675598086124402	0.510115606936416	1	0	1	0	10137	1595.28547668457
10c7b243-507f-3368-8d0a-a07ae61f27fc	BiPACE w/ RT	timePenalizedSimilarity	euclidean	4	0.75	2	NA	NA	NA	NA	Unpartitioned	NA	NA	7	973	8	4	15	1384	1024	384	24	0.993871297242084	0.99184505606524	0.995905834186285	0.00409416581371547	0.347826086956522	0.652173913043478	0.191666666666667	302.291458129883
10d638a2-7215-361f-9799-e4663d421865	BiPACE w/ RT	timePenalizedSimilarity	rankCorr	4	0	3	NA	NA	NA	NA	Unpartitioned	NA	NA	6	1094	20	14	24	1384	1184	232	32	0.984698469846985	0.982046678635548	0.987364620938628	0.0126353790613718	0.454545454545455	0.545454545454545	0.283833333333333	556.939155578613
10da0599-79e0-3242-919d-a3a331168d73	BiPACE w/ RT	timePenalizedSimilarity	rankCorr	4	0.95	0.5	NA	NA	NA	NA	Unpartitioned	NA	NA	8	673	4	577	106	1384	2488	24	1128	0.698495070057084	0.994091580502216	0.5384	0.4616	0.0363636363636364	0.963636363636364	235	298.235382080078
10dda8bc-3d0f-3f8d-a834-7a6c7f458f76	CeMAPP-DTW w/ RT	timePenalizedPairwiseSimilarity	dot	NA	NA	0.5	mziDtwWorkerFactory	0	2.25	2	Partitioned	Local	0.25	NA	783	601	0	0	1384	22272	0	20888	0.722658052607291	0.565751445086705	1	0	1	0	1.33866666666667	1403.72955322266
10de2a7f-8e14-3927-8f77-58d4c5aa3034	BiPACE w/ RT	timePenalizedSimilarity	linCorr	4	0.5	3	NA	NA	NA	NA	Unpartitioned	NA	NA	8	919	9	0	0	1384	952	456	24	0.995127233351381	0.990301724137931	1	0	1	0	204	287.074203491211
10e516aa-b98d-32bf-a3ec-fd31e5feb5f7	BiPACE w/ RT	timePenalizedSimilarity	linCorr	4	0	3	NA	NA	NA	NA	Unpartitioned	NA	NA	4	1191	23	23	83	1384	1352	64	32	0.981054365733114	0.981054365733114	0.981054365733114	0.0189456342668863	0.216981132075472	0.783018867924528	0.210333333333333	303.199928283691
10e9dcfd-c5ed-33a2-8d2d-304bb43971d7	BiPACE w/ RT	timePenalizedSimilarity	dot	4	0.9	1	NA	NA	NA	NA	Unpartitioned	NA	NA	6	624	4	48	12	1384	696	696	8	0.96	0.993630573248408	0.928571428571429	0.0714285714285714	0.25	0.75	153	172.368743896484
110516cf-9eb2-34b3-9210-e00f6c31d751	BiPACE w/ RT	timePenalizedSimilarity	euclidean	4	0.25	0.1	NA	NA	NA	NA	Unpartitioned	NA	NA	4	454	4	252	18	1384	744	656	16	0.780068728522337	0.991266375545852	0.643059490084986	0.356940509915014	0.181818181818182	0.818181818181818	0.177833333333333	169.549102783203
113e3e26-48ed-37ed-a945-30d530b7386e	CeMAPP-DTW w/ RT	timePenalizedPairwiseSimilarity	cosine	NA	NA	3	mziDtwWorkerFactory	0	2	1	Partitioned	Local	0.1	NA	692	684	0	0	1384	22272	8	20896	0.669245647969052	0.502906976744186	1	0	1	0	1.28283333333333	1351.46041870117
1148ce4d-991f-3872-94c8-dfd14b05cc54	CeMAPP-DTW w/ RT	timePenalizedPairwiseSimilarity	rankCorr	NA	NA	2.5	mziDtwWorkerFactory	0	1	1	Partitioned	Local	0.25	NA	607	761	0	0	1384	22272	16	20904	0.614683544303797	0.443713450292398	1	0	1	0	27.9056666666667	1516.71959686279
11652c90-ddc2-3803-a91e-c466ea918d11	BiPACE w/ RT	timePenalizedSimilarity	euclidean	4	0.75	3	NA	NA	NA	NA	Unpartitioned	NA	NA	5	1085	19	56	48	1384	1240	176	32	0.966592427616926	0.982789855072464	0.950920245398773	0.049079754601227	0.283582089552239	0.716417910447761	0.222333333333333	302.587501525879
116ef370-6732-3f35-b22f-faf7d2710ea0	CeMAPP-DTW w/ RT	timePenalizedPairwiseSimilarity	linCorr	NA	NA	2.5	mziDtwWorkerFactory	0	2	1	Unpartitioned	Global	0.25	NA	679	697	0	0	1384	22272	8	20896	0.660827250608273	0.493459302325581	1	0	1	0	36.4523333333333	1809.80027770996
11928904-9d11-3172-acd2-389ef56974d0	CeMAPP-DTW w/ RT	timePenalizedPairwiseSimilarity	cosine	NA	NA	1	mziDtwWorkerFactory	0	2	2	Unpartitioned	Global	0.25	NA	708	676	0	0	1384	22272	0	20888	0.676864244741874	0.511560693641618	1	0	1	0	10.3526666666667	1660.09186553955
11a1a97d-8480-3eec-959c-eb130fdfe14f	BiPACE w/ RT	timePenalizedSimilarity	cosine	4	0.9	1	NA	NA	NA	NA	Unpartitioned	NA	NA	5	803	5	127	41	1384	992	408	16	0.924050632911392	0.993811881188119	0.863440860215054	0.136559139784946	0.108695652173913	0.891304347826087	165	205.176490783691
11ad2a1a-a890-3022-bf08-5765421ea230	CeMAPP-DTW w/ RT	timePenalizedPairwiseSimilarity	linCorr	NA	NA	3	mziDtwWorkerFactory	0	1	0	Unpartitioned	Global	0.1	NA	694	682	0	0	1384	22272	8	20896	0.670531400966184	0.504360465116279	1	0	1	0	16.2216666666667	1321.89794921875
11df326e-8007-3b48-9e1c-54dd7a263698	BiPACE w/ RT	timePenalizedSimilarity	dot	4	0.9	2	NA	NA	NA	NA	Unpartitioned	NA	NA	3	1162	8	94	112	1384	1472	8	96	0.95795548227535	0.993162393162393	0.92515923566879	0.0748407643312102	0.0666666666666667	0.933333333333333	0.205333333333333	302.103713989258
11f5a3d6-e1b3-3778-817b-3e7764e6cb6e	CeMAPP-DTW w/ RT	timePenalizedPairwiseSimilarity	dot	NA	NA	1	mziDtwWorkerFactory	0	1	2	Partitioned	Local	0.25	NA	794	590	0	0	1384	22272	0	20888	0.72910927456382	0.573699421965318	1	0	1	0	1.53433333333333	1496.60457611084
12186967-2766-3a7b-b92b-4cd05b4fe807	BiPACE w/ RT	timePenalizedSimilarity	dot	4	0.75	3	NA	NA	NA	NA	Unpartitioned	NA	NA	5	1134	22	21	55	1384	1256	152	24	0.981393336218087	0.980968858131488	0.981818181818182	0.0181818181818182	0.285714285714286	0.714285714285714	0.191666666666667	302.427703857422
122f904e-a600-3732-a5cc-2fd6c45bb6a3	BiPACE w/ RT	timePenalizedSimilarity	dot	4	0.95	3	NA	NA	NA	NA	Unpartitioned	NA	NA	6	1010	7	34	29	1384	1104	304	24	0.980106744298884	0.993117010816126	0.967432950191571	0.0325670498084292	0.194444444444444	0.805555555555556	0.2145	296.057243347168
12337739-c01f-3925-92c5-6b11111481fa	CeMAPP-DTW	plainPairwiseSimilarity	euclidean	NA	NA	NA	mziDtwWorkerFactory	0	2	0	Partitioned	Local	0.1	NA	520	824	0	0	1384	22272	40	20928	0.55793991416309	0.386904761904762	1	0	1	0	1.7685	1500.94538116455
12372600-340f-3696-929a-21ed8e74673b	BiPACE w/ RT	timePenalizedSimilarity	linCorr	4	0.95	0.5	NA	NA	NA	NA	Unpartitioned	NA	NA	8	673	4	577	106	1384	2488	24	1128	0.698495070057084	0.994091580502216	0.5384	0.4616	0.0363636363636364	0.963636363636364	186	169.966522216797
123861f8-d5f7-3fa6-a582-2a116ecbcb21	BiPACE w/ RT	timePenalizedSimilarity	dot	4	0.9	2.5	NA	NA	NA	NA	Unpartitioned	NA	NA	3	1188	10	67	111	1384	1464	8	88	0.968609865470852	0.991652754590985	0.946613545816733	0.0533864541832669	0.0826446280991735	0.917355371900826	0.240833333333333	270.703872680664
123a35f1-3593-33e6-94d9-386aa4fc00e9	CeMAPP-DTW w/ RT	timePenalizedPairwiseSimilarity	linCorr	NA	NA	0.5	mziDtwWorkerFactory	0	1	2	Partitioned	Local	0.25	NA	709	675	0	0	1384	22264	0	20880	0.677496416626851	0.51228323699422	1	0	1	0	4.06	1408.03218078613
123cd51f-6b40-362a-bc51-89e24ecfde11	CeMAPP-DTW w/ RT	timePenalizedPairwiseSimilarity	euclidean	NA	NA	1	mziDtwWorkerFactory	0	2	1	Partitioned	Local	0.25	NA	527	841	0	0	1384	22272	16	20904	0.556200527704485	0.385233918128655	1	0	1	0	1.68616666666667	1527.50100708008
124657e2-b2db-3dc6-b230-99535424f4c0	CeMAPP-DTW w/ RT	timePenalizedPairwiseSimilarity	dot	NA	NA	0.5	mziDtwWorkerFactory	0	2.25	1	Partitioned	Local	0.1	NA	752	632	0	0	1384	22272	0	20888	0.704119850187266	0.543352601156069	1	0	1	0	1.12916666666667	1325.09819030762
124d6eeb-8277-38ca-837b-9887e1337cdf	BiPACE w/ RT	timePenalizedSimilarity	cosine	4	0.95	2.5	NA	NA	NA	NA	Unpartitioned	NA	NA	3	1152	6	105	113	1384	1472	8	96	0.954037267080745	0.994818652849741	0.916467780429594	0.0835322195704057	0.0504201680672269	0.949579831932773	0.231833333333333	302.260734558105
126365e5-9c9a-3a3f-b621-055a190384db	BiPACE w/ RT	timePenalizedSimilarity	cosine	4	0.25	1	NA	NA	NA	NA	Unpartitioned	NA	NA	8	872	8	0	0	1384	904	504	24	0.995433789954338	0.990909090909091	1	0	1	0	0.201833333333333	253.758590698242
126d11f6-f667-3f83-9576-4a573ddf4e25	CeMAPP-DTW w/ RT	timePenalizedPairwiseSimilarity	linCorr	NA	NA	1	mziDtwWorkerFactory	0	2	0	Partitioned	Local	0.25	NA	716	668	0	0	1384	22272	0	20888	0.681904761904762	0.517341040462428	1	0	1	0	3.9375	1373.69538879395
1271d158-f36c-3f92-87fd-6f1a6941403e	BiPACE w/ RT	timePenalizedSimilarity	euclidean	4	0.75	0.5	NA	NA	NA	NA	Unpartitioned	NA	NA	4	785	5	286	60	1384	1168	248	32	0.843632455668995	0.993670886075949	0.732959850606909	0.267040149393091	0.0769230769230769	0.923076923076923	0.1625	232.94246673584
127c6966-d7df-30be-8703-d60a4906b278	CeMAPP-DTW w/ RT	timePenalizedPairwiseSimilarity	euclidean	NA	NA	0.5	mziDtwWorkerFactory	0	1	0	Unpartitioned	Global	0.1	NA	424	960	0	0	1384	22272	0	20888	0.469026548672566	0.30635838150289	1	0	1	0	10.3205	1839.01988220215
12a59061-80df-30b9-b10b-ab355fd09177	CeMAPP-DTW w/ RT	timePenalizedPairwiseSimilarity	dot	NA	NA	0.5	mziDtwWorkerFactory	0	2	2	Unpartitioned	Global	0.25	NA	789	595	0	0	1384	22272	0	20888	0.726184997699034	0.570086705202312	1	0	1	0	6702	1619.3740234375
12cef2af-d3b6-3988-97e3-0faf2fbb189f	BiPACE w/ RT	timePenalizedSimilarity	rankCorr	4	0	0.25	NA	NA	NA	NA	Unpartitioned	NA	NA	7	1013	9	5	13	1384	1064	344	24	0.993137254901961	0.99119373776908	0.995088408644401	0.00491159135559927	0.409090909090909	0.590909090909091	0.268666666666667	556.825073242188
12d1f018-3244-361b-b804-8546eb3f7fec	BiPACE w/ RT	timePenalizedSimilarity	linCorr	4	0	0.5	NA	NA	NA	NA	Unpartitioned	NA	NA	4	1164	24	30	78	1384	1328	88	32	0.977329974811083	0.97979797979798	0.974874371859296	0.0251256281407035	0.235294117647059	0.764705882352941	0.206833333333333	303.091354370117
12eec2be-5afe-39db-ae02-814d917f2d4d	BiPACE w/ RT	timePenalizedSimilarity	cosine	4	0.5	2	NA	NA	NA	NA	Unpartitioned	NA	NA	5	1169	19	20	64	1384	1304	112	32	0.98359276398822	0.984006734006734	0.983179142136249	0.0168208578637511	0.228915662650602	0.771084337349398	0.205833333333333	302.866333007812
13017c0e-63d0-3480-a88c-0871a76cd945	CeMAPP-DTW w/ RT	timePenalizedPairwiseSimilarity	cosine	NA	NA	1	mziDtwWorkerFactory	0	2	2	Unpartitioned	Global	0.1	NA	708	676	0	0	1384	22272	0	20888	0.676864244741874	0.511560693641618	1	0	1	0	4.3795	1699.86521148682
1348dfb8-27ca-3ec4-a4a6-8952438d52af	CeMAPP-DTW w/ RT	timePenalizedPairwiseSimilarity	rankCorr	NA	NA	2.5	mziDtwWorkerFactory	0	2.25	0	Unpartitioned	Global	0.25	NA	740	644	0	0	1384	22272	0	20888	0.696798493408663	0.534682080924855	1	0	1	0	352.921166666667	2015.04247283936
134a0204-f19b-37ab-8c7f-d4532163625e	CeMAPP-DTW w/ RT	timePenalizedPairwiseSimilarity	dot	NA	NA	1	mziDtwWorkerFactory	0	1	1	Partitioned	Local	0.1	NA	803	581	0	0	1384	22272	0	20888	0.734339277549154	0.580202312138728	1	0	1	0	1.25166666666667	1352.26844024658
136502fb-f1d0-30ea-b066-91fe9173a446	CeMAPP-DTW w/ RT	timePenalizedPairwiseSimilarity	linCorr	NA	NA	1	mziDtwWorkerFactory	0	1	1	Partitioned	Local	0.25	NA	NA	NA	NA	NA	NA	NA	NA	NA	NA	NA	NA	NA	NA	NA	NA	NA
136b462d-f298-3c09-b8b5-9d59d5265976	CeMAPP-DTW w/ RT	timePenalizedPairwiseSimilarity	rankCorr	NA	NA	0.5	mziDtwWorkerFactory	0	2.25	2	Unpartitioned	Global	0.25	NA	709	675	0	0	1384	22272	0	20888	0.677496416626851	0.51228323699422	1	0	1	0	334.073166666667	2030.21849822998
136f6929-a21e-3850-bdcd-ca87ebbc69ae	BiPACE w/ RT	timePenalizedSimilarity	cosine	4	0.5	0.1	NA	NA	NA	NA	Unpartitioned	NA	NA	8	675	4	575	106	1384	2496	24	1136	0.699844479004666	0.994108983799705	0.54	0.46	0.0363636363636364	0.963636363636364	223	169.617149353027
1372dcf4-508f-381e-a246-595fdd423825	BiPACE w/ RT	timePenalizedSimilarity	linCorr	4	0.9	0.1	NA	NA	NA	NA	Unpartitioned	NA	NA	6	488	1	706	101	1384	2136	88	840	0.579916815210933	0.997955010224949	0.408710217755444	0.591289782244556	0.00980392156862742	0.990196078431373	0.152666666666667	167.37459564209
138c35fc-499a-3a44-bd7d-5ff81662881c	BiPACE w/ RT	timePenalizedSimilarity	cosine	4	0.95	2	NA	NA	NA	NA	Unpartitioned	NA	NA	7	662	3	14	9	1384	696	696	8	0.987322893363162	0.995488721804511	0.979289940828402	0.0207100591715976	0.25	0.75	162	173.009178161621
139f6a73-c9e7-3e0b-a1f7-965d37060f35	BiPACE w/ RT	timePenalizedSimilarity	rankCorr	4	0.5	0.5	NA	NA	NA	NA	Unpartitioned	NA	NA	7	655	3	13	9	1384	688	704	8	0.987933634992458	0.995440729483283	0.980538922155689	0.0194610778443114	0.25	0.75	0.197666666666667	301.231269836426
13aab4ef-e4a3-3032-ae5f-f4aeab5783bc	CeMAPP-DTW w/ RT	timePenalizedPairwiseSimilarity	linCorr	NA	NA	3	mziDtwWorkerFactory	0	2.25	0	Unpartitioned	Global	0.25	NA	780	596	0	0	1384	22272	8	20896	0.723562152133581	0.566860465116279	1	0	1	0	36.3845	1818.49361419678
13c35784-4ce9-37ea-8e1d-cab3244cfee8	CeMAPP-DTW w/ RT	timePenalizedPairwiseSimilarity	dot	NA	NA	2.5	mziDtwWorkerFactory	0	2.25	0	Partitioned	Local	0.1	NA	909	467	0	0	1384	22272	8	20896	0.79562363238512	0.660610465116279	1	0	1	0	1.11583333333333	1335.8053817749
13c49afa-e49d-3013-9c5e-502973120f3d	CeMAPP-DTW w/ RT	timePenalizedPairwiseSimilarity	linCorr	NA	NA	2.5	mziDtwWorkerFactory	0	2.25	2	Partitioned	Local	0.25	NA	763	613	0	0	1384	22272	8	20896	0.713417484805984	0.554505813953488	1	0	1	0	3.95716666666667	1372.88944244385
13d1d3a1-3d64-30b7-b3e3-f3797f786f5c	BiPACE w/ RT	timePenalizedSimilarity	rankCorr	4	0.5	0.1	NA	NA	NA	NA	Unpartitioned	NA	NA	6	196	1	42	1	1384	240	1144	0	0.901149425287356	0.99492385786802	0.823529411764706	0.176470588235294	0.5	0.5	0.1835	169.122344970703
13d7ad49-7c7e-3a7b-b880-43b6349a91ee	BiPACE w/ RT	timePenalizedSimilarity	linCorr	4	0.5	2	NA	NA	NA	NA	Unpartitioned	NA	NA	4	1188	20	28	76	1384	1344	72	32	0.98019801980198	0.983443708609272	0.976973684210526	0.0230263157894737	0.208333333333333	0.791666666666667	0.212166666666667	303.094970703125
13fe95e0-38d4-3d4d-a930-ce02877e1835	BiPACE w/ RT	timePenalizedSimilarity	linCorr	4	0.95	0.25	NA	NA	NA	NA	Unpartitioned	NA	NA	7	544	3	703	102	1384	2416	32	1064	0.606465997770346	0.994515539305302	0.436246992782678	0.563753007217322	0.0285714285714286	0.971428571428571	0.1935	168.628593444824
1405f2ce-463b-3917-b18f-9088cba68aa0	BiPACE w/ RT	timePenalizedSimilarity	linCorr	4	0.75	1	NA	NA	NA	NA	Unpartitioned	NA	NA	5	1071	6	81	58	1384	1248	168	32	0.960969044414536	0.994428969359331	0.9296875	0.0703125	0.09375	0.90625	0.189166666666667	302.091835021973
141d9b18-aca0-39c9-9d16-748c7d065ed5	BiPACE w/ RT	timePenalizedSimilarity	dot	4	0.9	0.1	NA	NA	NA	NA	Unpartitioned	NA	NA	2	488	1	706	101	1384	2136	88	840	0.579916815210933	0.997955010224949	0.408710217755444	0.591289782244556	0.00980392156862742	0.990196078431373	0.190333333333333	167.206100463867
142bc87c-4004-345c-b743-1132ac84d9e0	BiPACE w/ RT	timePenalizedSimilarity	rankCorr	4	0.9	0.5	NA	NA	NA	NA	Unpartitioned	NA	NA	6	246	1	55	2	1384	304	1080	0	0.897810218978102	0.995951417004049	0.817275747508306	0.182724252491694	0.333333333333333	0.666666666666667	0.166166666666667	170.751823425293
144b954e-4b62-33ea-afa5-55b0581f524c	CeMAPP-DTW w/ RT	timePenalizedPairwiseSimilarity	cosine	NA	NA	2.5	mziDtwWorkerFactory	0	1	2	Partitioned	Local	0.25	NA	689	687	0	0	1384	22272	8	20896	0.667312348668281	0.500726744186046	1	0	1	0	1606	1551.76399993896
144c9adf-1818-308f-83c4-3725d6faccad	BiPACE w/ RT	timePenalizedSimilarity	rankCorr	4	0.25	1	NA	NA	NA	NA	Unpartitioned	NA	NA	4	1170	17	37	80	1384	1336	80	32	0.977443609022556	0.985678180286436	0.969345484672742	0.0306545153272577	0.175257731958763	0.824742268041237	0.278333333333333	306.317207336426
14b20fb6-652f-3633-a8d3-58a183b8d44f	CeMAPP-DTW w/ RT	timePenalizedPairwiseSimilarity	dot	NA	NA	2	mziDtwWorkerFactory	0	2.25	2	Partitioned	Local	0.25	NA	856	528	0	0	1384	22272	0	20888	0.764285714285714	0.61849710982659	1	0	1	0	1.38033333333333	1534.76563262939
14b5fb4f-2203-337c-87ce-e3eaa1103b64	CeMAPP-DTW w/ RT	timePenalizedPairwiseSimilarity	linCorr	NA	NA	3	mziDtwWorkerFactory	0	2.25	2	Partitioned	Local	0.1	NA	790	594	0	0	1384	22272	0	20888	0.726770929162834	0.570809248554913	1	0	1	0	1.54783333333333	1466.04333496094
14ca74e9-531f-3518-a284-123cd9157e66	BiPACE w/ RT	timePenalizedSimilarity	cosine	4	0	2	NA	NA	NA	NA	Unpartitioned	NA	NA	7	1040	12	6	14	1384	1096	312	24	0.991420400381316	0.988593155893536	0.994263862332696	0.00573613766730396	0.461538461538462	0.538461538461538	0.2225	302.830444335938
14faecd9-705a-39f6-be22-f69bcab300ef	CeMAPP-DTW w/ RT	timePenalizedPairwiseSimilarity	linCorr	NA	NA	3	mziDtwWorkerFactory	0	1	1	Partitioned	Local	0.25	NA	682	694	0	0	1384	22272	8	20896	0.662779397473275	0.495639534883721	1	0	1	0	2.06133333333333	1479.7804107666
14ff0c85-96b2-3136-b69a-fbd59e52ca17	BiPACE w/ RT	timePenalizedSimilarity	dot	4	0.95	0.1	NA	NA	NA	NA	Unpartitioned	NA	NA	5	396	2	752	82	1384	1824	152	592	0.51228978007762	0.994974874371859	0.344947735191638	0.655052264808362	0.0238095238095238	0.976190476190476	0.140333333333333	165.78507232666
150a9146-832a-3216-b91d-5b99a0071986	BiPACE w/ RT	timePenalizedSimilarity	dot	4	0.25	3	NA	NA	NA	NA	Unpartitioned	NA	NA	2	1088	24	89	79	1384	1376	104	96	0.950633464394932	0.97841726618705	0.924384027187765	0.0756159728122345	0.233009708737864	0.766990291262136	0.1955	301.676879882812
1559997a-7afb-3cbb-a4d5-d2ab166476e5	BiPACE w/ RT	timePenalizedSimilarity	linCorr	4	0.75	2.5	NA	NA	NA	NA	Unpartitioned	NA	NA	8	880	8	0	0	1384	912	496	24	0.995475113122172	0.990990990990991	1	0	1	0	0.202666666666667	266.648452758789
1593608f-574e-31b8-851e-c4f54465fd7a	CeMAPP-DTW w/ RT	timePenalizedPairwiseSimilarity	euclidean	NA	NA	2	mziDtwWorkerFactory	0	2	2	Unpartitioned	Global	0.1	NA	425	959	0	0	1384	22272	0	20888	0.469872857932559	0.307080924855491	1	0	1	0	10.3951666666667	1811.63153839111
1595988d-d17b-3859-9648-4af4c88d5073	BiPACE w/ RT	timePenalizedSimilarity	dot	4	0.9	2.5	NA	NA	NA	NA	Unpartitioned	NA	NA	8	778	6	0	0	1384	808	600	24	0.996158770806658	0.99234693877551	1	0	1	0	0.208166666666667	215.945648193359
15cddc0e-aacb-3005-b9d4-63752e67f521	BiPACE w/ RT	timePenalizedSimilarity	cosine	4	0.25	0.1	NA	NA	NA	NA	Unpartitioned	NA	NA	6	183	1	39	1	1384	224	1160	0	0.901477832512315	0.994565217391304	0.824324324324324	0.175675675675676	0.5	0.5	0.161333333333333	169.175598144531
15faf3d2-98cf-3afa-ab81-8c87d4faa5c1	CeMAPP-DTW	plainPairwiseSimilarity	rankCorr	NA	NA	NA	mziDtwWorkerFactory	0	2	0	Partitioned	Local	0.1	NA	861	515	0	0	1384	22272	8	20896	0.769780956638355	0.625726744186046	1	0	1	0	3.92366666666667	1542.97611999512
16144c81-47f7-3d7d-8a9f-63631a6a537d	CeMAPP-DTW w/ RT	timePenalizedPairwiseSimilarity	rankCorr	NA	NA	0.5	mziDtwWorkerFactory	0	2	2	Partitioned	Local	0.25	NA	709	675	0	0	1384	22272	0	20888	0.677496416626851	0.51228323699422	1	0	1	0	29.5898333333333	1478.10983276367
16146d90-b5ca-31ef-9c61-70fe37234563	CeMAPP-DTW w/ RT	timePenalizedPairwiseSimilarity	rankCorr	NA	NA	0.5	mziDtwWorkerFactory	0	1	0	Partitioned	Local	0.1	NA	583	801	0	0	1384	22264	0	20880	0.592780884595831	0.421242774566474	1	0	1	0	12.9118333333333	1509.09462738037
162a76e2-6e9b-3a4b-b36d-29b8dacbcaeb	CeMAPP-DTW w/ RT	timePenalizedPairwiseSimilarity	linCorr	NA	NA	2	mziDtwWorkerFactory	0	2.25	0	Partitioned	Local	0.25	NA	976	392	0	0	1384	22272	16	20904	0.832764505119454	0.713450292397661	1	0	1	0	1.8415	1483.64430236816
164bffc5-1891-303a-92fa-91942a4b4222	CeMAPP-DTW w/ RT	timePenalizedPairwiseSimilarity	euclidean	NA	NA	1	mziDtwWorkerFactory	0	2	1	Partitioned	Local	0.1	NA	488	896	0	0	1384	22272	0	20888	0.521367521367521	0.352601156069364	1	0	1	0	1.75166666666667	1504.61592102051
165d5798-7d5b-3047-9ce1-d96bb2755f1b	BiPACE w/ RT	timePenalizedSimilarity	rankCorr	4	0.75	2.5	NA	NA	NA	NA	Unpartitioned	NA	NA	8	880	8	0	0	1384	912	496	24	0.995475113122172	0.990990990990991	1	0	1	0	0.232666666666667	303.07625579834
16626a47-be41-3450-be08-1ea4d79f956b	CeMAPP-DTW w/ RT	timePenalizedPairwiseSimilarity	dot	NA	NA	1	mziDtwWorkerFactory	0	2	2	Unpartitioned	Global	0.25	NA	835	549	0	0	1384	22272	0	20888	0.752591257323118	0.603323699421965	1	0	1	0	6.7445	1674.88431549072
16736de3-c149-36e7-b9c2-c2c9c626d127	BiPACE w/ RT	timePenalizedSimilarity	rankCorr	4	0	0.5	NA	NA	NA	NA	Unpartitioned	NA	NA	8	890	6	0	0	1384	920	488	24	0.996640537513998	0.993303571428571	1	0	1	0	0.254333333333333	556.690452575684
169134aa-d2a8-35c3-9dab-9302e8c4ae50	CeMAPP-DTW w/ RT	timePenalizedPairwiseSimilarity	dot	NA	NA	1	mziDtwWorkerFactory	0	1	1	Partitioned	Local	0.1	NA	784	600	0	0	1384	22272	0	20888	0.723247232472325	0.566473988439306	1	0	1	0	1.43016666666667	1468.22804260254
16ae2ee9-6bfb-3261-a539-1be80d781bf7	CeMAPP-DTW	plainPairwiseSimilarity	cosine	NA	NA	NA	mziDtwWorkerFactory	0	2	1	Partitioned	Local	0.1	NA	710	666	0	0	1384	22272	8	20896	0.680728667305849	0.515988372093023	1	0	1	0	1.43783333333333	1484.1261138916
16e4f14f-5071-331b-aff1-43c55563c464	CeMAPP-DTW w/ RT	timePenalizedPairwiseSimilarity	rankCorr	NA	NA	2.5	mziDtwWorkerFactory	0	2	0	Partitioned	Local	0.25	NA	647	729	0	0	1384	22272	8	20896	0.63964409293129	0.470203488372093	1	0	1	0	28.0733333333333	1493.90561676025
16e74a18-c4a4-371a-9c84-1724519f5cd9	BiPACE w/ RT	timePenalizedSimilarity	linCorr	4	0.25	3	NA	NA	NA	NA	Unpartitioned	NA	NA	7	1056	12	4	16	1384	1112	296	24	0.992481203007519	0.98876404494382	0.99622641509434	0.00377358490566038	0.428571428571429	0.571428571428571	0.2255	303.165634155273
16ebf7dc-3a0d-3132-8389-2da90c05dcaa	CeMAPP-DTW w/ RT	timePenalizedPairwiseSimilarity	dot	NA	NA	2	mziDtwWorkerFactory	0	1	1	Partitioned	Local	0.25	NA	806	578	0	0	1384	22272	0	20888	0.736073059360731	0.582369942196532	1	0	1	0	1.55466666666667	1531.80840301514
17263575-0396-3a83-8ec6-c27f3ae99cc3	BiPACE w/ RT	timePenalizedSimilarity	dot	4	0.5	1	NA	NA	NA	NA	Unpartitioned	NA	NA	2	1188	10	67	111	1384	1584	8	208	0.968609865470852	0.991652754590985	0.946613545816733	0.0533864541832669	0.0826446280991735	0.917355371900826	0.2315	302.708396911621
1787e29e-3e59-3690-abb9-796619970c0d	BiPACE w/ RT	timePenalizedSimilarity	euclidean	4	0.95	2	NA	NA	NA	NA	Unpartitioned	NA	NA	2	1061	5	201	117	1384	1680	0	296	0.911512027491409	0.9953095684803	0.840729001584786	0.159270998415214	0.0409836065573771	0.959016393442623	0.23	301.52986907959
179c7e29-d4ce-3ca6-8c91-608ffdc52516	BiPACE w/ RT	timePenalizedSimilarity	cosine	4	0.5	0.25	NA	NA	NA	NA	Unpartitioned	NA	NA	6	361	3	58	2	1384	424	960	0	0.922094508301405	0.991758241758242	0.861575178997613	0.138424821002387	0.6	0.4	0.186166666666667	170.838371276855
17bd83fb-38ce-3009-83ed-4216e28c1b77	CeMAPP-DTW w/ RT	timePenalizedPairwiseSimilarity	euclidean	NA	NA	2.5	mziDtwWorkerFactory	0	2	1	Partitioned	Local	0.25	NA	553	815	0	0	1384	22272	16	20904	0.575741801145237	0.404239766081871	1	0	1	0	1.73666666666667	1531.84742736816
17c7589f-f667-34c8-a46c-957885a3dabd	BiPACE w/ RT	timePenalizedSimilarity	rankCorr	4	0.25	0.1	NA	NA	NA	NA	Unpartitioned	NA	NA	3	619	4	471	74	1384	1336	216	168	0.722708698190309	0.993579454253612	0.567889908256881	0.432110091743119	0.0512820512820513	0.948717948717949	0.2125	259.502220153809
17c9adb0-39ca-3f8a-9e76-0e2e4172d154	CeMAPP-DTW w/ RT	timePenalizedPairwiseSimilarity	cosine	NA	NA	3	mziDtwWorkerFactory	0	2	0	Partitioned	Local	0.1	NA	881	495	0	0	1384	22272	8	20896	0.780682321665928	0.640261627906977	1	0	1	0	1.35783333333333	1466.92434692383
17dc5591-acac-374e-8f43-a7f1a2a82434	CeMAPP-DTW w/ RT	timePenalizedPairwiseSimilarity	cosine	NA	NA	2	mziDtwWorkerFactory	0	2	1	Partitioned	Local	0.25	NA	685	691	0	0	1384	22272	8	20896	0.664725861232411	0.49781976744186	1	0	1	0	1.68466666666667	1459.26106262207
17f2d34d-e443-34c8-99f5-9d15eb15fb75	BiPACE w/ RT	timePenalizedSimilarity	dot	4	0.75	1	NA	NA	NA	NA	Unpartitioned	NA	NA	8	628	4	0	0	1384	648	752	16	0.996825396825397	0.993670886075949	1	0	1	0	0.155166666666667	173.579460144043
17f58ce9-fe3a-37cf-bf21-7693e7f487df	CeMAPP-DTW w/ RT	timePenalizedPairwiseSimilarity	euclidean	NA	NA	0.5	mziDtwWorkerFactory	0	2.25	2	Partitioned	Local	0.1	NA	601	775	0	0	1384	22272	8	20896	0.607991906929692	0.436773255813953	1	0	1	0	1.50133333333333	1567.22917938232
17fd0839-a99d-3704-82a7-31da5975e126	CeMAPP-DTW w/ RT	timePenalizedPairwiseSimilarity	euclidean	NA	NA	0.5	mziDtwWorkerFactory	0	2	0	Unpartitioned	Global	0.1	NA	417	967	0	0	1384	22272	0	20888	0.463076068850639	0.301300578034682	1	0	1	0	10208	1854.84733581543
180a464f-bd5a-3d36-a568-fe15be1a62c3	CeMAPP-DTW w/ RT	timePenalizedPairwiseSimilarity	dot	NA	NA	1	mziDtwWorkerFactory	0	2	2	Partitioned	Local	0.25	NA	838	546	0	0	1384	22272	0	20888	0.754275427542754	0.605491329479769	1	0	1	0	1.46566666666667	1510.7534866333
180a5b65-2d26-3e26-91da-53823e91b46b	CeMAPP-DTW w/ RT	timePenalizedPairwiseSimilarity	rankCorr	NA	NA	0.5	mziDtwWorkerFactory	0	2.25	1	Partitioned	Local	0.1	NA	765	619	0	0	1384	22272	0	20888	0.711959050721266	0.552745664739884	1	0	1	0	3.98566666666667	1537.71102905273
18154a48-f26b-33a9-872f-5fec207b991a	BiPACE w/ RT	timePenalizedSimilarity	rankCorr	4	0.9	1	NA	NA	NA	NA	Unpartitioned	NA	NA	6	624	4	48	12	1384	696	696	8	0.96	0.993630573248408	0.928571428571429	0.0714285714285714	0.25	0.75	0.212666666666667	300.997940063477
18340ff1-b453-3389-93eb-bf738ae4c877	BiPACE w/ RT	timePenalizedSimilarity	linCorr	4	0.9	2	NA	NA	NA	NA	Unpartitioned	NA	NA	6	996	7	32	29	1384	1088	320	24	0.980797636632201	0.993020937188435	0.968871595330739	0.0311284046692607	0.194444444444444	0.805555555555556	0.193833333333333	302.642433166504
184ab3fc-78be-3e98-9f39-4bddaad7840c	CeMAPP-DTW w/ RT	timePenalizedPairwiseSimilarity	euclidean	NA	NA	3	mziDtwWorkerFactory	0	2.25	2	Partitioned	Local	0.1	NA	596	772	0	0	1384	22272	16	20904	0.606924643584521	0.435672514619883	1	0	1	0	1.49333333333333	1501.58141326904
1859db51-cf12-3c87-b56e-3d9b0aca952e	CeMAPP-DTW w/ RT	timePenalizedPairwiseSimilarity	linCorr	NA	NA	2.5	mziDtwWorkerFactory	0	2	0	Partitioned	Local	0.25	NA	881	495	0	0	1384	22272	8	20896	0.780682321665928	0.640261627906977	1	0	1	0	1.83533333333333	1499.58680725098
186539ef-83fd-3b4f-9351-12c4b2c90548	CeMAPP-DTW w/ RT	timePenalizedPairwiseSimilarity	cosine	NA	NA	2.5	mziDtwWorkerFactory	0	2	1	Unpartitioned	Global	0.25	NA	686	682	0	0	1384	22272	16	20904	0.667964946445959	0.501461988304094	1	0	1	0	10.2681666666667	1666.18762207031
187d0f96-b525-3ba0-b1fc-443b17c82e75	BiPACE w/ RT	timePenalizedSimilarity	rankCorr	4	0.25	1	NA	NA	NA	NA	Unpartitioned	NA	NA	8	867	5	0	0	1384	896	512	24	0.997124784358827	0.994266055045872	1	0	1	0	0.232666666666667	302.971374511719
1885d0a7-9698-36f2-ac45-8c696d5ff870	BiPACE w/ RT	timePenalizedSimilarity	linCorr	4	0.25	3	NA	NA	NA	NA	Unpartitioned	NA	NA	2	1195	24	31	86	1384	1480	48	144	0.977505112474438	0.980311730926989	0.974714518760196	0.0252854812398042	0.218181818181818	0.781818181818182	0.238833333333333	303.289367675781
18877294-d284-3825-ae32-11cde4d3c46c	CeMAPP-DTW w/ RT	timePenalizedPairwiseSimilarity	dot	NA	NA	3	mziDtwWorkerFactory	0	1	1	Partitioned	Local	0.25	NA	706	630	0	0	1384	22272	48	20936	0.691478942213516	0.528443113772455	1	0	1	0	1.45266666666667	1452.52252197266
18919733-7782-3cdd-bf15-365752eb2214	CeMAPP-DTW w/ RT	timePenalizedPairwiseSimilarity	cosine	NA	NA	2	mziDtwWorkerFactory	0	2.25	0	Unpartitioned	Global	0.1	NA	750	626	0	0	1384	22272	8	20896	0.70555032925682	0.545058139534884	1	0	1	0	4.51866666666667	1464.99998474121
1892a114-ec2f-3885-a849-51e7008b3b1a	CeMAPP-DTW w/ RT	timePenalizedPairwiseSimilarity	dot	NA	NA	0.5	mziDtwWorkerFactory	0	2	0	Partitioned	Local	0.1	NA	776	608	0	0	1384	22272	0	20888	0.718518518518519	0.560693641618497	1	0	1	0	1.09683333333333	1370.00126647949
18971a82-e825-3b8d-be87-519b5364865f	CeMAPP-DTW	plainPairwiseSimilarity	cosine	NA	NA	NA	mziDtwWorkerFactory	0	1	1	Partitioned	Local	0.1	NA	702	674	0	0	1384	22272	8	20896	0.675649663137632	0.510174418604651	1	0	1	0	1.43883333333333	1330.32466888428
18ceff05-d2f0-35ab-9e99-64cdf7193922	CeMAPP-DTW w/ RT	timePenalizedPairwiseSimilarity	cosine	NA	NA	2.5	mziDtwWorkerFactory	0	1	2	Partitioned	Local	0.1	NA	688	688	0	0	1384	22272	8	20896	0.666666666666667	0.5	1	0	1	0	1.40016666666667	1535.41781616211
18e44bf6-37c1-3bd1-a656-60e2afffdd12	BiPACE w/ RT	timePenalizedSimilarity	cosine	4	0.5	2.5	NA	NA	NA	NA	Unpartitioned	NA	NA	4	1196	25	26	81	1384	1360	56	32	0.979124027834629	0.97952497952498	0.978723404255319	0.0212765957446809	0.235849056603774	0.764150943396226	0.232666666666667	303.050079345703
190e9051-6fe3-3434-a723-415d485360a8	CeMAPP-DTW w/ RT	timePenalizedPairwiseSimilarity	rankCorr	NA	NA	2	mziDtwWorkerFactory	0	1	2	Unpartitioned	Global	0.1	NA	632	752	0	0	1384	22272	0	20888	0.626984126984127	0.456647398843931	1	0	1	0	163.000833333333	1781.54330444336
190f0ff6-8f04-31bd-8c4c-f90b7a97671c	BiPACE w/ RT	timePenalizedSimilarity	dot	4	0.9	2.5	NA	NA	NA	NA	Unpartitioned	NA	NA	7	958	8	9	17	1384	1016	392	24	0.991205380237972	0.991718426501035	0.990692864529473	0.00930713547052742	0.32	0.68	0.181333333333333	290.949996948242
191d3517-7cfb-342f-96b9-aa4915ee0fde	CeMAPP-DTW w/ RT	timePenalizedPairwiseSimilarity	rankCorr	NA	NA	0.5	mziDtwWorkerFactory	0	1	1	Partitioned	Local	0.1	NA	662	722	0	0	1384	22264	0	20880	0.647116324535679	0.478323699421965	1	0	1	0	4064	1569.7956237793
1933c258-9897-34e6-8043-f6f333b219ca	CeMAPP-DTW w/ RT	timePenalizedPairwiseSimilarity	linCorr	NA	NA	2	mziDtwWorkerFactory	0	1	1	Partitioned	Local	0.25	NA	673	703	0	0	1384	22272	8	20896	0.656905807711079	0.489098837209302	1	0	1	0	2.06516666666667	1456.57096862793
19667552-91b4-3f50-b6e9-109e7cb7576a	CeMAPP-DTW w/ RT	timePenalizedPairwiseSimilarity	dot	NA	NA	2	mziDtwWorkerFactory	0	2	0	Partitioned	Local	0.1	NA	881	503	0	0	1384	22272	0	20888	0.777924944812362	0.636560693641618	1	0	1	0	1.15833333333333	1325.59803771973
19755278-07de-374c-875e-6be0248588e3	CeMAPP-DTW w/ RT	timePenalizedPairwiseSimilarity	euclidean	NA	NA	0.5	mziDtwWorkerFactory	0	1	0	Unpartitioned	Global	0.25	NA	424	960	0	0	1384	22272	0	20888	0.469026548672566	0.30635838150289	1	0	1	0	22.5648333333333	2093.78957366943
19844ade-9084-3973-accc-744a4f1e4b65	BiPACE w/ RT	timePenalizedSimilarity	rankCorr	4	0.9	2.5	NA	NA	NA	NA	Unpartitioned	NA	NA	8	772	4	0	0	1384	800	608	24	0.997416020671835	0.994845360824742	1	0	1	0	0.209833333333333	302.664390563965
198744c6-9a75-3d0f-8555-717834f1b61e	BiPACE w/ RT	timePenalizedSimilarity	dot	4	0.5	2	NA	NA	NA	NA	Unpartitioned	NA	NA	3	1179	27	53	85	1384	1408	40	64	0.967186218211649	0.977611940298508	0.956980519480519	0.0430194805194806	0.241071428571429	0.758928571428571	0.208833333333333	302.761024475098
19a62c0d-44a8-365b-bb4e-2996d74f1485	CeMAPP-DTW w/ RT	timePenalizedPairwiseSimilarity	rankCorr	NA	NA	1	mziDtwWorkerFactory	0	2.25	2	Partitioned	Local	0.25	NA	726	658	0	0	1384	22272	0	20888	0.688151658767773	0.524566473988439	1	0	1	0	7051	1517.62087249756
19af0b3f-bf15-3c68-8dca-cdd39dd76dfb	CeMAPP-DTW w/ RT	timePenalizedPairwiseSimilarity	linCorr	NA	NA	1	mziDtwWorkerFactory	0	2.25	0	Unpartitioned	Global	0.1	NA	720	664	0	0	1384	22272	0	20888	0.684410646387833	0.520231213872832	1	0	1	0	16.1775	1325.07671356201
19d182a9-66ee-3a03-858f-87c9d5f92f26	BiPACE w/ RT	timePenalizedSimilarity	rankCorr	4	0.5	2	NA	NA	NA	NA	Unpartitioned	NA	NA	2	1196	23	39	86	1384	1488	40	144	0.974735126324368	0.981132075471698	0.968421052631579	0.031578947368421	0.211009174311927	0.788990825688073	0.241333333333333	406.04207611084
19e452ec-2dbf-354a-ab22-3a4e474f5ae7	BiPACE w/ RT	timePenalizedSimilarity	cosine	4	0.9	0.1	NA	NA	NA	NA	Unpartitioned	NA	NA	3	360	2	395	27	1384	832	600	48	0.644583706356312	0.994475138121547	0.47682119205298	0.52317880794702	0.0689655172413793	0.931034482758621	0.139333333333333	151.041168212891
19faf667-b127-3544-aebf-b32399588b85	CeMAPP-DTW	plainPairwiseSimilarity	rankCorr	NA	NA	NA	mziDtwWorkerFactory	0	2.25	0	Partitioned	Local	0.1	NA	1096	280	0	0	1384	22272	8	20896	0.88673139158576	0.796511627906977	1	0	1	0	3.82266666666667	1542.57041168213
1a01e45b-8036-3bf9-b951-9791eccfb2ad	BiPACE w/ RT	timePenalizedSimilarity	euclidean	4	0.9	2	NA	NA	NA	NA	Unpartitioned	NA	NA	7	906	6	17	15	1384	968	440	24	0.987465940054496	0.993421052631579	0.981581798483207	0.0184182015167931	0.285714285714286	0.714285714285714	0.181333333333333	301.97876739502
1a0327cc-7854-3a04-8776-f35572f83974	CeMAPP-DTW w/ RT	timePenalizedPairwiseSimilarity	cosine	NA	NA	2.5	mziDtwWorkerFactory	0	1	0	Partitioned	Local	0.25	NA	667	709	0	0	1384	22272	8	20896	0.652961331375428	0.484738372093023	1	0	1	0	1.72283333333333	1477.38276672363
1a035de2-0031-3c48-80db-f23a4ed068c5	CeMAPP-DTW w/ RT	timePenalizedPairwiseSimilarity	euclidean	NA	NA	2.5	mziDtwWorkerFactory	0	2.25	0	Partitioned	Local	0.25	NA	808	552	0	0	1384	22272	24	20912	0.745387453874539	0.594117647058824	1	0	1	0	1.56183333333333	1509.15335845947
1a090a1a-7f26-3372-a8d0-8b090561de8e	CeMAPP-DTW w/ RT	timePenalizedPairwiseSimilarity	cosine	NA	NA	2	mziDtwWorkerFactory	0	1	2	Partitioned	Local	0.1	NA	690	686	0	0	1384	22272	8	20896	0.667957405614714	0.501453488372093	1	0	1	0	1.4185	1501.63122558594
1a0eba38-8b76-319a-87a3-46e88206ee79	CeMAPP-DTW	plainPairwiseSimilarity	dot	NA	NA	NA	mziDtwWorkerFactory	0	2.25	1	Unpartitioned	Global	0.25	NA	739	549	0	0	1384	22272	96	20984	0.72915638875185	0.573757763975155	1	0	1	0	6.62283333333333	1686.61357116699
1a1b7c92-08b9-3561-9fb8-573a579c6901	CeMAPP-DTW	plainPairwiseSimilarity	dot	NA	NA	NA	mziDtwWorkerFactory	0	2	1	Partitioned	Local	0.25	NA	674	646	0	0	1384	22272	64	20952	0.676028084252758	0.510606060606061	1	0	1	0	1.47416666666667	1503.55057525635
1a1d57ed-d94e-379c-bac8-6ef1162a901f	CeMAPP-DTW w/ RT	timePenalizedPairwiseSimilarity	linCorr	NA	NA	0.5	mziDtwWorkerFactory	0	2.25	1	Unpartitioned	Global	0.1	NA	708	676	0	0	1384	22272	0	20888	0.676864244741874	0.511560693641618	1	0	1	0	16113	1523.74213409424
1a313f48-f340-3695-b5c6-a383a6eaeb1c	BiPACE w/ RT	timePenalizedSimilarity	cosine	4	0.95	2	NA	NA	NA	NA	Unpartitioned	NA	NA	4	1025	5	168	82	1384	1312	104	32	0.922177237966712	0.995145631067961	0.859178541492037	0.140821458507963	0.0574712643678161	0.942528735632184	0.215166666666667	269.524253845215
1a4adaee-f672-33fa-a2ac-e0909c57bd0b	BiPACE w/ RT	timePenalizedSimilarity	rankCorr	4	0.75	2	NA	NA	NA	NA	Unpartitioned	NA	NA	3	1190	11	52	99	1384	1440	32	88	0.974212034383954	0.990840965861782	0.958132045088567	0.0418679549114331	0.1	0.9	0.235333333333333	321.353881835938
1a5a2fc3-af1b-3b04-8ecf-90eb99f7d10c	CeMAPP-DTW w/ RT	timePenalizedPairwiseSimilarity	dot	NA	NA	2.5	mziDtwWorkerFactory	0	1	0	Unpartitioned	Global	0.1	NA	746	614	0	0	1384	22272	24	20912	0.708452041785375	0.548529411764706	1	0	1	0	3.17466666666667	1645.85182952881
1a6fa3a8-9c0c-3f5e-a68e-35ba89411888	CeMAPP-DTW w/ RT	timePenalizedPairwiseSimilarity	euclidean	NA	NA	3	mziDtwWorkerFactory	0	1	0	Unpartitioned	Global	0.1	NA	507	877	0	0	1384	22272	0	20888	0.536224219989423	0.366329479768786	1	0	1	0	10.1946666666667	1820.43129730225
1a8e238a-71a5-3807-a8fa-2b5de7488dd0	CeMAPP-DTW w/ RT	timePenalizedPairwiseSimilarity	cosine	NA	NA	2	mziDtwWorkerFactory	0	2.25	2	Partitioned	Local	0.25	NA	762	622	0	0	1384	22272	0	20888	0.710158434296365	0.550578034682081	1	0	1	0	1.50533333333333	1509.27103424072
1ab9386f-7456-370c-ab3b-400fcc47b2d9	CeMAPP-DTW w/ RT	timePenalizedPairwiseSimilarity	cosine	NA	NA	2	mziDtwWorkerFactory	0	2	2	Unpartitioned	Global	0.1	NA	682	694	0	0	1384	22272	8	20896	0.662779397473275	0.495639534883721	1	0	1	0	4.42533333333333	1466.78948974609
1abbc523-a8db-3db8-85d5-0a903d74a206	CeMAPP-DTW w/ RT	timePenalizedPairwiseSimilarity	cosine	NA	NA	3	mziDtwWorkerFactory	0	2.25	0	Partitioned	Local	0.25	NA	812	564	0	0	1384	22272	8	20896	0.742230347349177	0.590116279069767	1	0	1	0	1.61883333333333	1502.11350250244
1ac7e39d-07b0-369e-8334-70545d9256c4	CeMAPP-DTW w/ RT	timePenalizedPairwiseSimilarity	cosine	NA	NA	2.5	mziDtwWorkerFactory	0	1	0	Partitioned	Local	0.1	NA	667	709	0	0	1384	22272	8	20896	0.652961331375428	0.484738372093023	1	0	1	0	1.3395	1256.34730529785
1ac8ef66-9d3f-3e93-8cd8-3369111b884c	CeMAPP-DTW w/ RT	timePenalizedPairwiseSimilarity	linCorr	NA	NA	0.5	mziDtwWorkerFactory	0	2	0	Partitioned	Local	0.25	NA	880	496	0	0	1384	22272	8	20896	0.780141843971631	0.63953488372093	1	0	1	0	1.85316666666667	1476.59349822998
1acb1b98-499b-3cc9-b90f-59b6105227f5	CeMAPP-DTW	plainPairwiseSimilarity	dot	NA	NA	NA	mziDtwWorkerFactory	0	1	0	Partitioned	Local	0.1	NA	615	697	0	0	1384	22272	72	20960	0.638297872340426	0.46875	1	0	1	0	1199	1332.98571014404
1ad9aa73-2533-3dcf-b8d3-91a231305f44	BiPACE w/ RT	timePenalizedSimilarity	euclidean	4	0.5	0.1	NA	NA	NA	NA	Unpartitioned	NA	NA	8	675	4	575	106	1384	2496	24	1136	0.699844479004666	0.994108983799705	0.54	0.46	0.0363636363636364	0.963636363636364	0.211166666666667	168.972175598145
1ae64110-3479-3665-b087-75e8f8795ec5	CeMAPP-DTW	plainPairwiseSimilarity	dot	NA	NA	NA	mziDtwWorkerFactory	0	2	0	Unpartitioned	Global	0.25	NA	612	652	0	0	1384	22272	120	21008	0.652452025586354	0.484177215189873	1	0	1	0	6849	1725.33595275879
1b10a298-4924-3c81-a73f-909bb8e73b0f	BiPACE w/ RT	timePenalizedSimilarity	rankCorr	4	0.75	0.5	NA	NA	NA	NA	Unpartitioned	NA	NA	7	321	1	20	2	1384	344	1040	0	0.968325791855204	0.996894409937888	0.941348973607038	0.0586510263929618	0.333333333333333	0.666666666666667	0.206666666666667	300.130165100098
1b18dab1-4132-37ad-b153-ccdc1d882e6e	BiPACE w/ RT	timePenalizedSimilarity	cosine	4	0.5	0.1	NA	NA	NA	NA	Unpartitioned	NA	NA	3	621	4	450	69	1384	1360	240	216	0.732311320754717	0.9936	0.579831932773109	0.420168067226891	0.0547945205479452	0.945205479452055	186	168.828407287598
1b32fe51-af35-3762-813c-1df04dfe1857	BiPACE w/ RT	timePenalizedSimilarity	linCorr	4	0.75	0.25	NA	NA	NA	NA	Unpartitioned	NA	NA	6	221	1	48	2	1384	272	1112	0	0.90020366598778	0.995495495495496	0.821561338289963	0.178438661710037	0.333333333333333	0.666666666666667	0.136833333333333	170.173133850098
1b662b6f-a057-3b00-b753-65d1feb1616b	BiPACE w/ RT	timePenalizedSimilarity	dot	4	0	0.1	NA	NA	NA	NA	Unpartitioned	NA	NA	4	1158	22	31	77	1384	1312	96	24	0.977627691008864	0.98135593220339	0.973927670311186	0.0260723296888141	0.222222222222222	0.777777777777778	205	302.788291931152
1b6ab734-33b1-3017-ac3a-47a1939f88c8	BiPACE w/ RT	timePenalizedSimilarity	cosine	4	0.95	0.1	NA	NA	NA	NA	Unpartitioned	NA	NA	2	396	2	752	82	1384	1824	152	592	0.51228978007762	0.994974874371859	0.344947735191638	0.655052264808362	0.0238095238095238	0.976190476190476	144	165.874359130859
1b6e71ad-0700-3936-8513-0f90fea05f41	CeMAPP-DTW w/ RT	timePenalizedPairwiseSimilarity	linCorr	NA	NA	2	mziDtwWorkerFactory	0	2	1	Partitioned	Local	0.1	NA	688	688	0	0	1384	22272	8	20896	0.666666666666667	0.5	1	0	1	0	2325	1412.30296325684
1b72dd44-c3c3-3b3f-841b-93c2d794dca4	BiPACE w/ RT	timePenalizedSimilarity	euclidean	4	0.5	0.25	NA	NA	NA	NA	Unpartitioned	NA	NA	2	795	4	463	114	1384	2072	8	696	0.772970345162858	0.994993742177722	0.631955484896661	0.368044515103339	0.0338983050847458	0.966101694915254	0.191166666666667	170.978004455566
1ba6e9a5-98bc-359b-80f6-690e887c61f4	CeMAPP-DTW	plainPairwiseSimilarity	linCorr	NA	NA	NA	mziDtwWorkerFactory	0	2	2	Unpartitioned	Global	0.1	NA	675	701	0	0	1384	22272	8	20896	0.658215504631887	0.490552325581395	1	0	1	0	16.1556666666667	1293.5915145874
1bc221ef-eaa0-3c24-93e3-653e37dfe21d	BiPACE w/ RT	timePenalizedSimilarity	euclidean	4	0.95	0.25	NA	NA	NA	NA	Unpartitioned	NA	NA	6	544	3	703	102	1384	2416	32	1064	0.606465997770346	0.994515539305302	0.436246992782678	0.563753007217322	0.0285714285714286	0.971428571428571	0.161166666666667	168.203269958496
1bd335a6-671e-3417-a918-f4b285632951	CeMAPP-DTW w/ RT	timePenalizedPairwiseSimilarity	linCorr	NA	NA	2	mziDtwWorkerFactory	0	2	0	Unpartitioned	Global	0.1	NA	687	689	0	0	1384	22272	8	20896	0.666020358700921	0.499273255813953	1	0	1	0	16.1753333333333	1351.27255249023
1bf3a609-9bd0-3060-a25e-6f1202600e70	BiPACE w/ RT	timePenalizedSimilarity	rankCorr	4	0.5	0.5	NA	NA	NA	NA	Unpartitioned	NA	NA	4	1021	5	170	84	1384	1312	104	32	0.92106450157871	0.995126705653021	0.857262804366079	0.142737195633921	0.0561797752808989	0.943820224719101	0.2105	301.538299560547
1c1cd1a0-eb36-38a8-a68a-beed80c9920a	CeMAPP-DTW w/ RT	timePenalizedPairwiseSimilarity	euclidean	NA	NA	0.5	mziDtwWorkerFactory	0	1	2	Unpartitioned	Global	0.1	NA	424	960	0	0	1384	22272	0	20888	0.469026548672566	0.30635838150289	1	0	1	0	10.1825	1865.34268188477
1c2ab970-9848-3292-85d9-b5b9f4a6539c	CeMAPP-DTW w/ RT	timePenalizedPairwiseSimilarity	rankCorr	NA	NA	1	mziDtwWorkerFactory	0	2	0	Unpartitioned	Global	0.1	NA	722	662	0	0	1384	22272	0	20888	0.685660018993352	0.521676300578035	1	0	1	0	150.276166666667	1776.85175323486
1c5bbcbd-1d42-3723-8bb0-ba75cd25f875	CeMAPP-DTW w/ RT	timePenalizedPairwiseSimilarity	dot	NA	NA	2	mziDtwWorkerFactory	0	1	2	Partitioned	Local	0.25	NA	801	583	0	0	1384	22272	0	20888	0.733180778032037	0.578757225433526	1	0	1	0	1.47416666666667	1464.58134460449
1c5e221d-c9e3-3264-a973-87beb6709191	CeMAPP-DTW w/ RT	timePenalizedPairwiseSimilarity	euclidean	NA	NA	2.5	mziDtwWorkerFactory	0	2.25	1	Partitioned	Local	0.25	NA	545	823	0	0	1384	22272	16	20904	0.569785676947203	0.398391812865497	1	0	1	0	1.78066666666667	1607.07804107666
1c68511f-477b-3372-9a28-0b5082e1fac5	CeMAPP-DTW w/ RT	timePenalizedPairwiseSimilarity	dot	NA	NA	0.5	mziDtwWorkerFactory	0	2.25	0	Partitioned	Local	0.1	NA	901	475	0	0	1384	22272	8	20896	0.791392182696531	0.654796511627907	1	0	1	0	1.25183333333333	1464.24384307861
1c783927-9b27-3974-a939-c6d44af31c69	CeMAPP-DTW w/ RT	timePenalizedPairwiseSimilarity	linCorr	NA	NA	2.5	mziDtwWorkerFactory	0	1	1	Unpartitioned	Global	0.1	NA	692	684	0	0	1384	22272	8	20896	0.669245647969052	0.502906976744186	1	0	1	0	16.4575	1326.02893829346
1c9d31f4-eba3-3e16-bb4b-e7db97c13f6c	CeMAPP-DTW w/ RT	timePenalizedPairwiseSimilarity	rankCorr	NA	NA	1	mziDtwWorkerFactory	0	2.25	1	Partitioned	Local	0.25	NA	718	666	0	0	1384	22272	0	20888	0.683158896289248	0.51878612716763	1	0	1	0	28836	1494.06045532227
1ca13d27-8559-3174-bf9a-7578ef8e6ded	BiPACE w/ RT	timePenalizedSimilarity	cosine	4	0.5	3	NA	NA	NA	NA	Unpartitioned	NA	NA	7	1056	12	4	16	1384	1112	296	24	0.992481203007519	0.98876404494382	0.99622641509434	0.00377358490566038	0.428571428571429	0.571428571428571	221	302.805870056152
1ca410d5-f77a-3693-a8d5-2d53ba56f454	BiPACE w/ RT	timePenalizedSimilarity	linCorr	4	0.9	0.1	NA	NA	NA	NA	Unpartitioned	NA	NA	8	488	1	706	101	1384	2136	88	840	0.579916815210933	0.997955010224949	0.408710217755444	0.591289782244556	0.00980392156862742	0.990196078431373	195	167.430503845215
1cf12e0f-caf4-3889-98b7-0b5e8f257f86	CeMAPP-DTW w/ RT	timePenalizedPairwiseSimilarity	euclidean	NA	NA	2.5	mziDtwWorkerFactory	0	2.25	2	Partitioned	Local	0.25	NA	548	820	0	0	1384	22272	16	20904	0.572025052192067	0.400584795321637	1	0	1	0	1705	1554.8469619751
1cf4c6fd-de3e-3bc4-883a-7a942ea0f38f	BiPACE w/ RT	timePenalizedSimilarity	dot	4	0.25	1	NA	NA	NA	NA	Unpartitioned	NA	NA	6	1089	11	15	29	1384	1168	240	24	0.988203266787659	0.99	0.986413043478261	0.0135869565217391	275	725	0.221833333333333	302.615180969238
1cf5ca08-a362-3061-8f16-ebc082190893	CeMAPP-DTW w/ RT	timePenalizedPairwiseSimilarity	dot	NA	NA	1	mziDtwWorkerFactory	0	1	0	Partitioned	Local	0.1	NA	749	635	0	0	1384	22272	0	20888	0.702297233942804	0.541184971098266	1	0	1	0	1.20766666666667	1413.94789886475
1d006c13-f5be-334c-80bc-8efb21c1c825	BiPACE w/ RT	timePenalizedSimilarity	linCorr	4	0.95	0.5	NA	NA	NA	NA	Unpartitioned	NA	NA	3	625	4	465	74	1384	1328	216	160	0.72716695753345	0.993640699523052	0.573394495412844	0.426605504587156	0.0512820512820513	0.948717948717949	0.185166666666667	169.909477233887
1d236f81-5f47-3558-b197-998c785f0997	BiPACE w/ RT	timePenalizedSimilarity	rankCorr	4	0	2	NA	NA	NA	NA	Unpartitioned	NA	NA	2	1187	24	42	83	1384	1480	48	144	0.972950819672131	0.98018166804294	0.965825874694874	0.0341741253051261	0.224299065420561	0.775700934579439	0.292166666666667	557.049407958984
1d308d8d-79ef-381c-a727-83e2544ea02d	BiPACE w/ RT	timePenalizedSimilarity	rankCorr	4	0.95	3	NA	NA	NA	NA	Unpartitioned	NA	NA	6	1010	7	34	29	1384	1104	304	24	0.980106744298884	0.993117010816126	0.967432950191571	0.0325670498084292	0.194444444444444	0.805555555555556	0.218166666666667	302.478202819824
1d50a9fb-727b-3d93-8de4-5bb7249a473f	CeMAPP-DTW w/ RT	timePenalizedPairwiseSimilarity	linCorr	NA	NA	2	mziDtwWorkerFactory	0	2.25	1	Unpartitioned	Global	0.1	NA	749	627	0	0	1384	22272	8	20896	0.704941176470588	0.544331395348837	1	0	1	0	16.1005	1476.02973175049
1d773c48-3063-36a6-ab52-12d17908eae3	BiPACE w/ RT	timePenalizedSimilarity	linCorr	4	0.5	2	NA	NA	NA	NA	Unpartitioned	NA	NA	3	1196	24	39	85	1384	1424	40	80	0.974338085539715	0.980327868852459	0.968421052631579	0.031578947368421	0.220183486238532	0.779816513761468	0.237666666666667	303.270263671875
1dc77408-7c04-3ba8-a024-dca80304ca00	BiPACE w/ RT	timePenalizedSimilarity	cosine	4	0.25	0.1	NA	NA	NA	NA	Unpartitioned	NA	NA	3	619	4	471	74	1384	1336	216	168	0.722708698190309	0.993579454253612	0.567889908256881	0.432110091743119	0.0512820512820513	0.948717948717949	0.160333333333333	169.457168579102
1ddbaa89-fe1e-3c9c-b0a3-feeecbce5e73	CeMAPP-DTW w/ RT	timePenalizedPairwiseSimilarity	rankCorr	NA	NA	1	mziDtwWorkerFactory	0	1	1	Unpartitioned	Global	0.25	NA	687	697	0	0	1384	22272	0	20888	0.663447609850314	0.496387283236994	1	0	1	0	334.224166666667	1969.95896148682
1def1e0b-9072-3735-b5d5-673a730939f5	BiPACE w/ RT	timePenalizedSimilarity	cosine	4	0.95	1	NA	NA	NA	NA	Unpartitioned	NA	NA	7	233	1	13	1	1384	248	1136	0	0.970833333333333	0.995726495726496	0.947154471544715	0.0528455284552846	0.5	0.5	0.128666666666667	170.880157470703
1e25a056-b261-3116-9aed-715e922776ad	CeMAPP-DTW w/ RT	timePenalizedPairwiseSimilarity	euclidean	NA	NA	0.5	mziDtwWorkerFactory	0	2.25	0	Unpartitioned	Global	0.1	NA	417	967	0	0	1384	22272	0	20888	0.463076068850639	0.301300578034682	1	0	1	0	10.1775	1863.53044128418
1e3cd18e-e696-36e4-879c-127a9dd503d2	BiPACE w/ RT	timePenalizedSimilarity	dot	4	0.75	2.5	NA	NA	NA	NA	Unpartitioned	NA	NA	8	854	10	0	0	1384	888	520	24	0.994179278230501	0.988425925925926	1	0	1	0	0.168666666666667	262.261848449707
1e4d05c7-45d4-3862-933e-a57858fd1362	CeMAPP-DTW w/ RT	timePenalizedPairwiseSimilarity	cosine	NA	NA	3	mziDtwWorkerFactory	0	2	0	Unpartitioned	Global	0.1	NA	689	687	0	0	1384	22272	8	20896	0.667312348668281	0.500726744186046	1	0	1	0	4624	1454.74056243896
1e626305-3223-33d8-bc49-4e06eed20702	CeMAPP-DTW w/ RT	timePenalizedPairwiseSimilarity	cosine	NA	NA	2	mziDtwWorkerFactory	0	2	1	Partitioned	Local	0.1	NA	716	668	0	0	1384	22272	0	20888	0.681904761904762	0.517341040462428	1	0	1	0	1.37133333333333	1468.64936828613
1e828c3d-5620-3888-bf8f-d6c330a46ae7	CeMAPP-DTW w/ RT	timePenalizedPairwiseSimilarity	rankCorr	NA	NA	1	mziDtwWorkerFactory	0	1	2	Partitioned	Local	0.25	NA	676	708	0	0	1384	22272	0	20888	0.656310679611651	0.488439306358382	1	0	1	0	6705	1537.70768737793
1e82a8ad-0e63-3f33-baf2-d7936340e25f	CeMAPP-DTW w/ RT	timePenalizedPairwiseSimilarity	dot	NA	NA	0.5	mziDtwWorkerFactory	0	2	2	Partitioned	Local	0.25	NA	789	595	0	0	1384	22272	0	20888	0.726184997699034	0.570086705202312	1	0	1	0	1.37633333333333	1451.93795013428
1e830d3c-5595-3789-9b42-beb5e7313579	CeMAPP-DTW w/ RT	timePenalizedPairwiseSimilarity	dot	NA	NA	0.5	mziDtwWorkerFactory	0	1	0	Partitioned	Local	0.25	NA	710	674	0	0	1384	22272	0	20888	0.678127984718243	0.513005780346821	1	0	1	0	1.42233333333333	1458.83274078369
1e8c3a63-d2df-37c8-8afa-ba47c25e08c3	BiPACE w/ RT	timePenalizedSimilarity	cosine	4	0.5	0.5	NA	NA	NA	NA	Unpartitioned	NA	NA	2	1058	5	204	117	1384	1728	0	344	0.91010752688172	0.995296331138288	0.838351822503962	0.161648177496038	0.0409836065573771	0.959016393442623	0.1935	301.227439880371
1e99e056-8e07-3c04-ab17-9a95cd7488ff	BiPACE w/ RT	timePenalizedSimilarity	linCorr	4	0.5	2.5	NA	NA	NA	NA	Unpartitioned	NA	NA	7	1063	12	5	16	1384	1120	288	24	0.992067195520299	0.988837209302326	0.995318352059925	0.00468164794007486	0.428571428571429	0.571428571428571	0.224833333333333	303.19563293457
1e9d77cc-2e0e-383d-a89b-40c7b4d884a8	CeMAPP-DTW w/ RT	timePenalizedPairwiseSimilarity	rankCorr	NA	NA	0.5	mziDtwWorkerFactory	0	1	2	Partitioned	Local	0.25	NA	709	675	0	0	1384	22264	0	20880	0.677496416626851	0.51228323699422	1	0	1	0	28156	1594.94340515137
1ee8c9b6-1b92-325d-b742-0c04c7e27424	BiPACE w/ RT	timePenalizedSimilarity	euclidean	4	0.25	2.5	NA	NA	NA	NA	Unpartitioned	NA	NA	4	706	29	152	25	1384	952	472	40	0.886377903327056	0.960544217687075	0.822843822843823	0.177156177156177	0.537037037037037	0.462962962962963	198	300.91145324707
1efcf3a0-c268-37e7-98cc-7da7587a8e9b	CeMAPP-DTW w/ RT	timePenalizedPairwiseSimilarity	rankCorr	NA	NA	1	mziDtwWorkerFactory	0	2.25	1	Partitioned	Local	0.1	NA	788	596	0	0	1384	22272	0	20888	0.725598526703499	0.569364161849711	1	0	1	0	4089	1556.76013946533
1f06bedb-5cb0-3dda-baf8-e2f46fe948c0	CeMAPP-DTW w/ RT	timePenalizedPairwiseSimilarity	dot	NA	NA	3	mziDtwWorkerFactory	0	1	0	Partitioned	Local	0.25	NA	664	672	0	0	1384	22272	48	20936	664	0.497005988023952	1	0	1	0	1.39066666666667	1417.55037689209
1f10a540-f162-30c1-aab2-c372427d7f04	BiPACE w/ RT	timePenalizedSimilarity	euclidean	4	0.25	1	NA	NA	NA	NA	Unpartitioned	NA	NA	3	1130	19	97	90	1384	1424	48	88	0.951178451178451	0.983463881636205	0.920945395273024	0.0790546047269763	0.174311926605505	0.825688073394495	0.235666666666667	302.630668640137
1f1e4e4b-bec3-3245-bfe6-9c0ea45046e1	BiPACE w/ RT	timePenalizedSimilarity	euclidean	4	0.25	1	NA	NA	NA	NA	Unpartitioned	NA	NA	2	1130	19	97	90	1384	1488	48	152	0.951178451178451	0.983463881636205	0.920945395273024	0.0790546047269763	0.174311926605505	0.825688073394495	0.203833333333333	302.562698364258
1f423bc3-26a0-3d14-8ad2-17e14a2bb244	CeMAPP-DTW w/ RT	timePenalizedPairwiseSimilarity	euclidean	NA	NA	3	mziDtwWorkerFactory	0	2.25	2	Partitioned	Local	0.25	NA	598	778	0	0	1384	22272	8	20896	0.605876393110436	0.434593023255814	1	0	1	0	1726	1540.78842926025
1f5a36fd-5696-33dd-a651-a46e6a37908c	CeMAPP-DTW w/ RT	timePenalizedPairwiseSimilarity	dot	NA	NA	0.5	mziDtwWorkerFactory	0	1	2	Partitioned	Local	0.25	NA	740	644	0	0	1384	22272	0	20888	0.696798493408663	0.534682080924855	1	0	1	0	1.50016666666667	1516.21221923828
1f87507c-6c70-3c5c-8fc5-e1a24782a771	BiPACE w/ RT	timePenalizedSimilarity	euclidean	4	0.5	0.25	NA	NA	NA	NA	Unpartitioned	NA	NA	6	361	3	58	2	1384	424	960	0	0.922094508301405	0.991758241758242	0.861575178997613	0.138424821002387	0.6	0.4	0.171666666666667	155.015525817871
1f8afd11-c817-30bf-9d53-48817c974825	BiPACE w/ RT	timePenalizedSimilarity	dot	4	0.75	0.5	NA	NA	NA	NA	Unpartitioned	NA	NA	7	321	1	20	2	1384	344	1040	0	0.968325791855204	0.996894409937888	0.941348973607038	0.0586510263929618	0.333333333333333	0.666666666666667	0.1385	171.567413330078
1f90fd94-cf3b-3f7c-bf46-dcd37884b7de	BiPACE w/ RT	timePenalizedSimilarity	linCorr	4	0.5	0.25	NA	NA	NA	NA	Unpartitioned	NA	NA	4	640	4	244	40	1384	960	456	32	0.837696335078534	0.993788819875776	0.723981900452489	0.276018099547511	0.0909090909090909	0.909090909090909	0.191166666666667	171.176155090332
1fe0a654-140f-3aa0-bdf4-842d2598c66e	BiPACE w/ RT	timePenalizedSimilarity	dot	4	0	0.1	NA	NA	NA	NA	Unpartitioned	NA	NA	6	1071	17	16	24	1384	1152	256	24	0.984827586206897	0.984375	0.985280588776449	0.014719411223551	0.414634146341463	0.585365853658537	0.225666666666667	302.76538848877
1feced5b-a9bb-331b-9c42-287b4f86519b	CeMAPP-DTW w/ RT	timePenalizedPairwiseSimilarity	dot	NA	NA	3	mziDtwWorkerFactory	0	2	1	Partitioned	Local	0.1	NA	799	569	0	0	1384	22272	16	20904	0.737425011536687	0.58406432748538	1	0	1	0	1166	1359.55773162842
20113362-f038-3c2f-b9e9-e33f953c0b5d	CeMAPP-DTW	plainPairwiseSimilarity	dot	NA	NA	NA	mziDtwWorkerFactory	0	2.25	0	Partitioned	Local	0.1	NA	844	508	0	0	1384	22272	32	20920	0.768670309653916	0.624260355029586	1	0	1	0	1.14033333333333	1343.11183929443
201bc47e-fbc6-302e-93d7-5f43e6d574ff	BiPACE w/ RT	timePenalizedSimilarity	rankCorr	4	0.95	0.5	NA	NA	NA	NA	Unpartitioned	NA	NA	4	463	4	251	18	1384	752	648	16	0.784081287044877	0.991434689507495	0.648459383753501	0.351540616246499	0.181818181818182	0.818181818181818	0.207333333333333	181.98754119873
2024e7f8-aa8b-3539-8689-d96810b3998c	CeMAPP-DTW w/ RT	timePenalizedPairwiseSimilarity	linCorr	NA	NA	1	mziDtwWorkerFactory	0	2	2	Partitioned	Local	0.1	NA	716	668	0	0	1384	22272	0	20888	0.681904761904762	0.517341040462428	1	0	1	0	1529	1311.13959503174
2034cb15-15b5-3e93-8178-773e7c83cde0	BiPACE	plainSimilarity	cosine	4	NA	NA	NA	NA	NA	NA	Unpartitioned	NA	NA	3	1115	26	84	79	1384	1368	80	64	0.952991452991453	0.977212971078002	0.929941618015013	0.0700583819849875	0.247619047619048	0.752380952380952	0.234666666666667	270.755149841309
20356ead-5c3c-3a58-b114-116aeac45bd4	CeMAPP-DTW w/ RT	timePenalizedPairwiseSimilarity	euclidean	NA	NA	1	mziDtwWorkerFactory	0	2	2	Partitioned	Local	0.25	NA	448	936	0	0	1384	22272	0	20888	0.489082969432314	0.323699421965318	1	0	1	0	2.68583333333333	1570.25926208496
20537664-0939-349a-8aa6-131e1b79bd37	CeMAPP-DTW w/ RT	timePenalizedPairwiseSimilarity	linCorr	NA	NA	0.5	mziDtwWorkerFactory	0	1	1	Partitioned	Local	0.1	NA	709	675	0	0	1384	22264	0	20880	0.677496416626851	0.51228323699422	1	0	1	0	2.36066666666667	1438.72818756104
20769f75-c389-34df-b8c7-85e87509b90d	BiPACE w/ RT	timePenalizedSimilarity	rankCorr	4	0.5	0.5	NA	NA	NA	NA	Unpartitioned	NA	NA	8	502	2	0	0	1384	512	880	8	0.998011928429423	0.996031746031746	1	0	1	0	0.217333333333333	301.413139343262
207ee6f0-37b8-3ca8-8888-00314075a99a	BiPACE w/ RT	timePenalizedSimilarity	cosine	4	0.9	2	NA	NA	NA	NA	Unpartitioned	NA	NA	5	1086	7	56	59	1384	1240	176	32	0.971812080536913	0.9935956084172	0.950963222416813	0.0490367775831874	0.106060606060606	0.893939393939394	0.227166666666667	302.317283630371
20875c8e-f99a-32ac-b129-10bdfa3c2bb2	CeMAPP-DTW w/ RT	timePenalizedPairwiseSimilarity	rankCorr	NA	NA	2	mziDtwWorkerFactory	0	2	1	Partitioned	Local	0.25	NA	632	744	0	0	1384	22272	8	20896	0.629482071713147	0.459302325581395	1	0	1	0	30.0016666666667	1483.01261138916
208b9de8-1fbd-3126-8fc0-8cc4fca1cc96	CeMAPP-DTW w/ RT	timePenalizedPairwiseSimilarity	rankCorr	NA	NA	2.5	mziDtwWorkerFactory	0	1	0	Partitioned	Local	0.1	NA	619	749	0	0	1384	22272	16	20904	0.623049823855058	0.452485380116959	1	0	1	0	13.1921666666667	1470.73747253418
209d10a2-a731-39aa-a44a-ae5c8f092ec3	BiPACE w/ RT	timePenalizedSimilarity	cosine	4	0.9	0.5	NA	NA	NA	NA	Unpartitioned	NA	NA	7	127	0	17	0	1384	144	1240	0	0.937269372693727	1	0.881944444444444	0.118055555555556	NA	NA	0.151666666666667	169.534645080566
20a3ba4e-674c-3b7f-b945-52c3d01d8d9b	CeMAPP-DTW w/ RT	timePenalizedPairwiseSimilarity	dot	NA	NA	0.5	mziDtwWorkerFactory	0	2	2	Partitioned	Local	0.1	NA	794	590	0	0	1384	22272	0	20888	0.72910927456382	0.573699421965318	1	0	1	0	1.21933333333333	1333.84634399414
20af6a06-4373-35b3-b8b1-6c92f44461e9	CeMAPP-DTW w/ RT	timePenalizedPairwiseSimilarity	euclidean	NA	NA	2	mziDtwWorkerFactory	0	1	0	Partitioned	Local	0.1	NA	637	731	0	0	1384	22272	16	20904	0.635411471321696	0.465643274853801	1	0	1	0	1.85266666666667	1623.39332580566
20b6932b-dfc5-3c18-b4db-52008bcfa1e4	CeMAPP-DTW w/ RT	timePenalizedPairwiseSimilarity	cosine	NA	NA	0.5	mziDtwWorkerFactory	0	1	1	Partitioned	Local	0.1	NA	662	722	0	0	1384	22264	0	20880	0.647116324535679	0.478323699421965	1	0	1	0	1.52533333333333	1526.10987091064
20be9bf0-2b38-3da1-b2a6-3a08ba624391	CeMAPP-DTW	plainPairwiseSimilarity	linCorr	NA	NA	NA	mziDtwWorkerFactory	0	2	2	Unpartitioned	Global	0.25	NA	675	701	0	0	1384	22272	8	20896	0.658215504631887	0.490552325581395	1	0	1	0	36.2605	1564.70195770264
20cbc890-2cca-357e-b18e-79b0f37fd14c	BiPACE w/ RT	timePenalizedSimilarity	dot	4	0.5	2.5	NA	NA	NA	NA	Unpartitioned	NA	NA	4	1101	28	47	56	1384	1256	152	24	0.967061923583663	0.975199291408326	0.959059233449477	0.0409407665505227	0.333333333333333	0.666666666666667	192	302.238845825195
20e071fe-1db2-35d4-b89a-795df8ddfab7	BiPACE w/ RT	timePenalizedSimilarity	linCorr	4	0.5	2.5	NA	NA	NA	NA	Unpartitioned	NA	NA	6	1109	20	14	25	1384	1200	216	32	0.984902309058615	0.982285208148804	0.98753339269813	0.01246660730187	0.444444444444444	0.555555555555556	0.197333333333333	303.145706176758
20f30a58-27d4-35fd-b5d9-7a9b0f3affd2	CeMAPP-DTW w/ RT	timePenalizedPairwiseSimilarity	dot	NA	NA	1	mziDtwWorkerFactory	0	1	1	Partitioned	Local	0.25	NA	785	599	0	0	1384	22272	0	20888	0.723835869064085	0.567196531791908	1	0	1	0	1.54616666666667	1522.0753326416
20f7cb38-e1c5-3d2d-8d88-b99ea717b24b	BiPACE w/ RT	timePenalizedSimilarity	rankCorr	4	0.25	0.1	NA	NA	NA	NA	Unpartitioned	NA	NA	4	454	4	252	18	1384	744	656	16	0.780068728522337	0.991266375545852	0.643059490084986	0.356940509915014	0.181818181818182	0.818181818181818	0.173333333333333	247.195358276367
2157043d-b69b-3d26-a762-76ba305d3c35	CeMAPP-DTW w/ RT	timePenalizedPairwiseSimilarity	dot	NA	NA	3	mziDtwWorkerFactory	0	1	0	Partitioned	Local	0.1	NA	710	674	0	0	1384	22272	0	20888	0.678127984718243	0.513005780346821	1	0	1	0	1.3555	1462.49225616455
21623daa-4425-389b-9f38-b4c3387010a2	BiPACE w/ RT	timePenalizedSimilarity	dot	4	0.95	0.1	NA	NA	NA	NA	Unpartitioned	NA	NA	6	396	2	752	82	1384	1824	152	592	0.51228978007762	0.994974874371859	0.344947735191638	0.655052264808362	0.0238095238095238	0.976190476190476	0.144333333333333	165.921813964844
2180ed18-423a-38db-905f-a68457afba80	BiPACE w/ RT	timePenalizedSimilarity	rankCorr	4	0.5	0.25	NA	NA	NA	NA	Unpartitioned	NA	NA	8	136	0	0	0	1384	136	1248	0	1	1	1	0	NA	NA	0.187333333333333	171.123008728027
21c7edc8-b47c-3217-a6a0-bbf1ee41a2d1	CeMAPP-DTW w/ RT	timePenalizedPairwiseSimilarity	euclidean	NA	NA	2	mziDtwWorkerFactory	0	1	0	Partitioned	Local	0.25	NA	1017	359	0	0	1384	22272	8	20896	0.849979105725031	0.739098837209302	1	0	1	0	1.54666666666667	1552.75109100342
21f92c01-2e85-3654-9b34-2170a26ac826	CeMAPP-DTW w/ RT	timePenalizedPairwiseSimilarity	euclidean	NA	NA	2	mziDtwWorkerFactory	0	1	1	Partitioned	Local	0.1	NA	598	770	0	0	1384	22272	16	20904	0.608341810783316	0.437134502923977	1	0	1	0	1.7265	1538.92673492432
21ffa01c-a8c8-3aa1-a61b-eadd820b8f15	CeMAPP-DTW w/ RT	timePenalizedPairwiseSimilarity	cosine	NA	NA	2	mziDtwWorkerFactory	0	2.25	0	Unpartitioned	Global	0.25	NA	750	626	0	0	1384	22272	8	20896	0.70555032925682	0.545058139534884	1	0	1	0	10.3796666666667	1787.72608184814
22017d74-cd92-3d02-9b29-99da3b77e000	CeMAPP-DTW w/ RT	timePenalizedPairwiseSimilarity	euclidean	NA	NA	2.5	mziDtwWorkerFactory	0	2	1	Partitioned	Local	0.1	NA	588	764	0	0	1384	22272	32	20920	0.606185567010309	0.43491124260355	1	0	1	0	1.4955	1516.9753036499
2242602e-483a-339a-ab49-8bcd9660c91c	CeMAPP-DTW	plainPairwiseSimilarity	cosine	NA	NA	NA	mziDtwWorkerFactory	0	2	2	Partitioned	Local	0.1	NA	674	702	0	0	1384	22272	8	20896	0.657560975609756	0.489825581395349	1	0	1	0	1321	1438.40216064453
2249cea3-c3c5-3de7-909e-ed9c48bea524	CeMAPP-DTW w/ RT	timePenalizedPairwiseSimilarity	dot	NA	NA	3	mziDtwWorkerFactory	0	1	2	Unpartitioned	Global	0.25	NA	685	651	0	0	1384	22272	48	20936	0.677882236516576	0.512724550898204	1	0	1	0	6.86116666666667	1738.1407623291
226d3c40-7e9b-31cd-9e4d-dbc7457e0e75	CeMAPP-DTW w/ RT	timePenalizedPairwiseSimilarity	euclidean	NA	NA	0.5	mziDtwWorkerFactory	0	2	2	Unpartitioned	Global	0.25	NA	417	967	0	0	1384	22272	0	20888	0.463076068850639	0.301300578034682	1	0	1	0	22.6591666666667	2056.51136016846
22947a19-7783-3ec2-b94b-967045ac8228	CeMAPP-DTW w/ RT	timePenalizedPairwiseSimilarity	linCorr	NA	NA	2	mziDtwWorkerFactory	0	2.25	1	Partitioned	Local	0.1	NA	816	568	0	0	1384	22272	0	20888	0.741818181818182	0.589595375722543	1	0	1	0	1.60366666666667	1438.9171295166
2297ea4e-a58d-3e86-b593-dd6922ace080	BiPACE w/ RT	timePenalizedSimilarity	dot	4	0.95	3	NA	NA	NA	NA	Unpartitioned	NA	NA	3	1167	7	89	113	1384	1472	8	96	0.960493827160494	0.994037478705281	0.929140127388535	0.070859872611465	0.0583333333333333	0.941666666666667	202	302.218620300293
229e235c-6493-3acf-a2f7-3eddc19ac534	CeMAPP-DTW w/ RT	timePenalizedPairwiseSimilarity	linCorr	NA	NA	2.5	mziDtwWorkerFactory	0	2	0	Unpartitioned	Global	0.1	NA	679	697	0	0	1384	22272	8	20896	0.660827250608273	0.493459302325581	1	0	1	0	16.3941666666667	1652.4490814209
22a7ceb3-88dc-3b65-a8a3-12ac559e0f7f	CeMAPP-DTW w/ RT	timePenalizedPairwiseSimilarity	dot	NA	NA	2	mziDtwWorkerFactory	0	1	2	Partitioned	Local	0.1	NA	813	563	0	0	1384	22272	8	20896	0.742804933759708	0.590843023255814	1	0	1	0	1.40066666666667	1509.02558898926
22f81b27-fd02-3801-bc43-2989c843be3c	CeMAPP-DTW w/ RT	timePenalizedPairwiseSimilarity	linCorr	NA	NA	2	mziDtwWorkerFactory	0	2	2	Partitioned	Local	0.25	NA	694	690	0	0	1384	22272	0	20888	0.667949951876805	0.501445086705202	1	0	1	0	1.97	1508.03116607666
230ba02c-7ac3-312e-b452-53e24fde2f4a	BiPACE w/ RT	timePenalizedSimilarity	rankCorr	4	0.25	1	NA	NA	NA	NA	Unpartitioned	NA	NA	5	1140	11	22	59	1384	1264	152	32	0.985732814526589	0.990443092962641	0.981067125645439	0.0189328743545611	0.157142857142857	0.842857142857143	0.231833333333333	303.065124511719
23488312-ea3f-3464-aa0e-35ecd08ef5b7	CeMAPP-DTW w/ RT	timePenalizedPairwiseSimilarity	rankCorr	NA	NA	2	mziDtwWorkerFactory	0	2	0	Unpartitioned	Global	0.25	NA	626	750	0	0	1384	22272	8	20896	0.625374625374625	0.454941860465116	1	0	1	0	341.082333333333	2047.08874511719
23708423-b3d8-33fb-ac6b-b163cc678cec	BiPACE w/ RT	timePenalizedSimilarity	cosine	4	0.9	0.25	NA	NA	NA	NA	Unpartitioned	NA	NA	5	314	3	113	2	1384	432	952	0	0.844086021505376	0.990536277602524	0.73536299765808	0.26463700234192	0.6	0.4	0.135666666666667	168.635040283203
237c1aca-fe54-35c0-8be0-9c635f653048	CeMAPP-DTW	plainPairwiseSimilarity	euclidean	NA	NA	NA	mziDtwWorkerFactory	0	1	1	Partitioned	Local	0.1	NA	NA	NA	NA	NA	NA	NA	NA	NA	NA	NA	NA	NA	NA	NA	NA	NA
23860739-425d-3c84-8636-6df65250f156	BiPACE w/ RT	timePenalizedSimilarity	dot	4	0.9	0.1	NA	NA	NA	NA	Unpartitioned	NA	NA	5	105	0	63	0	1384	168	1216	0	0.769230769230769	1	625	375	NA	NA	0.1225	166.711166381836
239305e0-4d75-36ed-a89b-695189cf5895	BiPACE w/ RT	timePenalizedSimilarity	euclidean	4	0.9	0.1	NA	NA	NA	NA	Unpartitioned	NA	NA	3	360	2	395	27	1384	832	600	48	0.644583706356312	0.994475138121547	0.47682119205298	0.52317880794702	0.0689655172413793	0.931034482758621	0.148666666666667	166.955780029297
2393af12-9cd2-34a3-8a2a-04ddbf40594c	CeMAPP-DTW	plainPairwiseSimilarity	dot	NA	NA	NA	mziDtwWorkerFactory	0	1	2	Partitioned	Local	0.25	NA	745	623	0	0	1384	22272	16	20904	0.705158542356839	0.544590643274854	1	0	1	0	1478	1474.99543762207
23949dd0-b12e-3eda-95ab-7c443a946fd3	BiPACE w/ RT	timePenalizedSimilarity	linCorr	4	0	1	NA	NA	NA	NA	Unpartitioned	NA	NA	5	1145	22	23	58	1384	1280	136	32	0.980728051391863	0.98114824335904	0.980308219178082	0.0196917808219178	275	725	0.240166666666667	303.326629638672
23bc2b64-37c1-37a9-99d6-fe57109a22e4	CeMAPP-DTW	plainPairwiseSimilarity	dot	NA	NA	NA	mziDtwWorkerFactory	0	2	1	Partitioned	Local	0.1	NA	713	623	0	0	1384	22272	48	20936	0.695949243533431	0.533682634730539	1	0	1	0	1.2185	1388.5620880127
23eb7d88-2452-39ba-9344-f8e051169b98	BiPACE w/ RT	timePenalizedSimilarity	rankCorr	4	0.9	0.5	NA	NA	NA	NA	Unpartitioned	NA	NA	3	703	4	476	97	1384	1576	104	296	0.745493107104984	0.994342291371994	0.59626802374894	0.40373197625106	0.0396039603960396	0.96039603960396	0.200666666666667	299.003311157227
23ec6ce1-628b-3b52-ae02-f41e83a9ab27	BiPACE w/ RT	timePenalizedSimilarity	dot	4	0.75	0.25	NA	NA	NA	NA	Unpartitioned	NA	NA	5	349	3	123	5	1384	480	904	0	0.847087378640777	0.991477272727273	0.739406779661017	0.260593220338983	375	625	0.178333333333333	170.032089233398
240f4459-710c-32e2-af22-25021c645b12	BiPACE w/ RT	timePenalizedSimilarity	linCorr	4	0	0.5	NA	NA	NA	NA	Unpartitioned	NA	NA	6	1076	19	16	25	1384	1160	248	24	0.983996342021033	0.982648401826484	0.985347985347985	0.0146520146520146	0.431818181818182	0.568181818181818	0.2245	303.100105285645
241f4859-2490-39e9-940b-0398bbfb2e8e	CeMAPP-DTW w/ RT	timePenalizedPairwiseSimilarity	euclidean	NA	NA	1	mziDtwWorkerFactory	0	1	0	Unpartitioned	Global	0.25	NA	504	880	0	0	1384	22272	0	20888	0.533898305084746	0.364161849710983	1	0	1	0	22.6125	2098.72898101807
2425e18d-04fc-3794-82cb-9c15434b6602	CeMAPP-DTW w/ RT	timePenalizedPairwiseSimilarity	dot	NA	NA	1	mziDtwWorkerFactory	0	1	2	Unpartitioned	Global	0.1	NA	803	581	0	0	1384	22272	0	20888	0.734339277549154	0.580202312138728	1	0	1	0	2.93016666666667	1636.52646636963
2429101a-2b15-33f3-8daa-d9a6d96ec079	BiPACE w/ RT	timePenalizedSimilarity	euclidean	4	0.25	2.5	NA	NA	NA	NA	Unpartitioned	NA	NA	7	480	5	23	4	1384	536	872	24	0.97165991902834	0.989690721649485	0.95427435387674	0.0457256461232605	0.555555555555556	0.444444444444444	0.181166666666667	224.456367492676
243395bf-22b0-3d8c-92ef-8baa4559a9a2	CeMAPP-DTW w/ RT	timePenalizedPairwiseSimilarity	euclidean	NA	NA	0.5	mziDtwWorkerFactory	0	1	0	Partitioned	Local	0.25	NA	513	863	0	0	1384	22272	8	20896	0.543144520910535	0.37281976744186	1	0	1	0	2.6605	1599.40789031982
244b805e-1218-3aff-9e08-bb1701ae5846	CeMAPP-DTW w/ RT	timePenalizedPairwiseSimilarity	linCorr	NA	NA	0.5	mziDtwWorkerFactory	0	2	0	Unpartitioned	Global	0.1	NA	706	678	0	0	1384	22272	0	20888	0.675598086124402	0.510115606936416	1	0	1	0	16.1175	1351.36067199707
246e5d4c-950d-3451-a042-c35547bdd4f3	CeMAPP-DTW w/ RT	timePenalizedPairwiseSimilarity	rankCorr	NA	NA	1	mziDtwWorkerFactory	0	1	2	Partitioned	Local	0.1	NA	675	709	0	0	1384	22272	0	20888	0.655658086449733	0.48771676300578	1	0	1	0	4.28583333333333	1555.47850799561
247fba6e-1f05-3a21-aac4-1486fd50d2d8	CeMAPP-DTW	plainPairwiseSimilarity	linCorr	NA	NA	NA	mziDtwWorkerFactory	0	2	2	Partitioned	Local	0.1	NA	684	692	0	0	1384	22272	8	20896	0.664077669902913	0.497093023255814	1	0	1	0	1.55133333333333	1466.81085205078
24812db4-ae36-39b9-a5b2-2e524dcded31	CeMAPP-DTW	plainPairwiseSimilarity	cosine	NA	NA	NA	mziDtwWorkerFactory	0	2	2	Partitioned	Local	0.1	NA	683	693	0	0	1384	22272	8	20896	0.663428848955804	0.496366279069767	1	0	1	0	1.32783333333333	1478.24311828613
2481f4c6-69fa-3ef9-86a2-90ffd30c5a34	CeMAPP-DTW w/ RT	timePenalizedPairwiseSimilarity	linCorr	NA	NA	2.5	mziDtwWorkerFactory	0	1	2	Unpartitioned	Global	0.1	NA	692	684	0	0	1384	22272	8	20896	0.669245647969052	0.502906976744186	1	0	1	0	16.4558333333333	1408.10954284668
248737e8-ea4c-391a-a76c-cf60e79d52f4	CeMAPP-DTW w/ RT	timePenalizedPairwiseSimilarity	cosine	NA	NA	0.5	mziDtwWorkerFactory	0	1	2	Partitioned	Local	0.1	NA	709	675	0	0	1384	22264	0	20880	0.677496416626851	0.51228323699422	1	0	1	0	1.35216666666667	1386.65152740479
24a4acd3-44c5-388f-83b2-dfc434ccb961	BiPACE w/ RT	timePenalizedSimilarity	euclidean	4	0	0.5	NA	NA	NA	NA	Unpartitioned	NA	NA	7	269	12	13	2	1384	296	1088	0	0.955595026642984	0.95729537366548	0.953900709219858	0.0460992907801419	0.857142857142857	0.142857142857143	0.172833333333333	172.26163482666
24f79361-0ef1-3b79-8053-b86b6425316a	BiPACE w/ RT	timePenalizedSimilarity	cosine	4	0.9	1	NA	NA	NA	NA	Unpartitioned	NA	NA	6	624	4	48	12	1384	696	696	8	0.96	0.993630573248408	0.928571428571429	0.0714285714285714	0.25	0.75	0.153333333333333	172.373664855957
25014033-80fa-374a-a14e-e573071d1ee0	CeMAPP-DTW	plainPairwiseSimilarity	dot	NA	NA	NA	mziDtwWorkerFactory	0	1	1	Unpartitioned	Global	0.25	NA	539	693	0	0	1384	22272	152	21040	0.608695652173913	0.4375	1	0	1	0	7.04233333333333	1711.95915985107
2505bffe-c802-308c-8b9c-f71aa0af0bec	BiPACE w/ RT	timePenalizedSimilarity	linCorr	4	0.5	0.1	NA	NA	NA	NA	Unpartitioned	NA	NA	6	196	1	42	1	1384	240	1144	0	0.901149425287356	0.99492385786802	0.823529411764706	0.176470588235294	0.5	0.5	164	168.781471252441
2505fe04-c828-3f45-838a-46374038d2d2	CeMAPP-DTW w/ RT	timePenalizedPairwiseSimilarity	euclidean	NA	NA	3	mziDtwWorkerFactory	0	2	0	Partitioned	Local	0.25	NA	555	821	0	0	1384	22272	8	20896	0.574831693423097	0.403343023255814	1	0	1	0	2607	1566.47277832031
2512f124-2d57-3cd0-8176-8c46e3ac18b3	CeMAPP-DTW w/ RT	timePenalizedPairwiseSimilarity	linCorr	NA	NA	0.5	mziDtwWorkerFactory	0	2.25	2	Partitioned	Local	0.25	NA	716	668	0	0	1384	22272	0	20888	0.681904761904762	0.517341040462428	1	0	1	0	1.94816666666667	1513.4076385498
25167835-3f51-3925-8feb-943210d2e539	CeMAPP-DTW w/ RT	timePenalizedPairwiseSimilarity	dot	NA	NA	3	mziDtwWorkerFactory	0	2.25	2	Partitioned	Local	0.1	NA	856	520	0	0	1384	22272	8	20896	0.767025089605735	0.622093023255814	1	0	1	0	1.1465	1321.18118286133
254f68d7-40de-3cfc-82d9-10c78420804d	CeMAPP-DTW w/ RT	timePenalizedPairwiseSimilarity	rankCorr	NA	NA	3	mziDtwWorkerFactory	0	1	1	Partitioned	Local	0.1	NA	601	775	0	0	1384	22272	8	20896	0.607991906929692	0.436773255813953	1	0	1	0	4.21366666666667	1541.30676269531
2577ff9e-61bd-3e25-92c1-cdb7578b50be	BiPACE w/ RT	timePenalizedSimilarity	rankCorr	4	0.5	0.25	NA	NA	NA	NA	Unpartitioned	NA	NA	3	771	5	407	97	1384	1464	104	184	0.789150460593654	0.993556701030928	0.654499151103565	0.345500848896435	0.0490196078431373	0.950980392156863	0.199166666666667	299.304466247559
2594893e-7ecc-3600-9cc5-4261a14db103	BiPACE w/ RT	timePenalizedSimilarity	cosine	4	0.9	2.5	NA	NA	NA	NA	Unpartitioned	NA	NA	4	1167	8	57	88	1384	1352	64	32	0.972905377240517	0.993191489361702	0.95343137254902	0.0465686274509803	0.0833333333333334	0.916666666666667	204	302.410011291504
259690aa-2eb4-3aa7-84a4-7b7eaa293c1f	BiPACE w/ RT	timePenalizedSimilarity	rankCorr	4	0.25	0.1	NA	NA	NA	NA	Unpartitioned	NA	NA	7	112	0	16	0	1384	128	1256	0	0.933333333333333	1	875	125	NA	NA	0.168666666666667	169.698425292969
259a4a04-f81f-3c29-8b0d-d89ce69aac3a	CeMAPP-DTW w/ RT	timePenalizedPairwiseSimilarity	linCorr	NA	NA	1	mziDtwWorkerFactory	0	2.25	0	Partitioned	Local	0.25	NA	811	573	0	0	1384	22272	0	20888	0.738952164009112	0.585982658959538	1	0	1	0	3.90666666666667	1387.04784393311
25bfb6c3-a35c-31dc-b242-53bf7e85853e	CeMAPP-DTW w/ RT	timePenalizedPairwiseSimilarity	euclidean	NA	NA	3	mziDtwWorkerFactory	0	2	2	Partitioned	Local	0.1	NA	637	715	0	0	1384	22272	32	20920	0.640522875816993	0.471153846153846	1	0	1	0	1.45066666666667	1518.09272766113
25d88e56-e041-3d12-9eb0-b7dc388028df	BiPACE w/ RT	timePenalizedSimilarity	dot	4	0.5	2	NA	NA	NA	NA	Unpartitioned	NA	NA	2	1179	27	53	85	1384	1488	40	144	0.967186218211649	0.977611940298508	0.956980519480519	0.0430194805194806	0.241071428571429	0.758928571428571	0.234833333333333	302.88109588623
25f90eb6-2d55-3b07-b046-8f80d4b24a47	BiPACE w/ RT	timePenalizedSimilarity	dot	4	0.75	2.5	NA	NA	NA	NA	Unpartitioned	NA	NA	6	1074	20	23	27	1384	1168	240	24	0.98037425832953	0.981718464351006	0.979033728350046	0.0209662716499545	0.425531914893617	0.574468085106383	191	302.465179443359
260ac56f-bb6e-303b-b760-767dc01a5267	BiPACE w/ RT	timePenalizedSimilarity	euclidean	4	0.75	1	NA	NA	NA	NA	Unpartitioned	NA	NA	6	940	6	35	27	1384	1032	376	24	0.978656949505466	0.993657505285412	0.964102564102564	0.0358974358974359	0.181818181818182	0.818181818181818	0.175666666666667	269.832862854004
26267e52-8ef4-3072-b422-9741683f54f4	BiPACE w/ RT	timePenalizedSimilarity	dot	4	0.95	2.5	NA	NA	NA	NA	Unpartitioned	NA	NA	5	1074	6	70	58	1384	1240	176	32	0.965827338129497	0.994444444444444	0.938811188811189	0.0611888111888111	0.09375	0.90625	0.222166666666667	302.067481994629
264987b2-7433-3455-8f2c-fee38dfa5bfd	CeMAPP-DTW w/ RT	timePenalizedPairwiseSimilarity	linCorr	NA	NA	3	mziDtwWorkerFactory	0	2	2	Partitioned	Local	0.1	NA	689	687	0	0	1384	22272	8	20896	0.667312348668281	0.500726744186046	1	0	1	0	1.5745	1510.06113433838
264a7fdf-0446-3469-a6cd-b3d718fbc2d5	CeMAPP-DTW w/ RT	timePenalizedPairwiseSimilarity	dot	NA	NA	2.5	mziDtwWorkerFactory	0	2.25	0	Partitioned	Local	0.25	NA	1114	262	0	0	1384	22272	8	20896	0.894779116465863	0.809593023255814	1	0	1	0	1.36983333333333	1490.34990692139
266308f2-a195-3d16-bdc5-9e64fa9f39fc	CeMAPP-DTW w/ RT	timePenalizedPairwiseSimilarity	dot	NA	NA	0.5	mziDtwWorkerFactory	0	1	1	Partitioned	Local	0.25	NA	722	662	0	0	1384	22272	0	20888	0.685660018993352	0.521676300578035	1	0	1	0	1.55583333333333	1504.82139587402
2690a56f-cf70-33ac-a1a2-68d98c1cc569	BiPACE w/ RT	timePenalizedSimilarity	linCorr	4	0.9	1	NA	NA	NA	NA	Unpartitioned	NA	NA	3	984	5	269	110	1384	1472	16	104	0.87778768956289	0.994944388270981	0.785315243415802	0.214684756584198	0.0434782608695652	0.956521739130435	0.212666666666667	271.338325500488
26a11ecb-d965-36c1-84b8-547cfc791966	BiPACE w/ RT	timePenalizedSimilarity	dot	4	0	1	NA	NA	NA	NA	Unpartitioned	NA	NA	2	1172	28	37	83	1384	1472	64	152	0.973017849730178	0.976666666666667	0.969396195202647	0.0306038047973531	0.252252252252252	0.747747747747748	0.234666666666667	302.815353393555
26a70f08-1738-3ad3-bb9a-2cb2f2455910	BiPACE w/ RT	timePenalizedSimilarity	dot	4	0.75	2	NA	NA	NA	NA	Unpartitioned	NA	NA	4	1173	13	36	82	1384	1336	80	32	0.979540709812109	0.989038785834739	0.970223325062035	0.0297766749379652	0.136842105263158	0.863157894736842	0.2145	302.590858459473
26aa932b-95c8-353c-9772-3d82910afeb8	CeMAPP-DTW w/ RT	timePenalizedPairwiseSimilarity	dot	NA	NA	2	mziDtwWorkerFactory	0	2.25	2	Unpartitioned	Global	0.25	NA	855	529	0	0	1384	22272	0	20888	0.76373380973649	0.617774566473988	1	0	1	0	6.71083333333333	1673.66313171387
26c241a3-af67-3a5e-90ca-d1e77e0ef823	BiPACE w/ RT	timePenalizedSimilarity	cosine	4	0.75	0.5	NA	NA	NA	NA	Unpartitioned	NA	NA	6	451	3	63	3	1384	520	864	0	0.931818181818182	0.993392070484581	0.877431906614786	0.122568093385214	0.5	0.5	0.146166666666667	171.706962585449
26eba7cf-d3e6-3ffe-b782-9df649ec953a	BiPACE	plainSimilarity	dot	4	NA	NA	NA	NA	NA	NA	Unpartitioned	NA	NA	8	628	12	0	0	1384	664	744	24	0.990536277602524	0.98125	1	0	1	0	0.180166666666667	171.409286499023
26f3f41d-cca2-3f24-9746-39ad87834346	CeMAPP-DTW w/ RT	timePenalizedPairwiseSimilarity	cosine	NA	NA	1	mziDtwWorkerFactory	0	2	1	Partitioned	Local	0.25	NA	743	641	0	0	1384	22272	0	20888	0.698636577338975	0.536849710982659	1	0	1	0	1.52366666666667	1498.7114944458
2727f736-a3e5-3580-8bf0-1842fc1ba382	CeMAPP-DTW	plainPairwiseSimilarity	rankCorr	NA	NA	NA	mziDtwWorkerFactory	0	2	0	Partitioned	Local	0.25	NA	622	754	0	0	1384	22272	8	20896	0.622622622622623	0.45203488372093	1	0	1	0	27.8475	1507.39356231689
276d3a56-4ee1-3366-98c7-6ff8ab744601	BiPACE w/ RT	timePenalizedSimilarity	cosine	4	0	2.5	NA	NA	NA	NA	Unpartitioned	NA	NA	6	1114	21	16	25	1384	1208	208	32	0.983664459161148	0.981497797356828	0.985840707964602	0.0141592920353982	0.456521739130435	0.543478260869565	0.223833333333333	302.843406677246
27780f40-f19c-3c7b-8784-09db02b6e407	BiPACE w/ RT	timePenalizedSimilarity	rankCorr	4	0.95	2.5	NA	NA	NA	NA	Unpartitioned	NA	NA	6	954	6	29	27	1384	1040	368	24	0.981986618630983	0.99375	0.970498474059003	0.029501525940997	0.181818181818182	0.818181818181818	0.216333333333333	302.25252532959
277d7ace-5b49-3bfa-a598-3445f7e3e298	BiPACE w/ RT	timePenalizedSimilarity	dot	4	0.5	0.5	NA	NA	NA	NA	Unpartitioned	NA	NA	3	1055	7	201	113	1384	1472	8	96	0.910267471958585	0.993408662900188	0.839968152866242	0.160031847133758	0.0583333333333333	0.941666666666667	0.184833333333333	301.553680419922
27969090-2829-3cde-a948-e5f5162fec6c	BiPACE w/ RT	timePenalizedSimilarity	cosine	4	0.75	1	NA	NA	NA	NA	Unpartitioned	NA	NA	6	941	6	34	27	1384	1032	376	24	0.979188345473465	0.993664202745512	0.965128205128205	0.0348717948717949	0.181818181818182	0.818181818181818	0.204666666666667	267.392364501953
27af69e9-00b2-3090-b549-e9d08c8b0936	CeMAPP-DTW w/ RT	timePenalizedPairwiseSimilarity	linCorr	NA	NA	1	mziDtwWorkerFactory	0	1	0	Partitioned	Local	0.1	NA	761	623	0	0	1384	22272	0	20888	0.709557109557109	0.54985549132948	1	0	1	0	1.66816666666667	1498.87494659424
27f9c8cc-0b74-3535-af5b-7fefe845edc5	CeMAPP-DTW w/ RT	timePenalizedPairwiseSimilarity	dot	NA	NA	2.5	mziDtwWorkerFactory	0	1	1	Unpartitioned	Global	0.25	NA	746	614	0	0	1384	22272	24	20912	0.708452041785375	0.548529411764706	1	0	1	0	7.05416666666667	1741.98155212402
2804358d-e9c7-3b4b-906d-f80c66789178	CeMAPP-DTW w/ RT	timePenalizedPairwiseSimilarity	rankCorr	NA	NA	1	mziDtwWorkerFactory	0	1	0	Partitioned	Local	0.1	NA	757	627	0	0	1384	22272	0	20888	0.707146193367585	0.546965317919075	1	0	1	0	3.92016666666667	1543.42393493652
28067274-9397-3da1-a05d-e5bed63b383e	BiPACE w/ RT	timePenalizedSimilarity	linCorr	4	0.5	3	NA	NA	NA	NA	Unpartitioned	NA	NA	6	1101	21	13	25	1384	1192	224	32	0.98479427549195	0.981283422459893	0.988330341113106	0.0116696588868941	0.456521739130435	0.543478260869565	193	302.992340087891
280ebb39-194c-33f4-8146-4cc171f76d3e	BiPACE w/ RT	timePenalizedSimilarity	cosine	4	0.75	0.25	NA	NA	NA	NA	Unpartitioned	NA	NA	2	705	4	549	110	1384	2416	16	1048	0.718288334182374	0.994358251057828	0.562200956937799	0.437799043062201	0.0350877192982456	0.964912280701754	0.179333333333333	170.258293151855
2817a832-ecbb-3134-85b9-af7a3c4ea92e	BiPACE w/ RT	timePenalizedSimilarity	rankCorr	4	0.5	0.1	NA	NA	NA	NA	Unpartitioned	NA	NA	2	675	4	575	106	1384	2496	24	1136	0.699844479004666	0.994108983799705	0.54	0.46	0.0363636363636364	0.963636363636364	203	297.422035217285
2851b1f8-965b-3575-ba8a-5251f22493b4	BiPACE w/ RT	timePenalizedSimilarity	dot	4	0.9	3	NA	NA	NA	NA	Unpartitioned	NA	NA	8	846	10	0	0	1384	880	528	24	0.994124559341951	0.988317757009346	1	0	1	0	0.206166666666667	244.453704833984
288678f5-925d-3951-b0fc-ec65b73166a8	CeMAPP-DTW w/ RT	timePenalizedPairwiseSimilarity	rankCorr	NA	NA	0.5	mziDtwWorkerFactory	0	2.25	0	Partitioned	Local	0.1	NA	726	658	0	0	1384	22272	0	20888	0.688151658767773	0.524566473988439	1	0	1	0	13.6343333333333	1502.80848693848
28ab5b8c-5371-3180-afa4-a67e2241b08d	BiPACE w/ RT	timePenalizedSimilarity	euclidean	4	0.75	0.1	NA	NA	NA	NA	Unpartitioned	NA	NA	6	544	3	703	102	1384	2416	32	1064	0.606465997770346	0.994515539305302	0.436246992782678	0.563753007217322	0.0285714285714286	0.971428571428571	0.191333333333333	168.247413635254
28bd86d8-888f-35e5-94a0-5e9b573f8f95	BiPACE w/ RT	timePenalizedSimilarity	cosine	4	0	0.5	NA	NA	NA	NA	Unpartitioned	NA	NA	8	890	6	0	0	1384	920	488	24	0.996640537513998	0.993303571428571	1	0	1	0	0.176333333333333	286.671180725098
28e203a2-9a3c-3f01-bcc0-7b7e16148e44	BiPACE w/ RT	timePenalizedSimilarity	linCorr	4	0.95	3	NA	NA	NA	NA	Unpartitioned	NA	NA	6	1010	7	34	29	1384	1104	304	24	0.980106744298884	0.993117010816126	0.967432950191571	0.0325670498084292	0.194444444444444	0.805555555555556	0.190666666666667	302.809661865234
28e4b66f-bb80-310c-86d1-bd212e8f8725	BiPACE w/ RT	timePenalizedSimilarity	euclidean	4	0.9	2.5	NA	NA	NA	NA	Unpartitioned	NA	NA	6	1039	8	26	31	1384	1128	280	24	0.983901515151515	0.992359121298949	0.975586854460094	0.0244131455399061	0.205128205128205	0.794871794871795	0.232666666666667	302.443740844727
29186838-64c9-3f0f-861c-f7a68ed3ca51	CeMAPP-DTW w/ RT	timePenalizedPairwiseSimilarity	dot	NA	NA	2	mziDtwWorkerFactory	0	2	0	Unpartitioned	Global	0.1	NA	862	522	0	0	1384	22272	0	20888	0.767586821015138	0.622832369942196	1	0	1	0	2.86933333333333	1634.91760253906
29188915-bf3f-39a5-bb35-83ec09ec0362	CeMAPP-DTW w/ RT	timePenalizedPairwiseSimilarity	cosine	NA	NA	0.5	mziDtwWorkerFactory	0	2.25	2	Partitioned	Local	0.25	NA	708	676	0	0	1384	22272	0	20888	0.676864244741874	0.511560693641618	1	0	1	0	1.6755	1484.33518218994
295f0f2d-fb00-34c9-b818-80598d33f851	BiPACE w/ RT	timePenalizedSimilarity	dot	4	0.9	0.5	NA	NA	NA	NA	Unpartitioned	NA	NA	6	246	1	55	2	1384	304	1080	0	0.897810218978102	0.995951417004049	0.817275747508306	0.182724252491694	0.333333333333333	0.666666666666667	0.166333333333333	154.206214904785
29bb7af6-c608-34ab-8605-2489864e911c	CeMAPP-DTW	plainPairwiseSimilarity	linCorr	NA	NA	NA	mziDtwWorkerFactory	0	2	1	Partitioned	Local	0.1	NA	677	699	0	0	1384	22272	8	20896	0.659522649780809	0.492005813953488	1	0	1	0	2302	1364.28044128418
29c2a595-a3ee-3a39-b613-ca3903f903cc	BiPACE w/ RT	timePenalizedSimilarity	dot	4	0.25	2.5	NA	NA	NA	NA	Unpartitioned	NA	NA	5	1049	22	31	34	1384	1160	248	24	0.97536029753603	0.979458450046685	0.971296296296296	0.0287037037037037	0.392857142857143	0.607142857142857	0.222833333333333	301.962196350098
29c2c322-fc20-3d99-8ef1-5110b1c8a2c4	CeMAPP-DTW w/ RT	timePenalizedPairwiseSimilarity	euclidean	NA	NA	0.5	mziDtwWorkerFactory	0	2.25	2	Partitioned	Local	0.25	NA	709	667	0	0	1384	22272	8	20896	0.680095923261391	0.515261627906977	1	0	1	0	1.6735	1617.15689849854
29f53364-a649-3877-aa2d-8891c73e049a	CeMAPP-DTW w/ RT	timePenalizedPairwiseSimilarity	euclidean	NA	NA	3	mziDtwWorkerFactory	0	2.25	0	Partitioned	Local	0.25	NA	528	840	0	0	1384	22272	16	20904	0.556962025316456	0.385964912280702	1	0	1	0	2.6795	1577.75637054443
2a06fa9f-097f-3525-941d-aecc1929a6a8	BiPACE w/ RT	timePenalizedSimilarity	linCorr	4	0.75	0.1	NA	NA	NA	NA	Unpartitioned	NA	NA	6	544	3	703	102	1384	2416	32	1064	0.606465997770346	0.994515539305302	0.436246992782678	0.563753007217322	0.0285714285714286	0.971428571428571	0.159666666666667	168.467178344727
2a258d9b-0912-3293-8fd6-94f750b281e0	BiPACE w/ RT	timePenalizedSimilarity	euclidean	4	0.9	1	NA	NA	NA	NA	Unpartitioned	NA	NA	3	984	5	269	110	1384	1472	16	104	0.87778768956289	0.994944388270981	0.785315243415802	0.214684756584198	0.0434782608695652	0.956521739130435	214	300.925621032715
2a3e88d7-a37f-331c-9f93-8bee5040627c	BiPACE w/ RT	timePenalizedSimilarity	euclidean	4	0.25	3	NA	NA	NA	NA	Unpartitioned	NA	NA	3	830	40	224	50	1384	1208	240	64	0.862785862785863	0.954022988505747	0.787476280834915	0.212523719165085	0.444444444444444	0.555555555555556	0.2195	301.152198791504
2a53010b-a2a3-343a-9224-2d042a051a2d	CeMAPP-DTW w/ RT	timePenalizedPairwiseSimilarity	euclidean	NA	NA	2.5	mziDtwWorkerFactory	0	2.25	0	Unpartitioned	Global	0.25	NA	486	898	0	0	1384	22272	0	20888	0.519786096256684	0.351156069364162	1	0	1	0	22.5805	2052.08416748047
2a5f92e8-c801-353a-9a47-96e2f3a77fa8	BiPACE w/ RT	timePenalizedSimilarity	rankCorr	4	0.95	2	NA	NA	NA	NA	Unpartitioned	NA	NA	3	1056	7	194	111	1384	1464	16	96	0.913099870298314	0.993414863593603	0.8448	0.1552	0.059322033898305	0.940677966101695	0.253666666666667	301.910598754883
2a61e602-4622-313e-a525-201284b0b1f5	CeMAPP-DTW w/ RT	timePenalizedPairwiseSimilarity	linCorr	NA	NA	1	mziDtwWorkerFactory	0	2.25	1	Unpartitioned	Global	0.25	NA	720	664	0	0	1384	22272	0	20888	0.684410646387833	0.520231213872832	1	0	1	0	36372	1800.7574005127
2a66f7bd-401b-3748-b8e9-1db44e96c942	CeMAPP-DTW w/ RT	timePenalizedPairwiseSimilarity	rankCorr	NA	NA	3	mziDtwWorkerFactory	0	1	2	Unpartitioned	Global	0.1	NA	586	790	0	0	1384	22272	8	20896	0.597349643221203	0.425872093023256	1	0	1	0	159.011833333333	1823.00149536133
2a7bbb81-0596-316f-b440-e0d913f9e5cc	BiPACE w/ RT	timePenalizedSimilarity	dot	4	0	0.5	NA	NA	NA	NA	Unpartitioned	NA	NA	2	1166	22	43	81	1384	1464	72	152	0.972882770129328	0.981481481481482	0.964433416046319	0.0355665839536807	0.213592233009709	0.786407766990291	0.210333333333333	302.774971008301
2ac613ae-4be8-3b73-9a29-57b1aeba64ce	CeMAPP-DTW w/ RT	timePenalizedPairwiseSimilarity	cosine	NA	NA	0.5	mziDtwWorkerFactory	0	2.25	1	Unpartitioned	Global	0.25	NA	708	676	0	0	1384	22272	0	20888	0.676864244741874	0.511560693641618	1	0	1	0	10.2551666666667	1786.7067489624
2ad0e7f0-001e-30f3-b29f-7d23073c5024	CeMAPP-DTW	plainPairwiseSimilarity	euclidean	NA	NA	NA	mziDtwWorkerFactory	0	2	0	Partitioned	Local	0.25	NA	839	513	0	0	1384	22272	32	20920	0.765860337745322	0.620562130177515	1	0	1	0	1.56466666666667	1534.76587677002
2ae10f0a-0bcb-3d3e-ab79-eb145687f2d4	BiPACE w/ RT	timePenalizedSimilarity	euclidean	4	0.9	0.1	NA	NA	NA	NA	Unpartitioned	NA	NA	8	488	1	706	101	1384	2136	88	840	0.579916815210933	0.997955010224949	0.408710217755444	0.591289782244556	0.00980392156862742	0.990196078431373	0.158666666666667	167.000434875488
2af8ccb5-7854-3183-91f1-f58de80a3825	CeMAPP-DTW w/ RT	timePenalizedPairwiseSimilarity	cosine	NA	NA	1	mziDtwWorkerFactory	0	2.25	2	Partitioned	Local	0.25	NA	730	654	0	0	1384	22272	0	20888	0.690633869441816	0.527456647398844	1	0	1	0	1.40316666666667	1508.0119934082
2b07861b-f159-3100-9d42-ab1a1405c5b3	BiPACE w/ RT	timePenalizedSimilarity	euclidean	4	0.9	2	NA	NA	NA	NA	Unpartitioned	NA	NA	5	1085	7	57	59	1384	1240	176	32	0.971351835273053	0.993589743589744	0.950087565674256	0.0499124343257443	0.106060606060606	0.893939393939394	0.231333333333333	302.248504638672
2b160f35-f763-30e6-87f9-6d885fd9818a	CeMAPP-DTW w/ RT	timePenalizedPairwiseSimilarity	rankCorr	NA	NA	0.5	mziDtwWorkerFactory	0	2.25	1	Unpartitioned	Global	0.1	NA	709	675	0	0	1384	22272	0	20888	0.677496416626851	0.51228323699422	1	0	1	0	162.3385	1765.01267242432
2b21ac26-cb04-3c03-b3fa-afa7d974d520	BiPACE w/ RT	timePenalizedSimilarity	cosine	4	0.9	1	NA	NA	NA	NA	Unpartitioned	NA	NA	3	984	5	269	110	1384	1472	16	104	0.87778768956289	0.994944388270981	0.785315243415802	0.214684756584198	0.0434782608695652	0.956521739130435	212	172.790534973145
2b275568-d7d5-3e0f-a0cf-2e108a1aa061	CeMAPP-DTW w/ RT	timePenalizedPairwiseSimilarity	rankCorr	NA	NA	0.5	mziDtwWorkerFactory	0	1	0	Unpartitioned	Global	0.1	NA	709	675	0	0	1384	22264	0	20880	0.677496416626851	0.51228323699422	1	0	1	0	149964	1783.66775512695
2b492ef7-34df-32fe-8be0-4ef5a9037e0e	CeMAPP-DTW w/ RT	timePenalizedPairwiseSimilarity	cosine	NA	NA	2	mziDtwWorkerFactory	0	1	2	Partitioned	Local	0.25	NA	695	681	0	0	1384	22272	8	20896	0.671173346209561	0.505087209302326	1	0	1	0	1681	1374.74990081787
2b711bbf-c652-318b-ace9-b706ffdc86c5	BiPACE w/ RT	timePenalizedSimilarity	rankCorr	4	0.25	2	NA	NA	NA	NA	Unpartitioned	NA	NA	2	1187	24	42	83	1384	1480	48	144	0.972950819672131	0.98018166804294	0.965825874694874	0.0341741253051261	0.224299065420561	0.775700934579439	0.261166666666667	556.508743286133
2b761728-f17e-3190-be3b-6700d5fce97c	CeMAPP-DTW w/ RT	timePenalizedPairwiseSimilarity	linCorr	NA	NA	2	mziDtwWorkerFactory	0	1	0	Partitioned	Local	0.25	NA	758	626	0	0	1384	22272	0	20888	0.707749766573296	0.547687861271676	1	0	1	0	1.95916666666667	1483.19744873047
2b90fbce-68e2-3c77-bcfe-0adf9023a94e	CeMAPP-DTW w/ RT	timePenalizedPairwiseSimilarity	rankCorr	NA	NA	2	mziDtwWorkerFactory	0	2	2	Unpartitioned	Global	0.1	NA	626	750	0	0	1384	22272	8	20896	0.625374625374625	0.454941860465116	1	0	1	0	172.4285	1766.57755279541
2b9f7c00-cd2a-397a-9469-df4f5fbbab3b	CeMAPP-DTW w/ RT	timePenalizedPairwiseSimilarity	rankCorr	NA	NA	0.5	mziDtwWorkerFactory	0	2.25	2	Partitioned	Local	0.25	NA	709	675	0	0	1384	22272	0	20888	0.677496416626851	0.51228323699422	1	0	1	0	29.6491666666667	1573.34317016602
2ba396c8-56e3-32af-844a-3529e155b97d	CeMAPP-DTW w/ RT	timePenalizedPairwiseSimilarity	linCorr	NA	NA	3	mziDtwWorkerFactory	0	1	0	Partitioned	Local	0.25	NA	739	645	0	0	1384	22272	0	20888	0.696184644371173	0.533959537572254	1	0	1	0	1.93133333333333	1486.80764007568
2baa2357-2028-36f7-ab2f-b7071b75b663	CeMAPP-DTW w/ RT	timePenalizedPairwiseSimilarity	rankCorr	NA	NA	2.5	mziDtwWorkerFactory	0	2.25	2	Unpartitioned	Global	0.1	NA	740	644	0	0	1384	22272	0	20888	0.696798493408663	0.534682080924855	1	0	1	0	160.0335	1832.70726013184
2bbb8c38-50dc-3b91-8ca1-8617254ee292	CeMAPP-DTW w/ RT	timePenalizedPairwiseSimilarity	rankCorr	NA	NA	3	mziDtwWorkerFactory	0	2.25	1	Unpartitioned	Global	0.25	NA	729	655	0	0	1384	22272	0	20888	0.690014197823	0.526734104046243	1	0	1	0	339.156333333333	2062.18003845215
2bce8821-0c47-3610-9632-db1cbe356381	CeMAPP-DTW w/ RT	timePenalizedPairwiseSimilarity	cosine	NA	NA	2	mziDtwWorkerFactory	0	1	1	Unpartitioned	Global	0.25	NA	695	681	0	0	1384	22272	8	20896	0.671173346209561	0.505087209302326	1	0	1	0	10.1515	1728.97563171387
2c054a38-3743-3330-828e-de4f21a89b58	BiPACE w/ RT	timePenalizedSimilarity	cosine	4	0.25	0.25	NA	NA	NA	NA	Unpartitioned	NA	NA	8	296	0	0	0	1384	296	1088	0	1	1	1	0	NA	NA	0.168166666666667	172.174407958984
2c4931d1-a210-3f00-86de-5936c305b4c0	CeMAPP-DTW w/ RT	timePenalizedPairwiseSimilarity	euclidean	NA	NA	2.5	mziDtwWorkerFactory	0	1	0	Unpartitioned	Global	0.25	NA	525	859	0	0	1384	22272	0	20888	0.550026191723415	0.379335260115607	1	0	1	0	22.6203333333333	2060.20554351807
2c520470-50cb-3b51-9df4-14d4824e059f	CeMAPP-DTW w/ RT	timePenalizedPairwiseSimilarity	cosine	NA	NA	2	mziDtwWorkerFactory	0	2	1	Partitioned	Local	0.25	NA	717	667	0	0	1384	22272	0	20888	0.682532127558306	0.518063583815029	1	0	1	0	1.5385	1494.38449859619
2c6301d2-f456-3380-9793-7117be1b05eb	CeMAPP-DTW w/ RT	timePenalizedPairwiseSimilarity	euclidean	NA	NA	2	mziDtwWorkerFactory	0	2	1	Unpartitioned	Global	0.1	NA	425	959	0	0	1384	22272	0	20888	0.469872857932559	0.307080924855491	1	0	1	0	10.2268333333333	1829.76252746582
2c68a65c-3d1a-33b3-acdd-b2c8b31cba4d	CeMAPP-DTW w/ RT	timePenalizedPairwiseSimilarity	cosine	NA	NA	0.5	mziDtwWorkerFactory	0	2	2	Partitioned	Local	0.1	NA	710	674	0	0	1384	22272	0	20888	0.678127984718243	0.513005780346821	1	0	1	0	1.23633333333333	1369.94409179688
2cca0f55-79d0-31cd-9e14-1471f7a206a2	CeMAPP-DTW	plainPairwiseSimilarity	cosine	NA	NA	NA	mziDtwWorkerFactory	0	1	1	Partitioned	Local	0.25	NA	701	675	0	0	1384	22272	8	20896	0.675012036591237	0.509447674418605	1	0	1	0	1.51316666666667	1423.80557250977
2cd6683b-e570-3e6c-9092-c26450e96ff2	BiPACE w/ RT	timePenalizedSimilarity	dot	4	0.25	0.25	NA	NA	NA	NA	Unpartitioned	NA	NA	8	296	0	0	0	1384	296	1088	0	1	1	1	0	NA	NA	0.1685	172.160179138184
2d0971b0-f716-3859-8b7d-3608b5b8c46d	CeMAPP-DTW	plainPairwiseSimilarity	dot	NA	NA	NA	mziDtwWorkerFactory	0	2	0	Unpartitioned	Global	0.1	NA	612	652	0	0	1384	22272	120	21008	0.652452025586354	0.484177215189873	1	0	1	0	2.95066666666667	1509.09635925293
2d0e6072-31fe-39d5-8c0a-1b570daa8b43	CeMAPP-DTW w/ RT	timePenalizedPairwiseSimilarity	cosine	NA	NA	2	mziDtwWorkerFactory	0	2.25	2	Unpartitioned	Global	0.1	NA	750	626	0	0	1384	22272	8	20896	0.70555032925682	0.545058139534884	1	0	1	0	4.31316666666667	1597.10450744629
2d1a1a34-54de-30e9-87be-f764cc0052c3	CeMAPP-DTW w/ RT	timePenalizedPairwiseSimilarity	rankCorr	NA	NA	3	mziDtwWorkerFactory	0	1	0	Unpartitioned	Global	0.25	NA	586	790	0	0	1384	22272	8	20896	0.597349643221203	0.425872093023256	1	0	1	0	330906	2059.98582458496
2d271701-0b59-3d1c-9ac0-6476195e855b	CeMAPP-DTW w/ RT	timePenalizedPairwiseSimilarity	dot	NA	NA	2	mziDtwWorkerFactory	0	2.25	1	Partitioned	Local	0.1	NA	903	481	0	0	1384	22272	0	20888	0.789680804547442	0.652456647398844	1	0	1	0	1.3065	1300.95069122314
2d3ed22f-e4bf-3631-8d36-94d8f68276ae	CeMAPP-DTW w/ RT	timePenalizedPairwiseSimilarity	dot	NA	NA	3	mziDtwWorkerFactory	0	1	2	Partitioned	Local	0.1	NA	727	617	0	0	1384	22272	40	20928	0.702076291646548	0.540922619047619	1	0	1	0	1.19783333333333	1412.01874542236
2d7946cb-f777-3357-b571-84b0636e93c6	BiPACE w/ RT	timePenalizedSimilarity	euclidean	4	0.5	2	NA	NA	NA	NA	Unpartitioned	NA	NA	3	1098	27	124	79	1384	1400	56	72	0.935662547933532	976	0.898527004909984	0.101472995090016	0.254716981132076	0.745283018867924	0.2265	302.443321228027
2dd1c1cc-d3b1-3eff-84d0-937321eacfc5	BiPACE w/ RT	timePenalizedSimilarity	dot	4	0.95	0.25	NA	NA	NA	NA	Unpartitioned	NA	NA	4	261	3	206	2	1384	480	912	8	0.714090287277702	0.988636363636364	0.558886509635974	0.441113490364026	0.6	0.4	0.135166666666667	167.949729919434
2de413e0-2f92-3502-af55-3cc8dc0be8c1	CeMAPP-DTW w/ RT	timePenalizedPairwiseSimilarity	cosine	NA	NA	2.5	mziDtwWorkerFactory	0	1	1	Unpartitioned	Global	0.1	NA	693	683	0	0	1384	22272	8	20896	0.66988883518608	0.503633720930233	1	0	1	0	4609	1482.87508392334
2e1a9181-5e98-3da2-a973-33dc454f3184	BiPACE w/ RT	timePenalizedSimilarity	rankCorr	4	0	1	NA	NA	NA	NA	Unpartitioned	NA	NA	8	890	6	0	0	1384	920	488	24	0.996640537513998	0.993303571428571	1	0	1	0	0.218166666666667	556.564949035645
2e25d310-1a30-3057-83c4-5c0eeb4c390f	CeMAPP-DTW w/ RT	timePenalizedPairwiseSimilarity	linCorr	NA	NA	2	mziDtwWorkerFactory	0	1	1	Unpartitioned	Global	0.25	NA	693	683	0	0	1384	22272	8	20896	0.66988883518608	0.503633720930233	1	0	1	0	36.4041666666667	1703.59095001221
2e420236-5f18-3c7c-9701-1d6afcd79d48	BiPACE w/ RT	timePenalizedSimilarity	dot	4	0.9	0.25	NA	NA	NA	NA	Unpartitioned	NA	NA	4	477	4	256	23	1384	776	624	16	0.785831960461285	0.991683991683992	0.65075034106412	0.34924965893588	0.148148148148148	0.851851851851852	0.172166666666667	168.729675292969
2e44fc25-58f6-3f0b-a195-cb107722a6ff	CeMAPP-DTW w/ RT	timePenalizedPairwiseSimilarity	linCorr	NA	NA	1	mziDtwWorkerFactory	0	2	0	Unpartitioned	Global	0.1	NA	708	676	0	0	1384	22272	0	20888	0.676864244741874	0.511560693641618	1	0	1	0	16.12	1597.93688964844
2e51a3ae-7d24-301c-9d83-01d537443bfe	BiPACE w/ RT	timePenalizedSimilarity	cosine	4	0.9	0.5	NA	NA	NA	NA	Unpartitioned	NA	NA	5	379	3	131	7	1384	520	864	0	0.849775784753363	0.992146596858639	0.743137254901961	0.256862745098039	0.3	0.7	0.141833333333333	170.1640625
2e524b18-0c22-33b2-90c8-1db49546c676	CeMAPP-DTW w/ RT	timePenalizedPairwiseSimilarity	rankCorr	NA	NA	1	mziDtwWorkerFactory	0	2.25	0	Unpartitioned	Global	0.25	NA	718	666	0	0	1384	22272	0	20888	0.683158896289248	0.51878612716763	1	0	1	0	353.3245	1980.32178497314
2e5ef3d4-0297-3069-b62f-14678de8d72a	CeMAPP-DTW w/ RT	timePenalizedPairwiseSimilarity	rankCorr	NA	NA	2	mziDtwWorkerFactory	0	2.25	2	Unpartitioned	Global	0.1	NA	745	639	0	0	1384	22272	0	20888	0.699859088774072	0.538294797687861	1	0	1	0	164.0585	1782.31329345703
2e99900a-6634-3bbb-912d-ab5397663960	BiPACE w/ RT	timePenalizedSimilarity	euclidean	4	0.25	0.25	NA	NA	NA	NA	Unpartitioned	NA	NA	7	468	3	21	4	1384	496	888	0	975	0.993630573248408	0.957055214723926	0.0429447852760736	0.428571428571429	0.571428571428571	182	172.388031005859
2eaee5a0-4b7f-3f8b-9de2-19f8a3590cb0	CeMAPP-DTW w/ RT	timePenalizedPairwiseSimilarity	dot	NA	NA	3	mziDtwWorkerFactory	0	2.25	0	Unpartitioned	Global	0.25	NA	851	525	0	0	1384	22272	8	20896	0.764256847777279	0.618459302325581	1	0	1	0	7.60616666666667	1725.99760437012
2eda086d-aad9-363e-9b81-5588d4a1cc01	BiPACE w/ RT	timePenalizedSimilarity	cosine	4	0.5	3	NA	NA	NA	NA	Unpartitioned	NA	NA	8	919	9	0	0	1384	952	456	24	0.995127233351381	0.990301724137931	1	0	1	0	0.201333333333333	287.917610168457
2ef0844e-380c-32af-84bd-c887555d38dd	CeMAPP-DTW w/ RT	timePenalizedPairwiseSimilarity	rankCorr	NA	NA	2.5	mziDtwWorkerFactory	0	2.25	0	Partitioned	Local	0.1	NA	780	604	0	0	1384	22272	0	20888	0.720887245841035	0.563583815028902	1	0	1	0	12.9673333333333	1533.94104766846
2f04f0dc-e382-329d-b91a-097898b6c42b	BiPACE w/ RT	timePenalizedSimilarity	linCorr	4	0.5	0.1	NA	NA	NA	NA	Unpartitioned	NA	NA	3	621	4	450	69	1384	1360	240	216	0.732311320754717	0.9936	0.579831932773109	0.420168067226891	0.0547945205479452	0.945205479452055	0.149666666666667	168.98681640625
2f1d044f-9c49-31e4-a562-5fe516f94a2e	BiPACE w/ RT	timePenalizedSimilarity	euclidean	4	0	0.5	NA	NA	NA	NA	Unpartitioned	NA	NA	3	416	50	156	18	1384	680	744	40	0.801541425818882	0.892703862660944	0.727272727272727	0.272727272727273	0.735294117647059	0.264705882352941	0.152666666666667	216.446914672852
2f519bd8-85ae-3dcb-9c27-6094053ff7fd	CeMAPP-DTW w/ RT	timePenalizedPairwiseSimilarity	euclidean	NA	NA	1	mziDtwWorkerFactory	0	2	2	Unpartitioned	Global	0.25	NA	435	949	0	0	1384	22272	0	20888	0.478284771852666	0.314306358381503	1	0	1	0	22549	2048.99794769287
2f7c7df7-8caf-3e47-874f-a4e073574124	BiPACE w/ RT	timePenalizedSimilarity	cosine	4	0.75	2.5	NA	NA	NA	NA	Unpartitioned	NA	NA	7	1005	9	4	14	1384	1056	352	24	0.993573900148295	0.99112426035503	0.99603567888999	0.00396432111000988	0.391304347826087	0.608695652173913	0.2255	302.656097412109
2f94affa-2d97-3e3e-bb6f-bd6084e8ea6e	BiPACE w/ RT	timePenalizedSimilarity	rankCorr	4	0.25	1	NA	NA	NA	NA	Unpartitioned	NA	NA	3	1188	17	53	94	1384	1440	32	88	0.971381847914963	0.985892116182573	0.957292506043513	0.0427074939564867	0.153153153153153	0.846846846846847	0.245333333333333	334.532127380371
2fcf4223-ed1d-3b4c-828b-6457566299f9	CeMAPP-DTW w/ RT	timePenalizedPairwiseSimilarity	euclidean	NA	NA	3	mziDtwWorkerFactory	0	2	1	Partitioned	Local	0.25	NA	650	718	0	0	1384	22272	16	20904	0.644202180376611	0.475146198830409	1	0	1	0	1.73466666666667	1514.92961883545
2fff54d8-e6c4-366b-9de5-1f41e2e77051	CeMAPP-DTW	plainPairwiseSimilarity	cosine	NA	NA	NA	mziDtwWorkerFactory	0	2	0	Unpartitioned	Global	0.1	NA	674	702	0	0	1384	22272	8	20896	0.657560975609756	0.489825581395349	1	0	1	0	4.34	1478.00748443604
3000e806-72e4-3b16-a084-28814568ef3f	BiPACE w/ RT	timePenalizedSimilarity	dot	4	0.75	0.25	NA	NA	NA	NA	Unpartitioned	NA	NA	6	221	1	48	2	1384	272	1112	0	0.90020366598778	0.995495495495496	0.821561338289963	0.178438661710037	0.333333333333333	0.666666666666667	137	169.621925354004
30520c9c-d33f-3f10-9b8e-0a5fe6c337b6	CeMAPP-DTW	plainPairwiseSimilarity	euclidean	NA	NA	NA	mziDtwWorkerFactory	0	2.25	1	Partitioned	Local	0.1	NA	463	897	0	0	1384	22272	24	20912	0.507953922106418	0.340441176470588	1	0	1	0	1.78	1545.56889343262
30569c9d-97d2-30d9-a72a-de64074a3801	CeMAPP-DTW w/ RT	timePenalizedPairwiseSimilarity	linCorr	NA	NA	3	mziDtwWorkerFactory	0	2.25	1	Unpartitioned	Global	0.25	NA	780	596	0	0	1384	22272	8	20896	0.723562152133581	0.566860465116279	1	0	1	0	37.0938333333333	2051.5859375
30595ca7-a9c9-333d-b30a-c67e697d6c58	BiPACE w/ RT	timePenalizedSimilarity	rankCorr	4	0.9	0.1	NA	NA	NA	NA	Unpartitioned	NA	NA	4	209	0	166	1	1384	376	1008	0	0.715753424657534	1	0.557333333333333	0.442666666666667	0	1	0.189666666666667	167.651916503906
30c07fa0-83e7-3629-a9ca-a59c065a1326	BiPACE w/ RT	timePenalizedSimilarity	linCorr	4	0.9	0.1	NA	NA	NA	NA	Unpartitioned	NA	NA	2	488	1	706	101	1384	2136	88	840	0.579916815210933	0.997955010224949	0.408710217755444	0.591289782244556	0.00980392156862742	0.990196078431373	185	167.504539489746
30f03f80-042d-3440-a10d-912582be3ab7	BiPACE w/ RT	timePenalizedSimilarity	rankCorr	4	0	0.1	NA	NA	NA	NA	Unpartitioned	NA	NA	7	1013	9	5	13	1384	1064	344	24	0.993137254901961	0.99119373776908	0.995088408644401	0.00491159135559927	0.409090909090909	0.590909090909091	269	556.773551940918
3103ffab-03d4-3bff-a31a-6b3042af40e6	CeMAPP-DTW w/ RT	timePenalizedPairwiseSimilarity	linCorr	NA	NA	2.5	mziDtwWorkerFactory	0	2	2	Partitioned	Local	0.25	NA	685	691	0	0	1384	22272	8	20896	0.664725861232411	0.49781976744186	1	0	1	0	1.9885	1530.71574401855
310e4522-b4a4-3fbc-a826-f441df387850	CeMAPP-DTW w/ RT	timePenalizedPairwiseSimilarity	cosine	NA	NA	0.5	mziDtwWorkerFactory	0	2	1	Partitioned	Local	0.25	NA	743	641	0	0	1384	22272	0	20888	0.698636577338975	0.536849710982659	1	0	1	0	1.50383333333333	1473.46395874023
31305f93-151d-3a82-8697-033114a30449	BiPACE w/ RT	timePenalizedSimilarity	rankCorr	4	0	3	NA	NA	NA	NA	Unpartitioned	NA	NA	3	1188	23	36	81	1384	1408	56	80	0.975770020533881	0.981007431874484	0.970588235294118	0.0294117647058824	0.221153846153846	0.778846153846154	0.294333333333333	557.140914916992
3140abdc-b9e7-3401-a3db-adec16ea7b03	BiPACE w/ RT	timePenalizedSimilarity	cosine	4	0.75	3	NA	NA	NA	NA	Unpartitioned	NA	NA	8	919	9	0	0	1384	952	456	24	0.995127233351381	0.990301724137931	1	0	1	0	0.200666666666667	279.842224121094
314bb417-1729-3e5b-a899-03ab717f2636	BiPACE w/ RT	timePenalizedSimilarity	linCorr	4	0.95	3	NA	NA	NA	NA	Unpartitioned	NA	NA	4	1149	7	80	92	1384	1368	56	40	0.963522012578616	0.993944636678201	0.934906427990236	0.0650935720097641	0.0707070707070707	0.929292929292929	0.2325	270.711074829102
31512c60-f246-3e66-a647-69a84136519c	BiPACE w/ RT	timePenalizedSimilarity	cosine	4	0.25	3	NA	NA	NA	NA	Unpartitioned	NA	NA	8	919	9	0	0	1384	952	456	24	0.995127233351381	0.990301724137931	1	0	1	0	0.202833333333333	288.09245300293
3156c2ba-4d0b-3d33-abfb-58835a018205	BiPACE w/ RT	timePenalizedSimilarity	dot	4	0.9	3	NA	NA	NA	NA	Unpartitioned	NA	NA	4	1156	12	38	82	1384	1320	96	32	0.97883149872989	0.98972602739726	0.968174204355109	0.0318257956448911	0.127659574468085	0.872340425531915	0.2025	302.463623046875
3171009f-f1aa-37de-a5ff-3736140b13e4	BiPACE w/ RT	timePenalizedSimilarity	dot	4	0.95	0.1	NA	NA	NA	NA	Unpartitioned	NA	NA	7	396	2	752	82	1384	1824	152	592	0.51228978007762	0.994974874371859	0.344947735191638	0.655052264808362	0.0238095238095238	0.976190476190476	0.14	165.802719116211
3177a098-5eb1-337b-b8e4-f254a35d857d	BiPACE w/ RT	timePenalizedSimilarity	cosine	4	0.5	0.25	NA	NA	NA	NA	Unpartitioned	NA	NA	4	640	4	244	40	1384	960	456	32	0.837696335078534	0.993788819875776	0.723981900452489	0.276018099547511	0.0909090909090909	0.909090909090909	0.160833333333333	170.80583190918
31d49010-70a7-3e99-ad49-008e6e118337	CeMAPP-DTW w/ RT	timePenalizedPairwiseSimilarity	linCorr	NA	NA	3	mziDtwWorkerFactory	0	2	0	Partitioned	Local	0.25	NA	708	668	0	0	1384	22272	8	20896	0.679462571976967	0.51453488372093	1	0	1	0	3.9605	1373.53662109375
31d4ade1-fec6-3996-b0e1-76c1ee3e63bb	CeMAPP-DTW w/ RT	timePenalizedPairwiseSimilarity	dot	NA	NA	2	mziDtwWorkerFactory	0	2.25	1	Partitioned	Local	0.25	NA	906	470	0	0	1384	22272	8	20896	0.794040315512708	0.658430232558139	1	0	1	0	1.49866666666667	1501.75456237793
31e74e4a-f7c3-3d4a-8000-c85e47277452	CeMAPP-DTW w/ RT	timePenalizedPairwiseSimilarity	rankCorr	NA	NA	3	mziDtwWorkerFactory	0	2.25	1	Partitioned	Local	0.1	NA	783	601	0	0	1384	22272	0	20888	0.722658052607291	0.565751445086705	1	0	1	0	4.00383333333333	1526.09325408936
31ecc0b4-ff8a-3c01-8e0f-20c1b84dec66	CeMAPP-DTW w/ RT	timePenalizedPairwiseSimilarity	cosine	NA	NA	0.5	mziDtwWorkerFactory	0	2	2	Partitioned	Local	0.25	NA	710	674	0	0	1384	22272	0	20888	0.678127984718243	0.513005780346821	1	0	1	0	1.6585	1520.26224517822
31eeb41a-912e-3a82-88ed-48c797f0e17d	CeMAPP-DTW w/ RT	timePenalizedPairwiseSimilarity	linCorr	NA	NA	3	mziDtwWorkerFactory	0	2.25	1	Partitioned	Local	0.25	NA	832	552	0	0	1384	22272	0	20888	0.750902527075812	0.601156069364162	1	0	1	0	1.96	1485.55904388428
32088116-dfef-312d-b51a-1851148fa4cd	BiPACE w/ RT	timePenalizedSimilarity	linCorr	4	0.75	3	NA	NA	NA	NA	Unpartitioned	NA	NA	5	1168	19	13	64	1384	1296	120	32	0.986486486486487	0.983993260320135	0.988992379339543	0.0110076206604572	0.228915662650602	0.771084337349398	0.205666666666667	303.143592834473
323d72e3-1dff-3952-95de-55406aa49491	CeMAPP-DTW w/ RT	timePenalizedPairwiseSimilarity	euclidean	NA	NA	3	mziDtwWorkerFactory	0	2	2	Partitioned	Local	0.1	NA	490	870	0	0	1384	22272	24	20912	0.52972972972973	0.360294117647059	1	0	1	0	1.77316666666667	1555.61393737793
32477d1d-9083-3442-9b85-0340168e056d	CeMAPP-DTW w/ RT	timePenalizedPairwiseSimilarity	dot	NA	NA	2	mziDtwWorkerFactory	0	2	1	Partitioned	Local	0.25	NA	861	523	0	0	1384	22272	0	20888	0.767037861915367	0.622109826589595	1	0	1	0	1.4355	1449.72410583496
3281305a-783e-39a8-8c6d-5fe342de87cd	CeMAPP-DTW	plainPairwiseSimilarity	euclidean	NA	NA	NA	mziDtwWorkerFactory	0	2.25	2	Partitioned	Local	0.1	NA	611	773	0	0	1384	22272	0	20888	0.612531328320802	0.441473988439306	1	0	1	0	1.49733333333333	1526.08456420898
32b34fde-6e48-31a3-aedd-f0f46847ceac	BiPACE w/ RT	timePenalizedSimilarity	dot	4	0.75	3	NA	NA	NA	NA	Unpartitioned	NA	NA	2	1180	30	53	89	1384	1504	32	152	0.966025378632828	0.975206611570248	0.957015409570154	0.0429845904298459	0.252100840336134	0.747899159663866	196	302.612380981445
32c0a762-356a-371b-8aac-78a5f4002b30	CeMAPP-DTW	plainPairwiseSimilarity	dot	NA	NA	NA	mziDtwWorkerFactory	0	2.25	0	Partitioned	Local	0.25	NA	815	521	0	0	1384	22272	48	20936	0.757787075778708	0.610029940119761	1	0	1	0	1.37966666666667	1426.43698883057
32dfe899-b3a9-35a2-81e1-c3c033eb988d	BiPACE w/ RT	timePenalizedSimilarity	dot	4	0.95	2	NA	NA	NA	NA	Unpartitioned	NA	NA	8	502	2	0	0	1384	512	880	8	0.998011928429423	0.996031746031746	1	0	1	0	0.143666666666667	172.930725097656
332398b3-fea8-35b9-ada4-7b9eddc1cf44	BiPACE w/ RT	timePenalizedSimilarity	linCorr	4	0.95	2.5	NA	NA	NA	NA	Unpartitioned	NA	NA	2	1152	6	105	113	1384	1608	8	232	0.954037267080745	0.994818652849741	0.916467780429594	0.0835322195704057	0.0504201680672269	0.949579831932773	0.208166666666667	302.531066894531
3388ffe4-98a8-33a9-af0f-6f51b6c27147	CeMAPP-DTW	plainPairwiseSimilarity	cosine	NA	NA	NA	mziDtwWorkerFactory	0	2.25	1	Unpartitioned	Global	0.25	NA	771	605	0	0	1384	22272	8	20896	0.71821145784816	0.560319767441861	1	0	1	0	10.4306666666667	1714.0291595459
33af5864-6eb4-33e2-b51c-b7a638f9cec6	BiPACE w/ RT	timePenalizedSimilarity	rankCorr	4	0.95	0.5	NA	NA	NA	NA	Unpartitioned	NA	NA	6	196	1	42	1	1384	240	1144	0	0.901149425287356	0.99492385786802	0.823529411764706	0.176470588235294	0.5	0.5	0.187666666666667	169.846405029297
33c19dfd-77e1-3855-9882-6a80975eba26	BiPACE w/ RT	timePenalizedSimilarity	linCorr	4	0.5	1	NA	NA	NA	NA	Unpartitioned	NA	NA	3	1188	8	69	111	1384	1464	8	88	0.968609865470852	0.993311036789298	0.945107398568019	0.0548926014319809	0.0672268907563025	0.932773109243697	205	270.874877929688
33d04a73-d65a-3065-96b3-cbfd3616a3ef	BiPACE w/ RT	timePenalizedSimilarity	cosine	4	0.5	2.5	NA	NA	NA	NA	Unpartitioned	NA	NA	8	919	9	0	0	1384	952	456	24	0.995127233351381	0.990301724137931	1	0	1	0	0.175166666666667	292.509559631348
33ddcd14-3dcf-3db7-ae08-fd49c7bd7e08	CeMAPP-DTW w/ RT	timePenalizedPairwiseSimilarity	euclidean	NA	NA	2	mziDtwWorkerFactory	0	1	1	Partitioned	Local	0.1	NA	759	625	0	0	1384	22272	0	20888	0.708352776481568	0.548410404624277	1	0	1	0	1.46966666666667	1486.29587554932
33e96f97-500f-3f76-ad6f-44baa6ccf0c7	CeMAPP-DTW w/ RT	timePenalizedPairwiseSimilarity	euclidean	NA	NA	3	mziDtwWorkerFactory	0	2.25	0	Unpartitioned	Global	0.1	NA	527	857	0	0	1384	22272	0	20888	0.551543694400837	0.380780346820809	1	0	1	0	10.2068333333333	1858.07794189453
33f9e59a-eae2-3077-b82c-a0dc12a8742b	CeMAPP-DTW	plainPairwiseSimilarity	rankCorr	NA	NA	NA	mziDtwWorkerFactory	0	1	2	Partitioned	Local	0.25	NA	545	831	0	0	1384	22272	8	20896	0.567412805830297	0.396075581395349	1	0	1	0	6545	1509.97110748291
3402fd2a-e32f-3388-82e4-ad7392fed461	BiPACE w/ RT	timePenalizedSimilarity	dot	4	0.25	0.1	NA	NA	NA	NA	Unpartitioned	NA	NA	4	454	4	252	18	1384	744	656	16	0.780068728522337	0.991266375545852	0.643059490084986	0.356940509915014	0.181818181818182	0.818181818181818	181	169.517524719238
341b6aef-5052-3317-b478-00b7d69e387d	CeMAPP-DTW w/ RT	timePenalizedPairwiseSimilarity	linCorr	NA	NA	1	mziDtwWorkerFactory	0	2	2	Unpartitioned	Global	0.25	NA	708	676	0	0	1384	22272	0	20888	0.676864244741874	0.511560693641618	1	0	1	0	37.1535	1906.8424911499
3424babc-8d0a-3bf3-9671-699ede10289e	CeMAPP-DTW	plainPairwiseSimilarity	cosine	NA	NA	NA	mziDtwWorkerFactory	0	2.25	0	Partitioned	Local	0.1	NA	822	554	0	0	1384	22272	8	20896	0.747952684258417	0.597383720930233	1	0	1	0	1.21783333333333	1350.10516357422
34676524-22d3-364c-a690-874a120a0470	BiPACE w/ RT	timePenalizedSimilarity	dot	4	0.25	0.5	NA	NA	NA	NA	Unpartitioned	NA	NA	6	954	6	29	27	1384	1040	368	24	0.981986618630983	0.99375	0.970498474059003	0.029501525940997	0.181818181818182	0.818181818181818	0.1725	285.767440795898
346d0a22-0125-3bf7-9c19-f3926cce8bf3	BiPACE w/ RT	timePenalizedSimilarity	cosine	4	0	0.1	NA	NA	NA	NA	Unpartitioned	NA	NA	8	890	6	0	0	1384	920	488	24	0.996640537513998	0.993303571428571	1	0	1	0	0.175166666666667	290.721382141113
34882663-c8fc-3c57-9b94-4c5369ad7f80	BiPACE w/ RT	timePenalizedSimilarity	cosine	4	0.5	0.1	NA	NA	NA	NA	Unpartitioned	NA	NA	5	314	3	113	2	1384	432	952	0	0.844086021505376	0.990536277602524	0.73536299765808	0.26463700234192	0.6	0.4	0.139666666666667	168.737815856934
34888a85-b090-3eec-8e11-6a6335e643da	BiPACE w/ RT	timePenalizedSimilarity	euclidean	4	0.5	2.5	NA	NA	NA	NA	Unpartitioned	NA	NA	6	796	20	56	16	1384	920	496	32	0.954436450839329	0.975490196078431	0.934272300469484	0.0657276995305164	0.555555555555556	0.444444444444444	0.177333333333333	301.755241394043
34a0d54e-0265-3195-a603-f0b1d9792e21	CeMAPP-DTW w/ RT	timePenalizedPairwiseSimilarity	rankCorr	NA	NA	3	mziDtwWorkerFactory	0	1	2	Partitioned	Local	0.1	NA	572	812	0	0	1384	22272	0	20888	0.584867075664622	0.413294797687861	1	0	1	0	12.9121666666667	1526.04585266113
34a646f6-5647-3eff-ba3f-d2e5f021e01c	CeMAPP-DTW w/ RT	timePenalizedPairwiseSimilarity	rankCorr	NA	NA	3	mziDtwWorkerFactory	0	2	0	Partitioned	Local	0.1	NA	874	502	0	0	1384	22272	8	20896	0.776888888888889	0.635174418604651	1	0	1	0	3.9215	1570.61784362793
34b00ea5-bf59-3896-948b-ffedd453e6c6	CeMAPP-DTW w/ RT	timePenalizedPairwiseSimilarity	euclidean	NA	NA	3	mziDtwWorkerFactory	0	2.25	0	Partitioned	Local	0.1	NA	NA	NA	NA	NA	NA	NA	NA	NA	NA	NA	NA	NA	NA	NA	NA	NA
34b70a73-9425-3b7e-8ab3-35ae296f45a0	BiPACE w/ RT	timePenalizedSimilarity	rankCorr	4	0.5	2	NA	NA	NA	NA	Unpartitioned	NA	NA	5	1164	19	18	63	1384	1296	120	32	0.984355179704017	0.983939137785292	0.984771573604061	0.0152284263959391	0.231707317073171	0.768292682926829	0.235833333333333	386.107841491699
34b8eed9-63fb-3e40-b979-6e7eb4f0a295	CeMAPP-DTW w/ RT	timePenalizedPairwiseSimilarity	euclidean	NA	NA	1	mziDtwWorkerFactory	0	2	1	Partitioned	Local	0.1	NA	538	830	0	0	1384	22272	16	20904	0.564533053515215	0.39327485380117	1	0	1	0	1.5495	1523.92920684814
34e14157-b177-3bba-92c0-2a87ec6933af	BiPACE w/ RT	timePenalizedSimilarity	linCorr	4	0	2.5	NA	NA	NA	NA	Unpartitioned	NA	NA	2	1205	26	29	84	1384	1488	40	144	0.977687626774848	0.978878960194963	0.976499189627228	0.0235008103727715	0.236363636363636	0.763636363636364	0.202166666666667	303.082794189453
3501ac80-8860-393e-965c-ca0c5979aa82	CeMAPP-DTW w/ RT	timePenalizedPairwiseSimilarity	dot	NA	NA	3	mziDtwWorkerFactory	0	1	0	Partitioned	Local	0.25	NA	711	657	0	0	1384	22272	16	20904	0.683982683982684	0.519736842105263	1	0	1	0	1.36516666666667	1436.52374267578
3512ca87-a267-3c90-b0d8-d835063122fd	CeMAPP-DTW w/ RT	timePenalizedPairwiseSimilarity	rankCorr	NA	NA	0.5	mziDtwWorkerFactory	0	1	1	Partitioned	Local	0.1	NA	709	675	0	0	1384	22264	0	20880	0.677496416626851	0.51228323699422	1	0	1	0	13.1965	1472.67356109619
351ba146-192c-3c49-bff6-e9f71075f4fc	CeMAPP-DTW w/ RT	timePenalizedPairwiseSimilarity	euclidean	NA	NA	2.5	mziDtwWorkerFactory	0	1	1	Partitioned	Local	0.25	NA	757	619	0	0	1384	22272	8	20896	0.709798406000938	0.550145348837209	1	0	1	0	1693	1531.85122680664
3524c56f-d3f7-3c44-9097-f7b7cce14c2e	BiPACE w/ RT	timePenalizedSimilarity	euclidean	4	0.95	0.1	NA	NA	NA	NA	Unpartitioned	NA	NA	2	396	2	752	82	1384	1824	152	592	0.51228978007762	0.994974874371859	0.344947735191638	0.655052264808362	0.0238095238095238	0.976190476190476	0.143666666666667	165.91072845459
35270b42-9a56-3b3d-95ff-264248bfc9bd	BiPACE w/ RT	timePenalizedSimilarity	dot	4	0.25	0.5	NA	NA	NA	NA	Unpartitioned	NA	NA	4	1134	6	96	92	1384	1368	56	40	0.956962025316456	0.994736842105263	0.921951219512195	0.0780487804878048	0.0612244897959183	0.938775510204082	0.193666666666667	301.939994812012
352ad3f8-28a8-3207-9d4b-40b79b98f0e2	CeMAPP-DTW w/ RT	timePenalizedPairwiseSimilarity	euclidean	NA	NA	3	mziDtwWorkerFactory	0	1	1	Partitioned	Local	0.25	NA	774	610	0	0	1384	22272	0	20888	0.717330861909175	0.559248554913295	1	0	1	0	1.65083333333333	1502.37413787842
352b6730-17f1-3851-832a-87d24f1c34c4	CeMAPP-DTW w/ RT	timePenalizedPairwiseSimilarity	euclidean	NA	NA	0.5	mziDtwWorkerFactory	0	2	2	Partitioned	Local	0.1	NA	536	848	0	0	1384	22272	0	20888	0.558333333333333	0.38728323699422	1	0	1	0	1.72166666666667	1592.10185241699
35477324-1560-311f-bab3-082afe6dbb3f	CeMAPP-DTW w/ RT	timePenalizedPairwiseSimilarity	linCorr	NA	NA	1	mziDtwWorkerFactory	0	1	2	Partitioned	Local	0.25	NA	686	698	0	0	1384	22272	0	20888	0.66280193236715	0.495664739884393	1	0	1	0	2.02083333333333	1524.77806091309
356c42a7-0954-3331-b502-5138f795b524	CeMAPP-DTW w/ RT	timePenalizedPairwiseSimilarity	cosine	NA	NA	0.5	mziDtwWorkerFactory	0	2.25	2	Unpartitioned	Global	0.1	NA	708	676	0	0	1384	22272	0	20888	0.676864244741874	0.511560693641618	1	0	1	0	4.35983333333333	1463.67450714111
3570b95e-31b7-33f5-a678-59549576a170	BiPACE w/ RT	timePenalizedSimilarity	cosine	4	0.95	0.25	NA	NA	NA	NA	Unpartitioned	NA	NA	3	452	4	478	50	1384	1136	400	152	0.652236652236652	0.991228070175439	0.486021505376344	0.513978494623656	0.0740740740740741	0.925925925925926	0.146166666666667	168.075813293457
357c0161-bcc2-35ea-ab80-82ba33b85603	BiPACE w/ RT	timePenalizedSimilarity	euclidean	4	0	0.1	NA	NA	NA	NA	Unpartitioned	NA	NA	4	385	35	90	10	1384	536	864	16	0.860335195530726	0.916666666666667	0.810526315789474	0.189473684210526	0.777777777777778	0.222222222222222	0.149833333333333	197.588356018066
357c8225-bdc9-3c93-bd7a-9a61d4a8d627	CeMAPP-DTW	plainPairwiseSimilarity	dot	NA	NA	NA	mziDtwWorkerFactory	0	2	0	Partitioned	Local	0.25	NA	690	630	0	0	1384	22272	64	20952	0.686567164179104	0.522727272727273	1	0	1	0	1425	1501.51737976074
358331ab-cd77-3d74-a66d-d1810590ed20	CeMAPP-DTW w/ RT	timePenalizedPairwiseSimilarity	rankCorr	NA	NA	1	mziDtwWorkerFactory	0	2	0	Partitioned	Local	0.25	NA	859	525	0	0	1384	22272	0	20888	0.765938475256353	0.620664739884393	1	0	1	0	6.34783333333333	1603.9447555542
3590981e-4bab-3436-a124-5192182f21d2	CeMAPP-DTW w/ RT	timePenalizedPairwiseSimilarity	cosine	NA	NA	2	mziDtwWorkerFactory	0	1	0	Partitioned	Local	0.25	NA	603	781	0	0	1384	22272	0	20888	0.60694514343231	0.435693641618497	1	0	1	0	1.72816666666667	1517.27687072754
359e2426-3721-3175-83bb-db81dc9af20f	CeMAPP-DTW w/ RT	timePenalizedPairwiseSimilarity	cosine	NA	NA	2.5	mziDtwWorkerFactory	0	1	1	Partitioned	Local	0.25	NA	678	698	0	0	1384	22272	8	20896	0.660175267770205	0.492732558139535	1	0	1	0	1.58283333333333	1475.76763153076
35b28d9c-a251-3676-8181-b2446f005e9e	BiPACE w/ RT	timePenalizedSimilarity	dot	4	0.25	0.25	NA	NA	NA	NA	Unpartitioned	NA	NA	6	605	4	59	12	1384	688	704	8	0.950510604870385	0.993431855500821	0.911144578313253	0.088855421686747	0.25	0.75	0.183166666666667	172.292793273926
35c0b4df-bc01-340d-873f-7fbc58a400a9	BiPACE w/ RT	timePenalizedSimilarity	euclidean	4	0.25	0.1	NA	NA	NA	NA	Unpartitioned	NA	NA	8	667	4	583	106	1384	2440	24	1080	0.694429984383134	0.994038748137109	0.5336	0.4664	0.0363636363636364	0.963636363636364	0.2095	169.676986694336
35e3889c-2d27-33b6-8ba4-0fb9e67e29aa	CeMAPP-DTW w/ RT	timePenalizedPairwiseSimilarity	dot	NA	NA	3	mziDtwWorkerFactory	0	2.25	0	Partitioned	Local	0.25	NA	896	480	0	0	1384	22272	8	20896	0.788732394366197	0.651162790697674	1	0	1	0	1313	1369.8991317749
35e70cbd-8122-3ca9-a382-36a45286b268	BiPACE w/ RT	timePenalizedSimilarity	euclidean	4	0.95	0.25	NA	NA	NA	NA	Unpartitioned	NA	NA	7	544	3	703	102	1384	2416	32	1064	0.606465997770346	0.994515539305302	0.436246992782678	0.563753007217322	0.0285714285714286	0.971428571428571	0.190833333333333	168.200408935547
35ef6629-a0d9-3187-951a-efe910bad829	BiPACE w/ RT	timePenalizedSimilarity	cosine	4	0.5	0.1	NA	NA	NA	NA	Unpartitioned	NA	NA	2	675	4	575	106	1384	2496	24	1136	0.699844479004666	0.994108983799705	0.54	0.46	0.0363636363636364	0.963636363636364	0.1745	169.451103210449
36134249-bf6d-3c45-9641-82f6cce484e8	CeMAPP-DTW w/ RT	timePenalizedPairwiseSimilarity	linCorr	NA	NA	3	mziDtwWorkerFactory	0	2.25	1	Partitioned	Local	0.25	NA	780	596	0	0	1384	22272	8	20896	0.723562152133581	0.566860465116279	1	0	1	0	3.9605	1347.27677154541
3627224b-b409-3201-9663-92a54e9aaf57	BiPACE w/ RT	timePenalizedSimilarity	euclidean	4	0.95	2.5	NA	NA	NA	NA	Unpartitioned	NA	NA	5	1073	6	71	58	1384	1240	176	32	0.96536212325686	0.994439295644115	0.937937062937063	0.0620629370629371	0.09375	0.90625	0.2225	302.026832580566
362acf66-e79d-36d4-a9b8-0f466ce345de	CeMAPP-DTW	plainPairwiseSimilarity	cosine	NA	NA	NA	mziDtwWorkerFactory	0	2.25	2	Partitioned	Local	0.25	NA	771	605	0	0	1384	22272	8	20896	0.71821145784816	0.560319767441861	1	0	1	0	1632	1495.85094451904
36354577-8300-35d7-9f01-c617c2c999c7	CeMAPP-DTW w/ RT	timePenalizedPairwiseSimilarity	cosine	NA	NA	1	mziDtwWorkerFactory	0	2.25	1	Unpartitioned	Global	0.1	NA	720	664	0	0	1384	22272	0	20888	0.684410646387833	0.520231213872832	1	0	1	0	4403	1471.65833282471
3635ecfe-3254-350d-9666-dcc528c66f1a	BiPACE w/ RT	timePenalizedSimilarity	cosine	4	0	0.25	NA	NA	NA	NA	Unpartitioned	NA	NA	5	1135	20	21	56	1384	1264	152	32	0.982258762440502	0.982683982683983	0.981833910034602	0.0181660899653979	0.263157894736842	0.736842105263158	0.225166666666667	302.846450805664
3659cc49-c4d5-308d-af9e-9e40c67b5c54	BiPACE w/ RT	timePenalizedSimilarity	linCorr	4	0.5	0.5	NA	NA	NA	NA	Unpartitioned	NA	NA	8	502	2	0	0	1384	512	880	8	0.998011928429423	0.996031746031746	1	0	1	0	0.1795	173.217651367188
365f79f3-9ad5-3977-b810-afbc2391be08	BiPACE w/ RT	timePenalizedSimilarity	rankCorr	4	0.95	0.1	NA	NA	NA	NA	Unpartitioned	NA	NA	7	396	2	752	82	1384	1824	152	592	0.51228978007762	0.994974874371859	0.344947735191638	0.655052264808362	0.0238095238095238	0.976190476190476	196	166.477935791016
367876bf-5d7a-3d30-aff2-c81fac519139	CeMAPP-DTW	plainPairwiseSimilarity	euclidean	NA	NA	NA	mziDtwWorkerFactory	0	2.25	1	Partitioned	Local	0.25	NA	608	752	0	0	1384	22272	24	20912	0.617886178861789	0.447058823529412	1	0	1	0	1738	1529.49883270264
3679aec8-74b7-3741-9296-4099daad4ad5	BiPACE w/ RT	timePenalizedSimilarity	dot	4	0.95	2	NA	NA	NA	NA	Unpartitioned	NA	NA	7	662	3	14	9	1384	696	696	8	0.987322893363162	0.995488721804511	0.979289940828402	0.0207100591715976	0.25	0.75	0.186166666666667	173.002899169922
36889a27-edbd-395a-a1db-d392afcb1333	CeMAPP-DTW	plainPairwiseSimilarity	euclidean	NA	NA	NA	mziDtwWorkerFactory	0	2	1	Partitioned	Local	0.1	NA	591	785	0	0	1384	22272	8	20896	0.60091509913574	0.429505813953488	1	0	1	0	1532	1509.28311920166
3690cd52-097d-3ac1-88dd-59375634ae38	BiPACE w/ RT	timePenalizedSimilarity	euclidean	4	0.5	0.5	NA	NA	NA	NA	Unpartitioned	NA	NA	5	917	5	102	48	1384	1088	312	16	0.944873776403916	0.994577006507592	0.899901864573111	0.100098135426889	0.0943396226415094	0.905660377358491	0.172166666666667	299.762031555176
36971c1a-c610-3cee-bfc5-adb21f778ef2	BiPACE w/ RT	timePenalizedSimilarity	euclidean	4	0.9	2.5	NA	NA	NA	NA	Unpartitioned	NA	NA	3	1187	8	70	111	1384	1464	8	88	0.968189233278956	0.993305439330544	0.944311853619729	0.0556881463802705	0.0672268907563025	0.932773109243697	0.238333333333333	174.657264709473
36b8f410-af67-3c5d-bae3-cdcee1f9d96d	CeMAPP-DTW w/ RT	timePenalizedPairwiseSimilarity	dot	NA	NA	2	mziDtwWorkerFactory	0	2	2	Partitioned	Local	0.1	NA	860	524	0	0	1384	22272	0	20888	0.766488413547237	0.621387283236994	1	0	1	0	1.14933333333333	1400.64451599121
36f4d15c-0086-3085-a01c-a0e6e3ef9779	CeMAPP-DTW w/ RT	timePenalizedPairwiseSimilarity	cosine	NA	NA	0.5	mziDtwWorkerFactory	0	1	1	Partitioned	Local	0.25	NA	660	724	0	0	1384	22264	0	20880	0.645792563600783	0.476878612716763	1	0	1	0	1.60533333333333	1478.36531829834
3737cff7-f957-3994-b792-0dced4fd73e6	BiPACE w/ RT	timePenalizedSimilarity	euclidean	4	0	0.5	NA	NA	NA	NA	Unpartitioned	NA	NA	2	447	78	310	45	1384	984	504	104	0.697347893915756	0.851428571428571	0.590488771466314	0.409511228533686	0.634146341463415	0.365853658536585	0.183833333333333	235.453819274902
3737e94f-a89d-358b-9826-376652a88401	CeMAPP-DTW w/ RT	timePenalizedPairwiseSimilarity	linCorr	NA	NA	1	mziDtwWorkerFactory	0	2.25	2	Partitioned	Local	0.1	NA	720	664	0	0	1384	22272	0	20888	0.684410646387833	0.520231213872832	1	0	1	0	2.26716666666667	1285.40920257568
37461cd8-a63c-3d76-b13b-235748195440	BiPACE w/ RT	timePenalizedSimilarity	linCorr	4	0.75	2.5	NA	NA	NA	NA	Unpartitioned	NA	NA	2	1176	21	45	86	1384	1480	56	152	0.972704714640198	0.982456140350877	0.963144963144963	0.0368550368550369	0.196261682242991	0.803738317757009	242	303.336898803711
37561d34-38f1-3a82-8fe1-b33a5bb10f2f	BiPACE w/ RT	timePenalizedSimilarity	cosine	4	0.25	2.5	NA	NA	NA	NA	Unpartitioned	NA	NA	2	1206	26	28	84	1384	1488	40	144	0.978102189781022	0.978896103896104	0.977309562398703	0.0226904376012966	0.236363636363636	0.763636363636364	0.2025	302.904182434082
376f0b24-9a03-379a-8592-13dee31f3d07	BiPACE w/ RT	timePenalizedSimilarity	euclidean	4	0.9	3	NA	NA	NA	NA	Unpartitioned	NA	NA	4	1157	10	39	82	1384	1320	96	32	0.979263647905205	0.991431019708655	0.967391304347826	0.0326086956521739	0.108695652173913	0.891304347826087	199	302.480628967285
377aac16-0223-3052-bd90-6ec89c41c44a	CeMAPP-DTW	plainPairwiseSimilarity	cosine	NA	NA	NA	mziDtwWorkerFactory	0	2.25	0	Partitioned	Local	0.25	NA	1057	327	0	0	1384	22272	0	20888	0.866038508807866	0.763728323699422	1	0	1	0	1374	1497.15059661865
377c2fe6-1c31-39fb-9dfc-61a57cfedbdb	CeMAPP-DTW w/ RT	timePenalizedPairwiseSimilarity	cosine	NA	NA	0.5	mziDtwWorkerFactory	0	2.25	1	Partitioned	Local	0.25	NA	767	617	0	0	1384	22272	0	20888	0.713156671315667	0.554190751445087	1	0	1	0	1.4545	1472.3974609375
378115ee-e777-3f0e-a867-7e9b50cb6bb1	CeMAPP-DTW w/ RT	timePenalizedPairwiseSimilarity	cosine	NA	NA	2	mziDtwWorkerFactory	0	2	1	Unpartitioned	Global	0.1	NA	682	694	0	0	1384	22272	8	20896	0.662779397473275	0.495639534883721	1	0	1	0	4374	1476.54874420166
379b7883-15ab-332c-9063-c3a0b419942c	CeMAPP-DTW w/ RT	timePenalizedPairwiseSimilarity	rankCorr	NA	NA	2	mziDtwWorkerFactory	0	2.25	0	Unpartitioned	Global	0.25	NA	745	639	0	0	1384	22272	0	20888	0.699859088774072	0.538294797687861	1	0	1	0	340.095833333333	2029.75762176514
37f6dbfb-7260-38d2-855d-70e837510ac8	CeMAPP-DTW w/ RT	timePenalizedPairwiseSimilarity	euclidean	NA	NA	1	mziDtwWorkerFactory	0	2.25	0	Partitioned	Local	0.1	NA	532	852	0	0	1384	22272	0	20888	0.555323590814196	0.384393063583815	1	0	1	0	1694	1513.92880249023
381d5c17-015c-3657-80ca-2407b1069021	CeMAPP-DTW w/ RT	timePenalizedPairwiseSimilarity	dot	NA	NA	3	mziDtwWorkerFactory	0	2	1	Partitioned	Local	0.25	NA	848	528	0	0	1384	22272	8	20896	0.762589928057554	0.616279069767442	1	0	1	0	1.52383333333333	1494.70988464355
381ef88d-b87c-3ea4-9282-0fe14826ff91	CeMAPP-DTW w/ RT	timePenalizedPairwiseSimilarity	cosine	NA	NA	0.5	mziDtwWorkerFactory	0	2.25	0	Partitioned	Local	0.1	NA	725	659	0	0	1384	22272	0	20888	0.687529634898056	0.523843930635838	1	0	1	0	1.1975	1374.84712219238
3825e35a-4e9c-316e-9892-56b476437391	BiPACE w/ RT	timePenalizedSimilarity	euclidean	4	0	0.1	NA	NA	NA	NA	Unpartitioned	NA	NA	8	170	6	0	0	1384	176	1208	0	0.982658959537572	0.965909090909091	1	0	1	0	0.137166666666667	172.013496398926
3842e636-a787-3105-9c12-45410f00887c	CeMAPP-DTW w/ RT	timePenalizedPairwiseSimilarity	cosine	NA	NA	1	mziDtwWorkerFactory	0	2	1	Partitioned	Local	0.1	NA	742	642	0	0	1384	22272	0	20888	0.698024459078081	0.536127167630058	1	0	1	0	1.4185	1482.62369537354
38509264-e9a1-31ac-9a05-93ea26d1b9e1	CeMAPP-DTW w/ RT	timePenalizedPairwiseSimilarity	linCorr	NA	NA	2	mziDtwWorkerFactory	0	2.25	0	Unpartitioned	Global	0.25	NA	749	627	0	0	1384	22272	8	20896	0.704941176470588	0.544331395348837	1	0	1	0	36.3225	1945.35277557373
386327ff-6b66-3d5b-a930-d7b03d35b81b	CeMAPP-DTW w/ RT	timePenalizedPairwiseSimilarity	rankCorr	NA	NA	2.5	mziDtwWorkerFactory	0	2.25	2	Partitioned	Local	0.25	NA	750	634	0	0	1384	22272	0	20888	0.7029053420806	0.541907514450867	1	0	1	0	6.63366666666667	1537.65948486328
38775aa7-e787-3dab-8e9b-4ffbde65602a	CeMAPP-DTW w/ RT	timePenalizedPairwiseSimilarity	dot	NA	NA	2.5	mziDtwWorkerFactory	0	2.25	2	Partitioned	Local	0.25	NA	885	491	0	0	1384	22272	8	20896	0.782839451570102	0.643168604651163	1	0	1	0	1.44833333333333	1487.94310760498
387b0b89-f8a6-33fb-a7fd-540c4d602190	BiPACE w/ RT	timePenalizedSimilarity	cosine	4	0.25	2.5	NA	NA	NA	NA	Unpartitioned	NA	NA	5	1177	23	20	60	1384	1312	104	32	0.982060909470171	0.980833333333333	0.983291562238931	0.0167084377610693	0.27710843373494	0.72289156626506	0.233333333333333	303.060699462891
389ed89c-b291-3850-9b5f-8c26c459a61a	CeMAPP-DTW w/ RT	timePenalizedPairwiseSimilarity	rankCorr	NA	NA	1	mziDtwWorkerFactory	0	2.25	2	Partitioned	Local	0.25	NA	718	666	0	0	1384	22272	0	20888	0.683158896289248	0.51878612716763	1	0	1	0	27.5771666666667	1574.76398468018
38a34f8c-b702-3299-9ff9-2633ddaf1a49	CeMAPP-DTW w/ RT	timePenalizedPairwiseSimilarity	euclidean	NA	NA	2.5	mziDtwWorkerFactory	0	2.25	2	Partitioned	Local	0.1	NA	547	813	0	0	1384	22272	24	20912	0.573675930781332	0.402205882352941	1	0	1	0	1467	1509.99786376953
38dcc053-3405-36c4-9cbc-d5c320f78f1d	BiPACE w/ RT	timePenalizedSimilarity	dot	4	0.5	1	NA	NA	NA	NA	Unpartitioned	NA	NA	5	1135	10	45	66	1384	1288	128	32	0.976344086021505	0.991266375545852	0.961864406779661	0.038135593220339	0.131578947368421	0.868421052631579	0.233666666666667	302.570938110352
39039dda-adb0-330d-92be-13bc062a6f97	CeMAPP-DTW w/ RT	timePenalizedPairwiseSimilarity	euclidean	NA	NA	0.5	mziDtwWorkerFactory	0	1	1	Partitioned	Local	0.25	NA	504	880	0	0	1384	22272	0	20888	0.533898305084746	0.364161849710983	1	0	1	0	2.98083333333333	1686.05805969238
39072919-7e81-31b3-8e42-626b0dac5f57	CeMAPP-DTW w/ RT	timePenalizedPairwiseSimilarity	dot	NA	NA	2	mziDtwWorkerFactory	0	2.25	0	Partitioned	Local	0.1	NA	1104	272	0	0	1384	22272	8	20896	0.890322580645161	0.802325581395349	1	0	1	0	1.26516666666667	1312.09690093994
3917c253-e4a7-3acb-bf18-87ccb2abfb86	CeMAPP-DTW w/ RT	timePenalizedPairwiseSimilarity	cosine	NA	NA	3	mziDtwWorkerFactory	0	1	2	Unpartitioned	Global	0.25	NA	690	686	0	0	1384	22272	8	20896	0.667957405614714	0.501453488372093	1	0	1	0	10.4628333333333	1717.52639007568
3927629a-50aa-3e04-af37-f4e50c372d2a	BiPACE w/ RT	timePenalizedSimilarity	rankCorr	4	0.95	2.5	NA	NA	NA	NA	Unpartitioned	NA	NA	2	1152	6	105	113	1384	1608	8	232	0.954037267080745	0.994818652849741	0.916467780429594	0.0835322195704057	0.0504201680672269	0.949579831932773	0.227666666666667	302.783073425293
39374a10-c6b5-3729-a593-3326182c4647	CeMAPP-DTW	plainPairwiseSimilarity	linCorr	NA	NA	NA	mziDtwWorkerFactory	0	1	1	Unpartitioned	Global	0.25	NA	689	687	0	0	1384	22272	8	20896	0.667312348668281	0.500726744186046	1	0	1	0	36.4938333333333	1818.42827606201
3945e276-baa9-3e25-b421-3a086ff30067	BiPACE w/ RT	timePenalizedSimilarity	dot	4	0.25	3	NA	NA	NA	NA	Unpartitioned	NA	NA	7	892	17	12	7	1384	952	456	24	0.984004412575841	0.981298129812981	0.986725663716814	0.0132743362831859	0.708333333333333	0.291666666666667	0.1675	275.752136230469
396d2e20-392a-3a72-9236-a76665bb64d5	BiPACE w/ RT	timePenalizedSimilarity	euclidean	4	0	3	NA	NA	NA	NA	Unpartitioned	NA	NA	2	846	40	268	70	1384	1360	160	136	846	0.954853273137698	0.759425493716337	0.240574506283663	0.363636363636364	0.636363636363636	0.211166666666667	301.147834777832
3978391a-512d-304a-8c23-52ebd555443f	BiPACE w/ RT	timePenalizedSimilarity	euclidean	4	0.5	0.25	NA	NA	NA	NA	Unpartitioned	NA	NA	8	136	0	0	0	1384	136	1248	0	1	1	1	0	NA	NA	0.160333333333333	170.64323425293
398c7032-1bef-3ef5-bfb9-59e4ddd137c9	BiPACE w/ RT	timePenalizedSimilarity	linCorr	4	0.25	1	NA	NA	NA	NA	Unpartitioned	NA	NA	6	1081	9	17	29	1384	1168	248	32	0.988117001828154	0.991743119266055	0.984517304189435	0.0154826958105647	0.236842105263158	0.763157894736842	0.191166666666667	302.68017578125
39d060aa-b784-3787-bd5c-2f6a3e35d7be	CeMAPP-DTW w/ RT	timePenalizedPairwiseSimilarity	linCorr	NA	NA	2.5	mziDtwWorkerFactory	0	2.25	1	Unpartitioned	Global	0.25	NA	763	613	0	0	1384	22272	8	20896	0.713417484805984	0.554505813953488	1	0	1	0	36.4278333333333	1859.17395019531
39db8a4b-8903-3a65-88a0-1a07920e2095	CeMAPP-DTW w/ RT	timePenalizedPairwiseSimilarity	rankCorr	NA	NA	3	mziDtwWorkerFactory	0	2.25	0	Partitioned	Local	0.1	NA	786	598	0	0	1384	22272	0	20888	0.724423963133641	0.567919075144509	1	0	1	0	12796	1482.52800750732
39dc30c5-e651-311e-9e0b-590402445473	CeMAPP-DTW w/ RT	timePenalizedPairwiseSimilarity	rankCorr	NA	NA	3	mziDtwWorkerFactory	0	2.25	1	Partitioned	Local	0.25	NA	729	655	0	0	1384	22272	0	20888	0.690014197823	0.526734104046243	1	0	1	0	29.05	1468.67334747314
39fbc904-e098-345b-8896-cfbd2ec9db23	CeMAPP-DTW w/ RT	timePenalizedPairwiseSimilarity	dot	NA	NA	1	mziDtwWorkerFactory	0	2	1	Partitioned	Local	0.1	NA	846	538	0	0	1384	22272	0	20888	0.758744394618834	0.611271676300578	1	0	1	0	1.32783333333333	1300.86417388916
3a0f16ed-5cac-30dd-aeb4-71df591a7f34	BiPACE w/ RT	timePenalizedSimilarity	dot	4	0.95	0.5	NA	NA	NA	NA	Unpartitioned	NA	NA	6	196	1	42	1	1384	240	1144	0	0.901149425287356	0.99492385786802	0.823529411764706	0.176470588235294	0.5	0.5	0.1685	153.456253051758
3a376860-8aff-3a27-b5c9-1ac2cc00496b	BiPACE w/ RT	timePenalizedSimilarity	rankCorr	4	0	0.25	NA	NA	NA	NA	Unpartitioned	NA	NA	3	1164	22	40	78	1384	1376	80	72	0.974058577405858	0.981450252951096	0.966777408637874	0.0332225913621262	0.22	0.78	0.259166666666667	556.930992126465
3a3c0dae-bfdf-3b8c-859d-c578568160f8	CeMAPP-DTW w/ RT	timePenalizedPairwiseSimilarity	linCorr	NA	NA	2	mziDtwWorkerFactory	0	1	2	Partitioned	Local	0.1	NA	693	683	0	0	1384	22272	8	20896	0.66988883518608	0.503633720930233	1	0	1	0	2.40333333333333	1398.88948822021
3ab2977c-f10f-3f77-92e3-3a28c883a005	CeMAPP-DTW w/ RT	timePenalizedPairwiseSimilarity	linCorr	NA	NA	0.5	mziDtwWorkerFactory	0	1	0	Partitioned	Local	0.25	NA	583	801	0	0	1384	22264	0	20880	0.592780884595831	0.421242774566474	1	0	1	0	4.00883333333333	1382.57376098633
3abf5c64-267f-3c0a-ab53-9b488a4f999a	BiPACE w/ RT	timePenalizedSimilarity	linCorr	4	0.75	0.1	NA	NA	NA	NA	Unpartitioned	NA	NA	5	139	1	84	0	1384	224	1160	0	0.765840220385675	0.992857142857143	0.623318385650224	0.376681614349776	1	0	0.1535	167.897682189941
3ac677ea-1de3-3a86-acaf-631ebaeac4b3	CeMAPP-DTW w/ RT	timePenalizedPairwiseSimilarity	dot	NA	NA	2.5	mziDtwWorkerFactory	0	2	1	Partitioned	Local	0.1	NA	861	507	0	0	1384	22272	16	20904	0.772543741588156	0.629385964912281	1	0	1	0	1443	1520.00545501709
3ad135b8-5f3d-3887-9ce4-ef9e8c694ec6	CeMAPP-DTW w/ RT	timePenalizedPairwiseSimilarity	rankCorr	NA	NA	2.5	mziDtwWorkerFactory	0	2	1	Partitioned	Local	0.1	NA	649	727	0	0	1384	22272	8	20896	0.640987654320988	0.471656976744186	1	0	1	0	4.05366666666667	1531.23719787598
3ad368f6-3dfb-3eb3-a3d1-36a9a06de203	CeMAPP-DTW w/ RT	timePenalizedPairwiseSimilarity	euclidean	NA	NA	2	mziDtwWorkerFactory	0	1	0	Unpartitioned	Global	0.1	NA	436	948	0	0	1384	22272	0	20888	0.479120879120879	0.315028901734104	1	0	1	0	10.4053333333333	1844.2264251709
3b164b8f-e716-339a-a94d-4fb2960cdf97	CeMAPP-DTW w/ RT	timePenalizedPairwiseSimilarity	dot	NA	NA	2.5	mziDtwWorkerFactory	0	2	0	Unpartitioned	Global	0.25	NA	829	547	0	0	1384	22272	8	20896	0.751927437641723	0.602470930232558	1	0	1	0	6807	1727.73215484619
3b3f66fc-a815-3794-8e60-75817aa65115	BiPACE w/ RT	timePenalizedSimilarity	rankCorr	4	0.95	2.5	NA	NA	NA	NA	Unpartitioned	NA	NA	8	660	4	0	0	1384	680	720	16	0.996978851963746	0.993975903614458	1	0	1	0	0.195166666666667	302.281692504883
3b74f38a-f4c1-3285-b54f-0c06a783dd02	CeMAPP-DTW w/ RT	timePenalizedPairwiseSimilarity	rankCorr	NA	NA	3	mziDtwWorkerFactory	0	2	0	Unpartitioned	Global	0.25	NA	593	783	0	0	1384	22272	8	20896	0.602336211274759	0.430959302325581	1	0	1	0	337.6195	2047.45559692383
3b9568b3-360e-30fe-9e35-762f7974b543	CeMAPP-DTW w/ RT	timePenalizedPairwiseSimilarity	linCorr	NA	NA	2.5	mziDtwWorkerFactory	0	2.25	1	Partitioned	Local	0.1	NA	826	558	0	0	1384	22272	0	20888	0.747511312217195	0.596820809248555	1	0	1	0	1.66633333333333	1502.21906280518
3ba31fc9-d2e6-335b-a0ef-55228da215ae	CeMAPP-DTW w/ RT	timePenalizedPairwiseSimilarity	euclidean	NA	NA	0.5	mziDtwWorkerFactory	0	1	2	Partitioned	Local	0.25	NA	450	926	0	0	1384	22272	8	20896	0.492880613362541	0.32703488372093	1	0	1	0	2.94733333333333	1692.05635070801
3be6ba16-4ce4-3da5-a461-4dcbfb128f97	BiPACE w/ RT	timePenalizedSimilarity	dot	4	0.95	0.5	NA	NA	NA	NA	Unpartitioned	NA	NA	4	463	4	251	18	1384	752	648	16	0.784081287044877	0.991434689507495	0.648459383753501	0.351540616246499	0.181818181818182	0.818181818181818	0.152666666666667	169.252593994141
3c0d51cd-e742-3e48-b984-e31270b04106	CeMAPP-DTW w/ RT	timePenalizedPairwiseSimilarity	euclidean	NA	NA	0.5	mziDtwWorkerFactory	0	2	1	Unpartitioned	Global	0.1	NA	417	967	0	0	1384	22272	0	20888	0.463076068850639	0.301300578034682	1	0	1	0	10.3115	1841.86912536621
3c10d32d-8ab6-3e84-9c2a-f38222cfbefc	BiPACE w/ RT	timePenalizedSimilarity	euclidean	4	0.9	3	NA	NA	NA	NA	Unpartitioned	NA	NA	5	1130	9	33	60	1384	1264	152	32	0.981754995655951	0.992098331870061	0.971625107480653	0.0283748925193466	0.130434782608696	0.869565217391304	0.192666666666667	302.347267150879
3c41e1e4-4d92-3684-9d3a-503ed049ea6b	CeMAPP-DTW w/ RT	timePenalizedPairwiseSimilarity	dot	NA	NA	0.5	mziDtwWorkerFactory	0	2.25	2	Unpartitioned	Global	0.25	NA	752	632	0	0	1384	22272	0	20888	0.704119850187266	0.543352601156069	1	0	1	0	6602	1629.98027801514
3c4f9e47-627a-3e4c-b4c8-e0cad9b35da0	BiPACE w/ RT	timePenalizedSimilarity	linCorr	4	0.5	0.5	NA	NA	NA	NA	Unpartitioned	NA	NA	4	1021	5	170	84	1384	1312	104	32	0.92106450157871	0.995126705653021	0.857262804366079	0.142737195633921	0.0561797752808989	0.943820224719101	0.221833333333333	173.409591674805
3c536a0f-37c3-3732-a587-bf0978a7ab6a	BiPACE w/ RT	timePenalizedSimilarity	dot	4	0.95	2.5	NA	NA	NA	NA	Unpartitioned	NA	NA	6	954	6	29	27	1384	1040	368	24	0.981986618630983	0.99375	0.970498474059003	0.029501525940997	0.181818181818182	0.818181818181818	0.1805	285.87654876709
3c583299-fcf7-3973-a169-5711591a4243	CeMAPP-DTW	plainPairwiseSimilarity	cosine	NA	NA	NA	mziDtwWorkerFactory	0	2.25	2	Partitioned	Local	0.1	NA	777	607	0	0	1384	22272	0	20888	0.719111522443313	0.561416184971098	1	0	1	0	1.24	1460.78096008301
3c6c9eac-1d9f-3a02-aa6e-3b0827bcc9bc	BiPACE w/ RT	timePenalizedSimilarity	dot	4	0.5	1	NA	NA	NA	NA	Unpartitioned	NA	NA	7	958	8	9	17	1384	1016	392	24	0.991205380237972	0.991718426501035	0.990692864529473	0.00930713547052742	0.32	0.68	0.187666666666667	291.104881286621
3c8e7f62-4754-3790-9ca7-def0e315ba27	CeMAPP-DTW w/ RT	timePenalizedPairwiseSimilarity	cosine	NA	NA	3	mziDtwWorkerFactory	0	2.25	0	Unpartitioned	Global	0.25	NA	782	594	0	0	1384	22272	8	20896	0.724745134383689	0.568313953488372	1	0	1	0	10.1293333333333	1671.29022979736
3c9a3493-5831-3e83-b7cb-1908eb5e6b7d	CeMAPP-DTW w/ RT	timePenalizedPairwiseSimilarity	dot	NA	NA	3	mziDtwWorkerFactory	0	2.25	0	Partitioned	Local	0.1	NA	1134	234	0	0	1384	22272	16	20904	0.906474820143885	0.828947368421053	1	0	1	0	1.27916666666667	1482.27359771729
3c9e4bc4-ac68-3cfb-8007-383f328af901	BiPACE w/ RT	timePenalizedSimilarity	rankCorr	4	0.5	0.1	NA	NA	NA	NA	Unpartitioned	NA	NA	4	477	4	256	23	1384	776	624	16	0.785831960461285	0.991683991683992	0.65075034106412	0.34924965893588	0.148148148148148	0.851851851851852	0.183333333333333	169.205856323242
3c9fb039-8e92-379c-8c6c-2c1f1e768d6b	CeMAPP-DTW	plainPairwiseSimilarity	linCorr	NA	NA	NA	mziDtwWorkerFactory	0	1	2	Partitioned	Local	0.25	NA	689	687	0	0	1384	22272	8	20896	0.667312348668281	0.500726744186046	1	0	1	0	4.03016666666667	1385.32559967041
3ca60ef6-b398-355d-94e2-389877c8a37a	CeMAPP-DTW w/ RT	timePenalizedPairwiseSimilarity	euclidean	NA	NA	2	mziDtwWorkerFactory	0	2.25	0	Unpartitioned	Global	0.25	NA	420	956	0	0	1384	22272	8	20896	0.467706013363029	0.305232558139535	1	0	1	0	22.6403333333333	2095.2467880249
3cb42226-b857-3d41-8fa4-6ae8477390cb	CeMAPP-DTW w/ RT	timePenalizedPairwiseSimilarity	dot	NA	NA	2	mziDtwWorkerFactory	0	1	1	Unpartitioned	Global	0.25	NA	799	585	0	0	1384	22272	0	20888	0.732020155748969	0.577312138728324	1	0	1	0	6.83633333333333	1714.07206726074
3cb65d42-9262-3b23-b7b4-c566c0d4a2f4	BiPACE w/ RT	timePenalizedSimilarity	cosine	4	0.75	1	NA	NA	NA	NA	Unpartitioned	NA	NA	8	628	4	0	0	1384	648	752	16	0.996825396825397	0.993670886075949	1	0	1	0	182	173.669631958008
3ce46bfa-7e10-398f-8d5b-b725f5d036d2	CeMAPP-DTW w/ RT	timePenalizedPairwiseSimilarity	cosine	NA	NA	1	mziDtwWorkerFactory	0	2.25	2	Unpartitioned	Global	0.1	NA	720	664	0	0	1384	22272	0	20888	0.684410646387833	0.520231213872832	1	0	1	0	4.28283333333333	1667.57649230957
3d0c5977-3cfd-3887-bfb2-99786c8b8a65	BiPACE w/ RT	timePenalizedSimilarity	cosine	4	0.95	1	NA	NA	NA	NA	Unpartitioned	NA	NA	6	381	3	62	2	1384	448	936	0	0.921402660217654	0.9921875	0.860045146726862	0.139954853273138	0.6	0.4	0.139333333333333	171.049545288086
3d0d3444-a323-3f4d-9d0f-587270b598fa	CeMAPP-DTW w/ RT	timePenalizedPairwiseSimilarity	cosine	NA	NA	3	mziDtwWorkerFactory	0	2.25	0	Partitioned	Local	0.25	NA	1029	347	0	0	1384	22272	8	20896	0.855717255717256	0.747819767441861	1	0	1	0	1.41083333333333	1486.47924041748
3d12d38d-6dfb-36d1-966f-595d4aa6fa5a	BiPACE w/ RT	timePenalizedSimilarity	cosine	4	0.75	1	NA	NA	NA	NA	Unpartitioned	NA	NA	7	858	5	18	15	1384	912	488	16	0.986774008050604	0.994206257242178	0.979452054794521	0.0205479452054794	0.25	0.75	203	234.506942749023
3d58ca4a-75c5-389a-9e75-f3861a341694	BiPACE w/ RT	timePenalizedSimilarity	rankCorr	4	0.5	3	NA	NA	NA	NA	Unpartitioned	NA	NA	2	1190	23	39	84	1384	1480	48	144	0.974610974610975	0.981038746908491	0.96826688364524	0.0317331163547599	0.214953271028037	0.785046728971963	0.282833333333333	556.621780395508
3d75fd40-0371-3f23-8f6e-982e5aaa66aa	BiPACE w/ RT	timePenalizedSimilarity	euclidean	4	0	3	NA	NA	NA	NA	Unpartitioned	NA	NA	3	830	40	224	50	1384	1208	240	64	0.862785862785863	0.954022988505747	0.787476280834915	0.212523719165085	0.444444444444444	0.555555555555556	176	301.484725952148
3d80892b-f1d2-3616-84b8-924681416bee	CeMAPP-DTW w/ RT	timePenalizedPairwiseSimilarity	euclidean	NA	NA	2	mziDtwWorkerFactory	0	2.25	1	Partitioned	Local	0.25	NA	462	922	0	0	1384	22272	0	20888	0.500541711809317	0.333815028901734	1	0	1	0	2.71716666666667	1603.97784423828
3da6cd2a-f79f-329f-bc42-d53e9283579a	CeMAPP-DTW w/ RT	timePenalizedPairwiseSimilarity	cosine	NA	NA	2.5	mziDtwWorkerFactory	0	1	0	Partitioned	Local	0.1	NA	749	635	0	0	1384	22272	0	20888	0.702297233942804	0.541184971098266	1	0	1	0	1.4655	1473.11756134033
3dae9b5c-a8b8-3943-8865-fbb245f9ac39	CeMAPP-DTW w/ RT	timePenalizedPairwiseSimilarity	cosine	NA	NA	1	mziDtwWorkerFactory	0	1	2	Partitioned	Local	0.25	NA	695	689	0	0	1384	22272	0	20888	0.668590668590669	0.502167630057804	1	0	1	0	1.76566666666667	1532.18831634521
3dc6c936-61df-3a55-b993-dbd54c5a8ab2	BiPACE w/ RT	timePenalizedSimilarity	cosine	4	0.5	3	NA	NA	NA	NA	Unpartitioned	NA	NA	3	1192	26	26	84	1384	1408	56	80	0.978653530377668	0.978653530377668	0.978653530377668	0.0213464696223317	0.236363636363636	0.763636363636364	0.202166666666667	302.894920349121
3dd2fd08-ff59-36b7-b0dc-be60348a1e2a	BiPACE w/ RT	timePenalizedSimilarity	euclidean	4	0.25	0.25	NA	NA	NA	NA	Unpartitioned	NA	NA	8	296	0	0	0	1384	296	1088	0	1	1	1	0	NA	NA	0.139166666666667	172.325035095215
3dd50bef-86e0-3f6e-a6dd-050a5841665a	CeMAPP-DTW w/ RT	timePenalizedPairwiseSimilarity	cosine	NA	NA	1	mziDtwWorkerFactory	0	2.25	1	Partitioned	Local	0.1	NA	794	590	0	0	1384	22272	0	20888	0.72910927456382	0.573699421965318	1	0	1	0	1.41583333333333	1483.99674987793
3df7c84a-5dd9-37a9-a5f3-4f2118e8ccb5	CeMAPP-DTW w/ RT	timePenalizedPairwiseSimilarity	euclidean	NA	NA	1	mziDtwWorkerFactory	0	2	0	Partitioned	Local	0.1	NA	541	843	0	0	1384	22272	0	20888	0.562077922077922	0.390895953757225	1	0	1	0	1.69616666666667	1542.27659606934
3e179c8b-feb1-3361-8e7e-dd505c7005ce	CeMAPP-DTW w/ RT	timePenalizedPairwiseSimilarity	rankCorr	NA	NA	3	mziDtwWorkerFactory	0	2	0	Partitioned	Local	0.25	NA	647	729	0	0	1384	22272	8	20896	0.63964409293129	0.470203488372093	1	0	1	0	29.2158333333333	1478.11239624023
3e1dbc67-e4f7-34b5-9661-ba3fc8dd8cd6	BiPACE w/ RT	timePenalizedSimilarity	dot	4	0	3	NA	NA	NA	NA	Unpartitioned	NA	NA	5	1031	21	50	34	1384	1160	248	24	0.96671354899203	0.980038022813688	0.953746530989824	0.0462534690101758	0.381818181818182	0.618181818181818	187	301.554428100586
3e1e77aa-2afa-312f-b8d3-b77086d6a1dd	BiPACE w/ RT	timePenalizedSimilarity	cosine	4	0.95	3	NA	NA	NA	NA	Unpartitioned	NA	NA	2	1167	7	89	113	1384	1616	8	240	0.960493827160494	0.994037478705281	0.929140127388535	0.070859872611465	0.0583333333333333	0.941666666666667	206	302.354011535645
3e5c4e16-c200-3b37-9137-9eaa1c51eec4	CeMAPP-DTW	plainPairwiseSimilarity	dot	NA	NA	NA	mziDtwWorkerFactory	0	2.25	0	Unpartitioned	Global	0.25	NA	739	549	0	0	1384	22272	96	20984	0.72915638875185	0.573757763975155	1	0	1	0	6.87316666666667	1682.28452301025
3e6795a5-cdb5-32a1-b1e3-71cdb915702c	BiPACE w/ RT	timePenalizedSimilarity	euclidean	4	0	1	NA	NA	NA	NA	Unpartitioned	NA	NA	2	463	71	357	45	1384	1016	448	80	0.683899556868538	0.867041198501873	0.564634146341463	0.435365853658537	0.612068965517241	0.387931034482759	186	235.487182617188
3e74d215-4c4e-3c95-a54e-40ca616eabff	BiPACE w/ RT	timePenalizedSimilarity	euclidean	4	0.5	0.1	NA	NA	NA	NA	Unpartitioned	NA	NA	7	119	0	17	0	1384	136	1248	0	0.933333333333333	1	875	125	NA	NA	0.155833333333333	152.534294128418
3e75b4bf-b902-3a8c-9d3b-35bbfbecd7a4	CeMAPP-DTW w/ RT	timePenalizedPairwiseSimilarity	linCorr	NA	NA	2.5	mziDtwWorkerFactory	0	2.25	2	Partitioned	Local	0.25	NA	772	612	0	0	1384	22272	0	20888	0.716141001855288	0.557803468208092	1	0	1	0	1954	1520.33208465576
3e9434da-b581-3e94-bda1-8f5dc7672dec	BiPACE w/ RT	timePenalizedSimilarity	rankCorr	4	0.95	0.5	NA	NA	NA	NA	Unpartitioned	NA	NA	5	304	3	108	1	1384	416	968	0	0.845618915159944	0.990228013029316	0.737864077669903	0.262135922330097	0.75	0.25	0.200833333333333	169.88459777832
3e9f1bbe-8ddb-3b78-8954-88e00fa5a956	CeMAPP-DTW w/ RT	timePenalizedPairwiseSimilarity	linCorr	NA	NA	1	mziDtwWorkerFactory	0	2.25	0	Partitioned	Local	0.1	NA	899	477	0	0	1384	22272	8	20896	0.79032967032967	0.653343023255814	1	0	1	0	1.56466666666667	1492.90046691895
3eb0c7c5-4530-33a4-9d61-6bfd259a1e8c	BiPACE w/ RT	timePenalizedSimilarity	rankCorr	4	0.9	2.5	NA	NA	NA	NA	Unpartitioned	NA	NA	4	1167	8	57	88	1384	1352	64	32	0.972905377240517	0.993191489361702	0.95343137254902	0.0465686274509803	0.0833333333333334	0.916666666666667	239	302.96044921875
3ec54084-58a7-3039-a2f9-7dece80b960e	BiPACE w/ RT	timePenalizedSimilarity	euclidean	4	0.5	3	NA	NA	NA	NA	Unpartitioned	NA	NA	8	444	4	0	0	1384	472	936	24	0.995515695067265	0.991071428571429	1	0	1	0	186	204.092277526855
3ed05e8e-9286-3c60-88d2-4c12c1bd9ccc	BiPACE w/ RT	timePenalizedSimilarity	cosine	4	0.9	0.25	NA	NA	NA	NA	Unpartitioned	NA	NA	4	477	4	256	23	1384	776	624	16	0.785831960461285	0.991683991683992	0.65075034106412	0.34924965893588	0.148148148148148	0.851851851851852	0.142666666666667	168.699554443359
3ed3e7ee-d8ae-3526-83e6-8394dadf2c8d	CeMAPP-DTW w/ RT	timePenalizedPairwiseSimilarity	rankCorr	NA	NA	2.5	mziDtwWorkerFactory	0	2	1	Unpartitioned	Global	0.25	NA	604	772	0	0	1384	22272	8	20896	0.61010101010101	0.438953488372093	1	0	1	0	342148	1986.97222137451
3edc2a6d-1c0f-3a7a-bc0b-262d33392f61	CeMAPP-DTW w/ RT	timePenalizedPairwiseSimilarity	cosine	NA	NA	1	mziDtwWorkerFactory	0	1	0	Partitioned	Local	0.25	NA	673	711	0	0	1384	22272	0	20888	0.654350996596986	0.486271676300578	1	0	1	0	1.69883333333333	1477.16375732422
3edef56e-94d0-3e15-8d17-619c18f3ac8b	CeMAPP-DTW w/ RT	timePenalizedPairwiseSimilarity	cosine	NA	NA	2.5	mziDtwWorkerFactory	0	2.25	0	Unpartitioned	Global	0.1	NA	762	614	0	0	1384	22272	8	20896	0.712815715622077	0.553779069767442	1	0	1	0	4.9035	1479.11981964111
3f01c3a0-c1f0-39d0-9b56-5b3f79d93b83	CeMAPP-DTW w/ RT	timePenalizedPairwiseSimilarity	dot	NA	NA	1	mziDtwWorkerFactory	0	1	1	Unpartitioned	Global	0.1	NA	803	581	0	0	1384	22272	0	20888	0.734339277549154	0.580202312138728	1	0	1	0	2.86233333333333	1414.96582794189
3f07aa53-1e3e-3f92-ba10-1e4a67f2fb6b	CeMAPP-DTW w/ RT	timePenalizedPairwiseSimilarity	rankCorr	NA	NA	1	mziDtwWorkerFactory	0	1	1	Partitioned	Local	0.25	NA	687	697	0	0	1384	22272	0	20888	0.663447609850314	0.496387283236994	1	0	1	0	28.3208333333333	1548.3942489624
3f22f7c7-6055-3e9b-bbc0-2481a5e544e8	CeMAPP-DTW w/ RT	timePenalizedPairwiseSimilarity	linCorr	NA	NA	2.5	mziDtwWorkerFactory	0	2.25	1	Unpartitioned	Global	0.1	NA	785	599	0	0	1384	22272	0	20888	0.723835869064085	0.567196531791908	1	0	1	0	16.3566666666667	1534.37906646729
3f22ffbc-0ed3-3368-a6c1-5df0c0cf42a7	BiPACE w/ RT	timePenalizedSimilarity	linCorr	4	0.9	3	NA	NA	NA	NA	Unpartitioned	NA	NA	2	1185	10	62	103	1384	1536	24	176	0.97051597051597	0.99163179916318	0.95028067361668	0.04971932638332	0.088495575221239	0.911504424778761	0.2065	302.937026977539
3f240854-2b9a-3000-8e86-7b5444a89611	BiPACE w/ RT	timePenalizedSimilarity	cosine	4	0.25	3	NA	NA	NA	NA	Unpartitioned	NA	NA	7	1056	12	4	16	1384	1112	296	24	0.992481203007519	0.98876404494382	0.99622641509434	0.00377358490566038	0.428571428571429	0.571428571428571	0.188166666666667	302.744346618652
3f46e763-d0ee-3462-8553-31bd5037dfcf	CeMAPP-DTW w/ RT	timePenalizedPairwiseSimilarity	cosine	NA	NA	0.5	mziDtwWorkerFactory	0	1	2	Unpartitioned	Global	0.25	NA	709	675	0	0	1384	22264	0	20880	0.677496416626851	0.51228323699422	1	0	1	0	10.4101666666667	1762.00420379639
3f479eea-cf38-3d00-b3bc-dd165f1cf589	BiPACE w/ RT	timePenalizedSimilarity	euclidean	4	0.9	3	NA	NA	NA	NA	Unpartitioned	NA	NA	2	1184	10	63	103	1384	1536	24	176	0.97009422367882	0.991624790619765	0.949478748997594	0.0505212510024058	0.088495575221239	0.911504424778761	0.201333333333333	302.474014282227
3f63ea0c-9b96-3e7c-bb65-c7b2f6905f7e	BiPACE w/ RT	timePenalizedSimilarity	rankCorr	4	0.75	0.25	NA	NA	NA	NA	Unpartitioned	NA	NA	6	221	1	48	2	1384	272	1112	0	0.90020366598778	0.995495495495496	0.821561338289963	0.178438661710037	0.333333333333333	0.666666666666667	0.169666666666667	170.572685241699
3f7341d5-56c8-3996-abe0-53f2ba613bac	CeMAPP-DTW w/ RT	timePenalizedPairwiseSimilarity	rankCorr	NA	NA	0.5	mziDtwWorkerFactory	0	2	2	Unpartitioned	Global	0.25	NA	709	675	0	0	1384	22272	0	20888	0.677496416626851	0.51228323699422	1	0	1	0	341.178666666667	2036.78337097168
3f8db377-9f38-3c03-946b-4fe14fe0926d	BiPACE w/ RT	timePenalizedSimilarity	linCorr	4	0.95	3	NA	NA	NA	NA	Unpartitioned	NA	NA	3	1167	7	89	113	1384	1472	8	96	0.960493827160494	0.994037478705281	0.929140127388535	0.070859872611465	0.0583333333333333	0.941666666666667	0.2505	302.696838378906
400fe477-088e-3b9a-8759-ca2f9a417331	BiPACE w/ RT	timePenalizedSimilarity	dot	4	0.95	2	NA	NA	NA	NA	Unpartitioned	NA	NA	5	929	5	106	48	1384	1104	296	16	0.943626206196039	0.994646680942184	0.897584541062802	0.102415458937198	0.0943396226415094	0.905660377358491	0.2035	247.977912902832
4010705a-387b-3471-aff7-31cc548c0e64	BiPACE w/ RT	timePenalizedSimilarity	rankCorr	4	0.9	3	NA	NA	NA	NA	Unpartitioned	NA	NA	2	1185	10	62	103	1384	1536	24	176	0.97051597051597	0.99163179916318	0.95028067361668	0.04971932638332	0.088495575221239	0.911504424778761	266	307.46459197998
401220a7-82af-3d7e-be7a-0d027d5faea1	BiPACE w/ RT	timePenalizedSimilarity	euclidean	4	0.95	2.5	NA	NA	NA	NA	Unpartitioned	NA	NA	3	1151	6	106	113	1384	1472	8	96	0.953603976801988	0.994814174589456	0.915672235481305	0.0843277645186953	0.0504201680672269	0.949579831932773	0.237166666666667	302.082206726074
4020ac58-a1df-3bde-bd29-34c8cc2ee275	BiPACE w/ RT	timePenalizedSimilarity	euclidean	4	0.5	2.5	NA	NA	NA	NA	Unpartitioned	NA	NA	5	831	30	79	20	1384	1000	424	40	0.93845285149633	0.965156794425087	0.913186813186813	0.0868131868131868	0.6	0.4	176	301.853485107422
402dd61c-5aec-387a-addb-cae0d9b86429	BiPACE w/ RT	timePenalizedSimilarity	linCorr	4	0	1	NA	NA	NA	NA	Unpartitioned	NA	NA	8	895	9	0	0	1384	928	480	24	0.994997220678155	0.990044247787611	1	0	1	0	206	282.387245178223
403b08c6-4107-349e-9049-c21ccfe87138	CeMAPP-DTW w/ RT	timePenalizedPairwiseSimilarity	cosine	NA	NA	1	mziDtwWorkerFactory	0	2	1	Unpartitioned	Global	0.1	NA	708	676	0	0	1384	22272	0	20888	0.676864244741874	0.511560693641618	1	0	1	0	4.31516666666667	1608.20746612549
40b345d6-5c9f-3b6f-90b7-c508b71081f9	BiPACE w/ RT	timePenalizedSimilarity	linCorr	4	0.25	0.1	NA	NA	NA	NA	Unpartitioned	NA	NA	8	667	4	583	106	1384	2440	24	1080	0.694429984383134	0.994038748137109	0.5336	0.4664	0.0363636363636364	0.963636363636364	0.213666666666667	170.50862121582
40d2fd75-1b08-3ffc-aa9f-89813740a683	BiPACE w/ RT	timePenalizedSimilarity	euclidean	4	0	2	NA	NA	NA	NA	Unpartitioned	NA	NA	5	546	39	94	9	1384	720	696	32	0.891428571428571	0.933333333333333	0.853125	0.146875	0.8125	0.1875	0.158666666666667	265.648612976074
40eeec2d-741c-33a8-9895-b748bf43266e	CeMAPP-DTW w/ RT	timePenalizedPairwiseSimilarity	linCorr	NA	NA	0.5	mziDtwWorkerFactory	0	2	2	Unpartitioned	Global	0.25	NA	706	678	0	0	1384	22272	0	20888	0.675598086124402	0.510115606936416	1	0	1	0	36.6293333333333	1805.98848724365
411574f7-1468-357f-b82a-240965278e0c	CeMAPP-DTW w/ RT	timePenalizedPairwiseSimilarity	linCorr	NA	NA	2	mziDtwWorkerFactory	0	2	1	Partitioned	Local	0.25	NA	688	688	0	0	1384	22272	8	20896	0.666666666666667	0.5	1	0	1	0	3.95916666666667	1353.9627532959
41310092-470c-3654-9750-6d75329626d7	BiPACE w/ RT	timePenalizedSimilarity	euclidean	4	0.75	3	NA	NA	NA	NA	Unpartitioned	NA	NA	8	755	5	0	0	1384	784	624	24	0.996699669966997	0.993421052631579	1	0	1	0	0.1985	285.522415161133
413ccdf8-a3ac-363c-8bc0-4139da794d23	BiPACE w/ RT	timePenalizedSimilarity	cosine	4	0.5	0.5	NA	NA	NA	NA	Unpartitioned	NA	NA	8	502	2	0	0	1384	512	880	8	0.998011928429423	0.996031746031746	1	0	1	0	0.177666666666667	172.97811126709
413cf976-4ad1-39a3-ab19-b57e542ea565	CeMAPP-DTW w/ RT	timePenalizedPairwiseSimilarity	dot	NA	NA	1	mziDtwWorkerFactory	0	2	2	Partitioned	Local	0.25	NA	835	549	0	0	1384	22272	0	20888	0.752591257323118	0.603323699421965	1	0	1	0	1.38833333333333	1475.19521331787
413de30c-40e8-392e-a818-37e58717edd7	CeMAPP-DTW w/ RT	timePenalizedPairwiseSimilarity	rankCorr	NA	NA	2	mziDtwWorkerFactory	0	2	2	Partitioned	Local	0.1	NA	630	746	0	0	1384	22272	8	20896	0.628115653040877	0.457848837209302	1	0	1	0	4.32116666666667	1550.33614349365
415d9d16-e085-3359-81ad-76c2db04742d	CeMAPP-DTW w/ RT	timePenalizedPairwiseSimilarity	linCorr	NA	NA	2.5	mziDtwWorkerFactory	0	1	2	Partitioned	Local	0.25	NA	692	684	0	0	1384	22272	8	20896	0.669245647969052	0.502906976744186	1	0	1	0	4.07183333333333	1384.1216583252
417162ef-1557-3acc-9fe5-bde592a3c322	CeMAPP-DTW	plainPairwiseSimilarity	linCorr	NA	NA	NA	mziDtwWorkerFactory	0	1	0	Partitioned	Local	0.25	NA	675	701	0	0	1384	22272	8	20896	0.658215504631887	0.490552325581395	1	0	1	0	3.99983333333333	1381.32640075684
418144eb-86d8-3163-acdb-58c4ca92f972	BiPACE w/ RT	timePenalizedSimilarity	dot	4	0.9	0.1	NA	NA	NA	NA	Unpartitioned	NA	NA	7	488	1	706	101	1384	2136	88	840	0.579916815210933	0.997955010224949	0.408710217755444	0.591289782244556	0.00980392156862742	0.990196078431373	0.184333333333333	167.117599487305
41829def-584c-35c9-a6b0-eaac0b5247d7	BiPACE w/ RT	timePenalizedSimilarity	rankCorr	4	0.75	0.25	NA	NA	NA	NA	Unpartitioned	NA	NA	4	508	4	259	29	1384	824	584	24	0.794370602032838	0.9921875	0.66232073011734	0.33767926988266	0.121212121212121	0.878787878787879	0.181166666666667	239.670227050781
419c1d34-407e-3ed0-a73b-e054ba12691d	CeMAPP-DTW	plainPairwiseSimilarity	rankCorr	NA	NA	NA	mziDtwWorkerFactory	0	2.25	0	Partitioned	Local	0.1	NA	788	596	0	0	1384	22272	0	20888	0.725598526703499	0.569364161849711	1	0	1	0	12.7965	1592.94536590576
41a48bf7-dd8d-3715-b9fe-1dc02584bbb3	CeMAPP-DTW	plainPairwiseSimilarity	dot	NA	NA	NA	mziDtwWorkerFactory	0	2	1	Unpartitioned	Global	0.25	NA	612	652	0	0	1384	22272	120	21008	0.652452025586354	0.484177215189873	1	0	1	0	7.04466666666667	1910.7752532959
41cc31bd-6a1b-3e34-b36f-0b1a253b45ec	CeMAPP-DTW w/ RT	timePenalizedPairwiseSimilarity	dot	NA	NA	1	mziDtwWorkerFactory	0	1	1	Partitioned	Local	0.25	NA	803	581	0	0	1384	22272	0	20888	0.734339277549154	0.580202312138728	1	0	1	0	1.3785	1420.50154876709
41d161be-f5f0-3d81-8f77-d19bebb4d50b	CeMAPP-DTW w/ RT	timePenalizedPairwiseSimilarity	dot	NA	NA	0.5	mziDtwWorkerFactory	0	2.25	0	Partitioned	Local	0.25	NA	755	629	0	0	1384	22272	0	20888	0.705937353903693	0.545520231213873	1	0	1	0	1.31066666666667	1350.24449920654
41d86e6a-9f89-3507-87d3-e4b0c02a59e7	CeMAPP-DTW	plainPairwiseSimilarity	euclidean	NA	NA	NA	mziDtwWorkerFactory	0	1	1	Partitioned	Local	0.25	NA	NA	NA	NA	NA	NA	NA	NA	NA	NA	NA	NA	NA	NA	NA	NA	NA
42027097-3608-3e81-976f-25800da1fbfe	CeMAPP-DTW w/ RT	timePenalizedPairwiseSimilarity	cosine	NA	NA	2.5	mziDtwWorkerFactory	0	2	0	Unpartitioned	Global	0.1	NA	686	682	0	0	1384	22272	16	20904	0.667964946445959	0.501461988304094	1	0	1	0	4.6595	1471.14344787598
42264d63-0713-32fc-aaa2-60b39bc6aa85	CeMAPP-DTW w/ RT	timePenalizedPairwiseSimilarity	euclidean	NA	NA	1	mziDtwWorkerFactory	0	2.25	0	Partitioned	Local	0.25	NA	784	576	0	0	1384	22272	24	20912	0.73134328358209	0.576470588235294	1	0	1	0	1.63533333333333	1609.64092254639
423111a5-8425-39da-a5bf-4a873b520b69	BiPACE w/ RT	timePenalizedSimilarity	euclidean	4	0.95	0.5	NA	NA	NA	NA	Unpartitioned	NA	NA	6	196	1	42	1	1384	240	1144	0	0.901149425287356	0.99492385786802	0.823529411764706	0.176470588235294	0.5	0.5	162	169.323303222656
423ba993-18d1-36d2-bc61-777cc0ba94ee	CeMAPP-DTW w/ RT	timePenalizedPairwiseSimilarity	euclidean	NA	NA	3	mziDtwWorkerFactory	0	1	0	Partitioned	Local	0.1	NA	1068	316	0	0	1384	22272	0	20888	0.871125611745514	0.771676300578035	1	0	1	0	1.4	1541.22039031982
425cf3f8-55a6-30bf-af97-6ebb47d2fe46	CeMAPP-DTW	plainPairwiseSimilarity	cosine	NA	NA	NA	mziDtwWorkerFactory	0	1	1	Unpartitioned	Global	0.1	NA	693	683	0	0	1384	22272	8	20896	0.66988883518608	0.503633720930233	1	0	1	0	4.3825	1642.27491760254
427f4052-df75-36ef-8038-4d9f1998ea2f	BiPACE w/ RT	timePenalizedSimilarity	rankCorr	4	0.75	0.5	NA	NA	NA	NA	Unpartitioned	NA	NA	6	451	3	63	3	1384	520	864	0	0.931818181818182	0.993392070484581	0.877431906614786	0.122568093385214	0.5	0.5	215	300.228805541992
4283f7e3-22d3-321d-b341-5820fcc264e2	BiPACE w/ RT	timePenalizedSimilarity	euclidean	4	0.25	0.1	NA	NA	NA	NA	Unpartitioned	NA	NA	3	619	4	471	74	1384	1336	216	168	0.722708698190309	0.993579454253612	0.567889908256881	0.432110091743119	0.0512820512820513	0.948717948717949	0.159166666666667	169.439849853516
42917ad8-181f-32fd-b178-c0466d3d1ffe	BiPACE w/ RT	timePenalizedSimilarity	euclidean	4	0	0.25	NA	NA	NA	NA	Unpartitioned	NA	NA	5	354	26	58	2	1384	440	944	0	0.893939393939394	0.931578947368421	0.859223300970874	0.140776699029126	0.928571428571429	0.0714285714285714	0.145833333333333	182.483894348145
42940707-8504-3ccd-bcc5-0430ee9de16a	BiPACE w/ RT	timePenalizedSimilarity	cosine	4	0.75	0.25	NA	NA	NA	NA	Unpartitioned	NA	NA	3	673	4	477	86	1384	1472	144	232	0.736726874657909	0.994091580502216	0.585217391304348	0.414782608695652	0.0444444444444444	0.955555555555556	166	170.044898986816
42ad9180-5661-37c3-adb0-d7ae2435d00e	BiPACE w/ RT	timePenalizedSimilarity	cosine	4	0.95	2	NA	NA	NA	NA	Unpartitioned	NA	NA	6	775	4	42	19	1384	856	544	16	0.971177944862155	0.994865211810013	0.94859241126071	0.0514075887392901	0.173913043478261	0.826086956521739	0.159333333333333	209.063583374023
42c75784-1cdd-371a-846d-0cdb72fd3ea5	BiPACE w/ RT	timePenalizedSimilarity	euclidean	4	0.25	2	NA	NA	NA	NA	Unpartitioned	NA	NA	6	600	22	41	9	1384	696	712	24	0.950118764845606	0.964630225080386	0.93603744149766	0.0639625585023401	0.709677419354839	0.290322580645161	0.154166666666667	266.225021362305
42de8332-b4df-3396-a466-a46639448385	CeMAPP-DTW w/ RT	timePenalizedPairwiseSimilarity	dot	NA	NA	3	mziDtwWorkerFactory	0	2	0	Unpartitioned	Global	0.1	NA	788	580	0	0	1384	22272	16	20904	0.730983302411874	0.576023391812866	1	0	1	0	2935	1609.19771575928
4326de3e-6f8b-3ab9-8b04-5e1bacb82a0f	CeMAPP-DTW w/ RT	timePenalizedPairwiseSimilarity	rankCorr	NA	NA	2.5	mziDtwWorkerFactory	0	2	0	Partitioned	Local	0.1	NA	847	537	0	0	1384	22272	0	20888	0.759300761990139	0.611994219653179	1	0	1	0	3.88533333333333	1572.95090484619
4332f6ea-59f8-3ff9-888b-e49d11af224f	BiPACE w/ RT	timePenalizedSimilarity	euclidean	4	0.75	0.25	NA	NA	NA	NA	Unpartitioned	NA	NA	5	349	3	123	5	1384	480	904	0	0.847087378640777	0.991477272727273	0.739406779661017	0.260593220338983	375	625	0.145333333333333	169.803848266602
4339c8e6-1ca3-379f-8eea-731819165834	BiPACE w/ RT	timePenalizedSimilarity	dot	4	0.25	0.1	NA	NA	NA	NA	Unpartitioned	NA	NA	6	183	1	39	1	1384	224	1160	0	0.901477832512315	0.994565217391304	0.824324324324324	0.175675675675676	0.5	0.5	0.161666666666667	169.085289001465
4354e423-9415-3f4e-9455-a9f6efe31b7b	BiPACE w/ RT	timePenalizedSimilarity	linCorr	4	0.95	2.5	NA	NA	NA	NA	Unpartitioned	NA	NA	8	660	4	0	0	1384	680	720	16	0.996978851963746	0.993975903614458	1	0	1	0	0.153833333333333	181.157203674316
4356ea8e-5b73-34ff-baa0-f9683724fa5e	CeMAPP-DTW w/ RT	timePenalizedPairwiseSimilarity	linCorr	NA	NA	2	mziDtwWorkerFactory	0	2.25	1	Partitioned	Local	0.25	NA	749	627	0	0	1384	22272	8	20896	0.704941176470588	0.544331395348837	1	0	1	0	3.94033333333333	1349.91780090332
4371ab1e-d2bf-3e13-9244-c4eb072bdacf	BiPACE w/ RT	timePenalizedSimilarity	rankCorr	4	0.9	2	NA	NA	NA	NA	Unpartitioned	NA	NA	7	907	6	16	15	1384	968	440	24	0.9880174291939	0.993428258488499	0.982665222101842	0.0173347778981582	0.285714285714286	0.714285714285714	199	291.399223327637
43842178-707e-385d-8de6-13e9d31188ec	BiPACE	plainSimilarity	dot	4	NA	NA	NA	NA	NA	NA	Unpartitioned	NA	NA	2	849	43	144	44	1384	1128	304	48	0.90079575596817	0.951793721973094	0.854984894259819	0.145015105740181	0.494252873563218	0.505747126436782	0.180666666666667	172.003974914551
43bbe404-d3ed-388b-ab5b-38461aec91bd	CeMAPP-DTW w/ RT	timePenalizedPairwiseSimilarity	euclidean	NA	NA	3	mziDtwWorkerFactory	0	2	0	Unpartitioned	Global	0.1	NA	499	885	0	0	1384	22272	0	20888	0.530005310674456	0.360549132947977	1	0	1	0	10.1161666666667	1844.35884094238
43c5dc75-4d11-35ec-82cd-7c474cde2374	CeMAPP-DTW w/ RT	timePenalizedPairwiseSimilarity	linCorr	NA	NA	0.5	mziDtwWorkerFactory	0	1	1	Unpartitioned	Global	0.25	NA	709	675	0	0	1384	22264	0	20880	0.677496416626851	0.51228323699422	1	0	1	0	36.4786666666667	1785.12580871582
43d4d154-20c3-31c1-86e8-fc294516e4e5	BiPACE w/ RT	timePenalizedSimilarity	dot	4	0.9	0.5	NA	NA	NA	NA	Unpartitioned	NA	NA	3	703	4	476	97	1384	1576	104	296	0.745493107104984	0.994342291371994	0.59626802374894	0.40373197625106	0.0396039603960396	0.96039603960396	0.161833333333333	170.231925964355
43de0e8d-c6fa-3d3c-800a-08e155cf6f0d	BiPACE w/ RT	timePenalizedSimilarity	cosine	4	0.5	0.25	NA	NA	NA	NA	Unpartitioned	NA	NA	7	219	1	11	1	1384	232	1152	0	0.973333333333333	0.995454545454545	0.952173913043478	0.0478260869565217	0.5	0.5	0.169666666666667	170.825157165527
43f41bdf-d62e-3402-baaa-4103b7731569	BiPACE w/ RT	timePenalizedSimilarity	rankCorr	4	0.95	2	NA	NA	NA	NA	Unpartitioned	NA	NA	7	662	3	14	9	1384	696	696	8	0.987322893363162	0.995488721804511	0.979289940828402	0.0207100591715976	0.25	0.75	0.2015	301.447151184082
43fc0cbf-6431-3f58-b5aa-6abf8d4a3b62	BiPACE w/ RT	timePenalizedSimilarity	rankCorr	4	0.9	1	NA	NA	NA	NA	Unpartitioned	NA	NA	8	343	1	0	0	1384	344	1040	0	0.998544395924309	0.997093023255814	1	0	1	0	202	300.924507141113
443695a8-5566-34f6-9e82-616af62bf0cb	BiPACE w/ RT	timePenalizedSimilarity	dot	4	0	3	NA	NA	NA	NA	Unpartitioned	NA	NA	3	1082	24	78	72	1384	1320	128	64	0.954986760812004	0.978300180831826	0.932758620689655	0.0672413793103448	0.25	0.75	225	301.846710205078
4441c4ab-d76a-3a6a-aaac-1558733b7c9c	CeMAPP-DTW w/ RT	timePenalizedPairwiseSimilarity	linCorr	NA	NA	2.5	mziDtwWorkerFactory	0	1	0	Partitioned	Local	0.1	NA	748	636	0	0	1384	22272	0	20888	0.701688555347092	0.540462427745665	1	0	1	0	1.6445	1474.90412902832
445ab7d0-9d44-36e1-a9da-792d6155ff57	CeMAPP-DTW w/ RT	timePenalizedPairwiseSimilarity	euclidean	NA	NA	2	mziDtwWorkerFactory	0	1	0	Partitioned	Local	0.1	NA	1024	360	0	0	1384	22272	0	20888	0.850498338870432	0.739884393063584	1	0	1	0	1.39833333333333	1495.76209259033
445d0c54-be9a-341b-a73f-ec75094b4bce	BiPACE w/ RT	timePenalizedSimilarity	euclidean	4	0.5	2.5	NA	NA	NA	NA	Unpartitioned	NA	NA	7	660	6	15	7	1384	712	696	24	0.984340044742729	0.990990990990991	0.977777777777778	0.0222222222222223	0.461538461538462	0.538461538461538	0.156333333333333	277.733253479004
44799fcd-4e50-3834-ac5d-5c229e4960c5	CeMAPP-DTW w/ RT	timePenalizedPairwiseSimilarity	rankCorr	NA	NA	2.5	mziDtwWorkerFactory	0	1	2	Partitioned	Local	0.25	NA	607	761	0	0	1384	22272	16	20904	0.614683544303797	0.443713450292398	1	0	1	0	28.2423333333333	1591.04570007324
448cb124-bb6c-3f37-95a6-f98f32ca09b3	CeMAPP-DTW w/ RT	timePenalizedPairwiseSimilarity	dot	NA	NA	1	mziDtwWorkerFactory	0	2	2	Partitioned	Local	0.1	NA	835	549	0	0	1384	22272	0	20888	0.752591257323118	0.603323699421965	1	0	1	0	1.11816666666667	1353.72129058838
448d95b0-9819-3e3c-b581-b863c81192a7	CeMAPP-DTW w/ RT	timePenalizedPairwiseSimilarity	cosine	NA	NA	1	mziDtwWorkerFactory	0	1	1	Partitioned	Local	0.1	NA	664	720	0	0	1384	22272	0	20888	0.6484375	0.479768786127168	1	0	1	0	1502	1495.09774780273
44b14ebc-d630-3ec2-ac6e-f9a7f8da0a15	CeMAPP-DTW w/ RT	timePenalizedPairwiseSimilarity	linCorr	NA	NA	2	mziDtwWorkerFactory	0	2.25	2	Unpartitioned	Global	0.1	NA	749	627	0	0	1384	22272	8	20896	0.704941176470588	0.544331395348837	1	0	1	0	16.1436666666667	1358.91037750244
44bd0a6d-fa64-3b2b-be0a-b2bf1571e623	BiPACE w/ RT	timePenalizedSimilarity	euclidean	4	0.5	0.5	NA	NA	NA	NA	Unpartitioned	NA	NA	4	1021	5	170	84	1384	1312	104	32	0.92106450157871	0.995126705653021	0.857262804366079	0.142737195633921	0.0561797752808989	0.943820224719101	184	301.194900512695
44c306e2-d34e-3a14-9bf6-093e1d0c1ebd	BiPACE w/ RT	timePenalizedSimilarity	linCorr	4	0.5	1	NA	NA	NA	NA	Unpartitioned	NA	NA	5	1135	8	47	66	1384	1288	128	32	0.976344086021505	0.993000874890639	0.960236886632826	0.0397631133671743	0.108108108108108	0.891891891891892	0.191833333333333	302.62727355957
44cab836-97a3-3aea-8e6b-7be8519a95e3	BiPACE w/ RT	timePenalizedSimilarity	dot	4	0.75	0.1	NA	NA	NA	NA	Unpartitioned	NA	NA	7	544	3	703	102	1384	2416	32	1064	0.606465997770346	0.994515539305302	0.436246992782678	0.563753007217322	0.0285714285714286	0.971428571428571	0.192666666666667	168.294952392578
44d4a651-4516-3772-be53-03d29d45cd59	CeMAPP-DTW w/ RT	timePenalizedPairwiseSimilarity	cosine	NA	NA	1	mziDtwWorkerFactory	0	2.25	0	Unpartitioned	Global	0.25	NA	720	664	0	0	1384	22272	0	20888	0.684410646387833	0.520231213872832	1	0	1	0	10.2233333333333	1725.55075836182
44ddb653-9511-3317-ae8d-833852593fdf	CeMAPP-DTW	plainPairwiseSimilarity	linCorr	NA	NA	NA	mziDtwWorkerFactory	0	2.25	1	Unpartitioned	Global	0.1	NA	771	597	0	0	1384	22272	16	20904	0.720897615708275	0.56359649122807	1	0	1	0	16.0811666666667	1543.88458251953
44f079ad-17de-3f1a-a693-f9ff381e99fd	CeMAPP-DTW w/ RT	timePenalizedPairwiseSimilarity	dot	NA	NA	2.5	mziDtwWorkerFactory	0	2	1	Unpartitioned	Global	0.1	NA	829	547	0	0	1384	22272	8	20896	0.751927437641723	0.602470930232558	1	0	1	0	3.0725	1549.3162612915
44fca51b-43f0-380e-87cd-21b14c13ebdb	CeMAPP-DTW w/ RT	timePenalizedPairwiseSimilarity	rankCorr	NA	NA	2.5	mziDtwWorkerFactory	0	2.25	0	Unpartitioned	Global	0.1	NA	740	644	0	0	1384	22272	0	20888	0.696798493408663	0.534682080924855	1	0	1	0	149.212666666667	1779.08444213867
455966a0-4b7a-3b82-ad8f-83b2e18b30c3	CeMAPP-DTW w/ RT	timePenalizedPairwiseSimilarity	dot	NA	NA	1	mziDtwWorkerFactory	0	2	2	Partitioned	Local	0.1	NA	837	547	0	0	1384	22272	0	20888	0.753714542998649	0.604768786127168	1	0	1	0	1.31733333333333	1479.72958374023
456368cd-deee-3d15-ba86-9cbf0f57af71	BiPACE w/ RT	timePenalizedSimilarity	linCorr	4	0.9	0.5	NA	NA	NA	NA	Unpartitioned	NA	NA	5	379	3	131	7	1384	520	864	0	0.849775784753363	0.992146596858639	0.743137254901961	0.256862745098039	0.3	0.7	0.14	170.346054077148
458b3a29-60f7-3f06-a32d-f7f583265f4b	CeMAPP-DTW w/ RT	timePenalizedPairwiseSimilarity	linCorr	NA	NA	0.5	mziDtwWorkerFactory	0	2.25	1	Partitioned	Local	0.25	NA	767	617	0	0	1384	22272	0	20888	0.713156671315667	0.554190751445087	1	0	1	0	1.97283333333333	1487.22512817383
458cc920-1d89-38dd-bee8-4b1bbf7feee8	CeMAPP-DTW w/ RT	timePenalizedPairwiseSimilarity	linCorr	NA	NA	2.5	mziDtwWorkerFactory	0	1	0	Partitioned	Local	0.25	NA	667	709	0	0	1384	22272	8	20896	0.652961331375428	0.484738372093023	1	0	1	0	4037	1392.01335906982
459ae2bc-90b6-3681-8d5d-b975dd04a89d	CeMAPP-DTW w/ RT	timePenalizedPairwiseSimilarity	dot	NA	NA	0.5	mziDtwWorkerFactory	0	1	1	Partitioned	Local	0.1	NA	747	637	0	0	1384	22272	0	20888	0.70107930549038	0.539739884393064	1	0	1	0	1.2225	1438.4157409668
45b757cd-7934-3961-b44f-cadb598cc697	CeMAPP-DTW w/ RT	timePenalizedPairwiseSimilarity	euclidean	NA	NA	3	mziDtwWorkerFactory	0	2	1	Partitioned	Local	0.25	NA	483	901	0	0	1384	22272	0	20888	0.517407605784681	0.348988439306358	1	0	1	0	2.65966666666667	1589.3864364624
45ec13a3-84ae-3657-a857-b2d8e9616d67	BiPACE w/ RT	timePenalizedSimilarity	linCorr	4	0.95	1	NA	NA	NA	NA	Unpartitioned	NA	NA	5	505	4	129	10	1384	664	736	16	0.883639545056868	0.992141453831041	0.796529968454259	0.203470031545741	0.285714285714286	0.714285714285714	147	171.45970916748
45f46083-5161-36bb-aac8-a0aa600c685e	BiPACE w/ RT	timePenalizedSimilarity	dot	4	0.9	1	NA	NA	NA	NA	Unpartitioned	NA	NA	8	343	1	0	0	1384	344	1040	0	0.998544395924309	0.997093023255814	1	0	1	0	0.1745	172.35391998291
45f77cf4-3510-3dfd-a4e7-0e9d8859d2fe	BiPACE w/ RT	timePenalizedSimilarity	euclidean	4	0.5	1	NA	NA	NA	NA	Unpartitioned	NA	NA	4	1165	9	59	87	1384	1352	64	32	0.971643035863219	0.992333901192504	0.951797385620915	0.048202614379085	0.09375	0.90625	0.244166666666667	302.628387451172
461dc16f-2fd0-3405-9cfa-ad5c9659e380	CeMAPP-DTW w/ RT	timePenalizedPairwiseSimilarity	euclidean	NA	NA	2	mziDtwWorkerFactory	0	1	1	Partitioned	Local	0.25	NA	745	639	0	0	1384	22272	0	20888	0.699859088774072	0.538294797687861	1	0	1	0	1.67366666666667	1550.13977050781
461ee916-0f16-376f-a9b6-d0f14ef34bd5	CeMAPP-DTW	plainPairwiseSimilarity	linCorr	NA	NA	NA	mziDtwWorkerFactory	0	2	1	Partitioned	Local	0.1	NA	709	659	0	0	1384	22272	16	20904	0.682715454983149	0.51827485380117	1	0	1	0	1657	1509.51397705078
462de502-0b93-340e-8b41-589f700ac26f	CeMAPP-DTW w/ RT	timePenalizedPairwiseSimilarity	rankCorr	NA	NA	3	mziDtwWorkerFactory	0	2.25	0	Partitioned	Local	0.1	NA	1068	308	0	0	1384	22272	8	20896	0.873977086743044	0.776162790697674	1	0	1	0	3.87266666666667	1541.28004455566
464dd292-7f69-3cec-8086-8bef78f31891	CeMAPP-DTW	plainPairwiseSimilarity	dot	NA	NA	NA	mziDtwWorkerFactory	0	2	2	Partitioned	Local	0.25	NA	675	645	0	0	1384	22272	64	20952	0.676691729323308	0.511363636363636	1	0	1	0	1.4215	1428.31935882568
46608c7a-8a4a-35d6-bd90-9a9f70358dad	BiPACE w/ RT	timePenalizedSimilarity	cosine	4	0.5	0.5	NA	NA	NA	NA	Unpartitioned	NA	NA	3	1055	7	201	113	1384	1472	8	96	0.910267471958585	0.993408662900188	0.839968152866242	0.160031847133758	0.0583333333333333	0.941666666666667	187	301.608810424805
4665fae2-2d7c-37d3-8060-5fd0ab1d2a7b	BiPACE w/ RT	timePenalizedSimilarity	cosine	4	0.95	0.25	NA	NA	NA	NA	Unpartitioned	NA	NA	6	544	3	703	102	1384	2416	32	1064	0.606465997770346	0.994515539305302	0.436246992782678	0.563753007217322	0.0285714285714286	0.971428571428571	0.1905	168.31990814209
467c66aa-15eb-3710-bc8e-ed39f7bd8814	CeMAPP-DTW w/ RT	timePenalizedPairwiseSimilarity	rankCorr	NA	NA	2.5	mziDtwWorkerFactory	0	2.25	1	Unpartitioned	Global	0.1	NA	740	644	0	0	1384	22272	0	20888	0.696798493408663	0.534682080924855	1	0	1	0	154614	1802.91539001465
468677e8-6d19-39a5-91fe-13985fb51a1a	CeMAPP-DTW w/ RT	timePenalizedPairwiseSimilarity	cosine	NA	NA	2.5	mziDtwWorkerFactory	0	2.25	2	Partitioned	Local	0.25	NA	762	614	0	0	1384	22272	8	20896	0.712815715622077	0.553779069767442	1	0	1	0	1.64766666666667	1450.36611175537
46a23e29-ed7b-313f-8dfd-c81205cbe454	CeMAPP-DTW w/ RT	timePenalizedPairwiseSimilarity	euclidean	NA	NA	2	mziDtwWorkerFactory	0	2.25	0	Unpartitioned	Global	0.1	NA	420	956	0	0	1384	22272	8	20896	0.467706013363029	0.305232558139535	1	0	1	0	10.2128333333333	1857.53931427002
46da9782-b92e-38d7-afa3-d1c9e7b4795f	CeMAPP-DTW w/ RT	timePenalizedPairwiseSimilarity	rankCorr	NA	NA	0.5	mziDtwWorkerFactory	0	2	2	Partitioned	Local	0.25	NA	717	667	0	0	1384	22272	0	20888	0.682532127558306	0.518063583815029	1	0	1	0	6.76883333333333	1512.02409362793
46ff1410-b588-379f-9325-35dc8ed249d8	CeMAPP-DTW	plainPairwiseSimilarity	euclidean	NA	NA	NA	mziDtwWorkerFactory	0	1	2	Partitioned	Local	0.25	NA	582	786	0	0	1384	22272	16	20904	0.596923076923077	0.425438596491228	1	0	1	0	2.65266666666667	1610.25874328613
47022b27-7306-3f43-adba-118fdcfa0513	CeMAPP-DTW w/ RT	timePenalizedPairwiseSimilarity	euclidean	NA	NA	3	mziDtwWorkerFactory	0	1	0	Partitioned	Local	0.25	NA	614	762	0	0	1384	22272	8	20896	0.617085427135678	0.446220930232558	1	0	1	0	2.63016666666667	1557.3138961792
470cd562-4bbf-3a7e-b858-c3034da89798	BiPACE w/ RT	timePenalizedSimilarity	linCorr	4	0	2	NA	NA	NA	NA	Unpartitioned	NA	NA	8	903	9	0	0	1384	936	472	24	0.99504132231405	0.990131578947368	1	0	1	0	207	282.336082458496
47102556-56ce-362c-b988-2b157a8c7e2e	BiPACE w/ RT	timePenalizedSimilarity	linCorr	4	0.9	2	NA	NA	NA	NA	Unpartitioned	NA	NA	2	1162	8	94	112	1384	1616	8	240	0.95795548227535	0.993162393162393	0.92515923566879	0.0748407643312102	0.0666666666666667	0.933333333333333	0.238833333333333	270.803398132324
472c1c9e-76ae-3303-a36b-4e8cd820daa5	BiPACE w/ RT	timePenalizedSimilarity	linCorr	4	0.95	2	NA	NA	NA	NA	Unpartitioned	NA	NA	5	929	5	106	48	1384	1104	296	16	0.943626206196039	0.994646680942184	0.897584541062802	0.102415458937198	0.0943396226415094	0.905660377358491	0.169333333333333	262.002220153809
472c20db-fbc0-3a8a-ae22-9cac50307dcd	BiPACE w/ RT	timePenalizedSimilarity	dot	4	0.5	3	NA	NA	NA	NA	Unpartitioned	NA	NA	4	1076	24	54	54	1384	1232	176	24	0.965022421524664	0.978181818181818	0.952212389380531	0.047787610619469	0.307692307692308	0.692307692307692	0.192166666666667	301.786346435547
4766b9b7-8004-3c7e-b26f-0b4e0e28bec5	BiPACE w/ RT	timePenalizedSimilarity	cosine	4	0.5	2	NA	NA	NA	NA	Unpartitioned	NA	NA	8	903	9	0	0	1384	936	472	24	0.99504132231405	0.990131578947368	1	0	1	0	0.175666666666667	286.135246276855
479535ee-1f77-350e-a922-d16af5bade00	BiPACE w/ RT	timePenalizedSimilarity	linCorr	4	0	1	NA	NA	NA	NA	Unpartitioned	NA	NA	2	1178	26	42	82	1384	1472	56	144	0.971947194719472	0.978405315614618	0.965573770491803	0.0344262295081967	0.240740740740741	0.759259259259259	0.2425	303.43839263916
479c85ae-db83-39f1-a553-76bc7140e6b7	CeMAPP-DTW w/ RT	timePenalizedPairwiseSimilarity	dot	NA	NA	0.5	mziDtwWorkerFactory	0	2.25	1	Unpartitioned	Global	0.1	NA	752	632	0	0	1384	22272	0	20888	0.704119850187266	0.543352601156069	1	0	1	0	2.78516666666667	1593.75459289551
47a01e8c-3827-3295-b944-0cfa8ab4b707	BiPACE w/ RT	timePenalizedSimilarity	linCorr	4	0.9	0.5	NA	NA	NA	NA	Unpartitioned	NA	NA	2	725	4	529	110	1384	2360	16	992	0.731215330307615	0.994513031550069	0.578149920255183	0.421850079744817	0.0350877192982456	0.964912280701754	0.182666666666667	170.830352783203
47cb05ad-885a-3293-987d-33048498827b	BiPACE w/ RT	timePenalizedSimilarity	rankCorr	4	0.9	0.1	NA	NA	NA	NA	Unpartitioned	NA	NA	8	488	1	706	101	1384	2136	88	840	0.579916815210933	0.997955010224949	0.408710217755444	0.591289782244556	0.00980392156862742	0.990196078431373	0.21	167.697593688965
47f7965e-19a9-3b07-abed-188d20f57d35	CeMAPP-DTW w/ RT	timePenalizedPairwiseSimilarity	dot	NA	NA	2.5	mziDtwWorkerFactory	0	1	1	Partitioned	Local	0.25	NA	785	583	0	0	1384	22272	16	20904	0.729215048769159	0.573830409356725	1	0	1	0	1.5385	1474.50255584717
47fc58d6-5f61-3136-a4b7-9d8953e9964a	CeMAPP-DTW w/ RT	timePenalizedPairwiseSimilarity	euclidean	NA	NA	2	mziDtwWorkerFactory	0	2.25	2	Partitioned	Local	0.1	NA	537	839	0	0	1384	22272	8	20896	0.561421850496602	0.390261627906977	1	0	1	0	1.44783333333333	1508.96713256836
47fc933c-5204-3586-8d8c-7c98ed35abe2	BiPACE w/ RT	timePenalizedSimilarity	dot	4	0.75	1	NA	NA	NA	NA	Unpartitioned	NA	NA	2	1145	6	112	113	1384	1616	8	240	0.950996677740864	0.994787141615986	0.910898965791567	0.0891010342084327	0.0504201680672269	0.949579831932773	205	174.076667785645
47fe4c3e-bab7-30a0-b852-eb95b5e17095	BiPACE w/ RT	timePenalizedSimilarity	dot	4	0.75	1	NA	NA	NA	NA	Unpartitioned	NA	NA	6	941	6	34	27	1384	1032	376	24	0.979188345473465	0.993664202745512	0.965128205128205	0.0348717948717949	0.181818181818182	0.818181818181818	0.1745	276.3115234375
4870b773-8924-3eea-8e57-9337ecbae982	CeMAPP-DTW w/ RT	timePenalizedPairwiseSimilarity	rankCorr	NA	NA	2.5	mziDtwWorkerFactory	0	2	2	Unpartitioned	Global	0.25	NA	604	772	0	0	1384	22272	8	20896	0.61010101010101	0.438953488372093	1	0	1	0	341.65	2038.16307067871
489ff548-2724-34f2-8c5b-82475c14387b	CeMAPP-DTW w/ RT	timePenalizedPairwiseSimilarity	rankCorr	NA	NA	2	mziDtwWorkerFactory	0	2	0	Partitioned	Local	0.1	NA	662	714	0	0	1384	22272	8	20896	0.649656526005888	0.481104651162791	1	0	1	0	13.0535	1567.13823699951
48b448ec-be9d-30d7-8927-0ada43089aa2	BiPACE w/ RT	timePenalizedSimilarity	cosine	4	0.95	0.1	NA	NA	NA	NA	Unpartitioned	NA	NA	8	396	2	752	82	1384	1824	152	592	0.51228978007762	0.994974874371859	0.344947735191638	0.655052264808362	0.0238095238095238	0.976190476190476	0.1745	165.959335327148
48c32242-dd50-322a-adb9-ee024685d6ec	BiPACE w/ RT	timePenalizedSimilarity	euclidean	4	0.5	1	NA	NA	NA	NA	Unpartitioned	NA	NA	7	951	6	10	17	1384	1008	400	24	0.991657977059437	0.993730407523511	0.989594172736733	0.0104058272632674	0.260869565217391	0.739130434782609	0.221333333333333	302.399322509766
48c9b168-643b-3664-9731-dbf752df5022	BiPACE w/ RT	timePenalizedSimilarity	euclidean	4	0.75	2	NA	NA	NA	NA	Unpartitioned	NA	NA	3	1182	9	54	99	1384	1432	40	88	0.974042027194067	0.992443324937028	0.956310679611651	0.0436893203883495	0.0833333333333334	0.916666666666667	0.2365	302.636405944824
48e3155e-c555-3f72-b78e-d0b00bfaf1db	BiPACE w/ RT	timePenalizedSimilarity	cosine	4	0.95	0.5	NA	NA	NA	NA	Unpartitioned	NA	NA	7	119	0	17	0	1384	136	1248	0	0.933333333333333	1	875	125	NA	NA	0.132666666666667	168.995018005371
48e44f5a-0f07-3cf6-983d-f5f8f6863814	CeMAPP-DTW w/ RT	timePenalizedPairwiseSimilarity	linCorr	NA	NA	1	mziDtwWorkerFactory	0	2	1	Unpartitioned	Global	0.25	NA	708	676	0	0	1384	22272	0	20888	0.676864244741874	0.511560693641618	1	0	1	0	36.3158333333333	1717.76784515381
4901a953-8a3a-3b2a-9b03-d6eff541bd74	BiPACE w/ RT	timePenalizedSimilarity	linCorr	4	0.25	0.1	NA	NA	NA	NA	Unpartitioned	NA	NA	4	454	4	252	18	1384	744	656	16	0.780068728522337	0.991266375545852	0.643059490084986	0.356940509915014	0.181818181818182	0.818181818181818	0.178833333333333	169.795478820801
494529fc-9cbd-3140-94be-c241826e05cd	BiPACE w/ RT	timePenalizedSimilarity	linCorr	4	0.95	0.25	NA	NA	NA	NA	Unpartitioned	NA	NA	8	544	3	703	102	1384	2416	32	1064	0.606465997770346	0.994515539305302	0.436246992782678	0.563753007217322	0.0285714285714286	0.971428571428571	0.1925	168.543190002441
497fcc0f-6014-3637-858b-97a204f9c7d8	BiPACE w/ RT	timePenalizedSimilarity	cosine	4	0.9	0.1	NA	NA	NA	NA	Unpartitioned	NA	NA	5	105	0	63	0	1384	168	1216	0	0.769230769230769	1	625	375	NA	NA	141	166.709991455078
4981f01b-0f9b-3d65-be62-7afb997d4fcd	CeMAPP-DTW w/ RT	timePenalizedPairwiseSimilarity	euclidean	NA	NA	0.5	mziDtwWorkerFactory	0	1	2	Partitioned	Local	0.1	NA	455	921	0	0	1384	22272	8	20896	0.496996176952485	0.330668604651163	1	0	1	0	1.70183333333333	1528.4298324585
49833728-25f4-396e-85fe-2f45085e8d6e	CeMAPP-DTW	plainPairwiseSimilarity	linCorr	NA	NA	NA	mziDtwWorkerFactory	0	2	1	Unpartitioned	Global	0.25	NA	675	701	0	0	1384	22272	8	20896	0.658215504631887	0.490552325581395	1	0	1	0	36.4026666666667	1877.057472229
49c37c06-4e52-3b10-80a0-76f114f88966	BiPACE w/ RT	timePenalizedSimilarity	euclidean	4	0.95	2	NA	NA	NA	NA	Unpartitioned	NA	NA	4	1025	5	168	82	1384	1312	104	32	0.922177237966712	0.995145631067961	0.859178541492037	0.140821458507963	0.0574712643678161	0.942528735632184	0.219333333333333	301.572265625
49e800d1-3c15-3592-ad2a-0639cdf854dd	CeMAPP-DTW w/ RT	timePenalizedPairwiseSimilarity	rankCorr	NA	NA	3	mziDtwWorkerFactory	0	2	1	Partitioned	Local	0.1	NA	635	741	0	0	1384	22272	8	20896	0.631526603679761	0.461482558139535	1	0	1	0	4.05933333333333	1548.47564697266
49f5456b-8aa6-3182-bacc-5942c8d7021d	CeMAPP-DTW w/ RT	timePenalizedPairwiseSimilarity	rankCorr	NA	NA	2	mziDtwWorkerFactory	0	2.25	2	Partitioned	Local	0.1	NA	745	639	0	0	1384	22272	0	20888	0.699859088774072	0.538294797687861	1	0	1	0	12.8548333333333	1520.21808624268
4a0c3e99-d0e7-363f-916d-118b0540595b	CeMAPP-DTW	plainPairwiseSimilarity	euclidean	NA	NA	NA	mziDtwWorkerFactory	0	1	0	Unpartitioned	Global	0.25	NA	440	944	0	0	1384	22272	0	20888	0.482456140350877	0.317919075144509	1	0	1	0	22.7305	2238.090965271
4a12ccaa-df86-3952-92d6-073be70aa6b0	CeMAPP-DTW w/ RT	timePenalizedPairwiseSimilarity	linCorr	NA	NA	1	mziDtwWorkerFactory	0	2	2	Partitioned	Local	0.1	NA	708	676	0	0	1384	22272	0	20888	0.676864244741874	0.511560693641618	1	0	1	0	2.27466666666667	1287.62487030029
4a1bcf2a-f50d-37ec-b10d-5d00f2a8763c	CeMAPP-DTW	plainPairwiseSimilarity	rankCorr	NA	NA	NA	mziDtwWorkerFactory	0	2	2	Partitioned	Local	0.1	NA	559	817	0	0	1384	22272	8	20896	0.577777777777778	0.40625	1	0	1	0	13.0805	1504.89848327637
4a374327-90f7-3593-bda5-fb03394cb942	BiPACE w/ RT	timePenalizedSimilarity	linCorr	4	0.9	3	NA	NA	NA	NA	Unpartitioned	NA	NA	5	1128	8	29	59	1384	1256	160	32	0.983863933711295	0.992957746478873	0.974935177182368	0.0250648228176318	0.119402985074627	0.880597014925373	228	302.93286895752
4a45d0ed-981d-39ad-b333-bbb537f0e8e7	CeMAPP-DTW w/ RT	timePenalizedPairwiseSimilarity	linCorr	NA	NA	2.5	mziDtwWorkerFactory	0	2	1	Partitioned	Local	0.25	NA	682	694	0	0	1384	22272	8	20896	0.662779397473275	0.495639534883721	1	0	1	0	3.9845	1369.89175415039
4a5475d9-2601-36dd-99f1-4eccf767d0dc	BiPACE w/ RT	timePenalizedSimilarity	dot	4	0.75	2	NA	NA	NA	NA	Unpartitioned	NA	NA	2	1193	13	52	102	1384	1536	24	176	0.973480212158303	0.98922056384743	0.958232931726908	0.0417670682730924	0.11304347826087	0.88695652173913	228	174.795959472656
4a6c4207-1a79-318d-84f9-ca4309e4afec	BiPACE w/ RT	timePenalizedSimilarity	rankCorr	4	0.9	0.1	NA	NA	NA	NA	Unpartitioned	NA	NA	7	488	1	706	101	1384	2136	88	840	0.579916815210933	0.997955010224949	0.408710217755444	0.591289782244556	0.00980392156862742	0.990196078431373	0.205166666666667	167.59691619873
4a71585f-8962-3971-aaf5-af123a1b541b	BiPACE w/ RT	timePenalizedSimilarity	rankCorr	4	0.75	1	NA	NA	NA	NA	Unpartitioned	NA	NA	7	858	5	18	15	1384	912	488	16	0.986774008050604	0.994206257242178	0.979452054794521	0.0205479452054794	0.25	0.75	0.237666666666667	302.37557220459
4a729b8f-c209-39ab-9cfe-c00c8f3b2e56	CeMAPP-DTW w/ RT	timePenalizedPairwiseSimilarity	rankCorr	NA	NA	1	mziDtwWorkerFactory	0	2	2	Partitioned	Local	0.25	NA	731	653	0	0	1384	22272	0	20888	0.691252955082742	0.528179190751445	1	0	1	0	6.8145	1507.09957122803
4a757f33-71ef-3454-a516-d44c758c3eef	CeMAPP-DTW	plainPairwiseSimilarity	rankCorr	NA	NA	NA	mziDtwWorkerFactory	0	2	0	Partitioned	Local	0.25	NA	861	515	0	0	1384	22272	8	20896	0.769780956638355	0.625726744186046	1	0	1	0	6.2425	1564.12922668457
4a781617-61a1-36b1-bdfa-3cd157ec1c02	BiPACE w/ RT	timePenalizedSimilarity	dot	4	0.95	3	NA	NA	NA	NA	Unpartitioned	NA	NA	5	1085	7	49	59	1384	1232	184	32	0.974842767295597	0.993589743589744	0.95679012345679	0.0432098765432098	0.106060606060606	0.893939393939394	0.195833333333333	302.248359680176
4a868fd1-adeb-37f9-b458-4664072686b4	CeMAPP-DTW w/ RT	timePenalizedPairwiseSimilarity	euclidean	NA	NA	2	mziDtwWorkerFactory	0	2.25	2	Unpartitioned	Global	0.25	NA	420	956	0	0	1384	22272	8	20896	0.467706013363029	0.305232558139535	1	0	1	0	22.4463333333333	2086.76480102539
4a9643fa-d92e-3e5a-aeaf-d0c606e97974	BiPACE w/ RT	timePenalizedSimilarity	rankCorr	4	0.95	3	NA	NA	NA	NA	Unpartitioned	NA	NA	8	708	4	0	0	1384	736	672	24	0.997183098591549	0.99438202247191	1	0	1	0	0.229166666666667	302.567909240723
4aaad948-5f75-3657-95e8-d2cf379250ef	BiPACE w/ RT	timePenalizedSimilarity	cosine	4	0.75	2.5	NA	NA	NA	NA	Unpartitioned	NA	NA	5	1145	18	25	60	1384	1280	136	32	0.98156879554222	0.984522785898538	0.978632478632479	0.0213675213675214	0.230769230769231	0.769230769230769	0.1985	302.613822937012
4aab2600-daa6-35eb-985d-f55fc479480c	BiPACE w/ RT	timePenalizedSimilarity	dot	4	0.75	0.25	NA	NA	NA	NA	Unpartitioned	NA	NA	8	705	4	549	110	1384	2416	16	1048	0.718288334182374	0.994358251057828	0.562200956937799	0.437799043062201	0.0350877192982456	0.964912280701754	0.219666666666667	170.322067260742
4adaa4ef-661e-319a-8ad0-e96c59172c80	BiPACE w/ RT	timePenalizedSimilarity	dot	4	0.25	0.25	NA	NA	NA	NA	Unpartitioned	NA	NA	3	952	7	295	106	1384	1480	24	120	0.86310063463282	0.992700729927007	0.763432237369687	0.236567762630313	0.0619469026548672	0.938053097345133	0.209666666666667	257.177139282227
4aff3cad-9e99-3715-ba3b-9e1b52a36a1a	BiPACE w/ RT	timePenalizedSimilarity	linCorr	4	0.5	0.5	NA	NA	NA	NA	Unpartitioned	NA	NA	3	1055	7	201	113	1384	1472	8	96	0.910267471958585	0.993408662900188	0.839968152866242	0.160031847133758	0.0583333333333333	0.941666666666667	0.227666666666667	174.224311828613
4b070633-a6b6-3e68-b8cc-0efff68a3e33	CeMAPP-DTW w/ RT	timePenalizedPairwiseSimilarity	cosine	NA	NA	0.5	mziDtwWorkerFactory	0	2.25	0	Unpartitioned	Global	0.25	NA	708	676	0	0	1384	22272	0	20888	0.676864244741874	0.511560693641618	1	0	1	0	10463	1656.22356414795
4b2e3e2a-5633-3ebf-b03c-363d244d6bfd	BiPACE w/ RT	timePenalizedSimilarity	linCorr	4	0.95	2	NA	NA	NA	NA	Unpartitioned	NA	NA	6	775	4	42	19	1384	856	544	16	0.971177944862155	0.994865211810013	0.94859241126071	0.0514075887392901	0.173913043478261	0.826086956521739	0.167666666666667	210.232551574707
4b41ce30-a25c-3a91-a3d4-6cec3567cf2d	BiPACE w/ RT	timePenalizedSimilarity	linCorr	4	0	0.25	NA	NA	NA	NA	Unpartitioned	NA	NA	8	890	6	0	0	1384	920	488	24	0.996640537513998	0.993303571428571	1	0	1	0	0.1775	289.535522460938
4b42388a-7dbb-318c-b926-368a579d38f3	BiPACE w/ RT	timePenalizedSimilarity	rankCorr	4	0.5	2.5	NA	NA	NA	NA	Unpartitioned	NA	NA	8	903	9	0	0	1384	936	472	24	0.99504132231405	0.990131578947368	1	0	1	0	0.2535	393.522758483887
4b5d4560-6e45-3eb9-8da4-862b6897a6b2	CeMAPP-DTW w/ RT	timePenalizedPairwiseSimilarity	cosine	NA	NA	1	mziDtwWorkerFactory	0	1	2	Partitioned	Local	0.1	NA	686	698	0	0	1384	22272	0	20888	0.66280193236715	0.495664739884393	1	0	1	0	1379	1467.08581542969
4b87d3af-ff09-3ca4-9429-b27fa292eee2	CeMAPP-DTW w/ RT	timePenalizedPairwiseSimilarity	euclidean	NA	NA	2.5	mziDtwWorkerFactory	0	1	0	Unpartitioned	Global	0.1	NA	525	859	0	0	1384	22272	0	20888	0.550026191723415	0.379335260115607	1	0	1	0	10.5673333333333	1842.57685089111
4b8992aa-c0c8-32c7-9ed7-8436cda66c2a	CeMAPP-DTW	plainPairwiseSimilarity	rankCorr	NA	NA	NA	mziDtwWorkerFactory	0	2	1	Partitioned	Local	0.25	NA	611	773	0	0	1384	22272	0	20888	0.612531328320802	0.441473988439306	1	0	1	0	6.52283333333333	1501.63616943359
4bb6341d-ecee-3c33-97ab-b3b70e77d3de	CeMAPP-DTW w/ RT	timePenalizedPairwiseSimilarity	linCorr	NA	NA	1	mziDtwWorkerFactory	0	1	1	Partitioned	Local	0.1	NA	692	692	0	0	1384	22272	0	20888	0.666666666666667	0.5	1	0	1	0	2.38083333333333	1393.21397399902
4bcf67e6-0b65-3ce1-bce4-6c710ee6ec15	CeMAPP-DTW	plainPairwiseSimilarity	dot	NA	NA	NA	mziDtwWorkerFactory	0	2.25	1	Partitioned	Local	0.25	NA	907	469	0	0	1384	22272	8	20896	0.794568550153307	0.659156976744186	1	0	1	0	1.45666666666667	1473.72197723389
4bf704bb-2201-38ff-8f4e-eb5aa011acc6	CeMAPP-DTW w/ RT	timePenalizedPairwiseSimilarity	linCorr	NA	NA	1	mziDtwWorkerFactory	0	2.25	2	Partitioned	Local	0.25	NA	720	664	0	0	1384	22272	0	20888	0.684410646387833	0.520231213872832	1	0	1	0	3947	1375.61771392822
4bfaed91-7cc1-3b2f-a8df-9204ef7e9fcf	CeMAPP-DTW w/ RT	timePenalizedPairwiseSimilarity	cosine	NA	NA	2	mziDtwWorkerFactory	0	2.25	0	Partitioned	Local	0.25	NA	790	594	0	0	1384	22272	0	20888	0.726770929162834	0.570809248554913	1	0	1	0	1.56183333333333	1387.4955291748
4bfbb4f6-16d3-3826-b2cf-5a318b3721bf	CeMAPP-DTW	plainPairwiseSimilarity	dot	NA	NA	NA	mziDtwWorkerFactory	0	2	0	Partitioned	Local	0.1	NA	1015	361	0	0	1384	22272	8	20896	0.849017147636972	0.737645348837209	1	0	1	0	1.35133333333333	1462.19864654541
4c16a43f-a052-36d6-918a-2a5cf992f852	CeMAPP-DTW w/ RT	timePenalizedPairwiseSimilarity	linCorr	NA	NA	3	mziDtwWorkerFactory	0	1	0	Partitioned	Local	0.1	NA	671	705	0	0	1384	22272	8	20896	0.655593551538837	0.487645348837209	1	0	1	0	2.3405	1382.27238464355
4c340a95-02db-3750-99bc-f229f7007d8a	BiPACE w/ RT	timePenalizedSimilarity	rankCorr	4	0.9	0.25	NA	NA	NA	NA	Unpartitioned	NA	NA	8	675	4	575	106	1384	2496	24	1136	0.699844479004666	0.994108983799705	0.54	0.46	0.0363636363636364	0.963636363636364	0.2385	297.518035888672
4c36ba20-0138-3fa3-bb8e-fa9f02aaee4f	CeMAPP-DTW w/ RT	timePenalizedPairwiseSimilarity	rankCorr	NA	NA	1	mziDtwWorkerFactory	0	1	0	Partitioned	Local	0.1	NA	679	705	0	0	1384	22272	0	20888	0.658264663111973	0.490606936416185	1	0	1	0	12.8771666666667	1468.68449401855
4c38e55e-117d-3da0-babb-105a965d3fe2	BiPACE w/ RT	timePenalizedSimilarity	rankCorr	4	0.75	3	NA	NA	NA	NA	Unpartitioned	NA	NA	4	1190	19	25	78	1384	1344	72	32	0.981848184818482	0.984284532671629	0.979423868312757	0.0205761316872428	0.195876288659794	0.804123711340206	0.237166666666667	385.562294006348
4c4870a9-ffb8-3fe3-904e-5d19a64c4c59	CeMAPP-DTW w/ RT	timePenalizedPairwiseSimilarity	linCorr	NA	NA	2	mziDtwWorkerFactory	0	1	0	Unpartitioned	Global	0.1	NA	693	683	0	0	1384	22272	8	20896	0.66988883518608	0.503633720930233	1	0	1	0	16248	1363.139503479
4c52b65d-67af-3d34-8fba-e302b7b890d4	BiPACE w/ RT	timePenalizedSimilarity	euclidean	4	0.95	2	NA	NA	NA	NA	Unpartitioned	NA	NA	8	502	2	0	0	1384	512	880	8	0.998011928429423	0.996031746031746	1	0	1	0	0.149666666666667	173.045097351074
4c57b5f8-4fee-34d6-8141-638b9f4cb586	CeMAPP-DTW w/ RT	timePenalizedPairwiseSimilarity	linCorr	NA	NA	3	mziDtwWorkerFactory	0	2	2	Partitioned	Local	0.1	NA	685	691	0	0	1384	22272	8	20896	0.664725861232411	0.49781976744186	1	0	1	0	2.32766666666667	1363.92022705078
4cadf133-938a-326a-92ca-b02e21387e94	BiPACE w/ RT	timePenalizedSimilarity	rankCorr	4	0.5	2.5	NA	NA	NA	NA	Unpartitioned	NA	NA	7	1046	13	6	15	1384	1104	304	24	0.990999526290857	0.987724268177526	0.994296577946768	0.00570342205323193	0.464285714285714	0.535714285714286	0.228166666666667	456.778274536133
4cc245d6-3f6f-34dc-9e78-49a5b58cfd50	CeMAPP-DTW w/ RT	timePenalizedPairwiseSimilarity	linCorr	NA	NA	3	mziDtwWorkerFactory	0	2	1	Unpartitioned	Global	0.25	NA	687	689	0	0	1384	22272	8	20896	0.666020358700921	0.499273255813953	1	0	1	0	36.4678333333333	1825.62356567383
4d10d7cc-901d-356f-942d-5017b898c3e3	BiPACE w/ RT	timePenalizedSimilarity	rankCorr	4	0.9	2.5	NA	NA	NA	NA	Unpartitioned	NA	NA	7	952	6	9	17	1384	1008	400	24	0.992183428869203	0.993736951983299	0.990634755463059	0.00936524453694065	0.260869565217391	0.739130434782609	0.261666666666667	303.020698547363
4d1ef542-0076-3395-b382-bf8afc8ebc61	BiPACE w/ RT	timePenalizedSimilarity	linCorr	4	0.5	1	NA	NA	NA	NA	Unpartitioned	NA	NA	8	772	4	0	0	1384	800	608	24	0.997416020671835	0.994845360824742	1	0	1	0	0.200166666666667	220.716751098633
4d35816f-0457-3a61-995e-bfb0da08b4be	BiPACE w/ RT	timePenalizedSimilarity	dot	4	0	0.5	NA	NA	NA	NA	Unpartitioned	NA	NA	7	1013	9	5	13	1384	1064	344	24	0.993137254901961	0.99119373776908	0.995088408644401	0.00491159135559927	0.409090909090909	0.590909090909091	187	302.63501739502
4d4d193d-b8a4-31f5-8e53-ef8f33cf2dc1	BiPACE w/ RT	timePenalizedSimilarity	rankCorr	4	0.25	2	NA	NA	NA	NA	Unpartitioned	NA	NA	4	1178	22	28	76	1384	1336	80	32	0.979218620116376	0.981666666666667	0.976782752902156	0.0232172470978441	0.224489795918367	0.775510204081633	0.285333333333333	553.856658935547
4d58a6bd-4db1-395b-8ef3-3e10d6628805	CeMAPP-DTW w/ RT	timePenalizedPairwiseSimilarity	dot	NA	NA	3	mziDtwWorkerFactory	0	2	1	Unpartitioned	Global	0.25	NA	788	580	0	0	1384	22272	16	20904	0.730983302411874	0.576023391812866	1	0	1	0	6.94716666666667	1647.76148986816
4d5a7700-0cc2-3e94-accc-1277ff18a91c	CeMAPP-DTW w/ RT	timePenalizedPairwiseSimilarity	linCorr	NA	NA	1	mziDtwWorkerFactory	0	1	2	Unpartitioned	Global	0.25	NA	694	690	0	0	1384	22272	0	20888	0.667949951876805	0.501445086705202	1	0	1	0	36.3946666666667	1857.24401855469
4d7597b0-5f5b-3c09-9b96-3a06a7409e89	CeMAPP-DTW w/ RT	timePenalizedPairwiseSimilarity	linCorr	NA	NA	2	mziDtwWorkerFactory	0	2.25	2	Partitioned	Local	0.25	NA	764	620	0	0	1384	22272	0	20888	0.711359404096834	0.552023121387283	1	0	1	0	1.9595	1533.98943328857
4d8b2c4c-ea88-353f-baf3-1ae502cfdef0	BiPACE w/ RT	timePenalizedSimilarity	cosine	4	0.5	1	NA	NA	NA	NA	Unpartitioned	NA	NA	8	772	4	0	0	1384	800	608	24	0.997416020671835	0.994845360824742	1	0	1	0	174	224.57682800293
4dda45d3-36a4-3d14-b964-ddac72a9bf68	BiPACE w/ RT	timePenalizedSimilarity	rankCorr	4	0.5	2	NA	NA	NA	NA	Unpartitioned	NA	NA	3	1196	23	39	86	1384	1424	40	80	0.974735126324368	0.981132075471698	0.968421052631579	0.031578947368421	0.211009174311927	0.788990825688073	0.271333333333333	391.249603271484
4dedc338-b82a-37fe-a048-947ce39080d1	CeMAPP-DTW w/ RT	timePenalizedPairwiseSimilarity	cosine	NA	NA	3	mziDtwWorkerFactory	0	1	1	Partitioned	Local	0.1	NA	676	700	0	0	1384	22272	8	20896	0.658869395711501	0.491279069767442	1	0	1	0	1.4815	1412.95501708984
4df84d64-9e1c-3a1a-81c7-1e123cb170ca	CeMAPP-DTW w/ RT	timePenalizedPairwiseSimilarity	linCorr	NA	NA	2	mziDtwWorkerFactory	0	2	0	Partitioned	Local	0.1	NA	877	499	0	0	1384	22272	8	20896	0.778517532179317	0.637354651162791	1	0	1	0	1.58483333333333	1511.30657196045
4dfffffa-3c08-3190-98f2-204717b7d107	BiPACE w/ RT	timePenalizedSimilarity	cosine	4	0.75	2	NA	NA	NA	NA	Unpartitioned	NA	NA	8	872	8	0	0	1384	904	504	24	0.995433789954338	0.990909090909091	1	0	1	0	0.170666666666667	267.293006896973
4e0a801b-8e0b-3b79-80d9-105f134ed52a	CeMAPP-DTW w/ RT	timePenalizedPairwiseSimilarity	cosine	NA	NA	0.5	mziDtwWorkerFactory	0	2	1	Partitioned	Local	0.25	NA	710	674	0	0	1384	22272	0	20888	0.678127984718243	0.513005780346821	1	0	1	0	1631	1453.56260681152
4e12a1bd-7964-3b3d-8cd7-e6c2319cc4b2	BiPACE w/ RT	timePenalizedSimilarity	dot	4	0.5	0.1	NA	NA	NA	NA	Unpartitioned	NA	NA	4	477	4	256	23	1384	776	624	16	0.785831960461285	0.991683991683992	0.65075034106412	0.34924965893588	0.148148148148148	0.851851851851852	0.174666666666667	168.911849975586
4e28f221-f770-3a13-8dc0-8b8b3104a1a9	CeMAPP-DTW w/ RT	timePenalizedPairwiseSimilarity	rankCorr	NA	NA	1	mziDtwWorkerFactory	0	1	2	Partitioned	Local	0.1	NA	687	697	0	0	1384	22272	0	20888	0.663447609850314	0.496387283236994	1	0	1	0	13.2781666666667	1512.00988006592
4e35b2f5-353e-3002-a811-a14462d35c38	CeMAPP-DTW	plainPairwiseSimilarity	euclidean	NA	NA	NA	mziDtwWorkerFactory	0	2	1	Partitioned	Local	0.25	NA	464	888	0	0	1384	22272	32	20920	0.511013215859031	0.343195266272189	1	0	1	0	2.9205	1714.94441986084
4e3f5830-6947-3ccb-acea-df4ce0b93b46	CeMAPP-DTW w/ RT	timePenalizedPairwiseSimilarity	dot	NA	NA	1	mziDtwWorkerFactory	0	2	0	Partitioned	Local	0.25	NA	837	547	0	0	1384	22272	0	20888	0.753714542998649	0.604768786127168	1	0	1	0	1.33216666666667	1453.22138214111
4e552621-f69f-31c0-aad3-4b64ef1a2a4b	CeMAPP-DTW w/ RT	timePenalizedPairwiseSimilarity	linCorr	NA	NA	1	mziDtwWorkerFactory	0	2	2	Unpartitioned	Global	0.1	NA	708	676	0	0	1384	22272	0	20888	0.676864244741874	0.511560693641618	1	0	1	0	16.1058333333333	1580.39665985107
4e61588f-e4a1-328f-8301-7fdfedbbb1ca	BiPACE w/ RT	timePenalizedSimilarity	dot	4	0	0.25	NA	NA	NA	NA	Unpartitioned	NA	NA	5	1135	20	21	56	1384	1264	152	32	0.982258762440502	0.982683982683983	0.981833910034602	0.0181660899653979	0.263157894736842	0.736842105263158	0.196333333333333	302.643455505371
4e63c185-a53c-38fc-b1b3-0437c4b90845	CeMAPP-DTW w/ RT	timePenalizedPairwiseSimilarity	rankCorr	NA	NA	3	mziDtwWorkerFactory	0	2	0	Partitioned	Local	0.1	NA	647	729	0	0	1384	22272	8	20896	0.63964409293129	0.470203488372093	1	0	1	0	13.3053333333333	1484.46908569336
4e7d5e4e-7188-3769-b315-7d449ee29c82	BiPACE w/ RT	timePenalizedSimilarity	cosine	4	0.25	0.1	NA	NA	NA	NA	Unpartitioned	NA	NA	7	112	0	16	0	1384	128	1256	0	0.933333333333333	1	875	125	NA	NA	0.144833333333333	168.913238525391
4e9a2fa8-24dc-329e-9f85-e74f65bbc99e	BiPACE w/ RT	timePenalizedSimilarity	linCorr	4	0	2.5	NA	NA	NA	NA	Unpartitioned	NA	NA	5	1177	23	20	60	1384	1312	104	32	0.982060909470171	0.980833333333333	0.983291562238931	0.0167084377610693	0.27710843373494	0.72289156626506	0.235333333333333	303.330825805664
4eb4d023-a596-3524-a01e-fe99faa7c591	BiPACE w/ RT	timePenalizedSimilarity	euclidean	4	0.95	2	NA	NA	NA	NA	Unpartitioned	NA	NA	3	1056	7	194	111	1384	1464	16	96	0.913099870298314	0.993414863593603	0.8448	0.1552	0.059322033898305	0.940677966101695	0.2285	301.720405578613
4eb687bb-495b-313a-a19a-e0e94964466b	BiPACE w/ RT	timePenalizedSimilarity	dot	4	0.9	0.25	NA	NA	NA	NA	Unpartitioned	NA	NA	6	196	1	42	1	1384	240	1144	0	0.901149425287356	0.99492385786802	0.823529411764706	0.176470588235294	0.5	0.5	0.1315	168.309059143066
4eb873c3-8c30-3607-b4ed-a5c01e0f8a74	BiPACE w/ RT	timePenalizedSimilarity	dot	4	0.25	0.5	NA	NA	NA	NA	Unpartitioned	NA	NA	5	1074	6	70	58	1384	1240	176	32	0.965827338129497	0.994444444444444	0.938811188811189	0.0611888111888111	0.09375	0.90625	0.222833333333333	302.116516113281
4ed145e9-d339-3718-9dd6-7a0f0e63dd7c	CeMAPP-DTW	plainPairwiseSimilarity	cosine	NA	NA	NA	mziDtwWorkerFactory	0	2.25	2	Partitioned	Local	0.1	NA	771	605	0	0	1384	22272	8	20896	0.71821145784816	0.560319767441861	1	0	1	0	1.27933333333333	1335.93375396729
4ef1fcda-b0d6-3830-ac2b-2a8611fdcccd	CeMAPP-DTW w/ RT	timePenalizedPairwiseSimilarity	dot	NA	NA	1	mziDtwWorkerFactory	0	2	1	Unpartitioned	Global	0.1	NA	835	549	0	0	1384	22272	0	20888	0.752591257323118	0.603323699421965	1	0	1	0	2.7835	1614.34540557861
4ef72462-eb6e-3f48-a99b-cbcb6866e2c7	BiPACE w/ RT	timePenalizedSimilarity	linCorr	4	0.75	0.25	NA	NA	NA	NA	Unpartitioned	NA	NA	5	349	3	123	5	1384	480	904	0	0.847087378640777	0.991477272727273	0.739406779661017	0.260593220338983	375	625	0.173666666666667	170.238471984863
4ef7cf4b-6c64-3b08-add8-979005e2c335	CeMAPP-DTW w/ RT	timePenalizedPairwiseSimilarity	cosine	NA	NA	3	mziDtwWorkerFactory	0	2	0	Partitioned	Local	0.1	NA	710	666	0	0	1384	22272	8	20896	0.680728667305849	0.515988372093023	1	0	1	0	1232	1349.16598510742
4f018913-12a2-399d-8819-e832712bcd07	BiPACE w/ RT	timePenalizedSimilarity	cosine	4	0.95	2.5	NA	NA	NA	NA	Unpartitioned	NA	NA	2	1152	6	105	113	1384	1608	8	232	0.954037267080745	0.994818652849741	0.916467780429594	0.0835322195704057	0.0504201680672269	0.949579831932773	0.236666666666667	302.393600463867
4f2131ec-ba19-3bd4-b825-7a4a0f616bdc	BiPACE w/ RT	timePenalizedSimilarity	euclidean	4	0.9	2	NA	NA	NA	NA	Unpartitioned	NA	NA	2	1161	8	95	112	1384	1616	8	240	0.957525773195876	0.993156544054748	0.924363057324841	0.0756369426751592	0.0666666666666667	0.933333333333333	0.241833333333333	302.395568847656
4f38aff0-4106-3bbf-9e58-35a2e3e6ce45	BiPACE w/ RT	timePenalizedSimilarity	dot	4	0.75	0.1	NA	NA	NA	NA	Unpartitioned	NA	NA	8	544	3	703	102	1384	2416	32	1064	0.606465997770346	0.994515539305302	0.436246992782678	0.563753007217322	0.0285714285714286	0.971428571428571	0.19	168.248405456543
4f3e90e1-94d0-38c4-8b21-f2b9269aa19f	BiPACE w/ RT	timePenalizedSimilarity	euclidean	4	0.75	0.5	NA	NA	NA	NA	Unpartitioned	NA	NA	8	168	0	0	0	1384	168	1216	0	1	1	1	0	NA	NA	0.134333333333333	171.990180969238
4f44ba76-9208-3711-813d-29114d51c878	BiPACE w/ RT	timePenalizedSimilarity	rankCorr	4	0.5	3	NA	NA	NA	NA	Unpartitioned	NA	NA	8	911	9	0	0	1384	944	464	24	0.995084653194975	0.990217391304348	1	0	1	0	0.248666666666667	495.673599243164
4f53ad56-acd9-307b-8fbf-63e442adba34	BiPACE w/ RT	timePenalizedSimilarity	rankCorr	4	0.25	1	NA	NA	NA	NA	Unpartitioned	NA	NA	2	1188	17	53	94	1384	1520	32	168	0.971381847914963	0.985892116182573	0.957292506043513	0.0427074939564867	0.153153153153153	0.846846846846847	0.2755	323.22297668457
4f5b2bd1-f89a-3fa8-879c-1731517b006a	CeMAPP-DTW	plainPairwiseSimilarity	cosine	NA	NA	NA	mziDtwWorkerFactory	0	1	1	Unpartitioned	Global	0.25	NA	693	683	0	0	1384	22272	8	20896	0.66988883518608	0.503633720930233	1	0	1	0	10.5015	1860.50054168701
4f6a70b2-5b4b-378c-933d-cf5231bf7b80	CeMAPP-DTW	plainPairwiseSimilarity	linCorr	NA	NA	NA	mziDtwWorkerFactory	0	2	0	Partitioned	Local	0.1	NA	877	499	0	0	1384	22272	8	20896	0.778517532179317	0.637354651162791	1	0	1	0	1.53816666666667	1454.18090820312
4f84d39d-4c5e-3f3a-a0d5-996f0de55f58	BiPACE w/ RT	timePenalizedSimilarity	cosine	4	0.9	3	NA	NA	NA	NA	Unpartitioned	NA	NA	5	1128	8	29	59	1384	1256	160	32	0.983863933711295	0.992957746478873	0.974935177182368	0.0250648228176318	0.119402985074627	0.880597014925373	0.192166666666667	302.396507263184
4f9bae70-cce6-3de6-a769-5fe5aed6e3ff	CeMAPP-DTW w/ RT	timePenalizedPairwiseSimilarity	rankCorr	NA	NA	3	mziDtwWorkerFactory	0	2	0	Partitioned	Local	0.25	NA	874	502	0	0	1384	22272	8	20896	0.776888888888889	0.635174418604651	1	0	1	0	6.4195	1568.62309265137
4fbff497-63ff-3751-ae8f-66afbbc5912d	CeMAPP-DTW w/ RT	timePenalizedPairwiseSimilarity	euclidean	NA	NA	2	mziDtwWorkerFactory	0	1	0	Partitioned	Local	0.25	NA	600	776	0	0	1384	22272	8	20896	0.607287449392713	0.436046511627907	1	0	1	0	2.7535	1637.74752807617
4fcc068b-6438-3e53-8525-88b765a1b704	CeMAPP-DTW w/ RT	timePenalizedPairwiseSimilarity	linCorr	NA	NA	0.5	mziDtwWorkerFactory	0	2	2	Partitioned	Local	0.1	NA	715	669	0	0	1384	22272	0	20888	0.681276798475465	0.516618497109827	1	0	1	0	1.5835	1531.62854003906
4fdc25ca-7440-39ae-b8eb-4bd82b4897ea	CeMAPP-DTW w/ RT	timePenalizedPairwiseSimilarity	dot	NA	NA	3	mziDtwWorkerFactory	0	2.25	0	Unpartitioned	Global	0.1	NA	851	525	0	0	1384	22272	8	20896	0.764256847777279	0.618459302325581	1	0	1	0	2.8175	1615.99620056152
500f815d-51f5-3fca-bae9-060bc7367b07	CeMAPP-DTW w/ RT	timePenalizedPairwiseSimilarity	cosine	NA	NA	0.5	mziDtwWorkerFactory	0	2.25	1	Unpartitioned	Global	0.1	NA	708	676	0	0	1384	22272	0	20888	0.676864244741874	0.511560693641618	1	0	1	0	4.51816666666667	1475.91432952881
50179975-42c2-3c21-b017-396f406af7e3	CeMAPP-DTW w/ RT	timePenalizedPairwiseSimilarity	euclidean	NA	NA	2	mziDtwWorkerFactory	0	2.25	0	Partitioned	Local	0.1	NA	532	820	0	0	1384	22272	32	20920	0.564755838641189	0.393491124260355	1	0	1	0	1698	1551.10585784912
501c2cea-265b-3c8d-b764-15393e952d10	BiPACE w/ RT	timePenalizedSimilarity	euclidean	4	0.5	2	NA	NA	NA	NA	Unpartitioned	NA	NA	5	1030	20	67	43	1384	1192	224	32	0.95947834187238	0.980952380952381	0.938924339106655	0.0610756608933455	0.317460317460317	0.682539682539683	195	302.380714416504
505d9103-2980-3583-9211-a3ee585b5e7e	CeMAPP-DTW w/ RT	timePenalizedPairwiseSimilarity	euclidean	NA	NA	2.5	mziDtwWorkerFactory	0	2.25	1	Partitioned	Local	0.25	NA	455	929	0	0	1384	22272	0	20888	0.494834148994019	0.328757225433526	1	0	1	0	2.63766666666667	1621.3575592041
506542a9-a771-3f8d-92de-a3e0a5ede62b	CeMAPP-DTW w/ RT	timePenalizedPairwiseSimilarity	cosine	NA	NA	3	mziDtwWorkerFactory	0	2	0	Partitioned	Local	0.25	NA	883	493	0	0	1384	22272	8	20896	0.781761841522798	0.64171511627907	1	0	1	0	1.43566666666667	1492.57778930664
50a2f60a-83cc-3dc8-9161-bcbef9053339	CeMAPP-DTW w/ RT	timePenalizedPairwiseSimilarity	rankCorr	NA	NA	3	mziDtwWorkerFactory	0	1	2	Unpartitioned	Global	0.25	NA	586	790	0	0	1384	22272	8	20896	0.597349643221203	0.425872093023256	1	0	1	0	332263	2019.44788360596
50ab5e67-6226-3aee-aa53-5a1ad439ae66	BiPACE w/ RT	timePenalizedSimilarity	euclidean	4	0.9	0.5	NA	NA	NA	NA	Unpartitioned	NA	NA	2	725	4	529	110	1384	2360	16	992	0.731215330307615	0.994513031550069	0.578149920255183	0.421850079744817	0.0350877192982456	0.964912280701754	0.177166666666667	170.390754699707
50adb5d3-3733-3e2f-b029-ed42fc2ae02a	BiPACE w/ RT	timePenalizedSimilarity	euclidean	4	0.9	1	NA	NA	NA	NA	Unpartitioned	NA	NA	6	624	4	48	12	1384	696	696	8	0.96	0.993630573248408	0.928571428571429	0.0714285714285714	0.25	0.75	0.153833333333333	187.490020751953
50bafae9-f924-36ef-94d5-23354dfa57ee	CeMAPP-DTW w/ RT	timePenalizedPairwiseSimilarity	cosine	NA	NA	1	mziDtwWorkerFactory	0	2.25	1	Unpartitioned	Global	0.25	NA	720	664	0	0	1384	22272	0	20888	0.684410646387833	0.520231213872832	1	0	1	0	10.1056666666667	1694.14841461182
50c2d99e-5db8-3ae1-a112-55829cf2f53a	BiPACE w/ RT	timePenalizedSimilarity	cosine	4	0.25	3	NA	NA	NA	NA	Unpartitioned	NA	NA	6	1101	21	13	25	1384	1192	224	32	0.98479427549195	0.981283422459893	0.988330341113106	0.0116696588868941	0.456521739130435	0.543478260869565	0.190666666666667	302.749893188477
50ce76de-553c-321b-abaa-ea2f0a01e1c3	BiPACE w/ RT	timePenalizedSimilarity	euclidean	4	0.95	0.5	NA	NA	NA	NA	Unpartitioned	NA	NA	7	119	0	17	0	1384	136	1248	0	0.933333333333333	1	875	125	NA	NA	0.1565	168.521263122559
50ed720e-3228-3ceb-8594-f630d6310f75	BiPACE w/ RT	timePenalizedSimilarity	rankCorr	4	0.9	1	NA	NA	NA	NA	Unpartitioned	NA	NA	3	984	5	269	110	1384	1472	16	104	0.87778768956289	0.994944388270981	0.785315243415802	0.214684756584198	0.0434782608695652	0.956521739130435	236	301.332580566406
51015986-c660-36c2-a87b-84976edbe258	CeMAPP-DTW w/ RT	timePenalizedPairwiseSimilarity	euclidean	NA	NA	1	mziDtwWorkerFactory	0	2.25	2	Partitioned	Local	0.25	NA	427	957	0	0	1384	22272	0	20888	0.471562672556599	0.308526011560694	1	0	1	0	2.67516666666667	1572.24411010742
5106b08a-3c4a-3e0b-bce0-60b00f9a2e8e	BiPACE w/ RT	timePenalizedSimilarity	rankCorr	4	0.25	3	NA	NA	NA	NA	Unpartitioned	NA	NA	3	1188	23	36	81	1384	1408	56	80	0.975770020533881	0.981007431874484	0.970588235294118	0.0294117647058824	0.221153846153846	0.778846153846154	0.2905	556.992225646973
5116d5d4-1953-3690-8998-fc5340d55063	CeMAPP-DTW w/ RT	timePenalizedPairwiseSimilarity	rankCorr	NA	NA	2	mziDtwWorkerFactory	0	1	2	Partitioned	Local	0.25	NA	623	753	0	0	1384	22272	8	20896	0.623311655827914	0.452761627906977	1	0	1	0	6.73116666666667	1515.33779907227
513568a1-2fff-3e75-b7c0-0e620667d78b	CeMAPP-DTW w/ RT	timePenalizedPairwiseSimilarity	dot	NA	NA	3	mziDtwWorkerFactory	0	2.25	2	Unpartitioned	Global	0.1	NA	851	525	0	0	1384	22272	8	20896	0.764256847777279	0.618459302325581	1	0	1	0	2.84983333333333	1556.20204162598
513b16f5-d5cc-37dd-830a-5e54843fe362	CeMAPP-DTW	plainPairwiseSimilarity	linCorr	NA	NA	NA	mziDtwWorkerFactory	0	2.25	1	Partitioned	Local	0.25	NA	779	597	0	0	1384	22272	8	20896	0.722969837587007	0.566133720930233	1	0	1	0	3.92916666666667	1372.50836181641
513fbfd8-9f0b-3146-be1f-9363918261c9	CeMAPP-DTW	plainPairwiseSimilarity	euclidean	NA	NA	NA	mziDtwWorkerFactory	0	2.25	0	Partitioned	Local	0.1	NA	796	564	0	0	1384	22272	24	20912	0.738404452690167	0.585294117647059	1	0	1	0	1.48	1544.87670135498
51553cd1-3f4d-3277-9713-26b51cfa4abb	BiPACE w/ RT	timePenalizedSimilarity	dot	4	0.25	3	NA	NA	NA	NA	Unpartitioned	NA	NA	4	1067	21	65	55	1384	1232	176	24	0.961261261261261	0.980698529411765	0.942579505300353	0.0574204946996466	0.276315789473684	0.723684210526316	0.192833333333333	301.704132080078
5156fdb6-04ed-3867-91df-d670ac074f05	BiPACE w/ RT	timePenalizedSimilarity	dot	4	0.9	1	NA	NA	NA	NA	Unpartitioned	NA	NA	7	523	3	22	4	1384	552	832	0	0.976657329598506	0.994296577946768	0.959633027522936	0.0403669724770642	0.428571428571429	0.571428571428571	0.183833333333333	172.41618347168
51787461-96eb-3f2e-a038-574f7b7e037a	BiPACE w/ RT	timePenalizedSimilarity	rankCorr	4	0.5	1	NA	NA	NA	NA	Unpartitioned	NA	NA	5	1135	8	47	66	1384	1288	128	32	0.976344086021505	0.993000874890639	0.960236886632826	0.0397631133671743	0.108108108108108	0.891891891891892	0.2625	303.128112792969
51adb968-cc88-3108-a3ac-754933b04e69	BiPACE w/ RT	timePenalizedSimilarity	linCorr	4	0.9	1	NA	NA	NA	NA	Unpartitioned	NA	NA	5	803	5	127	41	1384	992	408	16	0.924050632911392	0.993811881188119	0.863440860215054	0.136559139784946	0.108695652173913	0.891304347826087	0.167333333333333	205.348823547363
51bb7df0-9f9b-3db9-b007-05c0386f110a	BiPACE w/ RT	timePenalizedSimilarity	rankCorr	4	0.75	0.5	NA	NA	NA	NA	Unpartitioned	NA	NA	2	873	5	389	117	1384	1792	0	408	0.81588785046729	0.994305239179954	0.69175911251981	0.30824088748019	0.0409836065573771	0.959016393442623	211	300.403221130371
52102ddd-9fec-363a-be8a-9fc3b9be3189	BiPACE w/ RT	timePenalizedSimilarity	rankCorr	4	0.9	3	NA	NA	NA	NA	Unpartitioned	NA	NA	6	1052	8	15	29	1384	1136	280	32	0.989186647860837	0.992452830188679	0.985941893158388	0.014058106841612	0.216216216216216	0.783783783783784	0.222833333333333	302.914672851562
521f4617-4c08-3cc6-8064-0c64762dd8b9	CeMAPP-DTW w/ RT	timePenalizedPairwiseSimilarity	dot	NA	NA	0.5	mziDtwWorkerFactory	0	2.25	1	Partitioned	Local	0.1	NA	792	592	0	0	1384	22272	0	20888	0.727941176470588	0.572254335260116	1	0	1	0	1.3425	1468.87744140625
5226a19f-8902-3d70-99b6-2391d787e726	BiPACE w/ RT	timePenalizedSimilarity	cosine	4	0.25	2	NA	NA	NA	NA	Unpartitioned	NA	NA	2	1194	25	35	82	1384	1480	48	144	0.975490196078431	0.979491386382281	0.971521562245728	0.0284784377542717	0.233644859813084	0.766355140186916	0.240666666666667	271.20743560791
524077f5-f367-3122-b296-a85d2b685dff	CeMAPP-DTW w/ RT	timePenalizedPairwiseSimilarity	dot	NA	NA	3	mziDtwWorkerFactory	0	1	0	Unpartitioned	Global	0.25	NA	685	651	0	0	1384	22272	48	20936	0.677882236516576	0.512724550898204	1	0	1	0	6.46616666666667	1686.41276550293
524ef549-ba13-3444-af70-84d61bc574b0	BiPACE w/ RT	timePenalizedSimilarity	rankCorr	4	0.75	3	NA	NA	NA	NA	Unpartitioned	NA	NA	8	911	9	0	0	1384	944	464	24	0.995084653194975	0.990217391304348	1	0	1	0	0.236666666666667	301.846504211426
525cf0c3-531b-3d19-b7dc-c20305079c37	CeMAPP-DTW w/ RT	timePenalizedPairwiseSimilarity	cosine	NA	NA	2.5	mziDtwWorkerFactory	0	2.25	0	Partitioned	Local	0.1	NA	786	590	0	0	1384	22272	8	20896	0.727104532839963	0.571220930232558	1	0	1	0	1.23416666666667	1355.60835266113
525fa954-8d6e-330a-bade-20f462f716d8	BiPACE w/ RT	timePenalizedSimilarity	linCorr	4	0.75	0.5	NA	NA	NA	NA	Unpartitioned	NA	NA	7	321	1	20	2	1384	344	1040	0	0.968325791855204	0.996894409937888	0.941348973607038	0.0586510263929618	0.333333333333333	0.666666666666667	0.1845	172.14714050293
5277886c-b0ae-3679-a4f8-9237b42c5489	BiPACE w/ RT	timePenalizedSimilarity	linCorr	4	0.5	2	NA	NA	NA	NA	Unpartitioned	NA	NA	7	1035	10	5	14	1384	1088	320	24	0.992805755395683	0.990430622009569	0.995192307692308	0.00480769230769229	0.416666666666667	0.583333333333333	0.227166666666667	303.17919921875
52b2081b-8345-30ac-9c98-dedcaf068c2f	CeMAPP-DTW w/ RT	timePenalizedPairwiseSimilarity	linCorr	NA	NA	2.5	mziDtwWorkerFactory	0	1	1	Unpartitioned	Global	0.25	NA	692	684	0	0	1384	22272	8	20896	0.669245647969052	0.502906976744186	1	0	1	0	36.6908333333333	1869.02864837646
52c421f9-8a69-3a4a-a90a-11be6eec4481	CeMAPP-DTW w/ RT	timePenalizedPairwiseSimilarity	dot	NA	NA	2.5	mziDtwWorkerFactory	0	1	0	Partitioned	Local	0.25	NA	715	661	0	0	1384	22272	8	20896	0.683883309421329	0.519622093023256	1	0	1	0	1433	1460.39894104004
52e12c3e-37ef-360e-ad5d-883345b5cc4a	CeMAPP-DTW w/ RT	timePenalizedPairwiseSimilarity	euclidean	NA	NA	2	mziDtwWorkerFactory	0	2	1	Unpartitioned	Global	0.25	NA	425	959	0	0	1384	22272	0	20888	0.469872857932559	0.307080924855491	1	0	1	0	22.6968333333333	2074.79442596436
532a553e-3812-3221-91cd-f2501a266204	CeMAPP-DTW w/ RT	timePenalizedPairwiseSimilarity	linCorr	NA	NA	2.5	mziDtwWorkerFactory	0	2.25	0	Partitioned	Local	0.1	NA	1010	358	0	0	1384	22272	16	20904	0.849453322119428	0.738304093567251	1	0	1	0	1.56483333333333	1478.53050231934
534e225e-dd23-3b4c-a9a7-6c79595437fa	CeMAPP-DTW w/ RT	timePenalizedPairwiseSimilarity	cosine	NA	NA	2.5	mziDtwWorkerFactory	0	1	1	Partitioned	Local	0.25	NA	603	781	0	0	1384	22272	0	20888	0.60694514343231	0.435693641618497	1	0	1	0	1.72033333333333	1492.82308959961
538768f7-c738-31a8-8367-d32cf277f819	CeMAPP-DTW w/ RT	timePenalizedPairwiseSimilarity	linCorr	NA	NA	0.5	mziDtwWorkerFactory	0	2	1	Unpartitioned	Global	0.1	NA	706	678	0	0	1384	22272	0	20888	0.675598086124402	0.510115606936416	1	0	1	0	16145	1316.09856414795
53ab447f-e977-37d4-b031-632d13248e8a	BiPACE w/ RT	timePenalizedSimilarity	linCorr	4	0.75	3	NA	NA	NA	NA	Unpartitioned	NA	NA	4	1191	20	20	81	1384	1344	72	32	0.983484723369116	0.983484723369116	0.983484723369116	0.0165152766308836	0.198019801980198	0.801980198019802	0.237333333333333	303.157928466797
53b97fc8-ec2c-347a-8468-c30b883559d8	BiPACE w/ RT	timePenalizedSimilarity	linCorr	4	0.75	0.1	NA	NA	NA	NA	Unpartitioned	NA	NA	2	544	3	703	102	1384	2416	32	1064	0.606465997770346	0.994515539305302	0.436246992782678	0.563753007217322	0.0285714285714286	0.971428571428571	159	168.492141723633
53dea5c3-2874-3a92-8974-9caf7e0cb444	CeMAPP-DTW w/ RT	timePenalizedPairwiseSimilarity	cosine	NA	NA	1	mziDtwWorkerFactory	0	2.25	2	Partitioned	Local	0.1	NA	763	621	0	0	1384	22272	0	20888	0.710759198882161	0.551300578034682	1	0	1	0	1.24116666666667	1368.48914337158
5413f2c3-e338-32be-823b-577ff8a327b7	BiPACE w/ RT	timePenalizedSimilarity	rankCorr	4	0.5	2.5	NA	NA	NA	NA	Unpartitioned	NA	NA	4	1175	23	23	75	1384	1328	88	32	0.980801335559265	0.980801335559265	0.980801335559265	0.0191986644407346	0.23469387755102	0.76530612244898	0.251833333333333	301.190132141113
541936d2-97b6-3526-a8a8-98cccaabb850	BiPACE w/ RT	timePenalizedSimilarity	linCorr	4	0.75	2.5	NA	NA	NA	NA	Unpartitioned	NA	NA	6	1081	17	20	26	1384	1176	240	32	0.983174170077308	0.984517304189435	0.981834695731153	0.0181653042688465	0.395348837209302	0.604651162790698	0.192666666666667	302.876029968262
541f41b7-d835-39d7-bfc2-cb203925ec27	BiPACE w/ RT	timePenalizedSimilarity	cosine	4	0	1	NA	NA	NA	NA	Unpartitioned	NA	NA	5	1145	22	23	58	1384	1280	136	32	0.980728051391863	0.98114824335904	0.980308219178082	0.0196917808219178	275	725	0.236833333333333	302.922828674316
5464a829-a604-3f0b-9051-208496e1ef86	BiPACE w/ RT	timePenalizedSimilarity	cosine	4	0.5	2.5	NA	NA	NA	NA	Unpartitioned	NA	NA	6	1109	20	14	25	1384	1200	216	32	0.984902309058615	0.982285208148804	0.98753339269813	0.01246660730187	0.444444444444444	0.555555555555556	0.222333333333333	302.886337280273
5476a095-73fc-31a4-b32e-3776f92c9215	CeMAPP-DTW w/ RT	timePenalizedPairwiseSimilarity	euclidean	NA	NA	2.5	mziDtwWorkerFactory	0	1	2	Partitioned	Local	0.1	NA	795	589	0	0	1384	22272	0	20888	0.72969251950436	0.574421965317919	1	0	1	0	1449	1536.3095703125
548b3d52-0a35-32af-81ee-08c21512bbe8	CeMAPP-DTW	plainPairwiseSimilarity	euclidean	NA	NA	NA	mziDtwWorkerFactory	0	1	1	Partitioned	Local	0.25	NA	589	779	0	0	1384	22272	16	20904	0.601941747572816	0.430555555555556	1	0	1	0	2.70516666666667	1589.27317047119
54942e2c-4da1-3e86-bd90-700e831bbd1e	CeMAPP-DTW	plainPairwiseSimilarity	rankCorr	NA	NA	NA	mziDtwWorkerFactory	0	1	2	Partitioned	Local	0.1	NA	542	834	0	0	1384	22272	8	20896	0.565172054223149	0.393895348837209	1	0	1	0	13.0138333333333	1521.64060211182
54ac681f-8132-37a7-b73f-2cf9f7088b70	CeMAPP-DTW w/ RT	timePenalizedPairwiseSimilarity	dot	NA	NA	2.5	mziDtwWorkerFactory	0	1	1	Partitioned	Local	0.1	NA	796	580	0	0	1384	22272	8	20896	0.732965009208103	0.578488372093023	1	0	1	0	1.39883333333333	1467.1335144043
54b57aae-8d5c-30a0-8943-2611fb0f1eb2	BiPACE w/ RT	timePenalizedSimilarity	rankCorr	4	0.75	2.5	NA	NA	NA	NA	Unpartitioned	NA	NA	5	1150	18	25	63	1384	1288	128	32	0.9816474605207	0.98458904109589	0.978723404255319	0.0212765957446809	0.222222222222222	0.777777777777778	0.275833333333333	320.305671691895
54d0a4fc-8059-3182-9fdd-a8ef57cc34e4	CeMAPP-DTW w/ RT	timePenalizedPairwiseSimilarity	dot	NA	NA	2.5	mziDtwWorkerFactory	0	2.25	0	Unpartitioned	Global	0.1	NA	866	510	0	0	1384	22272	8	20896	0.772524531668153	0.629360465116279	1	0	1	0	3.03233333333333	1428.18665313721
54d8f89b-534a-320b-aa9d-0705f5245551	BiPACE w/ RT	timePenalizedSimilarity	rankCorr	4	0.9	0.25	NA	NA	NA	NA	Unpartitioned	NA	NA	7	119	0	17	0	1384	136	1248	0	0.933333333333333	1	875	125	NA	NA	0.1555	168.30908203125
55222a5a-736a-30da-bb81-42ac25cfc95e	BiPACE w/ RT	timePenalizedSimilarity	cosine	4	0.9	2.5	NA	NA	NA	NA	Unpartitioned	NA	NA	8	772	4	0	0	1384	800	608	24	0.997416020671835	0.994845360824742	1	0	1	0	0.198833333333333	216.057662963867
552db397-85f8-3963-b798-95a328fe74bc	BiPACE w/ RT	timePenalizedSimilarity	euclidean	4	0.95	2.5	NA	NA	NA	NA	Unpartitioned	NA	NA	4	1133	6	97	92	1384	1368	56	40	0.956521739130435	0.994732221246708	0.921138211382114	0.0788617886178862	0.0612244897959183	0.938775510204082	0.226166666666667	302.095504760742
55394de9-d2c1-375e-825a-7786415585e9	CeMAPP-DTW w/ RT	timePenalizedPairwiseSimilarity	euclidean	NA	NA	3	mziDtwWorkerFactory	0	1	0	Partitioned	Local	0.1	NA	638	730	0	0	1384	22272	16	20904	0.636091724825523	0.466374269005848	1	0	1	0	1.6745	1495.66626739502
553f8418-04ea-38b8-aab7-26ee5aa9dc44	CeMAPP-DTW w/ RT	timePenalizedPairwiseSimilarity	cosine	NA	NA	2	mziDtwWorkerFactory	0	2	1	Partitioned	Local	0.1	NA	685	691	0	0	1384	22272	8	20896	0.664725861232411	0.49781976744186	1	0	1	0	1.2995	1355.20407104492
5549f3c5-caf7-32af-bc7e-6125e6134667	BiPACE w/ RT	timePenalizedSimilarity	euclidean	4	0.5	0.5	NA	NA	NA	NA	Unpartitioned	NA	NA	8	502	2	0	0	1384	512	880	8	0.998011928429423	0.996031746031746	1	0	1	0	0.148166666666667	172.954307556152
554df491-445e-3f39-9b97-9c3665e69002	CeMAPP-DTW w/ RT	timePenalizedPairwiseSimilarity	cosine	NA	NA	0.5	mziDtwWorkerFactory	0	1	0	Partitioned	Local	0.1	NA	583	801	0	0	1384	22264	0	20880	0.592780884595831	0.421242774566474	1	0	1	0	1.33716666666667	1380.94543457031
55501b26-4277-3ed5-bf53-0c74d5916ea9	BiPACE w/ RT	timePenalizedSimilarity	euclidean	4	0.5	2.5	NA	NA	NA	NA	Unpartitioned	NA	NA	4	892	33	122	41	1384	1128	296	40	0.920061887570913	0.964324324324324	0.879684418145957	0.120315581854043	0.445945945945946	0.554054054054054	177	301.769744873047
5571201e-64cf-3ccf-832b-c626d248a24a	CeMAPP-DTW	plainPairwiseSimilarity	dot	NA	NA	NA	mziDtwWorkerFactory	0	1	1	Unpartitioned	Global	0.1	NA	539	693	0	0	1384	22272	152	21040	0.608695652173913	0.4375	1	0	1	0	2.89316666666667	1590.91452026367
55859143-4ae0-34b7-afe5-090c772a2e3e	BiPACE w/ RT	timePenalizedSimilarity	cosine	4	0.95	0.5	NA	NA	NA	NA	Unpartitioned	NA	NA	2	673	4	577	106	1384	2488	24	1128	0.698495070057084	0.994091580502216	0.5384	0.4616	0.0363636363636364	0.963636363636364	0.221333333333333	170.012153625488
558e5a26-5e15-3184-844d-f2781916ee83	BiPACE w/ RT	timePenalizedSimilarity	dot	4	0.25	1	NA	NA	NA	NA	Unpartitioned	NA	NA	4	1178	18	35	81	1384	1344	72	32	0.977999169779992	0.98494983277592	0.971145919208574	0.0288540807914263	0.181818181818182	0.818181818181818	238	302.662384033203
55b1844e-9e40-3772-a932-03c6318233f1	BiPACE w/ RT	timePenalizedSimilarity	linCorr	4	0.25	2	NA	NA	NA	NA	Unpartitioned	NA	NA	8	903	9	0	0	1384	936	472	24	0.99504132231405	0.990131578947368	1	0	1	0	0.21	279.39697265625
55b3cc31-0b48-3aa8-ba96-d2a1d61e6a66	CeMAPP-DTW w/ RT	timePenalizedPairwiseSimilarity	cosine	NA	NA	1	mziDtwWorkerFactory	0	2.25	1	Partitioned	Local	0.25	NA	720	664	0	0	1384	22272	0	20888	0.684410646387833	0.520231213872832	1	0	1	0	1.64666666666667	1427.29474639893
55cb319a-37fd-30f4-931e-a71d23fb708c	CeMAPP-DTW w/ RT	timePenalizedPairwiseSimilarity	euclidean	NA	NA	2.5	mziDtwWorkerFactory	0	2	2	Unpartitioned	Global	0.25	NA	480	904	0	0	1384	22272	0	20888	0.515021459227468	0.346820809248555	1	0	1	0	22.6256666666667	2073.73790740967
55ebd84e-56c3-375e-bede-0d1a137252c0	BiPACE w/ RT	timePenalizedSimilarity	linCorr	4	0.9	3	NA	NA	NA	NA	Unpartitioned	NA	NA	7	981	8	4	15	1384	1032	376	24	0.993920972644377	0.991911021233569	0.995939086294416	0.0040609137055837	0.347826086956522	0.652173913043478	0.1835	302.900009155273
55ef09c4-b40d-381f-9f15-a1ce427bb993	BiPACE w/ RT	timePenalizedSimilarity	rankCorr	4	0.95	2	NA	NA	NA	NA	Unpartitioned	NA	NA	5	929	5	106	48	1384	1104	296	16	0.943626206196039	0.994646680942184	0.897584541062802	0.102415458937198	0.0943396226415094	0.905660377358491	0.200833333333333	301.459266662598
560db347-7bd7-3398-b315-9616363b8d64	CeMAPP-DTW w/ RT	timePenalizedPairwiseSimilarity	dot	NA	NA	2	mziDtwWorkerFactory	0	2	0	Partitioned	Local	0.1	NA	1031	345	0	0	1384	22272	8	20896	0.85666805151641	0.749273255813954	1	0	1	0	1.30383333333333	1469.01593780518
56492825-e12e-35e2-b2e0-3943d398c79d	CeMAPP-DTW w/ RT	timePenalizedPairwiseSimilarity	dot	NA	NA	3	mziDtwWorkerFactory	0	2.25	1	Partitioned	Local	0.25	NA	855	521	0	0	1384	22272	8	20896	0.76647243388615	0.621366279069767	1	0	1	0	1.37	1480.10891723633
5661492d-82d9-355b-93cc-187deb853fa3	BiPACE	plainSimilarity	euclidean	4	NA	NA	NA	NA	NA	NA	Unpartitioned	NA	NA	8	603	5	0	0	1384	632	776	24	0.995871180842279	0.991776315789474	1	0	1	0	0.176166666666667	270.185745239258
566e90f5-b1c3-3a4d-8105-43120def37ae	BiPACE w/ RT	timePenalizedSimilarity	rankCorr	4	0.25	2.5	NA	NA	NA	NA	Unpartitioned	NA	NA	3	1183	25	33	79	1384	1400	64	80	0.976072607260726	0.979304635761589	0.972861842105263	0.0271381578947368	0.240384615384615	0.759615384615385	0.290833333333333	557.062202453613
5670288f-d7d0-332e-8cf1-c86fb4169dd8	CeMAPP-DTW w/ RT	timePenalizedPairwiseSimilarity	linCorr	NA	NA	0.5	mziDtwWorkerFactory	0	2	0	Partitioned	Local	0.1	NA	879	497	0	0	1384	22272	8	20896	0.77960088691796	0.638808139534884	1	0	1	0	1575	1505.29306030273
5686af58-d91f-3b79-8f8e-a3271cb0902d	BiPACE w/ RT	timePenalizedSimilarity	euclidean	4	0.9	0.5	NA	NA	NA	NA	Unpartitioned	NA	NA	6	246	1	55	2	1384	304	1080	0	0.897810218978102	0.995951417004049	0.817275747508306	0.182724252491694	0.333333333333333	0.666666666666667	0.169833333333333	170.23046875
568d30e2-2017-329a-9f6b-4deb4bc6ae70	CeMAPP-DTW w/ RT	timePenalizedPairwiseSimilarity	dot	NA	NA	1	mziDtwWorkerFactory	0	2.25	1	Partitioned	Local	0.1	NA	857	527	0	0	1384	22272	0	20888	0.764837126282909	0.619219653179191	1	0	1	0	1.3595	1495.38182067871
568f9a4a-ad71-3229-8d77-8eadb7d0ebf9	CeMAPP-DTW w/ RT	timePenalizedPairwiseSimilarity	rankCorr	NA	NA	2.5	mziDtwWorkerFactory	0	2.25	2	Partitioned	Local	0.25	NA	740	644	0	0	1384	22272	0	20888	0.696798493408663	0.534682080924855	1	0	1	0	28.2851666666667	1549.31996154785
5697202d-77bd-3aa2-b7ed-fafc76152451	CeMAPP-DTW	plainPairwiseSimilarity	rankCorr	NA	NA	NA	mziDtwWorkerFactory	0	2.25	1	Unpartitioned	Global	0.1	NA	712	672	0	0	1384	22272	0	20888	0.679389312977099	0.514450867052023	1	0	1	0	139.667166666667	1824.98284912109
56bc6396-a633-3575-ba74-74dcae7f8291	BiPACE w/ RT	timePenalizedSimilarity	rankCorr	4	0.9	0.25	NA	NA	NA	NA	Unpartitioned	NA	NA	3	621	4	450	69	1384	1360	240	216	0.732311320754717	0.9936	0.579831932773109	0.420168067226891	0.0547945205479452	0.945205479452055	0.180666666666667	234.615280151367
56c41c16-63ad-3e7d-9a2d-8623d8bcaf39	CeMAPP-DTW w/ RT	timePenalizedPairwiseSimilarity	dot	NA	NA	2.5	mziDtwWorkerFactory	0	2.25	0	Partitioned	Local	0.25	NA	908	468	0	0	1384	22272	8	20896	0.795096322241681	0.659883720930233	1	0	1	0	1359	1368.9439163208
56ce1d98-4396-3cb7-b26c-ef641ffee749	CeMAPP-DTW	plainPairwiseSimilarity	cosine	NA	NA	NA	mziDtwWorkerFactory	0	2	2	Unpartitioned	Global	0.25	NA	674	702	0	0	1384	22272	8	20896	0.657560975609756	0.489825581395349	1	0	1	0	10.4228333333333	1824.23434448242
56ce2ec5-b8d7-32ec-a9b3-4a3c771156d2	BiPACE w/ RT	timePenalizedSimilarity	dot	4	0.95	0.1	NA	NA	NA	NA	Unpartitioned	NA	NA	3	221	2	300	5	1384	544	856	16	0.594086021505376	0.991031390134529	0.424184261036468	0.575815738963532	0.285714285714286	0.714285714285714	0.1655	165.911804199219
56df7bff-dfa8-3aae-bc1d-4bca4904db39	BiPACE w/ RT	timePenalizedSimilarity	linCorr	4	0.95	3	NA	NA	NA	NA	Unpartitioned	NA	NA	2	1167	7	89	113	1384	1616	8	240	0.960493827160494	0.994037478705281	0.929140127388535	0.070859872611465	0.0583333333333333	0.941666666666667	0.207833333333333	302.507217407227
571c09b6-2ed8-3356-95dd-4eef01485673	BiPACE w/ RT	timePenalizedSimilarity	dot	4	0.95	0.1	NA	NA	NA	NA	Unpartitioned	NA	NA	8	396	2	752	82	1384	1824	152	592	0.51228978007762	0.994974874371859	0.344947735191638	0.655052264808362	0.0238095238095238	0.976190476190476	0.172833333333333	165.995735168457
5726618b-e66b-3121-9c02-049210c1a05a	BiPACE w/ RT	timePenalizedSimilarity	rankCorr	4	0.25	2	NA	NA	NA	NA	Unpartitioned	NA	NA	7	1045	13	7	15	1384	1104	304	24	0.990521327014218	0.987712665406427	0.993346007604563	0.00665399239543729	0.464285714285714	0.535714285714286	0.242333333333333	515.895393371582
572853d5-1e2b-344a-8e2b-12ceaebf67ca	BiPACE w/ RT	timePenalizedSimilarity	euclidean	4	0.95	0.1	NA	NA	NA	NA	Unpartitioned	NA	NA	8	396	2	752	82	1384	1824	152	592	0.51228978007762	0.994974874371859	0.344947735191638	0.655052264808362	0.0238095238095238	0.976190476190476	0.173166666666667	165.921348571777
573b83b5-397b-3690-a203-edc8c57f4417	BiPACE w/ RT	timePenalizedSimilarity	cosine	4	0.95	2	NA	NA	NA	NA	Unpartitioned	NA	NA	5	929	5	106	48	1384	1104	296	16	0.943626206196039	0.994646680942184	0.897584541062802	0.102415458937198	0.0943396226415094	0.905660377358491	0.173333333333333	257.606552124023
576d9e33-b39b-3642-831c-6c80f26ad0b8	BiPACE w/ RT	timePenalizedSimilarity	dot	4	0.75	0.5	NA	NA	NA	NA	Unpartitioned	NA	NA	5	589	5	133	17	1384	760	640	16	0.895136778115502	0.991582491582492	0.815789473684211	0.184210526315789	0.227272727272727	0.772727272727273	0.147166666666667	171.570663452148
577153c6-1b48-3c33-8e2c-a474cdc80d8f	CeMAPP-DTW w/ RT	timePenalizedPairwiseSimilarity	linCorr	NA	NA	1	mziDtwWorkerFactory	0	2	1	Partitioned	Local	0.1	NA	740	644	0	0	1384	22272	0	20888	0.696798493408663	0.534682080924855	1	0	1	0	1.61366666666667	1504.36933135986
578af05f-57ae-3424-b093-d879f5142527	BiPACE w/ RT	timePenalizedSimilarity	dot	4	0.5	1	NA	NA	NA	NA	Unpartitioned	NA	NA	8	778	6	0	0	1384	808	600	24	0.996158770806658	0.99234693877551	1	0	1	0	0.172166666666667	229.220275878906
579a3e3f-2f52-3a1d-a6c8-8ced0eadc38a	CeMAPP-DTW w/ RT	timePenalizedPairwiseSimilarity	cosine	NA	NA	1	mziDtwWorkerFactory	0	2.25	0	Unpartitioned	Global	0.1	NA	720	664	0	0	1384	22272	0	20888	0.684410646387833	0.520231213872832	1	0	1	0	4.62833333333333	1455.54875183105
57da5c15-0382-32e6-b432-e1e377739c59	CeMAPP-DTW w/ RT	timePenalizedPairwiseSimilarity	cosine	NA	NA	3	mziDtwWorkerFactory	0	2.25	1	Partitioned	Local	0.25	NA	836	548	0	0	1384	22272	0	20888	0.753153153153153	0.604046242774566	1	0	1	0	1.50066666666667	1484.19234466553
57e4dbf7-f1e7-3048-b432-ebdae0a84c2e	BiPACE w/ RT	timePenalizedSimilarity	dot	4	0.5	0.1	NA	NA	NA	NA	Unpartitioned	NA	NA	8	675	4	575	106	1384	2496	24	1136	0.699844479004666	0.994108983799705	0.54	0.46	0.0363636363636364	0.963636363636364	216	169.602554321289
57eadf01-a4d1-3c55-9e10-855f8ee6c12d	CeMAPP-DTW w/ RT	timePenalizedPairwiseSimilarity	euclidean	NA	NA	3	mziDtwWorkerFactory	0	2	0	Partitioned	Local	0.1	NA	542	818	0	0	1384	22272	24	20912	0.569926393270242	0.398529411764706	1	0	1	0	1.71333333333333	1552.01960754395
5806202e-4626-3d03-9947-8c67f7d9a0c2	BiPACE w/ RT	timePenalizedSimilarity	euclidean	4	0.25	3	NA	NA	NA	NA	Unpartitioned	NA	NA	5	697	31	84	12	1384	856	560	32	0.923790589794566	0.957417582417582	0.892445582586428	0.107554417413572	0.720930232558139	0.27906976744186	0.170333333333333	301.442604064941
583e5cac-6dbb-35d2-b4a9-0232ae9bd1e8	BiPACE w/ RT	timePenalizedSimilarity	dot	4	0.25	2	NA	NA	NA	NA	Unpartitioned	NA	NA	8	854	10	0	0	1384	888	520	24	0.994179278230501	0.988425925925926	1	0	1	0	0.199833333333333	256.938735961914
5867f72e-bd9b-3104-85e8-fa30918d0ef5	CeMAPP-DTW w/ RT	timePenalizedPairwiseSimilarity	rankCorr	NA	NA	1	mziDtwWorkerFactory	0	1	0	Unpartitioned	Global	0.1	NA	687	697	0	0	1384	22272	0	20888	0.663447609850314	0.496387283236994	1	0	1	0	151.097666666667	1782.38285827637
5868e6e3-2f93-32a8-8f6c-ef241a67dfbf	BiPACE	plainSimilarity	dot	4	NA	NA	NA	NA	NA	NA	Unpartitioned	NA	NA	6	752	39	28	5	1384	848	560	24	0.957352005092298	0.950695322376738	0.964102564102564	0.0358974358974359	0.886363636363636	0.113636363636364	0.170833333333333	171.877143859863
586cd64f-6277-3fc4-8bfa-58371b9b07fe	CeMAPP-DTW w/ RT	timePenalizedPairwiseSimilarity	dot	NA	NA	0.5	mziDtwWorkerFactory	0	2.25	2	Partitioned	Local	0.1	NA	756	628	0	0	1384	22272	0	20888	0.706542056074766	0.546242774566474	1	0	1	0	1.2685	1327.98931884766
58731848-338d-325e-ba5c-9821beff5832	CeMAPP-DTW w/ RT	timePenalizedPairwiseSimilarity	linCorr	NA	NA	1	mziDtwWorkerFactory	0	2	0	Partitioned	Local	0.1	NA	716	668	0	0	1384	22272	0	20888	0.681904761904762	0.517341040462428	1	0	1	0	2.2825	1330.38352203369
5895a5c3-ed14-3460-b1f8-d6c249b461b5	CeMAPP-DTW w/ RT	timePenalizedPairwiseSimilarity	euclidean	NA	NA	1	mziDtwWorkerFactory	0	2	1	Unpartitioned	Global	0.1	NA	435	949	0	0	1384	22272	0	20888	0.478284771852666	0.314306358381503	1	0	1	0	10.2113333333333	1839.94589233398
58a1a725-7e48-3713-b547-c2868d38de0a	CeMAPP-DTW w/ RT	timePenalizedPairwiseSimilarity	linCorr	NA	NA	0.5	mziDtwWorkerFactory	0	1	1	Partitioned	Local	0.25	NA	670	714	0	0	1384	22272	0	20888	0.65238558909445	0.484104046242775	1	0	1	0	4.03683333333333	1386.86471557617
58c9b7ee-83db-3bd9-886f-bd7b5340108c	CeMAPP-DTW w/ RT	timePenalizedPairwiseSimilarity	rankCorr	NA	NA	0.5	mziDtwWorkerFactory	0	2	0	Partitioned	Local	0.1	NA	874	502	0	0	1384	22272	8	20896	0.776888888888889	0.635174418604651	1	0	1	0	3.87116666666667	1548.31657409668
58def62e-89cb-3a3d-b319-6e9dd22d5ba0	BiPACE w/ RT	timePenalizedSimilarity	euclidean	4	0	3	NA	NA	NA	NA	Unpartitioned	NA	NA	4	792	30	154	40	1384	1056	368	40	0.895927601809955	0.963503649635037	0.837209302325581	0.162790697674419	0.428571428571429	0.571428571428571	0.202833333333333	301.03271484375
58e215b2-0714-37ad-8a10-d97b176841b9	BiPACE w/ RT	timePenalizedSimilarity	cosine	4	0.5	0.25	NA	NA	NA	NA	Unpartitioned	NA	NA	5	500	4	135	9	1384	664	736	16	0.877963125548727	0.992063492063492	0.78740157480315	0.21259842519685	0.307692307692308	0.692307692307692	0.154833333333333	155.058410644531
58eb181c-8929-3eaa-9c0a-38dde9c1a833	CeMAPP-DTW w/ RT	timePenalizedPairwiseSimilarity	cosine	NA	NA	3	mziDtwWorkerFactory	0	2	2	Partitioned	Local	0.25	NA	693	683	0	0	1384	22272	8	20896	0.66988883518608	0.503633720930233	1	0	1	0	1.50616666666667	1503.98371124268
58f690e8-a3b5-354d-ad3c-514126d958af	CeMAPP-DTW w/ RT	timePenalizedPairwiseSimilarity	cosine	NA	NA	3	mziDtwWorkerFactory	0	1	0	Partitioned	Local	0.25	NA	667	709	0	0	1384	22272	8	20896	0.652961331375428	0.484738372093023	1	0	1	0	1.69516666666667	1502.23170471191
5916eda3-57f3-3c84-bf51-a6dbefe5fb9d	BiPACE w/ RT	timePenalizedSimilarity	euclidean	4	0.25	1	NA	NA	NA	NA	Unpartitioned	NA	NA	6	981	9	28	22	1384	1072	344	32	0.981490745372686	0.990909090909091	0.972249752229931	0.0277502477700694	0.290322580645161	0.709677419354839	0.214666666666667	302.398277282715
591d1ab7-ad43-3d68-ad4d-68648198153d	CeMAPP-DTW w/ RT	timePenalizedPairwiseSimilarity	cosine	NA	NA	0.5	mziDtwWorkerFactory	0	2.25	2	Unpartitioned	Global	0.25	NA	708	676	0	0	1384	22272	0	20888	0.676864244741874	0.511560693641618	1	0	1	0	10.1183333333333	1675.47582244873
591f0f75-8f10-3c30-b2e6-b0c366674591	CeMAPP-DTW w/ RT	timePenalizedPairwiseSimilarity	linCorr	NA	NA	2.5	mziDtwWorkerFactory	0	2	1	Partitioned	Local	0.1	NA	712	664	0	0	1384	22272	8	20896	0.681992337164751	0.517441860465116	1	0	1	0	1.67066666666667	1521.92493438721
594a33b2-5091-3ac6-8794-47fa0106b2a3	CeMAPP-DTW w/ RT	timePenalizedPairwiseSimilarity	rankCorr	NA	NA	1	mziDtwWorkerFactory	0	2	0	Partitioned	Local	0.25	NA	723	661	0	0	1384	22272	0	20888	0.686283815851922	0.522398843930636	1	0	1	0	27.5051666666667	1472.53500366211
5970ba65-1a39-38c1-9a14-b6c4fb1fe088	CeMAPP-DTW w/ RT	timePenalizedPairwiseSimilarity	euclidean	NA	NA	1	mziDtwWorkerFactory	0	2.25	1	Unpartitioned	Global	0.25	NA	436	948	0	0	1384	22272	0	20888	0.479120879120879	0.315028901734104	1	0	1	0	22.4915	2124.11249542236
59c34ba9-f6df-39e1-8bf6-fc850d1e6851	BiPACE w/ RT	timePenalizedSimilarity	rankCorr	4	0.25	2	NA	NA	NA	NA	Unpartitioned	NA	NA	8	898	6	0	0	1384	928	480	24	0.996670366259712	0.993362831858407	1	0	1	0	0.226666666666667	461.963989257812
59c92656-f33d-3eef-886c-ba51dbd589fa	CeMAPP-DTW w/ RT	timePenalizedPairwiseSimilarity	euclidean	NA	NA	1	mziDtwWorkerFactory	0	2	2	Partitioned	Local	0.25	NA	641	735	0	0	1384	22272	8	20896	0.635597421913733	0.465843023255814	1	0	1	0	1.66316666666667	1551.65824890137
5a1291ef-2412-3d34-be4a-1b985b4f4c7a	CeMAPP-DTW w/ RT	timePenalizedPairwiseSimilarity	dot	NA	NA	2	mziDtwWorkerFactory	0	1	2	Unpartitioned	Global	0.25	NA	799	585	0	0	1384	22272	0	20888	0.732020155748969	0.577312138728324	1	0	1	0	6.67733333333333	1648.48081970215
5a178381-d142-35a7-b988-9d3bed6c206d	BiPACE w/ RT	timePenalizedSimilarity	dot	4	0.9	3	NA	NA	NA	NA	Unpartitioned	NA	NA	5	1126	10	29	59	1384	1256	160	32	0.982976865997381	0.991197183098592	0.974891774891775	0.0251082251082251	0.144927536231884	0.855072463768116	0.239333333333333	302.572799682617
5a2e6164-7fd2-3681-b571-bddf8322b3e8	BiPACE w/ RT	timePenalizedSimilarity	linCorr	4	0.75	2	NA	NA	NA	NA	Unpartitioned	NA	NA	8	872	8	0	0	1384	904	504	24	0.995433789954338	0.990909090909091	1	0	1	0	0.201833333333333	258.61213684082
5a301852-07b3-3e5e-903d-23aa148c6bc5	BiPACE w/ RT	timePenalizedSimilarity	euclidean	4	0.9	0.25	NA	NA	NA	NA	Unpartitioned	NA	NA	5	314	3	113	2	1384	432	952	0	0.844086021505376	0.990536277602524	0.73536299765808	0.26463700234192	0.6	0.4	0.134333333333333	168.556022644043
5a500d6a-a1c1-38e4-98dd-bb61abd8475e	CeMAPP-DTW w/ RT	timePenalizedPairwiseSimilarity	rankCorr	NA	NA	0.5	mziDtwWorkerFactory	0	2	2	Partitioned	Local	0.1	NA	709	675	0	0	1384	22272	0	20888	0.677496416626851	0.51228323699422	1	0	1	0	13274	1480.13426208496
5a50a3b9-de92-3e34-8159-b6cfd2cf49df	CeMAPP-DTW	plainPairwiseSimilarity	rankCorr	NA	NA	NA	mziDtwWorkerFactory	0	2.25	2	Unpartitioned	Global	0.1	NA	712	672	0	0	1384	22272	0	20888	0.679389312977099	0.514450867052023	1	0	1	0	141.251333333333	1863.33564758301
5a5fa9e3-d049-382c-8596-ec16aba2335e	BiPACE w/ RT	timePenalizedSimilarity	rankCorr	4	0	0.1	NA	NA	NA	NA	Unpartitioned	NA	NA	6	1071	17	16	24	1384	1152	256	24	0.984827586206897	0.984375	0.985280588776449	0.014719411223551	0.414634146341463	0.585365853658537	238	556.675262451172
5a67ddcb-b8d1-3b19-b6d4-c27f21449a59	CeMAPP-DTW w/ RT	timePenalizedPairwiseSimilarity	cosine	NA	NA	1	mziDtwWorkerFactory	0	1	2	Unpartitioned	Global	0.25	NA	695	689	0	0	1384	22272	0	20888	0.668590668590669	0.502167630057804	1	0	1	0	10.4953333333333	1669.1985168457
5a683432-cdb3-3e86-9710-2705a4482e92	BiPACE w/ RT	timePenalizedSimilarity	euclidean	4	0.25	0.5	NA	NA	NA	NA	Unpartitioned	NA	NA	3	1151	6	106	113	1384	1472	8	96	0.953603976801988	0.994814174589456	0.915672235481305	0.0843277645186953	0.0504201680672269	0.949579831932773	0.202666666666667	302.092002868652
5a826dfb-378d-3878-8073-5fab64c9f43f	CeMAPP-DTW w/ RT	timePenalizedPairwiseSimilarity	euclidean	NA	NA	0.5	mziDtwWorkerFactory	0	2	0	Partitioned	Local	0.1	NA	494	890	0	0	1384	22272	0	20888	0.526091586794462	0.356936416184971	1	0	1	0	1.6865	1508.94696807861
5a875a06-1086-3fdd-b3e6-6c0394b32c64	CeMAPP-DTW w/ RT	timePenalizedPairwiseSimilarity	euclidean	NA	NA	2.5	mziDtwWorkerFactory	0	1	1	Partitioned	Local	0.25	NA	541	843	0	0	1384	22272	0	20888	0.562077922077922	0.390895953757225	1	0	1	0	2.6525	1590.46425628662
5a9ef91e-a390-3fde-af0f-10be879534f4	CeMAPP-DTW w/ RT	timePenalizedPairwiseSimilarity	euclidean	NA	NA	3	mziDtwWorkerFactory	0	1	2	Partitioned	Local	0.25	NA	740	644	0	0	1384	22272	0	20888	0.696798493408663	0.534682080924855	1	0	1	0	1.63016666666667	1569.73957824707
5a9f56e1-b6c3-3414-ae27-f4043e57e8ad	BiPACE w/ RT	timePenalizedSimilarity	euclidean	4	0.9	0.25	NA	NA	NA	NA	Unpartitioned	NA	NA	3	621	4	450	69	1384	1360	240	216	0.732311320754717	0.9936	0.579831932773109	0.420168067226891	0.0547945205479452	0.945205479452055	0.186333333333333	168.919296264648
5abac6d8-04e6-3de5-8a9f-c8297d7b9851	BiPACE w/ RT	timePenalizedSimilarity	euclidean	4	0.75	0.25	NA	NA	NA	NA	Unpartitioned	NA	NA	2	705	4	549	110	1384	2416	16	1048	0.718288334182374	0.994358251057828	0.562200956937799	0.437799043062201	0.0350877192982456	0.964912280701754	0.187666666666667	170.178276062012
5abb9d65-2f15-3565-846b-3c323dbfbe2f	BiPACE w/ RT	timePenalizedSimilarity	dot	4	0.75	2.5	NA	NA	NA	NA	Unpartitioned	NA	NA	7	988	16	7	13	1384	1048	360	24	0.988494247123562	0.98406374501992	0.992964824120603	0.00703517587939695	0.551724137931034	0.448275862068966	0.183833333333333	302.743881225586
5ad92785-d7a1-31b1-9745-f7f0f1ce862d	BiPACE w/ RT	timePenalizedSimilarity	linCorr	4	0.25	2.5	NA	NA	NA	NA	Unpartitioned	NA	NA	8	919	9	0	0	1384	952	456	24	0.995127233351381	0.990301724137931	1	0	1	0	0.207833333333333	287.028091430664
5ae138cf-b883-3f2d-8c2e-dc7549826c2b	CeMAPP-DTW	plainPairwiseSimilarity	dot	NA	NA	NA	mziDtwWorkerFactory	0	2	2	Partitioned	Local	0.1	NA	714	622	0	0	1384	22272	48	20936	0.696585365853658	0.534431137724551	1	0	1	0	1.19633333333333	1399.45832061768
5afb374c-a9b6-37b9-863f-4dfe1490b0a3	BiPACE w/ RT	timePenalizedSimilarity	dot	4	0.75	2	NA	NA	NA	NA	Unpartitioned	NA	NA	8	870	10	0	0	1384	904	504	24	0.994285714285714	0.988636363636364	1	0	1	0	0.1735	267.312568664551
5b0adf51-f62b-3cb8-8265-e612929b744f	BiPACE w/ RT	timePenalizedSimilarity	rankCorr	4	0.5	0.25	NA	NA	NA	NA	Unpartitioned	NA	NA	4	640	4	244	40	1384	960	456	32	0.837696335078534	0.993788819875776	0.723981900452489	0.276018099547511	0.0909090909090909	0.909090909090909	0.2165	267.432426452637
5b11caf1-13e5-34fe-82db-e45af5b2fe2f	BiPACE w/ RT	timePenalizedSimilarity	dot	4	0.25	2	NA	NA	NA	NA	Unpartitioned	NA	NA	3	1140	27	64	73	1384	1360	80	56	0.961619569801771	0.976863753213368	0.946843853820598	0.053156146179402	0.27	0.73	241	302.68586730957
5b1517d1-92f4-3d7f-ade6-72a92f55ee7f	BiPACE w/ RT	timePenalizedSimilarity	euclidean	4	0.9	0.25	NA	NA	NA	NA	Unpartitioned	NA	NA	7	119	0	17	0	1384	136	1248	0	0.933333333333333	1	875	125	NA	NA	0.148833333333333	167.71720123291
5b1ee3cd-92dc-3668-8fbd-695c8425312f	CeMAPP-DTW	plainPairwiseSimilarity	dot	NA	NA	NA	mziDtwWorkerFactory	0	2.25	0	Partitioned	Local	0.1	NA	1149	219	0	0	1384	22272	16	20904	0.912991656734207	0.839912280701754	1	0	1	0	1.30383333333333	1495.97814941406
5b20b4b1-b0b0-3499-a55b-6e6265b96b09	BiPACE w/ RT	timePenalizedSimilarity	dot	4	0	1	NA	NA	NA	NA	Unpartitioned	NA	NA	6	1084	22	14	24	1384	1168	240	24	0.983666061705989	0.980108499095841	0.987249544626594	0.0127504553734062	0.478260869565217	0.521739130434783	0.190666666666667	302.710418701172
5b2543ad-4f08-3a28-a232-a9327595bb87	CeMAPP-DTW w/ RT	timePenalizedPairwiseSimilarity	rankCorr	NA	NA	1	mziDtwWorkerFactory	0	1	1	Partitioned	Local	0.1	NA	687	697	0	0	1384	22272	0	20888	0.663447609850314	0.496387283236994	1	0	1	0	13.0505	1540.57958221436
5b304431-86b2-3541-a423-736d06ce6e95	CeMAPP-DTW	plainPairwiseSimilarity	cosine	NA	NA	NA	mziDtwWorkerFactory	0	1	1	Partitioned	Local	0.25	NA	691	685	0	0	1384	22272	8	20896	0.668601838413159	0.502180232558139	1	0	1	0	1.7025	1460.41780090332
5b360c01-a35c-3902-a694-22e7b1d46cc0	BiPACE w/ RT	timePenalizedSimilarity	rankCorr	4	0	0.1	NA	NA	NA	NA	Unpartitioned	NA	NA	4	1158	22	31	77	1384	1312	96	24	0.977627691008864	0.98135593220339	0.973927670311186	0.0260723296888141	0.222222222222222	0.777777777777778	0.242666666666667	556.623931884766
5b933bee-7041-36e9-bff6-19d840d0745d	BiPACE w/ RT	timePenalizedSimilarity	cosine	4	0.75	0.25	NA	NA	NA	NA	Unpartitioned	NA	NA	6	221	1	48	2	1384	272	1112	0	0.90020366598778	0.995495495495496	0.821561338289963	0.178438661710037	0.333333333333333	0.666666666666667	0.1705	169.844116210938
5ba7dd2b-51ec-39ea-94db-0c3887ff2675	BiPACE w/ RT	timePenalizedSimilarity	linCorr	4	0.9	2.5	NA	NA	NA	NA	Unpartitioned	NA	NA	4	1167	8	57	88	1384	1352	64	32	0.972905377240517	0.993191489361702	0.95343137254902	0.0465686274509803	0.0833333333333334	0.916666666666667	0.206833333333333	302.655265808105
5bb14d65-98e8-3be6-ae3f-bcbf23dbe65b	BiPACE w/ RT	timePenalizedSimilarity	cosine	4	0.9	3	NA	NA	NA	NA	Unpartitioned	NA	NA	2	1185	10	62	103	1384	1536	24	176	0.97051597051597	0.99163179916318	0.95028067361668	0.04971932638332	0.088495575221239	0.911504424778761	241	302.779083251953
5bc0c78c-17cd-3332-bd8f-ad7d47506a91	CeMAPP-DTW w/ RT	timePenalizedPairwiseSimilarity	dot	NA	NA	3	mziDtwWorkerFactory	0	2	2	Unpartitioned	Global	0.25	NA	788	580	0	0	1384	22272	16	20904	0.730983302411874	0.576023391812866	1	0	1	0	6.81833333333333	1644.60661315918
5bc3f52d-9376-3b8d-a29a-1c58e4389893	CeMAPP-DTW w/ RT	timePenalizedPairwiseSimilarity	linCorr	NA	NA	2	mziDtwWorkerFactory	0	1	1	Partitioned	Local	0.1	NA	672	704	0	0	1384	22272	8	20896	0.65625	0.488372093023256	1	0	1	0	1742	1547.51757049561
5bc71861-92c2-38af-86bc-9b4a7b8640c2	CeMAPP-DTW w/ RT	timePenalizedPairwiseSimilarity	rankCorr	NA	NA	2.5	mziDtwWorkerFactory	0	2.25	2	Unpartitioned	Global	0.25	NA	740	644	0	0	1384	22272	0	20888	0.696798493408663	0.534682080924855	1	0	1	0	333.738333333333	2035.34991455078
5bfa91e8-da10-3784-a403-6573cf533a31	CeMAPP-DTW	plainPairwiseSimilarity	linCorr	NA	NA	NA	mziDtwWorkerFactory	0	2	2	Partitioned	Local	0.25	NA	639	745	0	0	1384	22272	0	20888	0.63173504695996	0.461705202312139	1	0	1	0	1958	1491.86139678955
5c16fcdf-1c80-3364-bd66-d8a7003a7838	CeMAPP-DTW w/ RT	timePenalizedPairwiseSimilarity	euclidean	NA	NA	2	mziDtwWorkerFactory	0	2	2	Partitioned	Local	0.25	NA	596	756	0	0	1384	22272	32	20920	0.611909650924025	0.440828402366864	1	0	1	0	1.70933333333333	1532.95345306396
5c3be0f8-ae9b-36a8-975d-986b361f740a	BiPACE w/ RT	timePenalizedSimilarity	cosine	4	0.25	2	NA	NA	NA	NA	Unpartitioned	NA	NA	8	903	9	0	0	1384	936	472	24	0.99504132231405	0.990131578947368	1	0	1	0	0.1785	292.604141235352
5c3ff52f-e430-37cc-b398-d89b81470fdb	BiPACE w/ RT	timePenalizedSimilarity	cosine	4	0	0.5	NA	NA	NA	NA	Unpartitioned	NA	NA	7	1018	11	5	14	1384	1072	336	24	0.992202729044834	0.989310009718173	0.995112414467253	0.00488758553274682	0.44	0.56	187	302.533309936523
5c4a654e-d985-3979-917e-d28b368638bf	BiPACE w/ RT	timePenalizedSimilarity	rankCorr	4	0	2.5	NA	NA	NA	NA	Unpartitioned	NA	NA	2	1185	25	36	82	1384	1472	56	144	0.974907445495681	0.979338842975207	0.97051597051597	0.0294840294840295	0.233644859813084	0.766355140186916	0.2605	556.903289794922
5c54a632-cf41-340c-a073-5a4eb1147c82	BiPACE w/ RT	timePenalizedSimilarity	rankCorr	4	0.25	0.25	NA	NA	NA	NA	Unpartitioned	NA	NA	2	959	5	303	117	1384	1760	0	376	0.861635220125786	0.994813278008299	0.759904912836767	0.240095087163233	0.0409836065573771	0.959016393442623	0.256166666666667	300.962471008301
5c69f905-c516-3275-9aa7-26b001ff6a55	CeMAPP-DTW w/ RT	timePenalizedPairwiseSimilarity	euclidean	NA	NA	1	mziDtwWorkerFactory	0	2	0	Partitioned	Local	0.25	NA	804	564	0	0	1384	22272	16	20904	0.740331491712707	0.587719298245614	1	0	1	0	1.61033333333333	1618.50080871582
5c6bb483-b13c-3154-b776-3c63909c35d6	BiPACE w/ RT	timePenalizedSimilarity	rankCorr	4	0.9	0.5	NA	NA	NA	NA	Unpartitioned	NA	NA	5	379	3	131	7	1384	520	864	0	0.849775784753363	0.992146596858639	0.743137254901961	0.256862745098039	0.3	0.7	0.2075	207.506507873535
5c7571ee-602e-3eec-a72b-cc862c5cf767	CeMAPP-DTW w/ RT	timePenalizedPairwiseSimilarity	euclidean	NA	NA	2.5	mziDtwWorkerFactory	0	2.25	2	Unpartitioned	Global	0.1	NA	486	898	0	0	1384	22272	0	20888	0.519786096256684	0.351156069364162	1	0	1	0	10.4433333333333	1841.14305114746
5ca96203-db4d-36cb-8182-55117d1873c2	BiPACE w/ RT	timePenalizedSimilarity	cosine	4	0.25	0.5	NA	NA	NA	NA	Unpartitioned	NA	NA	2	1152	6	105	113	1384	1608	8	232	0.954037267080745	0.994818652849741	0.916467780429594	0.0835322195704057	0.0504201680672269	0.949579831932773	0.203833333333333	302.162940979004
5cb60db3-aaf0-3b6d-a4ee-787cd1916f03	BiPACE w/ RT	timePenalizedSimilarity	linCorr	4	0.75	2	NA	NA	NA	NA	Unpartitioned	NA	NA	3	1187	11	49	97	1384	1432	40	88	0.975349219391948	0.990818030050084	0.960355987055016	0.0396440129449838	0.101851851851852	0.898148148148148	0.237166666666667	303.151252746582
5cbda6d8-0688-3f48-9e50-886808b115f8	CeMAPP-DTW	plainPairwiseSimilarity	linCorr	NA	NA	NA	mziDtwWorkerFactory	0	1	1	Unpartitioned	Global	0.1	NA	689	687	0	0	1384	22272	8	20896	0.667312348668281	0.500726744186046	1	0	1	0	16.2445	1321.29797363281
5cd74f26-5163-3bd7-9f5b-b5bb47a6b61e	BiPACE	plainSimilarity	rankCorr	4	NA	NA	NA	NA	NA	NA	Unpartitioned	NA	NA	8	719	9	0	0	1384	752	656	24	0.993780234968901	0.987637362637363	1	0	1	0	0.217333333333333	505.747398376465
5ce03476-904f-3672-a62e-10d2f9b7976e	BiPACE w/ RT	timePenalizedSimilarity	rankCorr	4	0.9	2.5	NA	NA	NA	NA	Unpartitioned	NA	NA	5	1135	8	47	66	1384	1288	128	32	0.976344086021505	0.993000874890639	0.960236886632826	0.0397631133671743	0.108108108108108	0.891891891891892	0.231333333333333	392.092674255371
5cf98c22-b00d-3c99-966a-17c717852fb3	CeMAPP-DTW w/ RT	timePenalizedPairwiseSimilarity	euclidean	NA	NA	0.5	mziDtwWorkerFactory	0	2	1	Partitioned	Local	0.25	NA	415	953	0	0	1384	22272	16	20904	0.465507571508693	0.303362573099415	1	0	1	0	1.66916666666667	1558.80187988281
5d0ca658-b745-399d-abf3-e7e7defe18b9	BiPACE w/ RT	timePenalizedSimilarity	euclidean	4	0.25	0.5	NA	NA	NA	NA	Unpartitioned	NA	NA	5	1073	6	71	58	1384	1240	176	32	0.96536212325686	0.994439295644115	0.937937062937063	0.0620629370629371	0.09375	0.90625	0.229333333333333	301.998352050781
5d1d9333-9c01-380a-8050-bc86c6840ecf	BiPACE w/ RT	timePenalizedSimilarity	cosine	4	0	0.25	NA	NA	NA	NA	Unpartitioned	NA	NA	7	1018	11	5	14	1384	1072	336	24	0.992202729044834	0.989310009718173	0.995112414467253	0.00488758553274682	0.44	0.56	0.225666666666667	174.853340148926
5d2f199c-6c1c-35b7-833c-dfc88bc67b7b	CeMAPP-DTW w/ RT	timePenalizedPairwiseSimilarity	linCorr	NA	NA	2.5	mziDtwWorkerFactory	0	2	1	Partitioned	Local	0.25	NA	713	663	0	0	1384	22272	8	20896	0.682623264719962	0.518168604651163	1	0	1	0	1.95216666666667	1470.41603851318
5d53b66f-be23-3107-bef9-c37cb4ff11c5	CeMAPP-DTW w/ RT	timePenalizedPairwiseSimilarity	cosine	NA	NA	1	mziDtwWorkerFactory	0	2.25	1	Partitioned	Local	0.25	NA	795	589	0	0	1384	22272	0	20888	0.72969251950436	0.574421965317919	1	0	1	0	1.46166666666667	1489.05438232422
5d58c765-8d9c-32b3-9d81-371288d0889d	CeMAPP-DTW	plainPairwiseSimilarity	euclidean	NA	NA	NA	mziDtwWorkerFactory	0	2.25	2	Partitioned	Local	0.25	NA	607	753	0	0	1384	22272	24	20912	0.617183528215557	0.446323529411765	1	0	1	0	1.7315	1526.00922393799
5d594665-c996-303b-a4cb-adfdb0913254	CeMAPP-DTW w/ RT	timePenalizedPairwiseSimilarity	cosine	NA	NA	2.5	mziDtwWorkerFactory	0	1	0	Partitioned	Local	0.25	NA	750	634	0	0	1384	22272	0	20888	0.7029053420806	0.541907514450867	1	0	1	0	1.5085	1482.54720306396
5d72e71a-544f-3d3f-8440-65a814daf760	BiPACE w/ RT	timePenalizedSimilarity	euclidean	4	0.95	0.25	NA	NA	NA	NA	Unpartitioned	NA	NA	8	544	3	703	102	1384	2416	32	1064	0.606465997770346	0.994515539305302	0.436246992782678	0.563753007217322	0.0285714285714286	0.971428571428571	0.196833333333333	168.398849487305
5d947790-36ee-3913-a429-1045a956d6ed	CeMAPP-DTW w/ RT	timePenalizedPairwiseSimilarity	rankCorr	NA	NA	1	mziDtwWorkerFactory	0	2	2	Partitioned	Local	0.1	NA	730	654	0	0	1384	22272	0	20888	0.690633869441816	0.527456647398844	1	0	1	0	4.10583333333333	1538.91966247559
5d99c787-1257-3e18-9dab-9805a835b795	BiPACE w/ RT	timePenalizedSimilarity	rankCorr	4	0.25	0.5	NA	NA	NA	NA	Unpartitioned	NA	NA	4	1134	6	96	92	1384	1368	56	40	0.956962025316456	0.994736842105263	0.921951219512195	0.0780487804878048	0.0612244897959183	0.938775510204082	0.276666666666667	302.750091552734
5da51590-a899-3862-8a55-2ca1c5aa2fcc	CeMAPP-DTW	plainPairwiseSimilarity	cosine	NA	NA	NA	mziDtwWorkerFactory	0	1	0	Partitioned	Local	0.25	NA	679	697	0	0	1384	22272	8	20896	0.660827250608273	0.493459302325581	1	0	1	0	1.66033333333333	1427.14434051514
5dd08309-8fb0-3c8b-896c-c639f2e93359	CeMAPP-DTW	plainPairwiseSimilarity	euclidean	NA	NA	NA	mziDtwWorkerFactory	0	1	1	Partitioned	Local	0.1	NA	792	584	0	0	1384	22272	8	20896	0.730627306273063	0.575581395348837	1	0	1	0	1505	1503.51903533936
5ddf3b99-8462-3b7e-8713-f54d26effe52	BiPACE w/ RT	timePenalizedSimilarity	cosine	4	0	2.5	NA	NA	NA	NA	Unpartitioned	NA	NA	8	919	9	0	0	1384	952	456	24	0.995127233351381	0.990301724137931	1	0	1	0	0.1725	302.180648803711
5de30b22-c412-388f-b56d-24f2ff8b3099	CeMAPP-DTW w/ RT	timePenalizedPairwiseSimilarity	cosine	NA	NA	2.5	mziDtwWorkerFactory	0	2	0	Partitioned	Local	0.25	NA	705	663	0	0	1384	22272	16	20904	0.680173661360347	0.515350877192982	1	0	1	0	1.62416666666667	1436.83106231689
5e110a0f-79b6-3e29-99db-418539564b83	BiPACE w/ RT	timePenalizedSimilarity	linCorr	4	0.95	0.25	NA	NA	NA	NA	Unpartitioned	NA	NA	2	544	3	703	102	1384	2416	32	1064	0.606465997770346	0.994515539305302	0.436246992782678	0.563753007217322	0.0285714285714286	0.971428571428571	0.162333333333333	168.443145751953
5e31744a-3e8c-3a94-9645-1bd5d8beb053	CeMAPP-DTW w/ RT	timePenalizedPairwiseSimilarity	linCorr	NA	NA	3	mziDtwWorkerFactory	0	1	2	Unpartitioned	Global	0.1	NA	694	682	0	0	1384	22272	8	20896	0.670531400966184	0.504360465116279	1	0	1	0	16.1763333333333	1650.19522857666
5e4bfb9a-671e-32fb-86eb-4085097e29b5	CeMAPP-DTW w/ RT	timePenalizedPairwiseSimilarity	cosine	NA	NA	3	mziDtwWorkerFactory	0	2	1	Partitioned	Local	0.1	NA	719	657	0	0	1384	22272	8	20896	0.686396181384248	0.522529069767442	1	0	1	0	1.4515	1510.83895111084
5e5cbe99-7552-3f95-8293-91cf0d74d880	CeMAPP-DTW	plainPairwiseSimilarity	linCorr	NA	NA	NA	mziDtwWorkerFactory	0	2.25	0	Partitioned	Local	0.25	NA	833	543	0	0	1384	22272	8	20896	0.754187415119964	0.605377906976744	1	0	1	0	3.93566666666667	1373.79481506348
5e686a39-20b0-387e-85b0-9a9a07899582	BiPACE w/ RT	timePenalizedSimilarity	rankCorr	4	0.5	0.25	NA	NA	NA	NA	Unpartitioned	NA	NA	2	795	4	463	114	1384	2072	8	696	0.772970345162858	0.994993742177722	0.631955484896661	0.368044515103339	0.0338983050847458	0.966101694915254	0.209666666666667	299.457626342773
5e88205a-6c87-374b-8ab0-be1e2bffc4ae	BiPACE w/ RT	timePenalizedSimilarity	rankCorr	4	0.25	2	NA	NA	NA	NA	Unpartitioned	NA	NA	5	1152	20	17	59	1384	1280	136	32	0.984194788551901	0.982935153583618	0.985457656116339	0.0145423438836613	0.253164556962025	0.746835443037975	0.262833333333333	556.385314941406
5e88a7cc-734c-3b7a-8fd7-e93f87a3f9f5	BiPACE w/ RT	timePenalizedSimilarity	linCorr	4	0.25	1	NA	NA	NA	NA	Unpartitioned	NA	NA	8	872	8	0	0	1384	904	504	24	0.995433789954338	0.990909090909091	1	0	1	0	0.174166666666667	271.961769104004
5e98aeb2-940c-30f9-adcd-c04c3cd33872	CeMAPP-DTW w/ RT	timePenalizedPairwiseSimilarity	euclidean	NA	NA	0.5	mziDtwWorkerFactory	0	2.25	0	Partitioned	Local	0.25	NA	479	897	0	0	1384	22272	8	20896	0.51644204851752	0.348110465116279	1	0	1	0	2.88616666666667	1629.43505859375
5e9b8c95-75f9-3a39-8957-3d4fc7574193	CeMAPP-DTW w/ RT	timePenalizedPairwiseSimilarity	euclidean	NA	NA	2.5	mziDtwWorkerFactory	0	1	2	Partitioned	Local	0.25	NA	534	850	0	0	1384	22272	0	20888	0.556830031282586	0.385838150289017	1	0	1	0	2.65616666666667	1606.51286315918
5eb588e6-3245-393d-a9ae-25c0297f3beb	CeMAPP-DTW w/ RT	timePenalizedPairwiseSimilarity	euclidean	NA	NA	1	mziDtwWorkerFactory	0	2	2	Partitioned	Local	0.1	NA	NA	NA	NA	NA	NA	NA	NA	NA	NA	NA	NA	NA	NA	NA	NA	NA
5ecb2964-68c3-3500-90e7-a0dad89f017d	CeMAPP-DTW w/ RT	timePenalizedPairwiseSimilarity	rankCorr	NA	NA	1	mziDtwWorkerFactory	0	1	2	Unpartitioned	Global	0.25	NA	687	697	0	0	1384	22272	0	20888	0.663447609850314	0.496387283236994	1	0	1	0	334.4445	2025.24661254883
5edb79ba-2845-3cd8-a5cd-fe281cfa88e6	CeMAPP-DTW w/ RT	timePenalizedPairwiseSimilarity	cosine	NA	NA	3	mziDtwWorkerFactory	0	2.25	1	Partitioned	Local	0.25	NA	782	594	0	0	1384	22272	8	20896	0.724745134383689	0.568313953488372	1	0	1	0	1.66066666666667	1462.9079208374
5f0814af-f154-3fec-9b2a-bb3f357fd137	CeMAPP-DTW w/ RT	timePenalizedPairwiseSimilarity	linCorr	NA	NA	0.5	mziDtwWorkerFactory	0	2	1	Partitioned	Local	0.1	NA	802	582	0	0	1384	22272	0	20888	0.733760292772187	0.579479768786127	1	0	1	0	1.65433333333333	1488.91310119629
5f2a06e2-08f2-3b3a-8f44-bb0e290008f5	CeMAPP-DTW w/ RT	timePenalizedPairwiseSimilarity	linCorr	NA	NA	2.5	mziDtwWorkerFactory	0	2.25	0	Partitioned	Local	0.25	NA	789	587	0	0	1384	22272	8	20896	0.728868360277136	0.573401162790698	1	0	1	0	3.90516666666667	1364.69882965088
5f3b775f-b82e-3f9d-8854-321166906067	CeMAPP-DTW	plainPairwiseSimilarity	dot	NA	NA	NA	mziDtwWorkerFactory	0	1	1	Partitioned	Local	0.1	NA	784	584	0	0	1384	22272	16	20904	0.728624535315985	0.573099415204678	1	0	1	0	1.48433333333333	1487.02745056152
5f3cf7e4-a8ee-3007-b26a-d30edd15cd07	BiPACE w/ RT	timePenalizedSimilarity	linCorr	4	0	3	NA	NA	NA	NA	Unpartitioned	NA	NA	6	1101	21	13	25	1384	1192	224	32	0.98479427549195	0.981283422459893	0.988330341113106	0.0116696588868941	0.456521739130435	0.543478260869565	0.228333333333333	303.211242675781
5f43a980-4f19-3451-bd50-cdf787561bdb	BiPACE w/ RT	timePenalizedSimilarity	euclidean	4	0.9	0.5	NA	NA	NA	NA	Unpartitioned	NA	NA	4	538	4	266	32	1384	880	544	40	0.799405646359584	0.992619926199262	0.669154228855721	0.330845771144279	0.111111111111111	0.888888888888889	0.184166666666667	170.304000854492
5f49033b-0188-3c90-8f92-1a57d7071d2c	BiPACE w/ RT	timePenalizedSimilarity	rankCorr	4	0.95	0.5	NA	NA	NA	NA	Unpartitioned	NA	NA	3	625	4	465	74	1384	1328	216	160	0.72716695753345	0.993640699523052	0.573394495412844	0.426605504587156	0.0512820512820513	0.948717948717949	0.185333333333333	258.550643920898
5f561bdb-3ba7-3178-88c5-405a24486a4d	CeMAPP-DTW w/ RT	timePenalizedPairwiseSimilarity	cosine	NA	NA	2	mziDtwWorkerFactory	0	2	2	Partitioned	Local	0.1	NA	688	696	0	0	1384	22272	0	20888	0.664092664092664	0.497109826589595	1	0	1	0	1.2585	1314.31915283203
5f6933df-54e8-33d3-81ca-9445c315aba7	CeMAPP-DTW w/ RT	timePenalizedPairwiseSimilarity	rankCorr	NA	NA	0.5	mziDtwWorkerFactory	0	1	1	Unpartitioned	Global	0.1	NA	709	675	0	0	1384	22264	0	20880	0.677496416626851	0.51228323699422	1	0	1	0	154.0255	1792.09604644775
5f81668b-64c9-3a5f-bbf6-8abe704dfa5f	BiPACE w/ RT	timePenalizedSimilarity	dot	4	0.9	0.5	NA	NA	NA	NA	Unpartitioned	NA	NA	7	127	0	17	0	1384	144	1240	0	0.937269372693727	1	0.881944444444444	0.118055555555556	NA	NA	126	169.567451477051
5fc4d21b-c0a7-3920-8b79-9af55dedf630	CeMAPP-DTW w/ RT	timePenalizedPairwiseSimilarity	linCorr	NA	NA	0.5	mziDtwWorkerFactory	0	2	2	Partitioned	Local	0.25	NA	706	678	0	0	1384	22272	0	20888	0.675598086124402	0.510115606936416	1	0	1	0	3.93083333333333	1347.62567138672
5fd0804a-2d3c-3536-99ee-0de8430f8d5c	CeMAPP-DTW w/ RT	timePenalizedPairwiseSimilarity	linCorr	NA	NA	1	mziDtwWorkerFactory	0	2.25	1	Partitioned	Local	0.25	NA	720	664	0	0	1384	22272	0	20888	0.684410646387833	0.520231213872832	1	0	1	0	3.93366666666667	1361.59002685547
5feef71d-0de9-300a-a914-0f3bcf45c86a	BiPACE w/ RT	timePenalizedSimilarity	dot	4	0.9	0.1	NA	NA	NA	NA	Unpartitioned	NA	NA	3	360	2	395	27	1384	832	600	48	0.644583706356312	0.994475138121547	0.47682119205298	0.52317880794702	0.0689655172413793	0.931034482758621	173	167.10816192627
600f039d-fd3a-3b4f-b72a-19823276a178	CeMAPP-DTW w/ RT	timePenalizedPairwiseSimilarity	rankCorr	NA	NA	1	mziDtwWorkerFactory	0	2.25	1	Unpartitioned	Global	0.1	NA	718	666	0	0	1384	22272	0	20888	0.683158896289248	0.51878612716763	1	0	1	0	174.052166666667	1787.13828277588
60108786-709f-39ce-a718-a013f920ffa5	CeMAPP-DTW w/ RT	timePenalizedPairwiseSimilarity	dot	NA	NA	2.5	mziDtwWorkerFactory	0	2.25	1	Partitioned	Local	0.25	NA	911	465	0	0	1384	22272	8	20896	0.796676869261041	0.662063953488372	1	0	1	0	1.48833333333333	1471.06673431396
6028a408-fd6f-34f2-9b12-94a5fac6da37	CeMAPP-DTW w/ RT	timePenalizedPairwiseSimilarity	cosine	NA	NA	3	mziDtwWorkerFactory	0	1	2	Partitioned	Local	0.25	NA	690	686	0	0	1384	22272	8	20896	0.667957405614714	0.501453488372093	1	0	1	0	1.74666666666667	1474.97229003906
60405824-5af7-311a-8e26-113d48d6748d	BiPACE w/ RT	timePenalizedSimilarity	linCorr	4	0	0.1	NA	NA	NA	NA	Unpartitioned	NA	NA	7	1013	9	5	13	1384	1064	344	24	0.993137254901961	0.99119373776908	0.995088408644401	0.00491159135559927	0.409090909090909	0.590909090909091	0.224666666666667	174.915962219238
604d3017-beb3-3b7b-9c25-ec9609c6cf02	CeMAPP-DTW w/ RT	timePenalizedPairwiseSimilarity	euclidean	NA	NA	3	mziDtwWorkerFactory	0	2	2	Unpartitioned	Global	0.25	NA	499	885	0	0	1384	22272	0	20888	0.530005310674456	0.360549132947977	1	0	1	0	22.4706666666667	2059.53246307373
60bea0e1-1c95-3622-99ff-f14a69bf0738	CeMAPP-DTW w/ RT	timePenalizedPairwiseSimilarity	dot	NA	NA	2.5	mziDtwWorkerFactory	0	2.25	0	Partitioned	Local	0.1	NA	1120	256	0	0	1384	22272	8	20896	0.897435897435897	0.813953488372093	1	0	1	0	1245	1273.70453643799
60f3d73a-df70-383f-979a-0253d36929b0	CeMAPP-DTW w/ RT	timePenalizedPairwiseSimilarity	rankCorr	NA	NA	3	mziDtwWorkerFactory	0	2.25	1	Partitioned	Local	0.1	NA	729	655	0	0	1384	22272	0	20888	0.690014197823	0.526734104046243	1	0	1	0	13069	1500.41165924072
610fc9ab-5d82-3c0c-8266-fbf539908df6	BiPACE w/ RT	timePenalizedSimilarity	rankCorr	4	0.5	0.5	NA	NA	NA	NA	Unpartitioned	NA	NA	5	917	5	102	48	1384	1088	312	16	0.944873776403916	0.994577006507592	0.899901864573111	0.100098135426889	0.0943396226415094	0.905660377358491	0.24	301.623840332031
611bbdd5-bd64-345b-9c56-dd06f784319c	BiPACE w/ RT	timePenalizedSimilarity	rankCorr	4	0.75	2.5	NA	NA	NA	NA	Unpartitioned	NA	NA	4	1162	18	25	75	1384	1312	104	32	0.981833544571187	0.984745762711864	0.97893850042123	0.02106149957877	0.193548387096774	0.806451612903226	0.265833333333333	325.678352355957
611fd79c-d208-30cb-a4c2-34ace69f395e	BiPACE w/ RT	timePenalizedSimilarity	linCorr	4	0.5	0.5	NA	NA	NA	NA	Unpartitioned	NA	NA	2	1058	5	204	117	1384	1728	0	344	0.91010752688172	0.995296331138288	0.838351822503962	0.161648177496038	0.0409836065573771	0.959016393442623	0.23	301.547378540039
614f08ea-cac8-3504-a8ff-97503172a8cc	CeMAPP-DTW w/ RT	timePenalizedPairwiseSimilarity	cosine	NA	NA	3	mziDtwWorkerFactory	0	2	2	Partitioned	Local	0.25	NA	689	687	0	0	1384	22272	8	20896	0.667312348668281	0.500726744186046	1	0	1	0	1688	1499.48223876953
616d73cf-9af4-3f81-98fb-ac29b4789d90	CeMAPP-DTW w/ RT	timePenalizedPairwiseSimilarity	euclidean	NA	NA	1	mziDtwWorkerFactory	0	2.25	2	Partitioned	Local	0.25	NA	545	823	0	0	1384	22272	16	20904	0.569785676947203	0.398391812865497	1	0	1	0	1.73333333333333	1548.04546356201
61746f8b-303d-30eb-b50a-b493400e1bd7	BiPACE w/ RT	timePenalizedSimilarity	dot	4	0.5	2.5	NA	NA	NA	NA	Unpartitioned	NA	NA	5	1076	25	39	36	1384	1200	208	24	0.971119133574007	0.977293369663942	0.965022421524664	0.0349775784753363	0.409836065573771	0.590163934426229	0.192333333333333	302.208450317383
6175bfa1-faac-3ad2-8da6-131df7a93cdb	BiPACE w/ RT	timePenalizedSimilarity	rankCorr	4	0.9	0.25	NA	NA	NA	NA	Unpartitioned	NA	NA	2	675	4	575	106	1384	2496	24	1136	0.699844479004666	0.994108983799705	0.54	0.46	0.0363636363636364	0.963636363636364	0.2365	297.525756835938
618b13a4-fdf4-383a-bf50-2a80fb884878	CeMAPP-DTW w/ RT	timePenalizedPairwiseSimilarity	cosine	NA	NA	3	mziDtwWorkerFactory	0	2.25	2	Partitioned	Local	0.1	NA	782	594	0	0	1384	22272	8	20896	0.724745134383689	0.568313953488372	1	0	1	0	1.2345	1369.10398864746
618ca95e-9f36-32a1-bf25-282b596bdd4d	CeMAPP-DTW w/ RT	timePenalizedPairwiseSimilarity	linCorr	NA	NA	2.5	mziDtwWorkerFactory	0	1	2	Partitioned	Local	0.25	NA	688	688	0	0	1384	22272	8	20896	0.666666666666667	0.5	1	0	1	0	2.05966666666667	1499.29051971436
618f3574-0db5-36c2-b4d7-ffa42b2b2dcb	BiPACE w/ RT	timePenalizedSimilarity	rankCorr	4	0.75	1	NA	NA	NA	NA	Unpartitioned	NA	NA	2	1145	6	112	113	1384	1616	8	240	0.950996677740864	0.994787141615986	0.910898965791567	0.0891010342084327	0.0504201680672269	0.949579831932773	275	302.874481201172
6195421f-cca9-35bd-82ae-6032c9e1a64c	CeMAPP-DTW w/ RT	timePenalizedPairwiseSimilarity	dot	NA	NA	2.5	mziDtwWorkerFactory	0	2	2	Partitioned	Local	0.25	NA	852	524	0	0	1384	22272	8	20896	0.764811490125673	0.619186046511628	1	0	1	0	1.51216666666667	1479.25099182129
61a7e772-d745-32f8-bb0c-6257bc8bde09	BiPACE w/ RT	timePenalizedSimilarity	euclidean	4	0.25	2.5	NA	NA	NA	NA	Unpartitioned	NA	NA	5	640	24	91	13	1384	800	616	32	0.917562724014337	0.963855421686747	0.875512995896033	0.124487004103967	0.648648648648649	0.351351351351351	0.159166666666667	269.249458312988
61c6e5ec-b3bf-3735-b041-160e66e55d41	BiPACE w/ RT	timePenalizedSimilarity	euclidean	4	0.95	3	NA	NA	NA	NA	Unpartitioned	NA	NA	4	1148	7	81	92	1384	1368	56	40	0.963087248322148	0.993939393939394	0.934092758340114	0.065907241659886	0.0707070707070707	0.929292929292929	0.233166666666667	302.283973693848
61d0740e-71c1-3401-aa64-5348c2b97c26	BiPACE w/ RT	timePenalizedSimilarity	rankCorr	4	0.95	2	NA	NA	NA	NA	Unpartitioned	NA	NA	6	775	4	42	19	1384	856	544	16	0.971177944862155	0.994865211810013	0.94859241126071	0.0514075887392901	0.173913043478261	0.826086956521739	0.233333333333333	301.675445556641
61d0f20f-c15f-3015-94b4-ca74d6d5dd36	BiPACE w/ RT	timePenalizedSimilarity	rankCorr	4	0	0.25	NA	NA	NA	NA	Unpartitioned	NA	NA	5	1130	18	21	55	1384	1248	160	24	0.983036102653328	0.984320557491289	0.981754995655951	0.0182450043440486	0.246575342465753	0.753424657534247	0.247666666666667	556.645606994629
61d61c47-3f96-347b-b25c-8bebc8f09320	CeMAPP-DTW w/ RT	timePenalizedPairwiseSimilarity	dot	NA	NA	1	mziDtwWorkerFactory	0	1	1	Unpartitioned	Global	0.25	NA	803	581	0	0	1384	22272	0	20888	0.734339277549154	0.580202312138728	1	0	1	0	6.81633333333333	1591.23264312744
61ebead5-e9f9-3daf-adc7-7f3cdf4adc26	CeMAPP-DTW w/ RT	timePenalizedPairwiseSimilarity	dot	NA	NA	0.5	mziDtwWorkerFactory	0	2	2	Unpartitioned	Global	0.1	NA	789	595	0	0	1384	22272	0	20888	0.726184997699034	0.570086705202312	1	0	1	0	2794	1549.85223388672
61eed7b1-3f23-33b3-95c2-12fbc3460765	BiPACE w/ RT	timePenalizedSimilarity	linCorr	4	0.25	1	NA	NA	NA	NA	Unpartitioned	NA	NA	4	1169	17	38	80	1384	1336	80	32	0.977016297534475	0.98566610455312	0.968516984258492	0.0314830157415079	0.175257731958763	0.824742268041237	201	302.852493286133
621137fc-439a-3ec1-bb35-d9beb9e0436b	BiPACE w/ RT	timePenalizedSimilarity	euclidean	4	0.9	1	NA	NA	NA	NA	Unpartitioned	NA	NA	4	939	5	228	76	1384	1280	136	32	0.889625769777357	0.994703389830508	0.804627249357326	0.195372750642674	0.0617283950617284	0.938271604938272	0.202666666666667	292.844253540039
62124ec1-c9b5-3f70-9749-f748b9447e12	BiPACE w/ RT	timePenalizedSimilarity	linCorr	4	0.25	1	NA	NA	NA	NA	Unpartitioned	NA	NA	2	1187	17	54	94	1384	1520	32	168	0.970961145194274	0.985880398671096	0.956486704270749	0.0435132957292506	0.153153153153153	0.846846846846847	0.202833333333333	302.916709899902
62240604-57e8-3693-a1ad-f289c3b24436	CeMAPP-DTW w/ RT	timePenalizedPairwiseSimilarity	cosine	NA	NA	3	mziDtwWorkerFactory	0	2.25	1	Partitioned	Local	0.1	NA	782	594	0	0	1384	22272	8	20896	0.724745134383689	0.568313953488372	1	0	1	0	1.25433333333333	1363.22177124023
62277d10-71da-3cca-97a1-de0fdca3644b	BiPACE w/ RT	timePenalizedSimilarity	dot	4	0.25	0.1	NA	NA	NA	NA	Unpartitioned	NA	NA	7	112	0	16	0	1384	128	1256	0	0.933333333333333	1	875	125	NA	NA	0.145166666666667	168.913124084473
62456e7a-42b5-397c-9059-f459030ca46f	CeMAPP-DTW w/ RT	timePenalizedPairwiseSimilarity	euclidean	NA	NA	2	mziDtwWorkerFactory	0	2.25	2	Partitioned	Local	0.25	NA	537	807	0	0	1384	22272	40	20928	0.57097288676236	0.399553571428571	1	0	1	0	1.71983333333333	1555.50441741943
624592e0-e714-30aa-83f1-f214af456cdb	BiPACE w/ RT	timePenalizedSimilarity	cosine	4	0	2.5	NA	NA	NA	NA	Unpartitioned	NA	NA	4	1206	26	28	84	1384	1376	40	32	0.978102189781022	0.978896103896104	0.977309562398703	0.0226904376012966	0.236363636363636	0.763636363636364	0.204833333333333	302.90113067627
626cdf17-6ead-3593-ab93-e861e4111386	CeMAPP-DTW w/ RT	timePenalizedPairwiseSimilarity	dot	NA	NA	2	mziDtwWorkerFactory	0	1	0	Partitioned	Local	0.1	NA	726	650	0	0	1384	22272	8	20896	0.690770694576594	0.527616279069767	1	0	1	0	1.34433333333333	1446.5425491333
626d89f4-adc3-3945-80b0-01e4ff9bf794	CeMAPP-DTW w/ RT	timePenalizedPairwiseSimilarity	euclidean	NA	NA	3	mziDtwWorkerFactory	0	1	2	Partitioned	Local	0.1	NA	595	773	0	0	1384	22272	16	20904	0.606214977075904	0.434941520467836	1	0	1	0	1.82833333333333	1576.74448394775
628d66e7-8ab7-3af0-9ab2-607e475cf5ed	CeMAPP-DTW w/ RT	timePenalizedPairwiseSimilarity	cosine	NA	NA	1	mziDtwWorkerFactory	0	2.25	0	Partitioned	Local	0.25	NA	900	476	0	0	1384	22272	8	20896	0.790861159929701	0.654069767441861	1	0	1	0	1.38633333333333	1484.39806365967
628f71eb-73db-3cdf-a4b4-956c3f7e026b	CeMAPP-DTW w/ RT	timePenalizedPairwiseSimilarity	linCorr	NA	NA	0.5	mziDtwWorkerFactory	0	2	0	Unpartitioned	Global	0.25	NA	706	678	0	0	1384	22272	0	20888	0.675598086124402	0.510115606936416	1	0	1	0	36.3051666666667	1844.41355895996
6293c3ec-6b2e-30ee-a3e2-aafdc613583d	CeMAPP-DTW w/ RT	timePenalizedPairwiseSimilarity	dot	NA	NA	2.5	mziDtwWorkerFactory	0	1	0	Partitioned	Local	0.1	NA	719	649	0	0	1384	22272	16	20904	0.689027311931001	0.525584795321637	1	0	1	0	1.20816666666667	1352.59784698486
62962bfa-1d42-3d58-8bc6-16d36e2494ce	CeMAPP-DTW w/ RT	timePenalizedPairwiseSimilarity	euclidean	NA	NA	2	mziDtwWorkerFactory	0	2	0	Partitioned	Local	0.25	NA	853	515	0	0	1384	22272	16	20904	0.768122467357046	0.623538011695906	1	0	1	0	1576	1526.6515045166
62cb73d8-d857-32cf-838b-fd9ec2d9cf82	CeMAPP-DTW w/ RT	timePenalizedPairwiseSimilarity	rankCorr	NA	NA	2	mziDtwWorkerFactory	0	2.25	0	Unpartitioned	Global	0.1	NA	745	639	0	0	1384	22272	0	20888	0.699859088774072	0.538294797687861	1	0	1	0	150.817166666667	1775.80868530273
62f8f93e-2d37-316a-92a5-44f97c0781ed	CeMAPP-DTW w/ RT	timePenalizedPairwiseSimilarity	cosine	NA	NA	0.5	mziDtwWorkerFactory	0	2	0	Partitioned	Local	0.1	NA	879	497	0	0	1384	22272	8	20896	0.77960088691796	0.638808139534884	1	0	1	0	1.3075	1512.67963409424
6324d46d-5e38-331c-8d7d-b716a84bc490	BiPACE w/ RT	timePenalizedSimilarity	dot	4	0	0.5	NA	NA	NA	NA	Unpartitioned	NA	NA	6	1071	17	16	24	1384	1152	256	24	0.984827586206897	0.984375	0.985280588776449	0.014719411223551	0.414634146341463	0.585365853658537	0.192833333333333	302.729858398438
6330eabc-f996-32f8-ab8e-6a08556630ad	CeMAPP-DTW w/ RT	timePenalizedPairwiseSimilarity	euclidean	NA	NA	1	mziDtwWorkerFactory	0	1	2	Partitioned	Local	0.25	NA	742	634	0	0	1384	22272	8	20896	0.700661000944287	0.539244186046512	1	0	1	0	1.71433333333333	1525.55745697021
635273e7-2935-3e43-8d87-68cd24b234f4	BiPACE w/ RT	timePenalizedSimilarity	linCorr	4	0.9	1	NA	NA	NA	NA	Unpartitioned	NA	NA	4	939	5	228	76	1384	1280	136	32	0.889625769777357	0.994703389830508	0.804627249357326	0.195372750642674	0.0617283950617284	0.938271604938272	0.169333333333333	257.06290435791
6368084c-077b-3f4b-8f99-2a294c904515	BiPACE w/ RT	timePenalizedSimilarity	euclidean	4	0.9	0.1	NA	NA	NA	NA	Unpartitioned	NA	NA	4	209	0	166	1	1384	376	1008	0	0.715753424657534	1	0.557333333333333	0.442666666666667	0	1	0.162333333333333	166.727600097656
636d2808-a194-3348-9222-5a255c3d9c6f	CeMAPP-DTW w/ RT	timePenalizedPairwiseSimilarity	cosine	NA	NA	3	mziDtwWorkerFactory	0	2.25	2	Partitioned	Local	0.1	NA	790	594	0	0	1384	22272	0	20888	0.726770929162834	0.570809248554913	1	0	1	0	1.2765	1503.51044464111
6375037f-8e45-3562-9a5f-4fc9e1a4c503	BiPACE w/ RT	timePenalizedSimilarity	cosine	4	0.75	2	NA	NA	NA	NA	Unpartitioned	NA	NA	7	984	8	2	14	1384	1032	376	24	0.994944388270981	0.991935483870968	0.997971602434077	0.00202839756592288	0.363636363636364	0.636363636363636	0.186166666666667	302.41682434082
63977f7c-6fed-3fdb-9d0a-bba4cca57f50	CeMAPP-DTW w/ RT	timePenalizedPairwiseSimilarity	euclidean	NA	NA	1	mziDtwWorkerFactory	0	1	1	Partitioned	Local	0.25	NA	785	591	0	0	1384	22272	8	20896	0.726515502082369	0.570494186046512	1	0	1	0	1.68516666666667	1543.3576965332
63a25b07-7bab-313c-bf8d-503d0058e064	CeMAPP-DTW	plainPairwiseSimilarity	dot	NA	NA	NA	mziDtwWorkerFactory	0	2	2	Unpartitioned	Global	0.25	NA	612	652	0	0	1384	22272	120	21008	0.652452025586354	0.484177215189873	1	0	1	0	7.00366666666667	1764.46520996094
63c0b2c3-4d74-30fd-b7e2-fd82427fdebd	BiPACE w/ RT	timePenalizedSimilarity	rankCorr	4	0	1	NA	NA	NA	NA	Unpartitioned	NA	NA	7	1018	11	5	14	1384	1072	336	24	0.992202729044834	0.989310009718173	0.995112414467253	0.00488758553274682	0.44	0.56	0.2475	556.596374511719
641af189-c681-31a3-a35c-711c7f1ab9c0	BiPACE w/ RT	timePenalizedSimilarity	rankCorr	4	0.5	0.5	NA	NA	NA	NA	Unpartitioned	NA	NA	2	1058	5	204	117	1384	1728	0	344	0.91010752688172	0.995296331138288	0.838351822503962	0.161648177496038	0.0409836065573771	0.959016393442623	0.258166666666667	301.854423522949
641b376f-59c2-3419-bbbe-794265757030	BiPACE w/ RT	timePenalizedSimilarity	linCorr	4	0.95	1	NA	NA	NA	NA	Unpartitioned	NA	NA	6	381	3	62	2	1384	448	936	0	0.921402660217654	0.9921875	0.860045146726862	0.139954853273138	0.6	0.4	0.137166666666667	171.252944946289
642ea2df-a452-3349-9ce8-8b5e1f659733	BiPACE w/ RT	timePenalizedSimilarity	cosine	4	0	1	NA	NA	NA	NA	Unpartitioned	NA	NA	3	1176	26	39	79	1384	1400	64	80	0.97310715763343	0.978369384359401	0.967901234567901	0.0320987654320988	0.247619047619048	0.752380952380952	0.205333333333333	302.872985839844
64562c4a-3dc9-34e4-8aa9-a27e56c555c6	CeMAPP-DTW w/ RT	timePenalizedPairwiseSimilarity	euclidean	NA	NA	2	mziDtwWorkerFactory	0	2	0	Unpartitioned	Global	0.1	NA	425	959	0	0	1384	22272	0	20888	0.469872857932559	0.307080924855491	1	0	1	0	10314	1856.12884521484
6467fe9c-c58d-3561-8a9d-a89ed693412e	CeMAPP-DTW w/ RT	timePenalizedPairwiseSimilarity	euclidean	NA	NA	1	mziDtwWorkerFactory	0	1	0	Partitioned	Local	0.1	NA	953	423	0	0	1384	22272	8	20896	0.818376985830829	0.692587209302326	1	0	1	0	1445	1510.31977844238
646d9969-197c-3191-8f90-453d1b7109cc	CeMAPP-DTW w/ RT	timePenalizedPairwiseSimilarity	rankCorr	NA	NA	3	mziDtwWorkerFactory	0	2.25	2	Partitioned	Local	0.1	NA	729	655	0	0	1384	22272	0	20888	0.690014197823	0.526734104046243	1	0	1	0	13.0545	1535.60559082031
6476dcb2-226c-30b4-905a-1680b65fd259	CeMAPP-DTW w/ RT	timePenalizedPairwiseSimilarity	cosine	NA	NA	0.5	mziDtwWorkerFactory	0	2	0	Partitioned	Local	0.1	NA	723	661	0	0	1384	22272	0	20888	0.686283815851922	0.522398843930636	1	0	1	0	1.18466666666667	1354.87417602539
64807175-ddc1-35c4-8396-5858c76386ca	BiPACE w/ RT	timePenalizedSimilarity	linCorr	4	0.25	2	NA	NA	NA	NA	Unpartitioned	NA	NA	2	1194	25	35	82	1384	1480	48	144	0.975490196078431	0.979491386382281	0.971521562245728	0.0284784377542717	0.233644859813084	0.766355140186916	0.2095	303.314331054688
648f2e85-5df3-3694-a908-a82b4de7785d	BiPACE w/ RT	timePenalizedSimilarity	linCorr	4	0.25	0.1	NA	NA	NA	NA	Unpartitioned	NA	NA	7	112	0	16	0	1384	128	1256	0	0.933333333333333	1	875	125	NA	NA	0.156166666666667	169.189346313477
649bf8e3-9c5b-3659-8331-96acb2dd1a96	CeMAPP-DTW w/ RT	timePenalizedPairwiseSimilarity	dot	NA	NA	2	mziDtwWorkerFactory	0	2	2	Partitioned	Local	0.1	NA	865	511	0	0	1384	22272	8	20896	0.771976796073181	0.628633720930233	1	0	1	0	1.26966666666667	1281.27543640137
64a054d7-abb5-3aad-99e1-a4af36d6d059	BiPACE w/ RT	timePenalizedSimilarity	rankCorr	4	0.25	2.5	NA	NA	NA	NA	Unpartitioned	NA	NA	5	1157	22	20	57	1384	1288	128	32	0.982173174872666	0.981340118744699	0.983007646559048	0.0169923534409516	0.278481012658228	0.721518987341772	0.291166666666667	556.985092163086
64ef276c-9469-3755-9ce1-0e0c15a76531	BiPACE w/ RT	timePenalizedSimilarity	euclidean	4	0.75	2	NA	NA	NA	NA	Unpartitioned	NA	NA	2	1184	9	58	101	1384	1512	32	160	0.972484599589322	0.992455993294216	0.953301127214171	0.0466988727858293	0.0818181818181818	0.918181818181818	0.204166666666667	302.574699401855
6503268b-f456-34fb-9808-fbcd4ec72fc0	CeMAPP-DTW w/ RT	timePenalizedPairwiseSimilarity	dot	NA	NA	2.5	mziDtwWorkerFactory	0	1	1	Partitioned	Local	0.1	NA	768	600	0	0	1384	22272	16	20904	0.719101123595506	0.56140350877193	1	0	1	0	1.23766666666667	1319.39905548096
6522be87-a808-3322-a1fd-586d279f3f27	CeMAPP-DTW w/ RT	timePenalizedPairwiseSimilarity	euclidean	NA	NA	2	mziDtwWorkerFactory	0	2	0	Unpartitioned	Global	0.25	NA	425	959	0	0	1384	22272	0	20888	0.469872857932559	0.307080924855491	1	0	1	0	22.7866666666667	2199.20491790771
65482b85-0795-39ba-8b49-4ec711db2b9e	CeMAPP-DTW w/ RT	timePenalizedPairwiseSimilarity	rankCorr	NA	NA	1	mziDtwWorkerFactory	0	2	2	Unpartitioned	Global	0.1	NA	722	662	0	0	1384	22272	0	20888	0.685660018993352	0.521676300578035	1	0	1	0	160168	1870.41844177246
654fec84-9408-30d1-a78e-0aad0e7b1b55	BiPACE w/ RT	timePenalizedSimilarity	rankCorr	4	0.25	2	NA	NA	NA	NA	Unpartitioned	NA	NA	3	1185	24	39	80	1384	1408	56	80	0.974106041923551	0.98014888337469	0.968137254901961	0.0318627450980392	0.230769230769231	0.769230769230769	0.255166666666667	556.442283630371
65556188-3e62-321f-a0c0-50c08e6ceff9	BiPACE w/ RT	timePenalizedSimilarity	dot	4	0.25	0.5	NA	NA	NA	NA	Unpartitioned	NA	NA	3	1152	6	105	113	1384	1472	8	96	0.954037267080745	0.994818652849741	0.916467780429594	0.0835322195704057	0.0504201680672269	0.949579831932773	0.236166666666667	302.263069152832
657075f5-d422-35c0-8567-7bcd653331ab	BiPACE w/ RT	timePenalizedSimilarity	rankCorr	4	0.75	2	NA	NA	NA	NA	Unpartitioned	NA	NA	4	1172	11	39	82	1384	1336	80	32	0.979114452798663	0.990701606086221	0.967795210569777	0.032204789430223	0.118279569892473	0.881720430107527	261	303.251091003418
6575227c-f59d-3ce8-b0ef-c47f32da68d7	BiPACE w/ RT	timePenalizedSimilarity	dot	4	0.25	1	NA	NA	NA	NA	Unpartitioned	NA	NA	8	878	10	0	0	1384	912	496	24	0.994337485843715	0.988738738738739	1	0	1	0	0.168666666666667	270.331329345703
658fbfe8-f49c-3f73-9efd-72898da3f8be	CeMAPP-DTW w/ RT	timePenalizedPairwiseSimilarity	cosine	NA	NA	1	mziDtwWorkerFactory	0	1	0	Unpartitioned	Global	0.25	NA	695	689	0	0	1384	22272	0	20888	0.668590668590669	0.502167630057804	1	0	1	0	10402	1621.91213226318
65a7ea2d-be55-3205-9701-6f3e9231fb88	BiPACE w/ RT	timePenalizedSimilarity	rankCorr	4	0.75	0.5	NA	NA	NA	NA	Unpartitioned	NA	NA	5	589	5	133	17	1384	760	640	16	0.895136778115502	0.991582491582492	0.815789473684211	0.184210526315789	0.227272727272727	0.772727272727273	0.212833333333333	300.287467956543
65d562da-88c1-3cce-b9a2-29ba67f47f7e	BiPACE w/ RT	timePenalizedSimilarity	rankCorr	4	0	0.25	NA	NA	NA	NA	Unpartitioned	NA	NA	6	1071	17	16	24	1384	1152	256	24	0.984827586206897	0.984375	0.985280588776449	0.014719411223551	0.414634146341463	0.585365853658537	0.279333333333333	556.819938659668
660dabcd-9567-3f58-9287-9b25ddd35cde	BiPACE w/ RT	timePenalizedSimilarity	linCorr	4	0.25	0.25	NA	NA	NA	NA	Unpartitioned	NA	NA	8	296	0	0	0	1384	296	1088	0	1	1	1	0	NA	NA	141	172.495956420898
66102448-bf91-3fe9-b89f-95eb436a303e	CeMAPP-DTW	plainPairwiseSimilarity	cosine	NA	NA	NA	mziDtwWorkerFactory	0	2.25	1	Partitioned	Local	0.25	NA	770	606	0	0	1384	22272	8	20896	0.717614165890028	0.559593023255814	1	0	1	0	1.63983333333333	1478.11916351318
66470b03-2fe7-3873-9a07-d87c15556caa	CeMAPP-DTW w/ RT	timePenalizedPairwiseSimilarity	linCorr	NA	NA	2.5	mziDtwWorkerFactory	0	1	2	Partitioned	Local	0.1	NA	687	689	0	0	1384	22272	8	20896	0.666020358700921	0.499273255813953	1	0	1	0	1683	1542.29644012451
6666e5dc-6746-36b9-b1ab-944ba66401e0	CeMAPP-DTW w/ RT	timePenalizedPairwiseSimilarity	dot	NA	NA	2	mziDtwWorkerFactory	0	2.25	2	Partitioned	Local	0.25	NA	866	518	0	0	1384	22272	0	20888	0.769777777777778	0.625722543352601	1	0	1	0	1.45666666666667	1504.66278076172
667d2920-6331-3056-8e08-e0f87bd6b93d	CeMAPP-DTW w/ RT	timePenalizedPairwiseSimilarity	euclidean	NA	NA	2.5	mziDtwWorkerFactory	0	1	0	Partitioned	Local	0.25	NA	1023	353	0	0	1384	22272	8	20896	0.852855356398499	0.743459302325581	1	0	1	0	1.5685	1518.71842193604
669bdc19-6de3-3adf-aad4-a3947fe5bd82	CeMAPP-DTW	plainPairwiseSimilarity	rankCorr	NA	NA	NA	mziDtwWorkerFactory	0	2	1	Partitioned	Local	0.1	NA	612	772	0	0	1384	22272	0	20888	0.613226452905812	0.442196531791907	1	0	1	0	4064	1562.85846710205
66a1bac9-d3c2-3150-9a7a-b32542c9be02	BiPACE w/ RT	timePenalizedSimilarity	rankCorr	4	0.9	2	NA	NA	NA	NA	Unpartitioned	NA	NA	6	996	7	32	29	1384	1088	320	24	0.980797636632201	0.993020937188435	0.968871595330739	0.0311284046692607	0.194444444444444	0.805555555555556	0.213666666666667	302.449729919434
66b372c6-5ae7-37d5-9a7d-9317db080598	CeMAPP-DTW	plainPairwiseSimilarity	euclidean	NA	NA	NA	mziDtwWorkerFactory	0	2	2	Unpartitioned	Global	0.1	NA	449	935	0	0	1384	22272	0	20888	0.489907255864703	0.324421965317919	1	0	1	0	10.5136666666667	1847.89180755615
66cd5ea3-50a6-314c-94de-7d7c52cc5566	BiPACE w/ RT	timePenalizedSimilarity	linCorr	4	0.25	2	NA	NA	NA	NA	Unpartitioned	NA	NA	3	1194	25	35	82	1384	1416	48	80	0.975490196078431	0.979491386382281	0.971521562245728	0.0284784377542717	0.233644859813084	0.766355140186916	0.2505	271.500419616699
66d96c8f-d2a5-3bd0-a070-77dc81d5d680	BiPACE w/ RT	timePenalizedSimilarity	rankCorr	4	0.75	0.1	NA	NA	NA	NA	Unpartitioned	NA	NA	7	544	3	703	102	1384	2416	32	1064	0.606465997770346	0.994515539305302	0.436246992782678	0.563753007217322	0.0285714285714286	0.971428571428571	0.188166666666667	168.454742431641
66e08582-46ed-31cc-800e-ff0619a00325	CeMAPP-DTW w/ RT	timePenalizedPairwiseSimilarity	cosine	NA	NA	3	mziDtwWorkerFactory	0	2.25	2	Unpartitioned	Global	0.25	NA	782	594	0	0	1384	22272	8	20896	0.724745134383689	0.568313953488372	1	0	1	0	10.1845	1694.91016387939
66f51b25-17c7-3911-b134-356921260e1f	BiPACE w/ RT	timePenalizedSimilarity	rankCorr	4	0	2	NA	NA	NA	NA	Unpartitioned	NA	NA	3	1185	24	39	80	1384	1408	56	80	0.974106041923551	0.98014888337469	0.968137254901961	0.0318627450980392	0.230769230769231	0.769230769230769	256	556.922500610352
66f57a96-f36c-34d3-8bd4-b33600691357	CeMAPP-DTW w/ RT	timePenalizedPairwiseSimilarity	linCorr	NA	NA	2.5	mziDtwWorkerFactory	0	1	0	Unpartitioned	Global	0.1	NA	692	684	0	0	1384	22272	8	20896	0.669245647969052	0.502906976744186	1	0	1	0	16.4858333333333	1308.52861785889
67036612-3dc0-3e66-a7cb-f57bf284b105	CeMAPP-DTW w/ RT	timePenalizedPairwiseSimilarity	rankCorr	NA	NA	0.5	mziDtwWorkerFactory	0	2	0	Unpartitioned	Global	0.1	NA	709	675	0	0	1384	22272	0	20888	0.677496416626851	0.51228323699422	1	0	1	0	152.216666666667	1794.22421264648
670c97b5-fdce-344d-be60-a5982e6f66c4	CeMAPP-DTW w/ RT	timePenalizedPairwiseSimilarity	euclidean	NA	NA	3	mziDtwWorkerFactory	0	1	2	Unpartitioned	Global	0.1	NA	507	877	0	0	1384	22272	0	20888	0.536224219989423	0.366329479768786	1	0	1	0	10.3115	1786.42027282715
670eba21-b28f-3609-b9ba-2eda3d607093	BiPACE w/ RT	timePenalizedSimilarity	euclidean	4	0.75	0.25	NA	NA	NA	NA	Unpartitioned	NA	NA	4	508	4	259	29	1384	824	584	24	0.794370602032838	0.9921875	0.66232073011734	0.33767926988266	0.121212121212121	0.878787878787879	0.149166666666667	169.897003173828
67115c49-694d-34d6-805c-8c9244198559	CeMAPP-DTW w/ RT	timePenalizedPairwiseSimilarity	dot	NA	NA	2	mziDtwWorkerFactory	0	2	1	Unpartitioned	Global	0.25	NA	862	522	0	0	1384	22272	0	20888	0.767586821015138	0.622832369942196	1	0	1	0	6.73116666666667	1609.49685668945
671fccca-82f0-3abf-a7dd-7e9652520a94	CeMAPP-DTW w/ RT	timePenalizedPairwiseSimilarity	linCorr	NA	NA	0.5	mziDtwWorkerFactory	0	2	1	Partitioned	Local	0.25	NA	706	678	0	0	1384	22272	0	20888	0.675598086124402	0.510115606936416	1	0	1	0	3.95233333333333	1406.51415252686
6724893a-541f-33af-8e05-69265d4252ff	CeMAPP-DTW w/ RT	timePenalizedPairwiseSimilarity	euclidean	NA	NA	3	mziDtwWorkerFactory	0	2	2	Partitioned	Local	0.25	NA	481	895	0	0	1384	22272	8	20896	0.518039849219171	0.349563953488372	1	0	1	0	2.69933333333333	1549.16955566406
6753deee-cfcf-35ed-9672-6014511d33a3	CeMAPP-DTW w/ RT	timePenalizedPairwiseSimilarity	rankCorr	NA	NA	2.5	mziDtwWorkerFactory	0	1	2	Unpartitioned	Global	0.1	NA	607	761	0	0	1384	22272	16	20904	0.614683544303797	0.443713450292398	1	0	1	0	165.4515	1792.40830993652
675f1d6f-b588-3c6f-afdf-0885e8975090	CeMAPP-DTW w/ RT	timePenalizedPairwiseSimilarity	dot	NA	NA	2.5	mziDtwWorkerFactory	0	2	1	Partitioned	Local	0.1	NA	833	543	0	0	1384	22272	8	20896	0.754187415119964	0.605377906976744	1	0	1	0	1.18	1329.94442749023
678574e2-e1c8-335e-afb9-217039e86ace	BiPACE w/ RT	timePenalizedSimilarity	linCorr	4	0.25	0.25	NA	NA	NA	NA	Unpartitioned	NA	NA	2	959	5	303	117	1384	1760	0	376	0.861635220125786	0.994813278008299	0.759904912836767	0.240095087163233	0.0409836065573771	0.959016393442623	0.186333333333333	294.8798828125
6788f295-517f-3ea1-b1ac-05a8b23766e5	CeMAPP-DTW w/ RT	timePenalizedPairwiseSimilarity	linCorr	NA	NA	0.5	mziDtwWorkerFactory	0	1	0	Partitioned	Local	0.25	NA	460	916	0	0	1384	22264	8	20888	0.501089324618736	0.334302325581395	1	0	1	0	1.88866666666667	1499.54558563232
678b7d3c-b593-33b8-bc9f-d8bcaf4c163e	BiPACE w/ RT	timePenalizedSimilarity	rankCorr	4	0	0.25	NA	NA	NA	NA	Unpartitioned	NA	NA	4	1158	22	31	77	1384	1312	96	24	0.977627691008864	0.98135593220339	0.973927670311186	0.0260723296888141	0.222222222222222	0.777777777777778	0.2505	556.674530029297
67ab5b9b-5af7-3f8b-8edd-2f97d26fe828	BiPACE w/ RT	timePenalizedSimilarity	rankCorr	4	0	0.1	NA	NA	NA	NA	Unpartitioned	NA	NA	2	1166	22	43	81	1384	1464	72	152	0.972882770129328	0.981481481481482	0.964433416046319	0.0355665839536807	0.213592233009709	0.786407766990291	293	557.042327880859
67afe584-1c52-37f5-b20c-eba632dded83	BiPACE w/ RT	timePenalizedSimilarity	linCorr	4	0.9	3	NA	NA	NA	NA	Unpartitioned	NA	NA	4	1158	10	38	82	1384	1320	96	32	0.979695431472081	0.991438356164384	0.968227424749164	0.0317725752508361	0.108695652173913	0.891304347826087	0.239166666666667	302.932716369629
67c20fc6-fe17-38d3-ae3f-26994caa400a	BiPACE	plainSimilarity	dot	4	NA	NA	NA	NA	NA	NA	Unpartitioned	NA	NA	7	705	26	10	3	1384	768	640	24	0.975103734439834	0.964432284541724	0.986013986013986	0.013986013986014	0.896551724137931	0.103448275862069	0.193666666666667	171.612533569336
67cd924f-36fc-3d9b-9542-422ac26963bf	BiPACE w/ RT	timePenalizedSimilarity	cosine	4	0.9	3	NA	NA	NA	NA	Unpartitioned	NA	NA	4	1158	10	38	82	1384	1320	96	32	0.979695431472081	0.991438356164384	0.968227424749164	0.0317725752508361	0.108695652173913	0.891304347826087	0.239333333333333	302.677238464355
683a8e68-bc5d-317e-91ef-3931d11e88e8	CeMAPP-DTW w/ RT	timePenalizedPairwiseSimilarity	linCorr	NA	NA	2	mziDtwWorkerFactory	0	2.25	2	Unpartitioned	Global	0.25	NA	749	627	0	0	1384	22272	8	20896	0.704941176470588	0.544331395348837	1	0	1	0	36.5743333333333	1728.72122955322
683c1c6d-6ec6-3ed1-9b68-9094fc69e238	CeMAPP-DTW w/ RT	timePenalizedPairwiseSimilarity	euclidean	NA	NA	0.5	mziDtwWorkerFactory	0	2	2	Partitioned	Local	0.1	NA	629	747	0	0	1384	22272	8	20896	0.627431421446384	0.457122093023256	1	0	1	0	1.45616666666667	1539.98499298096
683f30be-f0ae-3fa6-8a43-ad1b5a25e16d	CeMAPP-DTW w/ RT	timePenalizedPairwiseSimilarity	euclidean	NA	NA	3	mziDtwWorkerFactory	0	2	1	Unpartitioned	Global	0.25	NA	499	885	0	0	1384	22272	0	20888	0.530005310674456	0.360549132947977	1	0	1	0	22.8511666666667	2139.41703033447
6849fb02-72e2-379c-9ebb-bf6df81f5a5d	CeMAPP-DTW w/ RT	timePenalizedPairwiseSimilarity	cosine	NA	NA	2.5	mziDtwWorkerFactory	0	2	1	Unpartitioned	Global	0.1	NA	686	682	0	0	1384	22272	16	20904	0.667964946445959	0.501461988304094	1	0	1	0	4628	1483.57628631592
686285f8-952d-374d-b5fb-daa725d0d929	CeMAPP-DTW w/ RT	timePenalizedPairwiseSimilarity	cosine	NA	NA	2	mziDtwWorkerFactory	0	2.25	0	Partitioned	Local	0.1	NA	975	393	0	0	1384	22272	16	20904	0.832266325224072	0.712719298245614	1	0	1	0	1.34616666666667	1495.11700439453
6878a879-d98c-3ec4-b5aa-e8cd1e39fc3c	BiPACE w/ RT	timePenalizedSimilarity	cosine	4	0.75	0.25	NA	NA	NA	NA	Unpartitioned	NA	NA	8	705	4	549	110	1384	2416	16	1048	0.718288334182374	0.994358251057828	0.562200956937799	0.437799043062201	0.0350877192982456	0.964912280701754	0.192166666666667	170.210838317871
688e3608-e974-356a-9b87-320849de9f20	CeMAPP-DTW	plainPairwiseSimilarity	rankCorr	NA	NA	NA	mziDtwWorkerFactory	0	1	1	Partitioned	Local	0.25	NA	544	832	0	0	1384	22272	8	20896	0.566666666666667	0.395348837209302	1	0	1	0	27.6613333333333	1512.23638153076
688fbfe0-4275-3ec9-ac3d-ac11aa9e6f44	BiPACE w/ RT	timePenalizedSimilarity	rankCorr	4	0.25	3	NA	NA	NA	NA	Unpartitioned	NA	NA	6	1094	20	14	24	1384	1184	232	32	0.984698469846985	0.982046678635548	0.987364620938628	0.0126353790613718	0.454545454545455	0.545454545454545	0.240833333333333	556.667060852051
689668bd-108e-32e6-aa7f-484e76cae05b	CeMAPP-DTW	plainPairwiseSimilarity	dot	NA	NA	NA	mziDtwWorkerFactory	0	1	0	Partitioned	Local	0.25	NA	572	700	0	0	1384	22272	112	21000	0.620390455531453	0.449685534591195	1	0	1	0	1.4565	1516.90395355225
68a67f56-e668-3fc7-9f39-9b7a8fa6805f	CeMAPP-DTW w/ RT	timePenalizedPairwiseSimilarity	euclidean	NA	NA	0.5	mziDtwWorkerFactory	0	1	0	Partitioned	Local	0.25	NA	792	584	0	0	1384	22272	8	20896	0.730627306273063	0.575581395348837	1	0	1	0	1.60533333333333	1533.29522705078
68c51dcf-dad0-38d1-a5cf-10aa8704f4ee	CeMAPP-DTW w/ RT	timePenalizedPairwiseSimilarity	dot	NA	NA	1	mziDtwWorkerFactory	0	1	2	Partitioned	Local	0.1	NA	803	581	0	0	1384	22272	0	20888	0.734339277549154	0.580202312138728	1	0	1	0	1.23866666666667	1411.22964477539
68db6e30-1962-329a-8140-f83ba44c610f	CeMAPP-DTW w/ RT	timePenalizedPairwiseSimilarity	dot	NA	NA	3	mziDtwWorkerFactory	0	2	1	Partitioned	Local	0.25	NA	794	574	0	0	1384	22272	16	20904	0.734505087881591	0.580409356725146	1	0	1	0	1421	1541.24910736084
68f89164-59b9-33e6-8730-3d819c072401	CeMAPP-DTW w/ RT	timePenalizedPairwiseSimilarity	rankCorr	NA	NA	2.5	mziDtwWorkerFactory	0	1	1	Unpartitioned	Global	0.1	NA	607	761	0	0	1384	22272	16	20904	0.614683544303797	0.443713450292398	1	0	1	0	142.911666666667	1834.38486480713
69270326-416c-349a-a66b-8557fc6e609c	CeMAPP-DTW w/ RT	timePenalizedPairwiseSimilarity	rankCorr	NA	NA	0.5	mziDtwWorkerFactory	0	2.25	1	Partitioned	Local	0.1	NA	709	675	0	0	1384	22272	0	20888	0.677496416626851	0.51228323699422	1	0	1	0	12.7791666666667	1489.83737945557
69472f7e-394c-389a-9f86-4bbcf9c2db24	BiPACE w/ RT	timePenalizedSimilarity	dot	4	0.95	2	NA	NA	NA	NA	Unpartitioned	NA	NA	4	1025	5	168	82	1384	1312	104	32	0.922177237966712	0.995145631067961	0.859178541492037	0.140821458507963	0.0574712643678161	0.942528735632184	0.215666666666667	285.767921447754
6976d0aa-e572-3071-842b-e1e383760178	BiPACE w/ RT	timePenalizedSimilarity	dot	4	0.25	3	NA	NA	NA	NA	Unpartitioned	NA	NA	5	1031	21	50	34	1384	1160	248	24	0.96671354899203	0.980038022813688	0.953746530989824	0.0462534690101758	0.381818181818182	0.618181818181818	0.225166666666667	301.776252746582
697fcb1d-75e1-3a65-8b21-34889635db90	CeMAPP-DTW	plainPairwiseSimilarity	linCorr	NA	NA	NA	mziDtwWorkerFactory	0	2.25	0	Partitioned	Local	0.1	NA	1064	320	0	0	1384	22272	0	20888	0.869281045751634	0.76878612716763	1	0	1	0	1.51566666666667	1493.41300964355
69894e55-5da7-3c2a-9f94-83477395392a	CeMAPP-DTW w/ RT	timePenalizedPairwiseSimilarity	linCorr	NA	NA	2.5	mziDtwWorkerFactory	0	1	0	Unpartitioned	Global	0.25	NA	692	684	0	0	1384	22272	8	20896	0.669245647969052	0.502906976744186	1	0	1	0	36.4373333333333	1779.17185211182
699059b2-169e-36f4-8f2e-492d2b4abb95	CeMAPP-DTW w/ RT	timePenalizedPairwiseSimilarity	euclidean	NA	NA	2	mziDtwWorkerFactory	0	2	1	Partitioned	Local	0.25	NA	NA	NA	NA	NA	NA	NA	NA	NA	NA	NA	NA	NA	NA	NA	NA	NA
699c920c-3156-3127-a6a9-c22164215d3d	CeMAPP-DTW	plainPairwiseSimilarity	linCorr	NA	NA	NA	mziDtwWorkerFactory	0	2	2	Partitioned	Local	0.25	NA	675	701	0	0	1384	22272	8	20896	0.658215504631887	0.490552325581395	1	0	1	0	3.96783333333333	1346.68309020996
699f2bbf-1c05-31f7-96ae-45f348ce1f78	CeMAPP-DTW w/ RT	timePenalizedPairwiseSimilarity	rankCorr	NA	NA	2	mziDtwWorkerFactory	0	2.25	1	Unpartitioned	Global	0.1	NA	745	639	0	0	1384	22272	0	20888	0.699859088774072	0.538294797687861	1	0	1	0	161.8645	1826.78532409668
69b1c4f6-3b7a-3128-a8a6-730c859222df	CeMAPP-DTW w/ RT	timePenalizedPairwiseSimilarity	euclidean	NA	NA	2	mziDtwWorkerFactory	0	1	1	Unpartitioned	Global	0.1	NA	436	948	0	0	1384	22272	0	20888	0.479120879120879	0.315028901734104	1	0	1	0	10.3015	1867.62770843506
69bc2fce-86b1-3935-a619-8fbc0f5648d9	CeMAPP-DTW w/ RT	timePenalizedPairwiseSimilarity	rankCorr	NA	NA	2.5	mziDtwWorkerFactory	0	2.25	2	Partitioned	Local	0.1	NA	740	644	0	0	1384	22272	0	20888	0.696798493408663	0.534682080924855	1	0	1	0	13.4595	1483.34677124023
69cdef81-2726-3f75-aacd-45355dbffdec	CeMAPP-DTW w/ RT	timePenalizedPairwiseSimilarity	rankCorr	NA	NA	1	mziDtwWorkerFactory	0	1	1	Partitioned	Local	0.1	NA	597	787	0	0	1384	22272	0	20888	0.602725896012115	0.43135838150289	1	0	1	0	4023	1557.57887268066
69d182cc-76e0-3cb9-8543-f4926e260469	BiPACE w/ RT	timePenalizedSimilarity	rankCorr	4	0	2	NA	NA	NA	NA	Unpartitioned	NA	NA	4	1178	22	28	76	1384	1336	80	32	0.979218620116376	0.981666666666667	0.976782752902156	0.0232172470978441	0.224489795918367	0.775510204081633	0.3085	557.145782470703
6a0084eb-323c-3d22-ae4f-6dfb34c429cd	CeMAPP-DTW w/ RT	timePenalizedPairwiseSimilarity	rankCorr	NA	NA	2.5	mziDtwWorkerFactory	0	2	1	Partitioned	Local	0.25	NA	610	766	0	0	1384	22272	8	20896	0.614300100704935	0.443313953488372	1	0	1	0	28.2958333333333	1483.02655029297
6a36948d-4a93-310c-af14-aea275e2476f	CeMAPP-DTW w/ RT	timePenalizedPairwiseSimilarity	linCorr	NA	NA	2	mziDtwWorkerFactory	0	1	1	Unpartitioned	Global	0.1	NA	693	683	0	0	1384	22272	8	20896	0.66988883518608	0.503633720930233	1	0	1	0	16.2536666666667	1332.887550354
6a79ea50-acd7-33f9-acee-4a39695b4226	CeMAPP-DTW w/ RT	timePenalizedPairwiseSimilarity	euclidean	NA	NA	3	mziDtwWorkerFactory	0	2.25	1	Unpartitioned	Global	0.1	NA	527	857	0	0	1384	22272	0	20888	0.551543694400837	0.380780346820809	1	0	1	0	10.2426666666667	1873.91291046143
6a7eef43-a054-345c-b3d7-21087e3747fa	CeMAPP-DTW w/ RT	timePenalizedPairwiseSimilarity	linCorr	NA	NA	0.5	mziDtwWorkerFactory	0	1	1	Partitioned	Local	0.1	NA	724	660	0	0	1384	22272	0	20888	0.686907020872865	0.523121387283237	1	0	1	0	1.7665	1517.07916259766
6a942e60-33b8-35c8-8b09-6d97f0f11252	CeMAPP-DTW w/ RT	timePenalizedPairwiseSimilarity	euclidean	NA	NA	2	mziDtwWorkerFactory	0	2.25	1	Partitioned	Local	0.1	NA	502	850	0	0	1384	22272	32	20920	0.541531823085221	0.371301775147929	1	0	1	0	1.76	1533.90104675293
6a95c40b-9806-3a67-a8f7-58584c6350b7	CeMAPP-DTW w/ RT	timePenalizedPairwiseSimilarity	linCorr	NA	NA	1	mziDtwWorkerFactory	0	1	2	Unpartitioned	Global	0.1	NA	694	690	0	0	1384	22272	0	20888	0.667949951876805	0.501445086705202	1	0	1	0	16.2838333333333	1332.792137146
6aa4190c-48c3-308d-8cdb-b67ad7c41a65	CeMAPP-DTW	plainPairwiseSimilarity	cosine	NA	NA	NA	mziDtwWorkerFactory	0	1	2	Partitioned	Local	0.25	NA	697	679	0	0	1384	22272	8	20896	0.672455378678244	0.506540697674419	1	0	1	0	1.59083333333333	1476.86274719238
6aab2ea0-a96e-313f-87be-7b7d2cef15bb	CeMAPP-DTW w/ RT	timePenalizedPairwiseSimilarity	cosine	NA	NA	3	mziDtwWorkerFactory	0	1	1	Unpartitioned	Global	0.25	NA	690	686	0	0	1384	22272	8	20896	0.667957405614714	0.501453488372093	1	0	1	0	10109	1675.62921905518
6ac2d12d-a635-34c0-9f37-ee5cfdfa81f4	CeMAPP-DTW w/ RT	timePenalizedPairwiseSimilarity	rankCorr	NA	NA	0.5	mziDtwWorkerFactory	0	2	0	Unpartitioned	Global	0.25	NA	709	675	0	0	1384	22272	0	20888	0.677496416626851	0.51228323699422	1	0	1	0	334.390666666667	1980.55410003662
6afbff37-a21f-3856-9549-ed03b5d26c26	CeMAPP-DTW w/ RT	timePenalizedPairwiseSimilarity	dot	NA	NA	1	mziDtwWorkerFactory	0	2	0	Partitioned	Local	0.1	NA	957	427	0	0	1384	22272	0	20888	0.817599316531397	0.691473988439306	1	0	1	0	1.28483333333333	1400.4588470459
6b127a44-59b7-3d53-a07d-7a02d10e0473	CeMAPP-DTW w/ RT	timePenalizedPairwiseSimilarity	rankCorr	NA	NA	3	mziDtwWorkerFactory	0	2	2	Partitioned	Local	0.1	NA	598	778	0	0	1384	22272	8	20896	0.605876393110436	0.434593023255814	1	0	1	0	4.14683333333333	1560.21511077881
6b1e8b9f-ef2d-3dd1-9c62-0836b50d5b3d	CeMAPP-DTW w/ RT	timePenalizedPairwiseSimilarity	linCorr	NA	NA	3	mziDtwWorkerFactory	0	1	2	Partitioned	Local	0.1	NA	694	682	0	0	1384	22272	8	20896	0.670531400966184	0.504360465116279	1	0	1	0	2.3985	1395.69130706787
6b328119-d224-3dc5-b61a-8c8dc70b2b48	BiPACE w/ RT	timePenalizedSimilarity	linCorr	4	0.9	2.5	NA	NA	NA	NA	Unpartitioned	NA	NA	3	1188	8	69	111	1384	1464	8	88	0.968609865470852	0.993311036789298	0.945107398568019	0.0548926014319809	0.0672268907563025	0.932773109243697	0.237166666666667	303.024566650391
6b38c0e4-b011-343a-a82e-0e43bcaaa6b2	BiPACE w/ RT	timePenalizedSimilarity	rankCorr	4	0	0.1	NA	NA	NA	NA	Unpartitioned	NA	NA	8	890	6	0	0	1384	920	488	24	0.996640537513998	0.993303571428571	1	0	1	0	0.228166666666667	556.485694885254
6b4e061c-53e3-3fb6-86ac-87f1bdf57d7b	BiPACE w/ RT	timePenalizedSimilarity	euclidean	4	0.25	1	NA	NA	NA	NA	Unpartitioned	NA	NA	7	898	8	12	10	1384	952	456	24	0.988986784140969	0.991169977924945	0.986813186813187	0.0131868131868131	0.444444444444444	0.555555555555556	0.177333333333333	302.143882751465
6b4f0019-d8b4-3443-b7fb-5f7fe63bf0d6	CeMAPP-DTW w/ RT	timePenalizedPairwiseSimilarity	rankCorr	NA	NA	1	mziDtwWorkerFactory	0	1	0	Unpartitioned	Global	0.25	NA	687	697	0	0	1384	22272	0	20888	0.663447609850314	0.496387283236994	1	0	1	0	351.6105	2063.05156707764
6b5c314f-f448-3ad2-bbd2-d4931922037c	BiPACE w/ RT	timePenalizedSimilarity	cosine	4	0.5	2	NA	NA	NA	NA	Unpartitioned	NA	NA	7	1035	10	5	14	1384	1088	320	24	0.992805755395683	0.990430622009569	0.995192307692308	0.00480769230769229	0.416666666666667	0.583333333333333	0.192666666666667	302.738273620605
6b73012e-9236-3c44-88c6-0a0c8bf079e9	CeMAPP-DTW w/ RT	timePenalizedPairwiseSimilarity	dot	NA	NA	2	mziDtwWorkerFactory	0	2	2	Unpartitioned	Global	0.25	NA	862	522	0	0	1384	22272	0	20888	0.767586821015138	0.622832369942196	1	0	1	0	6.74366666666667	1720.69268798828
6b9942df-668a-3ffb-a818-736ec7f9fe55	CeMAPP-DTW	plainPairwiseSimilarity	euclidean	NA	NA	NA	mziDtwWorkerFactory	0	2.25	0	Unpartitioned	Global	0.1	NA	419	965	0	0	1384	22272	0	20888	0.464780920687743	0.302745664739884	1	0	1	0	10.2483333333333	1828.78164672852
6ba1b023-4165-3f0d-96e5-6e02721ac211	CeMAPP-DTW w/ RT	timePenalizedPairwiseSimilarity	linCorr	NA	NA	3	mziDtwWorkerFactory	0	1	1	Unpartitioned	Global	0.25	NA	694	682	0	0	1384	22272	8	20896	0.670531400966184	0.504360465116279	1	0	1	0	36.4868333333333	1782.30857086182
6ba7165f-46bd-32b5-a13b-1ed1aeacf966	CeMAPP-DTW w/ RT	timePenalizedPairwiseSimilarity	linCorr	NA	NA	2.5	mziDtwWorkerFactory	0	1	2	Unpartitioned	Global	0.25	NA	692	684	0	0	1384	22272	8	20896	0.669245647969052	0.502906976744186	1	0	1	0	36.4683333333333	1748.88375091553
6ba9d1fd-2d27-320f-9010-59467e851d80	BiPACE w/ RT	timePenalizedSimilarity	cosine	4	0.75	1	NA	NA	NA	NA	Unpartitioned	NA	NA	3	1145	6	112	113	1384	1472	8	96	0.950996677740864	0.994787141615986	0.910898965791567	0.0891010342084327	0.0504201680672269	0.949579831932773	201	302.026626586914
6bb8fe25-dd7c-32fb-83e1-2a40ae4dd8be	CeMAPP-DTW w/ RT	timePenalizedPairwiseSimilarity	dot	NA	NA	0.5	mziDtwWorkerFactory	0	2.25	0	Unpartitioned	Global	0.1	NA	752	632	0	0	1384	22272	0	20888	0.704119850187266	0.543352601156069	1	0	1	0	2.8465	1483.3985748291
6bdd6583-695f-37d0-8be1-89f37352bb1d	CeMAPP-DTW w/ RT	timePenalizedPairwiseSimilarity	dot	NA	NA	1	mziDtwWorkerFactory	0	2.25	0	Unpartitioned	Global	0.25	NA	815	569	0	0	1384	22272	0	20888	0.741246020918599	0.588872832369942	1	0	1	0	6.55733333333333	1693.3451385498
6bfaf63c-6b1f-3d61-b616-72860995aa7d	CeMAPP-DTW w/ RT	timePenalizedPairwiseSimilarity	cosine	NA	NA	2	mziDtwWorkerFactory	0	2.25	0	Partitioned	Local	0.25	NA	976	392	0	0	1384	22272	16	20904	0.832764505119454	0.713450292397661	1	0	1	0	1.37633333333333	1500.84232330322
6c1669b1-ed61-3b08-afc4-2ea970766cec	CeMAPP-DTW	plainPairwiseSimilarity	rankCorr	NA	NA	NA	mziDtwWorkerFactory	0	2	1	Partitioned	Local	0.25	NA	566	810	0	0	1384	22272	8	20896	0.582904222451081	0.411337209302326	1	0	1	0	29072	1505.31211090088
6c1fe9b7-51de-373a-a112-104a4c7206a4	CeMAPP-DTW w/ RT	timePenalizedPairwiseSimilarity	euclidean	NA	NA	2	mziDtwWorkerFactory	0	2	2	Unpartitioned	Global	0.25	NA	425	959	0	0	1384	22272	0	20888	0.469872857932559	0.307080924855491	1	0	1	0	22.5558333333333	2172.35108184814
6c34a7a3-b735-34bb-add7-fa5ce14c5065	CeMAPP-DTW w/ RT	timePenalizedPairwiseSimilarity	dot	NA	NA	2.5	mziDtwWorkerFactory	0	2	2	Partitioned	Local	0.25	NA	834	542	0	0	1384	22272	8	20896	0.754751131221719	0.606104651162791	1	0	1	0	1464	1532.18245697021
6c41b478-0a8a-3061-8789-6e72aa8e4759	BiPACE w/ RT	timePenalizedSimilarity	dot	4	0.75	0.1	NA	NA	NA	NA	Unpartitioned	NA	NA	6	544	3	703	102	1384	2416	32	1064	0.606465997770346	0.994515539305302	0.436246992782678	0.563753007217322	0.0285714285714286	0.971428571428571	0.196333333333333	168.401382446289
6c4241b2-c99c-3add-8164-5a50732f00d6	CeMAPP-DTW w/ RT	timePenalizedPairwiseSimilarity	cosine	NA	NA	3	mziDtwWorkerFactory	0	1	1	Partitioned	Local	0.1	NA	686	690	0	0	1384	22272	8	20896	0.66537342386033	0.498546511627907	1	0	1	0	1.34683333333333	1399.87217712402
6c7ad49e-d3f8-3a61-adcf-ccf3dfc32b11	CeMAPP-DTW	plainPairwiseSimilarity	rankCorr	NA	NA	NA	mziDtwWorkerFactory	0	1	1	Partitioned	Local	0.25	NA	578	798	0	0	1384	22272	8	20896	0.591606960081883	0.420058139534884	1	0	1	0	6.61066666666667	1562.26080322266
6c87c025-9794-3566-8835-e511ad881b9b	BiPACE w/ RT	timePenalizedSimilarity	rankCorr	4	0.5	1	NA	NA	NA	NA	Unpartitioned	NA	NA	7	952	6	9	17	1384	1008	400	24	0.992183428869203	0.993736951983299	0.990634755463059	0.00936524453694065	0.260869565217391	0.739130434782609	0.222666666666667	302.766693115234
6c9355d5-39d3-3a8b-9c6b-ab543aef4fb8	BiPACE w/ RT	timePenalizedSimilarity	cosine	4	0	0.25	NA	NA	NA	NA	Unpartitioned	NA	NA	4	1163	24	31	78	1384	1328	88	32	0.97690046199076	0.979780960404381	0.974036850921273	0.025963149078727	0.235294117647059	0.764705882352941	0.246333333333333	303.10538482666
6c99abfc-5bab-37c0-a777-0eee53859c2f	CeMAPP-DTW w/ RT	timePenalizedPairwiseSimilarity	rankCorr	NA	NA	2.5	mziDtwWorkerFactory	0	1	0	Partitioned	Local	0.25	NA	722	646	0	0	1384	22272	16	20904	0.690909090909091	0.527777777777778	1	0	1	0	6.41666666666667	1564.89111328125
6cb8246e-1afc-3966-b444-a91f75da0ca1	CeMAPP-DTW w/ RT	timePenalizedPairwiseSimilarity	linCorr	NA	NA	0.5	mziDtwWorkerFactory	0	2.25	1	Partitioned	Local	0.1	NA	708	676	0	0	1384	22272	0	20888	0.676864244741874	0.511560693641618	1	0	1	0	2.27766666666667	1268.65215301514
6cf57b59-a9c0-3461-8a89-36da0f772936	CeMAPP-DTW w/ RT	timePenalizedPairwiseSimilarity	linCorr	NA	NA	2	mziDtwWorkerFactory	0	1	2	Partitioned	Local	0.1	NA	688	688	0	0	1384	22272	8	20896	0.666666666666667	0.5	1	0	1	0	1.69616666666667	1529.33795166016
6d043209-28ae-30f8-903a-fc5a05ebafe7	BiPACE w/ RT	timePenalizedSimilarity	linCorr	4	0.5	2	NA	NA	NA	NA	Unpartitioned	NA	NA	8	903	9	0	0	1384	936	472	24	0.99504132231405	0.990131578947368	1	0	1	0	0.173333333333333	287.900733947754
6d11779c-419b-3b7d-8819-8b059e322758	CeMAPP-DTW w/ RT	timePenalizedPairwiseSimilarity	euclidean	NA	NA	3	mziDtwWorkerFactory	0	2.25	1	Partitioned	Local	0.25	NA	465	919	0	0	1384	22272	0	20888	0.502974580854516	0.335982658959538	1	0	1	0	2.67766666666667	1604.76886749268
6d127d9c-c9ae-3f42-b8a1-7954d933a3f9	BiPACE w/ RT	timePenalizedSimilarity	rankCorr	4	0.25	2.5	NA	NA	NA	NA	Unpartitioned	NA	NA	4	1176	23	22	75	1384	1328	88	32	0.981226533166458	0.980817347789825	0.981636060100167	0.0183639398998331	0.23469387755102	0.76530612244898	0.281666666666667	557.058395385742
6d1ab921-2968-3e78-a36d-7f75d6f9773c	CeMAPP-DTW w/ RT	timePenalizedPairwiseSimilarity	dot	NA	NA	2.5	mziDtwWorkerFactory	0	2.25	1	Partitioned	Local	0.1	NA	908	468	0	0	1384	22272	8	20896	0.795096322241681	0.659883720930233	1	0	1	0	1.38066666666667	1540.50780487061
6d1f1474-86f7-37cb-b7ce-03cade0cad6a	CeMAPP-DTW w/ RT	timePenalizedPairwiseSimilarity	dot	NA	NA	2	mziDtwWorkerFactory	0	1	2	Partitioned	Local	0.25	NA	813	571	0	0	1384	22272	0	20888	0.740100136549841	0.58742774566474	1	0	1	0	1.53833333333333	1502.49703216553
6d33ca59-d34b-3bb4-9ac6-f3f683bc65cd	CeMAPP-DTW	plainPairwiseSimilarity	dot	NA	NA	NA	mziDtwWorkerFactory	0	2.25	2	Partitioned	Local	0.25	NA	776	560	0	0	1384	22272	48	20936	0.734848484848485	0.580838323353293	1	0	1	0	1405	1473.93427276611
6d3484ff-569c-3c7b-aae0-f447b7936761	CeMAPP-DTW w/ RT	timePenalizedPairwiseSimilarity	euclidean	NA	NA	1	mziDtwWorkerFactory	0	2	0	Partitioned	Local	0.25	NA	516	868	0	0	1384	22272	0	20888	0.543157894736842	0.372832369942197	1	0	1	0	2.61066666666667	1583.10759735107
6d39cfb9-6ca3-3517-95da-8f6a2aa69781	CeMAPP-DTW	plainPairwiseSimilarity	euclidean	NA	NA	NA	mziDtwWorkerFactory	0	2.25	0	Partitioned	Local	0.1	NA	497	863	0	0	1384	22272	24	20912	0.535271943995692	0.365441176470588	1	0	1	0	1.72066666666667	1497.60883331299
6d4ce68b-b2ab-32db-affd-7f9b7ffa714d	CeMAPP-DTW	plainPairwiseSimilarity	cosine	NA	NA	NA	mziDtwWorkerFactory	0	2.25	0	Unpartitioned	Global	0.25	NA	771	605	0	0	1384	22272	8	20896	0.71821145784816	0.560319767441861	1	0	1	0	10.2466666666667	1827.79666900635
6d52fe9c-1ecd-37d3-b05b-e8c224f1a606	CeMAPP-DTW w/ RT	timePenalizedPairwiseSimilarity	cosine	NA	NA	2	mziDtwWorkerFactory	0	1	2	Unpartitioned	Global	0.1	NA	695	681	0	0	1384	22272	8	20896	0.671173346209561	0.505087209302326	1	0	1	0	4.44616666666667	1468.95980834961
6d6629fa-83d2-3e3e-8e55-db6f7e523059	CeMAPP-DTW w/ RT	timePenalizedPairwiseSimilarity	dot	NA	NA	0.5	mziDtwWorkerFactory	0	2.25	1	Partitioned	Local	0.25	NA	793	591	0	0	1384	22272	0	20888	0.728525493798806	0.572976878612717	1	0	1	0	1.47983333333333	1497.98595428467
6d742f80-6221-335c-82c3-14c29e967490	CeMAPP-DTW w/ RT	timePenalizedPairwiseSimilarity	rankCorr	NA	NA	2	mziDtwWorkerFactory	0	2.25	2	Partitioned	Local	0.25	NA	750	634	0	0	1384	22272	0	20888	0.7029053420806	0.541907514450867	1	0	1	0	6.65316666666667	1511.63171386719
6d884c5c-13c2-3e93-8040-5be31d998876	CeMAPP-DTW w/ RT	timePenalizedPairwiseSimilarity	rankCorr	NA	NA	0.5	mziDtwWorkerFactory	0	2	0	Partitioned	Local	0.25	NA	875	501	0	0	1384	22272	8	20896	0.777432252332297	0.635901162790698	1	0	1	0	6.31283333333333	1573.95474243164
6d8d2966-69fd-3af2-80bc-53906bd5b04c	BiPACE w/ RT	timePenalizedSimilarity	euclidean	4	0	0.5	NA	NA	NA	NA	Unpartitioned	NA	NA	8	170	6	0	0	1384	176	1208	0	0.982658959537572	0.965909090909091	1	0	1	0	0.164333333333333	172.093612670898
6d90d98b-00a6-3f5a-a2f4-28f19be022b0	BiPACE w/ RT	timePenalizedSimilarity	linCorr	4	0	3	NA	NA	NA	NA	Unpartitioned	NA	NA	2	1195	24	31	86	1384	1480	48	144	0.977505112474438	0.980311730926989	0.974714518760196	0.0252854812398042	0.218181818181818	0.781818181818182	0.236166666666667	303.29337310791
6da3b686-e44d-38e5-a2c4-4b7d6a4f5794	CeMAPP-DTW w/ RT	timePenalizedPairwiseSimilarity	rankCorr	NA	NA	1	mziDtwWorkerFactory	0	1	2	Unpartitioned	Global	0.1	NA	687	697	0	0	1384	22272	0	20888	0.663447609850314	0.496387283236994	1	0	1	0	156.572333333333	1893.65880584717
6db11a8d-dfc3-398a-a0e4-fc0ad6d6cd32	CeMAPP-DTW w/ RT	timePenalizedPairwiseSimilarity	dot	NA	NA	2.5	mziDtwWorkerFactory	0	2.25	2	Partitioned	Local	0.25	NA	867	509	0	0	1384	22272	8	20896	0.773071778867588	0.630087209302326	1	0	1	0	1.3315	1375.26236724854
6dbd73d1-755e-3b2a-b206-6f2beac840d9	CeMAPP-DTW w/ RT	timePenalizedPairwiseSimilarity	dot	NA	NA	2.5	mziDtwWorkerFactory	0	2	0	Partitioned	Local	0.25	NA	1024	360	0	0	1384	22272	0	20888	0.850498338870432	0.739884393063584	1	0	1	0	1.41816666666667	1492.56543731689
6de5d2e0-cbeb-306d-ab83-30ffcdf232aa	BiPACE w/ RT	timePenalizedSimilarity	dot	4	0.25	0.1	NA	NA	NA	NA	Unpartitioned	NA	NA	3	619	4	471	74	1384	1336	216	168	0.722708698190309	0.993579454253612	0.567889908256881	0.432110091743119	0.0512820512820513	0.948717948717949	0.185666666666667	169.620338439941
6e0c102b-6b5d-38dc-889e-50b8c0878ff9	BiPACE w/ RT	timePenalizedSimilarity	euclidean	4	0.9	2	NA	NA	NA	NA	Unpartitioned	NA	NA	6	995	7	33	29	1384	1088	320	24	0.980295566502463	0.993013972055888	0.967898832684825	0.0321011673151751	0.194444444444444	0.805555555555556	0.2285	302.287490844727
6e0e453f-9476-3f63-80e9-961b8f54aabf	CeMAPP-DTW w/ RT	timePenalizedPairwiseSimilarity	rankCorr	NA	NA	0.5	mziDtwWorkerFactory	0	2.25	2	Partitioned	Local	0.25	NA	717	667	0	0	1384	22272	0	20888	0.682532127558306	0.518063583815029	1	0	1	0	6.79483333333333	1550.01113891602
6e177cea-32e8-31ed-a30b-347302e1e0cb	CeMAPP-DTW	plainPairwiseSimilarity	cosine	NA	NA	NA	mziDtwWorkerFactory	0	2	0	Partitioned	Local	0.25	NA	720	648	0	0	1384	22272	16	20904	0.689655172413793	0.526315789473684	1	0	1	0	1636	1493.00347900391
6e1ff134-afc0-34cc-ac9f-16a2ed381ba3	BiPACE w/ RT	timePenalizedSimilarity	dot	4	0.9	0.1	NA	NA	NA	NA	Unpartitioned	NA	NA	8	488	1	706	101	1384	2136	88	840	0.579916815210933	0.997955010224949	0.408710217755444	0.591289782244556	0.00980392156862742	0.990196078431373	0.188166666666667	167.234016418457
6e40386b-753d-3d82-ba1a-45a88096a615	BiPACE w/ RT	timePenalizedSimilarity	euclidean	4	0	1	NA	NA	NA	NA	Unpartitioned	NA	NA	5	351	29	66	2	1384	448	936	0	0.880803011292346	0.923684210526316	0.841726618705036	0.158273381294964	0.935483870967742	0.0645161290322581	0.177833333333333	175.068328857422
6e4a1404-0d37-3d0f-96f5-1f8164a3cb34	BiPACE	plainSimilarity	rankCorr	4	NA	NA	NA	NA	NA	NA	Unpartitioned	NA	NA	6	935	18	32	15	1384	1032	384	32	0.973958333333333	0.981112277019937	0.966907962771458	0.0330920372285419	0.545454545454545	0.454545454545455	0.266666666666667	556.159149169922
6e570a25-d0eb-34f6-bc21-d87938a622a4	CeMAPP-DTW w/ RT	timePenalizedPairwiseSimilarity	rankCorr	NA	NA	0.5	mziDtwWorkerFactory	0	2	1	Partitioned	Local	0.1	NA	741	643	0	0	1384	22272	0	20888	0.697411764705882	0.535404624277457	1	0	1	0	4.09666666666667	1527.20825958252
6e5fe46b-bfb4-3666-9976-f042ecde96ab	CeMAPP-DTW w/ RT	timePenalizedPairwiseSimilarity	linCorr	NA	NA	1	mziDtwWorkerFactory	0	2	0	Partitioned	Local	0.25	NA	876	500	0	0	1384	22272	8	20896	0.77797513321492	0.636627906976744	1	0	1	0	1.86116666666667	1475.87868499756
6e961e83-eb29-3a46-88f1-9e33715afcb2	CeMAPP-DTW w/ RT	timePenalizedPairwiseSimilarity	rankCorr	NA	NA	2.5	mziDtwWorkerFactory	0	1	1	Partitioned	Local	0.1	NA	598	770	0	0	1384	22272	16	20904	0.608341810783316	0.437134502923977	1	0	1	0	4.09066666666667	1532.36592102051
6ea7dcd1-0bf9-3ff7-82ec-fd2cfa7986fc	CeMAPP-DTW w/ RT	timePenalizedPairwiseSimilarity	cosine	NA	NA	3	mziDtwWorkerFactory	0	2	1	Partitioned	Local	0.25	NA	721	655	0	0	1384	22272	8	20896	0.687649022412971	0.523982558139535	1	0	1	0	1.45633333333333	1468.93824768066
6ee885e3-e169-3ce4-a82e-f9b94033ad4d	BiPACE w/ RT	timePenalizedSimilarity	cosine	4	0.25	0.5	NA	NA	NA	NA	Unpartitioned	NA	NA	5	1074	6	70	58	1384	1240	176	32	0.965827338129497	0.994444444444444	0.938811188811189	0.0611888111888111	0.09375	0.90625	0.225833333333333	302.050048828125
6efe85d6-cfdb-3f3b-a43a-ad4be8f753de	BiPACE w/ RT	timePenalizedSimilarity	dot	4	0.75	2	NA	NA	NA	NA	Unpartitioned	NA	NA	5	1142	12	25	61	1384	1272	144	32	0.984058595433003	0.989601386481802	0.978577549271637	0.0214224507283634	0.164383561643836	0.835616438356164	234	302.710006713867
6f0e92c6-f7e6-3efa-9122-5fc6cd7e4224	BiPACE w/ RT	timePenalizedSimilarity	euclidean	4	0.5	2	NA	NA	NA	NA	Unpartitioned	NA	NA	2	1104	27	134	87	1384	1472	32	120	0.932038834951456	0.976127320954907	0.891760904684976	0.108239095315024	0.236842105263158	0.763157894736842	0.193166666666667	302.352645874023
6f101d95-531f-3710-922a-72f47a91bfe4	CeMAPP-DTW	plainPairwiseSimilarity	euclidean	NA	NA	NA	mziDtwWorkerFactory	0	2.25	1	Unpartitioned	Global	0.25	NA	419	965	0	0	1384	22272	0	20888	0.464780920687743	0.302745664739884	1	0	1	0	22.6618333333333	2029.74634552002
6f1bc597-ed4e-3507-b2bc-156fd7bd1225	BiPACE w/ RT	timePenalizedSimilarity	linCorr	4	0.5	2.5	NA	NA	NA	NA	Unpartitioned	NA	NA	5	1167	22	18	57	1384	1296	120	32	0.983150800336984	0.981497056349874	0.984810126582279	0.0151898734177215	0.278481012658228	0.721518987341772	0.205166666666667	303.154632568359
6f287bd7-8937-38a3-be0d-2d3b744394e3	BiPACE w/ RT	timePenalizedSimilarity	cosine	4	0	2	NA	NA	NA	NA	Unpartitioned	NA	NA	4	1194	26	35	81	1384	1368	48	32	0.975091874234381	0.978688524590164	0.971521562245728	0.0284784377542717	0.242990654205608	0.757009345794392	0.206333333333333	302.906272888184
6f35b562-0fc3-374d-9946-a1748ccc3135	BiPACE w/ RT	timePenalizedSimilarity	euclidean	4	0.95	1	NA	NA	NA	NA	Unpartitioned	NA	NA	6	381	3	62	2	1384	448	936	0	0.921402660217654	0.9921875	0.860045146726862	0.139954853273138	0.6	0.4	0.140333333333333	171.283233642578
6f37e3d0-d1c5-3b78-b59c-3c39ce9b29f7	CeMAPP-DTW w/ RT	timePenalizedPairwiseSimilarity	dot	NA	NA	2.5	mziDtwWorkerFactory	0	2.25	1	Partitioned	Local	0.1	NA	865	511	0	0	1384	22272	8	20896	0.771976796073181	0.628633720930233	1	0	1	0	1123	1322.31047058105
6f5e1efe-b713-39e6-aca5-9aa881843979	CeMAPP-DTW w/ RT	timePenalizedPairwiseSimilarity	euclidean	NA	NA	2.5	mziDtwWorkerFactory	0	2.25	1	Unpartitioned	Global	0.1	NA	486	898	0	0	1384	22272	0	20888	0.519786096256684	0.351156069364162	1	0	1	0	10.4273333333333	1831.47266387939
6f6b038f-e236-39f9-8b5f-8e9cf18cc77a	CeMAPP-DTW	plainPairwiseSimilarity	euclidean	NA	NA	NA	mziDtwWorkerFactory	0	1	1	Unpartitioned	Global	0.25	NA	440	944	0	0	1384	22272	0	20888	0.482456140350877	0.317919075144509	1	0	1	0	22.7693333333333	2153.15791320801
6f7417c2-1d78-334c-a601-894b3d38f9ed	CeMAPP-DTW w/ RT	timePenalizedPairwiseSimilarity	dot	NA	NA	2	mziDtwWorkerFactory	0	2.25	0	Unpartitioned	Global	0.1	NA	855	529	0	0	1384	22272	0	20888	0.76373380973649	0.617774566473988	1	0	1	0	2809	1486.55841827393
6f859e8f-91d7-3aff-a37d-4c5f66319825	BiPACE w/ RT	timePenalizedSimilarity	dot	4	0.25	2.5	NA	NA	NA	NA	Unpartitioned	NA	NA	8	814	10	0	0	1384	848	560	24	0.993894993894994	0.987864077669903	1	0	1	0	0.199333333333333	240.924179077148
6f869071-6e94-33f2-98e7-151634b02d58	BiPACE w/ RT	timePenalizedSimilarity	euclidean	4	0.95	3	NA	NA	NA	NA	Unpartitioned	NA	NA	8	700	4	0	0	1384	728	680	24	0.997150997150997	0.994318181818182	1	0	1	0	0.166333333333333	249.531936645508
6f98089b-2a32-3f2e-86fa-1ac92e7c330e	CeMAPP-DTW	plainPairwiseSimilarity	euclidean	NA	NA	NA	mziDtwWorkerFactory	0	2.25	1	Partitioned	Local	0.1	NA	561	807	0	0	1384	22272	16	20904	0.581648522550544	0.410087719298246	1	0	1	0	1.51883333333333	1526.71382904053
6f9e99d6-fd9c-324f-98e4-86c1addb2938	BiPACE w/ RT	timePenalizedSimilarity	dot	4	0.95	2.5	NA	NA	NA	NA	Unpartitioned	NA	NA	4	1134	6	96	92	1384	1368	56	40	0.956962025316456	0.994736842105263	0.921951219512195	0.0780487804878048	0.0612244897959183	0.938775510204082	0.233333333333333	302.181060791016
6fb20b83-2719-33d0-8d23-bcb61733237f	BiPACE w/ RT	timePenalizedSimilarity	rankCorr	4	0	0.1	NA	NA	NA	NA	Unpartitioned	NA	NA	3	1164	22	40	78	1384	1376	80	72	0.974058577405858	0.981450252951096	0.966777408637874	0.0332225913621262	0.22	0.78	0.265333333333333	556.790336608887
6fbafeee-d26a-3b41-971f-19eede6c9f34	BiPACE w/ RT	timePenalizedSimilarity	linCorr	4	0.9	0.25	NA	NA	NA	NA	Unpartitioned	NA	NA	7	119	0	17	0	1384	136	1248	0	0.933333333333333	1	875	125	NA	NA	0.13	168.524696350098
6fdb315e-d925-33e9-834f-aed93ebfc5ef	CeMAPP-DTW w/ RT	timePenalizedPairwiseSimilarity	rankCorr	NA	NA	3	mziDtwWorkerFactory	0	2.25	1	Partitioned	Local	0.25	NA	783	601	0	0	1384	22272	0	20888	0.722658052607291	0.565751445086705	1	0	1	0	6.49933333333333	1492.52794647217
7014d54d-d7dc-35ee-b02e-cb947b8d006c	BiPACE w/ RT	timePenalizedSimilarity	euclidean	4	0.95	0.5	NA	NA	NA	NA	Unpartitioned	NA	NA	8	673	4	577	106	1384	2488	24	1128	0.698495070057084	0.994091580502216	0.5384	0.4616	0.0363636363636364	0.963636363636364	217	169.724853515625
704bfb88-89e4-3613-b12e-920ff7af8d1e	CeMAPP-DTW w/ RT	timePenalizedPairwiseSimilarity	cosine	NA	NA	0.5	mziDtwWorkerFactory	0	2.25	1	Partitioned	Local	0.25	NA	708	676	0	0	1384	22272	0	20888	0.676864244741874	0.511560693641618	1	0	1	0	1.65916666666667	1490.06658935547
706bd1ec-1dfd-32ed-9e9e-68500457a60f	BiPACE w/ RT	timePenalizedSimilarity	euclidean	4	0.5	3	NA	NA	NA	NA	Unpartitioned	NA	NA	5	788	27	87	18	1384	952	464	32	0.932544378698225	0.966871165644172	0.900571428571429	0.0994285714285714	0.6	0.4	0.202666666666667	301.481719970703
706c139f-019e-3200-ad70-4ddf363b02d7	BiPACE w/ RT	timePenalizedSimilarity	rankCorr	4	0.25	0.25	NA	NA	NA	NA	Unpartitioned	NA	NA	6	605	4	59	12	1384	688	704	8	0.950510604870385	0.993431855500821	0.911144578313253	0.088855421686747	0.25	0.75	0.188333333333333	300.687461853027
707a5120-9749-32bd-b506-51b5394eb522	BiPACE	plainSimilarity	rankCorr	4	NA	NA	NA	NA	NA	NA	Unpartitioned	NA	NA	2	1090	23	148	91	1384	1496	32	144	0.927264993619736	0.979335130278526	0.880452342487884	0.119547657512116	0.201754385964912	0.798245614035088	0.270833333333333	382.818717956543
708d9e27-f608-3c2c-8fae-34fb69a4ab3b	CeMAPP-DTW w/ RT	timePenalizedPairwiseSimilarity	cosine	NA	NA	1	mziDtwWorkerFactory	0	2.25	2	Partitioned	Local	0.1	NA	729	655	0	0	1384	22272	0	20888	0.690014197823	0.526734104046243	1	0	1	0	1.2515	1300.55670928955
708e6a42-e11f-31c1-a900-f02a72a09d13	BiPACE w/ RT	timePenalizedSimilarity	linCorr	4	0.5	3	NA	NA	NA	NA	Unpartitioned	NA	NA	2	1195	24	31	86	1384	1480	48	144	0.977505112474438	0.980311730926989	0.974714518760196	0.0252854812398042	0.218181818181818	0.781818181818182	0.199333333333333	303.022811889648
70b4b376-750f-3702-8e8c-92115be650f8	CeMAPP-DTW w/ RT	timePenalizedPairwiseSimilarity	euclidean	NA	NA	0.5	mziDtwWorkerFactory	0	2.25	0	Partitioned	Local	0.1	NA	501	883	0	0	1384	22272	0	20888	0.5315649867374	0.361994219653179	1	0	1	0	1.85233333333333	1639.89459991455
70f592ec-6185-3356-a919-5fd5aaf85e8d	BiPACE w/ RT	timePenalizedSimilarity	euclidean	4	0.25	0.5	NA	NA	NA	NA	Unpartitioned	NA	NA	2	1151	6	106	113	1384	1608	8	232	0.953603976801988	0.994814174589456	0.915672235481305	0.0843277645186953	0.0504201680672269	0.949579831932773	0.2365	302.32829284668
7106de77-71db-381d-a4da-7b12512d0441	BiPACE w/ RT	timePenalizedSimilarity	dot	4	0.25	0.25	NA	NA	NA	NA	Unpartitioned	NA	NA	4	894	5	231	70	1384	1240	184	40	0.883399209486166	0.994438264738598	0.794666666666667	0.205333333333333	0.0666666666666667	0.933333333333333	172	238.069152832031
71660867-f8df-32ae-aa71-32103165e413	Robinson w/ RT	timePenalizedSimilarity	dot	NA	NA	2.5	NA	NA	NA	NA	Unpartitioned	NA	NA	4	1264	3	3	114	1384	1384	0	0	0.997632202052092	0.997632202052092	0.997632202052092	0.00236779794790842	0.0256410256410257	0.974358974358974	NA	NA
716737d7-15c0-3dc3-ac65-7a4f024739ac	BiPACE w/ RT	timePenalizedSimilarity	rankCorr	4	0.25	3	NA	NA	NA	NA	Unpartitioned	NA	NA	4	1181	21	25	77	1384	1336	80	32	0.980897009966777	0.982529118136439	0.979270315091211	0.0207296849087893	0.214285714285714	0.785714285714286	0.2685	556.87361907959
7168edf4-b226-32e7-8a55-ee537040627b	CeMAPP-DTW w/ RT	timePenalizedPairwiseSimilarity	dot	NA	NA	2	mziDtwWorkerFactory	0	1	1	Partitioned	Local	0.1	NA	778	606	0	0	1384	22272	0	20888	0.719703977798335	0.562138728323699	1	0	1	0	1.22466666666667	1351.47095489502
71927d14-70c9-3d2d-aca2-4d818123bd82	CeMAPP-DTW w/ RT	timePenalizedPairwiseSimilarity	linCorr	NA	NA	2	mziDtwWorkerFactory	0	2.25	1	Partitioned	Local	0.25	NA	818	566	0	0	1384	22272	0	20888	0.742960944595822	0.591040462427746	1	0	1	0	1.95883333333333	1471.83679962158
71b067a1-87e2-39f0-8f47-016121b6cee5	CeMAPP-DTW w/ RT	timePenalizedPairwiseSimilarity	linCorr	NA	NA	2	mziDtwWorkerFactory	0	2.25	0	Partitioned	Local	0.25	NA	775	601	0	0	1384	22272	8	20896	0.720595072059507	0.563226744186046	1	0	1	0	3.9295	1251.48476409912
71b88f4c-db05-357e-b77d-45a2d16b675b	CeMAPP-DTW w/ RT	timePenalizedPairwiseSimilarity	linCorr	NA	NA	3	mziDtwWorkerFactory	0	1	2	Partitioned	Local	0.1	NA	690	686	0	0	1384	22272	8	20896	0.667957405614714	0.501453488372093	1	0	1	0	1.67116666666667	1530.64139556885
71c3c39a-1b50-3b79-9cad-21684cb20d63	CeMAPP-DTW	plainPairwiseSimilarity	linCorr	NA	NA	NA	mziDtwWorkerFactory	0	2	0	Partitioned	Local	0.25	NA	703	673	0	0	1384	22272	8	20896	0.676286676286676	0.510901162790698	1	0	1	0	3.9425	1374.75750732422
71c874b4-8681-3f0e-ad92-aeda41cdf215	CeMAPP-DTW w/ RT	timePenalizedPairwiseSimilarity	dot	NA	NA	0.5	mziDtwWorkerFactory	0	2.25	1	Unpartitioned	Global	0.25	NA	752	632	0	0	1384	22272	0	20888	0.704119850187266	0.543352601156069	1	0	1	0	6.8245	1724.19598388672
71cdc585-c108-3f79-8cce-f06775bfbcee	CeMAPP-DTW w/ RT	timePenalizedPairwiseSimilarity	cosine	NA	NA	0.5	mziDtwWorkerFactory	0	2	2	Unpartitioned	Global	0.1	NA	706	678	0	0	1384	22272	0	20888	0.675598086124402	0.510115606936416	1	0	1	0	4285	1547.88240814209
71e56719-ee24-3c30-a046-afac47836b48	BiPACE w/ RT	timePenalizedSimilarity	euclidean	4	0.5	0.5	NA	NA	NA	NA	Unpartitioned	NA	NA	2	1058	5	204	117	1384	1728	0	344	0.91010752688172	0.995296331138288	0.838351822503962	0.161648177496038	0.0409836065573771	0.959016393442623	193	301.251403808594
7211d7ec-2318-335a-87aa-c6ea9a9044a2	BiPACE w/ RT	timePenalizedSimilarity	cosine	4	0	2	NA	NA	NA	NA	Unpartitioned	NA	NA	3	1194	26	35	81	1384	1416	48	80	0.975091874234381	0.978688524590164	0.971521562245728	0.0284784377542717	0.242990654205608	0.757009345794392	0.205166666666667	302.929153442383
72215bc9-6afe-32a9-9d87-e043f437a192	BiPACE w/ RT	timePenalizedSimilarity	linCorr	4	0.9	3	NA	NA	NA	NA	Unpartitioned	NA	NA	3	1185	10	62	103	1384	1456	24	96	0.97051597051597	0.99163179916318	0.95028067361668	0.04971932638332	0.088495575221239	0.911504424778761	0.237833333333333	302.948509216309
724361b6-bed2-3ba6-aaef-9c2c5ce28512	CeMAPP-DTW w/ RT	timePenalizedPairwiseSimilarity	rankCorr	NA	NA	0.5	mziDtwWorkerFactory	0	2	2	Partitioned	Local	0.1	NA	716	668	0	0	1384	22272	0	20888	0.681904761904762	0.517341040462428	1	0	1	0	4292	1592.43199920654
7268c809-20dd-3048-bba8-51250b73ccfb	BiPACE w/ RT	timePenalizedSimilarity	dot	4	0.75	2.5	NA	NA	NA	NA	Unpartitioned	NA	NA	3	1162	24	50	84	1384	1400	64	80	0.969140950792327	0.979763912310287	0.958745874587459	0.0412541254125413	0.222222222222222	0.777777777777778	0.2025	302.629356384277
726e79f9-85d0-3b23-940e-eea5f0a71e05	BiPACE w/ RT	timePenalizedSimilarity	linCorr	4	0.75	0.25	NA	NA	NA	NA	Unpartitioned	NA	NA	3	673	4	477	86	1384	1472	144	232	0.736726874657909	0.994091580502216	0.585217391304348	0.414782608695652	0.0444444444444444	0.955555555555556	0.174833333333333	170.313171386719
7286265b-081a-38be-9564-27226affa6c7	CeMAPP-DTW w/ RT	timePenalizedPairwiseSimilarity	linCorr	NA	NA	0.5	mziDtwWorkerFactory	0	1	0	Partitioned	Local	0.1	NA	583	801	0	0	1384	22264	0	20880	0.592780884595831	0.421242774566474	1	0	1	0	2.35416666666667	1380.16596984863
72a0db94-e680-31f5-a767-dcb5632010de	BiPACE w/ RT	timePenalizedSimilarity	euclidean	4	0.9	0.5	NA	NA	NA	NA	Unpartitioned	NA	NA	5	379	3	131	7	1384	520	864	0	0.849775784753363	0.992146596858639	0.743137254901961	0.256862745098039	0.3	0.7	0.1775	154.485336303711
72a1f946-c33c-3179-a35c-7b04e8b4bf96	CeMAPP-DTW	plainPairwiseSimilarity	cosine	NA	NA	NA	mziDtwWorkerFactory	0	2	1	Partitioned	Local	0.25	NA	711	665	0	0	1384	22272	8	20896	0.681360804983229	0.51671511627907	1	0	1	0	1.44016666666667	1445.91176605225
72b697c6-4c42-3883-a62e-c1d967dc77a3	BiPACE w/ RT	timePenalizedSimilarity	euclidean	4	0.75	0.1	NA	NA	NA	NA	Unpartitioned	NA	NA	4	261	3	206	2	1384	480	912	8	0.714090287277702	0.988636363636364	0.558886509635974	0.441113490364026	0.6	0.4	0.135166666666667	167.962013244629
72bc9782-ce31-3c53-a4ca-7f1587146f60	BiPACE w/ RT	timePenalizedSimilarity	rankCorr	4	0.95	0.25	NA	NA	NA	NA	Unpartitioned	NA	NA	4	261	3	206	2	1384	480	912	8	0.714090287277702	0.988636363636364	0.558886509635974	0.441113490364026	0.6	0.4	0.160833333333333	168.342262268066
72f15a74-14b4-330b-ae9d-7723310765eb	BiPACE w/ RT	timePenalizedSimilarity	euclidean	4	0.25	0.1	NA	NA	NA	NA	Unpartitioned	NA	NA	6	183	1	39	1	1384	224	1160	0	0.901477832512315	0.994565217391304	0.824324324324324	0.175675675675676	0.5	0.5	0.172333333333333	153.376068115234
7304bd64-7a80-3dc9-9ce6-6cc083b3e34d	BiPACE w/ RT	timePenalizedSimilarity	linCorr	4	0.25	0.5	NA	NA	NA	NA	Unpartitioned	NA	NA	6	954	6	29	27	1384	1040	368	24	0.981986618630983	0.99375	0.970498474059003	0.029501525940997	0.181818181818182	0.818181818181818	176	290.38306427002
73179c2a-7bee-38e6-8ff1-3fc0e5d7739b	CeMAPP-DTW w/ RT	timePenalizedPairwiseSimilarity	rankCorr	NA	NA	1	mziDtwWorkerFactory	0	2.25	1	Partitioned	Local	0.25	NA	789	595	0	0	1384	22272	0	20888	0.726184997699034	0.570086705202312	1	0	1	0	6.66583333333333	1556.76015472412
731f7428-278e-3d0b-aa78-8268dc62b07d	CeMAPP-DTW w/ RT	timePenalizedPairwiseSimilarity	cosine	NA	NA	2.5	mziDtwWorkerFactory	0	2.25	2	Unpartitioned	Global	0.25	NA	762	614	0	0	1384	22272	8	20896	0.712815715622077	0.553779069767442	1	0	1	0	10.2991666666667	1710.51444244385
7338fdc6-9b12-312f-b65c-ed262d78aed4	CeMAPP-DTW w/ RT	timePenalizedPairwiseSimilarity	dot	NA	NA	1	mziDtwWorkerFactory	0	1	0	Unpartitioned	Global	0.25	NA	803	581	0	0	1384	22272	0	20888	0.734339277549154	0.580202312138728	1	0	1	0	7.04883333333333	1728.7801361084
733b60a0-f3f1-397f-bf38-fdced60985c0	CeMAPP-DTW w/ RT	timePenalizedPairwiseSimilarity	euclidean	NA	NA	0.5	mziDtwWorkerFactory	0	2	2	Partitioned	Local	0.25	NA	735	641	0	0	1384	22272	8	20896	0.696352439602084	0.534156976744186	1	0	1	0	1.65433333333333	1550.06943511963
73462d5a-bf81-3b0c-98f0-9a4d2334a635	BiPACE	plainSimilarity	cosine	4	NA	NA	NA	NA	NA	NA	Unpartitioned	NA	NA	5	1053	24	50	41	1384	1200	216	32	0.96605504587156	0.977715877437326	0.954669084315503	0.0453309156844969	0.369230769230769	0.630769230769231	0.198666666666667	302.36360168457
735e5076-0a30-34be-937b-34d41351ec2e	CeMAPP-DTW w/ RT	timePenalizedPairwiseSimilarity	cosine	NA	NA	0.5	mziDtwWorkerFactory	0	1	0	Partitioned	Local	0.25	NA	460	916	0	0	1384	22264	8	20888	0.501089324618736	0.334302325581395	1	0	1	0	1.51133333333333	1481.12888336182
737b9fe3-7c31-3d48-b40c-6267ad4176ba	BiPACE w/ RT	timePenalizedSimilarity	linCorr	4	0.95	3	NA	NA	NA	NA	Unpartitioned	NA	NA	5	1085	7	49	59	1384	1232	184	32	0.974842767295597	0.993589743589744	0.95679012345679	0.0432098765432098	0.106060606060606	0.893939393939394	0.232333333333333	302.539421081543
7381e0e6-7dbb-373b-af30-324017c68d5d	CeMAPP-DTW w/ RT	timePenalizedPairwiseSimilarity	dot	NA	NA	0.5	mziDtwWorkerFactory	0	1	1	Partitioned	Local	0.1	NA	721	663	0	0	1384	22272	0	20888	0.685035629453682	0.520953757225434	1	0	1	0	1454	1320.7794418335
73827d4f-c515-38c9-8087-878f4de22c5f	CeMAPP-DTW w/ RT	timePenalizedPairwiseSimilarity	dot	NA	NA	0.5	mziDtwWorkerFactory	0	1	2	Partitioned	Local	0.1	NA	739	645	0	0	1384	22272	0	20888	0.696184644371173	0.533959537572254	1	0	1	0	1.34433333333333	1446.43396759033
73987274-937e-372d-992c-1fda5d40d071	BiPACE w/ RT	timePenalizedSimilarity	rankCorr	4	0.25	2.5	NA	NA	NA	NA	Unpartitioned	NA	NA	7	1046	13	6	15	1384	1104	304	24	0.990999526290857	0.987724268177526	0.994296577946768	0.00570342205323193	0.464285714285714	0.535714285714286	0.257666666666667	556.877792358398
73b75c30-aaf8-3fdc-b53f-d4ef6ba0d3dc	CeMAPP-DTW w/ RT	timePenalizedPairwiseSimilarity	euclidean	NA	NA	3	mziDtwWorkerFactory	0	2	2	Partitioned	Local	0.25	NA	642	726	0	0	1384	22272	16	20904	0.638805970149254	0.469298245614035	1	0	1	0	1.71883333333333	1572.07326507568
73e751fc-5480-3c61-9026-b16d9445d56a	BiPACE w/ RT	timePenalizedSimilarity	rankCorr	4	0	2.5	NA	NA	NA	NA	Unpartitioned	NA	NA	7	1046	13	6	15	1384	1104	304	24	0.990999526290857	0.987724268177526	0.994296577946768	0.00570342205323193	0.464285714285714	0.535714285714286	0.244333333333333	556.630462646484
741074b1-7cb5-3f7d-bb2b-29f17e2e56d6	BiPACE	plainSimilarity	linCorr	4	NA	NA	NA	NA	NA	NA	Unpartitioned	NA	NA	3	1117	26	90	79	1384	1376	72	64	0.95063829787234	0.977252843394576	0.925434962717481	0.0745650372825186	0.247619047619048	0.752380952380952	0.2095	302.669357299805
7445a8d8-9ab2-37cd-af14-7505899353b8	CeMAPP-DTW w/ RT	timePenalizedPairwiseSimilarity	euclidean	NA	NA	3	mziDtwWorkerFactory	0	2.25	0	Unpartitioned	Global	0.25	NA	527	857	0	0	1384	22272	0	20888	0.551543694400837	0.380780346820809	1	0	1	0	22689	2086.49508666992
7453aad1-2e45-30d0-a7b8-265203d35860	BiPACE w/ RT	timePenalizedSimilarity	rankCorr	4	0	1	NA	NA	NA	NA	Unpartitioned	NA	NA	2	1171	24	43	82	1384	1472	64	152	0.972187629721876	0.979916317991632	0.964579901153213	0.0354200988467874	0.226415094339623	0.773584905660377	0.294833333333333	557.090370178223
745678a7-9317-3e86-9b7f-7b3e3d7c3757	BiPACE w/ RT	timePenalizedSimilarity	rankCorr	4	0.75	0.1	NA	NA	NA	NA	Unpartitioned	NA	NA	6	544	3	703	102	1384	2416	32	1064	0.606465997770346	0.994515539305302	0.436246992782678	0.563753007217322	0.0285714285714286	0.971428571428571	0.222666666666667	168.75025177002
7465f0ae-59c1-33d9-ab82-652ed795c784	BiPACE w/ RT	timePenalizedSimilarity	cosine	4	0.9	0.25	NA	NA	NA	NA	Unpartitioned	NA	NA	7	119	0	17	0	1384	136	1248	0	0.933333333333333	1	875	125	NA	NA	0.1275	168.324325561523
7474b755-1e8e-3634-83de-db4678bf393d	BiPACE w/ RT	timePenalizedSimilarity	rankCorr	4	0.95	1	NA	NA	NA	NA	Unpartitioned	NA	NA	8	136	0	0	0	1384	136	1248	0	1	1	1	0	NA	NA	0.16	205.047828674316
747b0e8c-ab71-377e-bb91-726cabd8496a	BiPACE w/ RT	timePenalizedSimilarity	rankCorr	4	0.5	0.1	NA	NA	NA	NA	Unpartitioned	NA	NA	7	119	0	17	0	1384	136	1248	0	0.933333333333333	1	875	125	NA	NA	0.1615	152.910087585449
747f58d0-1d0a-3bcf-81b6-f7c041f91943	CeMAPP-DTW w/ RT	timePenalizedPairwiseSimilarity	cosine	NA	NA	3	mziDtwWorkerFactory	0	1	0	Partitioned	Local	0.1	NA	737	647	0	0	1384	22272	0	20888	0.694955209806695	0.532514450867052	1	0	1	0	1372	1410.92739105225
7494a954-5386-3a2b-9e29-4b05a78cd59f	CeMAPP-DTW w/ RT	timePenalizedPairwiseSimilarity	dot	NA	NA	1	mziDtwWorkerFactory	0	1	0	Partitioned	Local	0.25	NA	749	635	0	0	1384	22272	0	20888	0.702297233942804	0.541184971098266	1	0	1	0	1397	1358.70749664307
749988a6-6d5a-35a0-b680-f07c7da19b06	CeMAPP-DTW	plainPairwiseSimilarity	rankCorr	NA	NA	NA	mziDtwWorkerFactory	0	2.25	2	Unpartitioned	Global	0.25	NA	712	672	0	0	1384	22272	0	20888	0.679389312977099	0.514450867052023	1	0	1	0	339.635666666667	2093.04035949707
74cc5ed8-42f9-3468-81ca-5faa229cac98	CeMAPP-DTW w/ RT	timePenalizedPairwiseSimilarity	euclidean	NA	NA	2.5	mziDtwWorkerFactory	0	2	2	Partitioned	Local	0.25	NA	465	903	0	0	1384	22272	16	20904	0.507364975450082	0.339912280701754	1	0	1	0	2.9535	1660.00943756104
74e54577-ea1c-3310-b537-5e7e840a781b	CeMAPP-DTW	plainPairwiseSimilarity	cosine	NA	NA	NA	mziDtwWorkerFactory	0	1	2	Unpartitioned	Global	0.25	NA	693	683	0	0	1384	22272	8	20896	0.66988883518608	0.503633720930233	1	0	1	0	10.1421666666667	1736.24642181396
74e7adff-46dd-3576-9fda-bba9a910574e	BiPACE w/ RT	timePenalizedSimilarity	euclidean	4	0.5	0.1	NA	NA	NA	NA	Unpartitioned	NA	NA	3	621	4	450	69	1384	1360	240	216	0.732311320754717	0.9936	0.579831932773109	0.420168067226891	0.0547945205479452	0.945205479452055	0.156833333333333	168.741477966309
74ed4023-68d2-3bc5-82b9-4d544115a046	CeMAPP-DTW w/ RT	timePenalizedPairwiseSimilarity	dot	NA	NA	2	mziDtwWorkerFactory	0	2.25	1	Partitioned	Local	0.25	NA	855	529	0	0	1384	22272	0	20888	0.76373380973649	0.617774566473988	1	0	1	0	1.39216666666667	1480.64106750488
750b1832-9212-3517-9984-2349d84dd0bf	BiPACE w/ RT	timePenalizedSimilarity	cosine	4	0.5	3	NA	NA	NA	NA	Unpartitioned	NA	NA	6	1101	21	13	25	1384	1192	224	32	0.98479427549195	0.981283422459893	0.988330341113106	0.0116696588868941	0.456521739130435	0.543478260869565	195	302.769927978516
75115fec-bb08-3c49-8aae-3cdc924dd8ea	BiPACE w/ RT	timePenalizedSimilarity	linCorr	4	0.25	1	NA	NA	NA	NA	Unpartitioned	NA	NA	5	1139	11	23	59	1384	1264	152	32	0.985294117647059	0.990434782608696	0.980206540447504	0.0197934595524957	0.157142857142857	0.842857142857143	0.192166666666667	302.733131408691
75235ce8-2d2a-37d0-bde6-fe0015eb4bc5	BiPACE w/ RT	timePenalizedSimilarity	linCorr	4	0.75	0.5	NA	NA	NA	NA	Unpartitioned	NA	NA	2	873	5	389	117	1384	1792	0	408	0.81588785046729	0.994305239179954	0.69175911251981	0.30824088748019	0.0409836065573771	0.959016393442623	0.209833333333333	172.29150390625
753df359-1b85-3784-80f2-c6a1eceb1fe2	BiPACE w/ RT	timePenalizedSimilarity	euclidean	4	0	3	NA	NA	NA	NA	Unpartitioned	NA	NA	8	389	3	0	0	1384	416	992	24	0.996158770806658	0.99234693877551	1	0	1	0	0.1785	194.608520507812
75496ce3-9d59-39a7-8ee9-00c7fea2d844	BiPACE w/ RT	timePenalizedSimilarity	euclidean	4	0.95	0.25	NA	NA	NA	NA	Unpartitioned	NA	NA	4	261	3	206	2	1384	480	912	8	0.714090287277702	0.988636363636364	0.558886509635974	0.441113490364026	0.6	0.4	0.1365	167.987281799316
754aba34-b07f-3fc8-91dd-6ef1a1035d8f	BiPACE w/ RT	timePenalizedSimilarity	cosine	4	0.9	0.1	NA	NA	NA	NA	Unpartitioned	NA	NA	7	488	1	706	101	1384	2136	88	840	0.579916815210933	0.997955010224949	0.408710217755444	0.591289782244556	0.00980392156862742	0.990196078431373	0.184666666666667	167.160568237305
755400ea-2c15-3eb5-b08c-d0bd0db4e9b3	CeMAPP-DTW	plainPairwiseSimilarity	dot	NA	NA	NA	mziDtwWorkerFactory	0	1	2	Partitioned	Local	0.1	NA	655	657	0	0	1384	22272	72	20960	0.665988815455008	0.499237804878049	1	0	1	0	1.19916666666667	1350.25810241699
756e6802-9dcc-3e15-9707-e9e74646e72e	BiPACE w/ RT	timePenalizedSimilarity	linCorr	4	0	1	NA	NA	NA	NA	Unpartitioned	NA	NA	3	1176	26	39	79	1384	1400	64	80	0.97310715763343	0.978369384359401	0.967901234567901	0.0320987654320988	0.247619047619048	0.752380952380952	0.240333333333333	303.296142578125
756feef0-d629-329f-aebf-0e4d5def95aa	CeMAPP-DTW w/ RT	timePenalizedPairwiseSimilarity	linCorr	NA	NA	0.5	mziDtwWorkerFactory	0	1	2	Unpartitioned	Global	0.1	NA	709	675	0	0	1384	22264	0	20880	0.677496416626851	0.51228323699422	1	0	1	0	16219	1632.82740783691
757ebd06-abaf-3edf-9b45-f0a2509d60d5	CeMAPP-DTW w/ RT	timePenalizedPairwiseSimilarity	euclidean	NA	NA	0.5	mziDtwWorkerFactory	0	2	0	Partitioned	Local	0.1	NA	778	598	0	0	1384	22272	8	20896	0.722376973073352	0.565406976744186	1	0	1	0	1435	1517.4833984375
75883b14-1979-3d0c-b9e5-898e25e15585	CeMAPP-DTW w/ RT	timePenalizedPairwiseSimilarity	linCorr	NA	NA	1	mziDtwWorkerFactory	0	1	1	Partitioned	Local	0.1	NA	663	721	0	0	1384	22272	0	20888	0.647777234978017	0.479046242774566	1	0	1	0	1.6825	1522.36196136475
759fc5e9-538a-32d2-876c-9e030004c408	BiPACE w/ RT	timePenalizedSimilarity	linCorr	4	0.95	3	NA	NA	NA	NA	Unpartitioned	NA	NA	7	909	6	14	15	1384	968	440	24	0.989118607181719	0.99344262295082	0.984832069339112	0.0151679306608884	0.285714285714286	0.714285714285714	0.176166666666667	276.331176757812
75a06818-2f7e-3c6b-83bb-28dce2941473	CeMAPP-DTW w/ RT	timePenalizedPairwiseSimilarity	rankCorr	NA	NA	0.5	mziDtwWorkerFactory	0	1	2	Partitioned	Local	0.1	NA	696	688	0	0	1384	22264	0	20880	0.669230769230769	0.502890173410405	1	0	1	0	4.19666666666667	1570.84943389893
75a93f80-06ca-34ed-b8d0-320f4acad1ff	BiPACE w/ RT	timePenalizedSimilarity	dot	4	0	2	NA	NA	NA	NA	Unpartitioned	NA	NA	6	1034	20	20	22	1384	1120	288	24	0.981024667931689	0.981024667931689	0.981024667931689	0.0189753320683111	0.476190476190476	0.523809523809524	0.190833333333333	302.255409240723
75b660fb-3b52-3620-8a3f-20c78da5ab72	BiPACE w/ RT	timePenalizedSimilarity	dot	4	0.5	0.5	NA	NA	NA	NA	Unpartitioned	NA	NA	6	768	4	41	19	1384	848	552	16	0.971537001897533	0.994818652849741	0.949320148331273	0.0506798516687268	0.173913043478261	0.826086956521739	162	199.509796142578
75ce79ff-1d8f-38aa-9c93-cf75663cfeee	BiPACE w/ RT	timePenalizedSimilarity	euclidean	4	0.5	2.5	NA	NA	NA	NA	Unpartitioned	NA	NA	8	509	3	0	0	1384	536	872	24	0.997061704211557	0.994140625	1	0	1	0	0.182666666666667	216.057479858398
75e69d0c-9a2d-3b20-b2bc-85df748bcac4	CeMAPP-DTW w/ RT	timePenalizedPairwiseSimilarity	linCorr	NA	NA	2	mziDtwWorkerFactory	0	2	2	Unpartitioned	Global	0.25	NA	687	689	0	0	1384	22272	8	20896	0.666020358700921	0.499273255813953	1	0	1	0	37.0248333333333	1762.67820739746
75eda197-69ea-339e-8337-142558186701	CeMAPP-DTW w/ RT	timePenalizedPairwiseSimilarity	rankCorr	NA	NA	2.5	mziDtwWorkerFactory	0	1	2	Partitioned	Local	0.1	NA	607	761	0	0	1384	22272	16	20904	0.614683544303797	0.443713450292398	1	0	1	0	12.8675	1486.53449249268
75edf2ab-72ef-3f79-b0e7-58afbbdfacc1	BiPACE w/ RT	timePenalizedSimilarity	linCorr	4	0.9	0.25	NA	NA	NA	NA	Unpartitioned	NA	NA	4	477	4	256	23	1384	776	624	16	0.785831960461285	0.991683991683992	0.65075034106412	0.34924965893588	0.148148148148148	0.851851851851852	0.143333333333333	168.955688476562
75f7c8e9-4785-3ed7-a6d5-2412314302f2	BiPACE w/ RT	timePenalizedSimilarity	cosine	4	0	0.25	NA	NA	NA	NA	Unpartitioned	NA	NA	8	890	6	0	0	1384	920	488	24	0.996640537513998	0.993303571428571	1	0	1	0	0.176333333333333	290.744262695312
760d5f1d-38fb-369c-a934-4a724a55b396	BiPACE w/ RT	timePenalizedSimilarity	cosine	4	0.5	3	NA	NA	NA	NA	Unpartitioned	NA	NA	4	1190	25	24	81	1384	1352	64	32	0.979827089337176	0.979423868312757	0.980230642504119	0.0197693574958814	0.235849056603774	0.764150943396226	0.205833333333333	302.882499694824
761ad685-d88e-34e9-ac3a-44971af1768b	CeMAPP-DTW w/ RT	timePenalizedPairwiseSimilarity	linCorr	NA	NA	3	mziDtwWorkerFactory	0	2.25	2	Unpartitioned	Global	0.25	NA	780	596	0	0	1384	22272	8	20896	0.723562152133581	0.566860465116279	1	0	1	0	36691	1802.12686157227
7648305c-469a-3658-9d3d-9b15ff3839e8	CeMAPP-DTW w/ RT	timePenalizedPairwiseSimilarity	linCorr	NA	NA	2	mziDtwWorkerFactory	0	2	2	Partitioned	Local	0.1	NA	693	691	0	0	1384	22272	0	20888	0.667308618199326	0.500722543352601	1	0	1	0	1569	1420.53771972656
765258ee-2ebe-3eae-ab4f-1787b408464b	BiPACE w/ RT	timePenalizedSimilarity	euclidean	4	0.75	0.1	NA	NA	NA	NA	Unpartitioned	NA	NA	2	544	3	703	102	1384	2416	32	1064	0.606465997770346	0.994515539305302	0.436246992782678	0.563753007217322	0.0285714285714286	0.971428571428571	0.162833333333333	168.221786499023
766c930c-abcd-35f7-84a8-998e7a1af7b3	CeMAPP-DTW w/ RT	timePenalizedPairwiseSimilarity	rankCorr	NA	NA	2	mziDtwWorkerFactory	0	2.25	2	Partitioned	Local	0.25	NA	745	639	0	0	1384	22272	0	20888	0.699859088774072	0.538294797687861	1	0	1	0	27.8075	1585.77403259277
76834f1b-c65d-3779-b123-77137be4c6bd	CeMAPP-DTW	plainPairwiseSimilarity	dot	NA	NA	NA	mziDtwWorkerFactory	0	2.25	2	Partitioned	Local	0.1	NA	893	475	0	0	1384	22272	16	20904	0.789915966386555	0.652777777777778	1	0	1	0	1266	1311.03749084473
7691aecd-036e-3581-88f0-cb6b6eb113ba	CeMAPP-DTW w/ RT	timePenalizedPairwiseSimilarity	cosine	NA	NA	2.5	mziDtwWorkerFactory	0	1	1	Partitioned	Local	0.1	NA	677	699	0	0	1384	22272	8	20896	0.659522649780809	0.492005813953488	1	0	1	0	1483	1519.34565734863
769f6ce0-3831-39fd-abbf-450cc6e108b7	CeMAPP-DTW w/ RT	timePenalizedPairwiseSimilarity	linCorr	NA	NA	2.5	mziDtwWorkerFactory	0	1	0	Partitioned	Local	0.1	NA	667	709	0	0	1384	22272	8	20896	0.652961331375428	0.484738372093023	1	0	1	0	2.35233333333333	1403.55648040771
76b9ccf1-94fd-3561-8c04-cdd3bd54bfaa	BiPACE w/ RT	timePenalizedSimilarity	rankCorr	4	0.25	3	NA	NA	NA	NA	Unpartitioned	NA	NA	2	1190	23	39	84	1384	1480	48	144	0.974610974610975	0.981038746908491	0.96826688364524	0.0317331163547599	0.214953271028037	0.785046728971963	0.289833333333333	557.030693054199
76db8e37-637f-3be5-9a52-47464f2099e4	BiPACE w/ RT	timePenalizedSimilarity	linCorr	4	0.5	1	NA	NA	NA	NA	Unpartitioned	NA	NA	7	952	6	9	17	1384	1008	400	24	0.992183428869203	0.993736951983299	0.990634755463059	0.00936524453694065	0.260869565217391	0.739130434782609	0.183166666666667	293.955467224121
76df0a95-a8b7-37f3-a244-8e89b43d1afa	CeMAPP-DTW w/ RT	timePenalizedPairwiseSimilarity	linCorr	NA	NA	1	mziDtwWorkerFactory	0	2.25	0	Unpartitioned	Global	0.25	NA	720	664	0	0	1384	22272	0	20888	0.684410646387833	0.520231213872832	1	0	1	0	36305	2066.03028869629
76fc8c16-9e4c-38d2-bc14-6b9507064cad	CeMAPP-DTW w/ RT	timePenalizedPairwiseSimilarity	euclidean	NA	NA	3	mziDtwWorkerFactory	0	2.25	2	Partitioned	Local	0.25	NA	451	933	0	0	1384	22272	0	20888	0.491553133514986	0.325867052023121	1	0	1	0	2.82866666666667	1639.02690124512
76fe0b70-3497-3ea2-9eaf-2aeaef95ca01	BiPACE w/ RT	timePenalizedSimilarity	linCorr	4	0.95	0.1	NA	NA	NA	NA	Unpartitioned	NA	NA	4	100	0	99	1	1384	200	1184	0	0.668896321070234	1	0.50251256281407	0.49748743718593	0	1	0.121333333333333	165.8955078125
7717c4b3-249c-319d-9c4d-8aba70bdd45c	CeMAPP-DTW w/ RT	timePenalizedPairwiseSimilarity	rankCorr	NA	NA	1	mziDtwWorkerFactory	0	2	1	Unpartitioned	Global	0.1	NA	722	662	0	0	1384	22272	0	20888	0.685660018993352	0.521676300578035	1	0	1	0	164.082666666667	1798.32797241211
771fb6e4-2fa0-3752-9add-f9d10f057f9b	BiPACE w/ RT	timePenalizedSimilarity	dot	4	0.75	2	NA	NA	NA	NA	Unpartitioned	NA	NA	7	989	10	3	14	1384	1040	368	24	0.99347061778001	0.98998998998999	0.996975806451613	0.00302419354838712	0.416666666666667	0.583333333333333	0.224666666666667	296.334037780762
7734ed49-b0ef-39ac-9e84-f4540d8a86a8	CeMAPP-DTW	plainPairwiseSimilarity	linCorr	NA	NA	NA	mziDtwWorkerFactory	0	2.25	0	Unpartitioned	Global	0.25	NA	780	596	0	0	1384	22272	8	20896	0.723562152133581	0.566860465116279	1	0	1	0	36.4131666666667	1818.19744873047
7752c396-b4b7-3be6-86ff-22b7f04a24d5	BiPACE w/ RT	timePenalizedSimilarity	rankCorr	4	0.9	0.5	NA	NA	NA	NA	Unpartitioned	NA	NA	7	127	0	17	0	1384	144	1240	0	0.937269372693727	1	0.881944444444444	0.118055555555556	NA	NA	0.1675	170.626876831055
77609b56-eacf-3db9-92a3-a6b3e7fe7bc9	CeMAPP-DTW w/ RT	timePenalizedPairwiseSimilarity	rankCorr	NA	NA	3	mziDtwWorkerFactory	0	1	2	Partitioned	Local	0.25	NA	587	789	0	0	1384	22272	8	20896	0.598064187468161	0.426598837209302	1	0	1	0	28205	1490.158203125
7760e409-916e-3415-9c54-81c0ca000632	CeMAPP-DTW	plainPairwiseSimilarity	euclidean	NA	NA	NA	mziDtwWorkerFactory	0	2	2	Unpartitioned	Global	0.25	NA	449	935	0	0	1384	22272	0	20888	0.489907255864703	0.324421965317919	1	0	1	0	22.6271666666667	2084.05654907227
776dd4a2-1815-3379-8a03-1a8fe29efe41	BiPACE w/ RT	timePenalizedSimilarity	linCorr	4	0.9	0.5	NA	NA	NA	NA	Unpartitioned	NA	NA	7	127	0	17	0	1384	144	1240	0	0.937269372693727	1	0.881944444444444	0.118055555555556	NA	NA	0.127833333333333	169.738746643066
776f8138-dc4c-381c-88d5-ca25b39b6080	BiPACE w/ RT	timePenalizedSimilarity	rankCorr	4	0	2	NA	NA	NA	NA	Unpartitioned	NA	NA	5	1152	20	17	59	1384	1280	136	32	0.984194788551901	0.982935153583618	0.985457656116339	0.0145423438836613	0.253164556962025	0.746835443037975	0.256166666666667	556.903495788574
7770890c-6e6c-3d4f-a0c1-7c0636e55495	CeMAPP-DTW w/ RT	timePenalizedPairwiseSimilarity	dot	NA	NA	2.5	mziDtwWorkerFactory	0	1	2	Unpartitioned	Global	0.25	NA	746	614	0	0	1384	22272	24	20912	0.708452041785375	0.548529411764706	1	0	1	0	6.85333333333333	1663.42092132568
777848ae-ed99-3196-98ed-5cce86052903	CeMAPP-DTW	plainPairwiseSimilarity	dot	NA	NA	NA	mziDtwWorkerFactory	0	1	1	Partitioned	Local	0.25	NA	757	603	0	0	1384	22272	24	20912	0.715162966461975	0.556617647058824	1	0	1	0	1585	1469.58793640137
778d944b-efbf-35ae-8759-da567eb9a186	BiPACE w/ RT	timePenalizedSimilarity	cosine	4	0.95	2	NA	NA	NA	NA	Unpartitioned	NA	NA	3	1056	7	194	111	1384	1464	16	96	0.913099870298314	0.993414863593603	0.8448	0.1552	0.059322033898305	0.940677966101695	0.224333333333333	301.617141723633
77955cfe-20ac-3ac0-b89a-b1b7fde1919d	CeMAPP-DTW w/ RT	timePenalizedPairwiseSimilarity	rankCorr	NA	NA	0.5	mziDtwWorkerFactory	0	1	1	Unpartitioned	Global	0.25	NA	709	675	0	0	1384	22264	0	20880	0.677496416626851	0.51228323699422	1	0	1	0	333.735833333333	1999.5196762085
779a1073-a45a-3707-976a-70cfbfae7923	CeMAPP-DTW w/ RT	timePenalizedPairwiseSimilarity	cosine	NA	NA	2	mziDtwWorkerFactory	0	2.25	1	Partitioned	Local	0.1	NA	750	626	0	0	1384	22272	8	20896	0.70555032925682	0.545058139534884	1	0	1	0	1285	1344.77969360352
77b09876-9ffd-3735-86ed-d916fd2bc4e3	BiPACE w/ RT	timePenalizedSimilarity	rankCorr	4	0.95	0.5	NA	NA	NA	NA	Unpartitioned	NA	NA	7	119	0	17	0	1384	136	1248	0	0.933333333333333	1	875	125	NA	NA	0.188166666666667	169.765251159668
77b33b1e-f6ca-32fe-8cf5-a88e22a10326	CeMAPP-DTW w/ RT	timePenalizedPairwiseSimilarity	rankCorr	NA	NA	3	mziDtwWorkerFactory	0	1	1	Partitioned	Local	0.1	NA	588	788	0	0	1384	22272	8	20896	0.59877800407332	0.427325581395349	1	0	1	0	12.9173333333333	1478.68143463135
77b4a8ff-e71c-3aed-a8a6-a3dd3ce4b7cf	CeMAPP-DTW w/ RT	timePenalizedPairwiseSimilarity	linCorr	NA	NA	1	mziDtwWorkerFactory	0	2	1	Partitioned	Local	0.25	NA	741	643	0	0	1384	22272	0	20888	0.697411764705882	0.535404624277457	1	0	1	0	1.97866666666667	1502.32472229004
77bb3b9e-801d-38b2-8845-72a3fe0470e9	BiPACE w/ RT	timePenalizedSimilarity	euclidean	4	0.95	0.1	NA	NA	NA	NA	Unpartitioned	NA	NA	7	396	2	752	82	1384	1824	152	592	0.51228978007762	0.994974874371859	0.344947735191638	0.655052264808362	0.0238095238095238	0.976190476190476	0.174833333333333	165.946578979492
77d0091f-dea3-372f-aa6a-07d94a5a16b0	BiPACE w/ RT	timePenalizedSimilarity	cosine	4	0.95	0.1	NA	NA	NA	NA	Unpartitioned	NA	NA	4	100	0	99	1	1384	200	1184	0	0.668896321070234	1	0.50251256281407	0.49748743718593	0	1	132	165.676322937012
77ddb68e-a50c-34ef-8b02-34668086e149	CeMAPP-DTW w/ RT	timePenalizedPairwiseSimilarity	linCorr	NA	NA	2	mziDtwWorkerFactory	0	2	0	Unpartitioned	Global	0.25	NA	687	689	0	0	1384	22272	8	20896	0.666020358700921	0.499273255813953	1	0	1	0	36.3693333333333	1797.6926651001
77df2709-5228-366a-8d8e-4e030a77587b	CeMAPP-DTW w/ RT	timePenalizedPairwiseSimilarity	linCorr	NA	NA	2.5	mziDtwWorkerFactory	0	1	0	Partitioned	Local	0.25	NA	749	635	0	0	1384	22272	0	20888	0.702297233942804	0.541184971098266	1	0	1	0	1.9555	1500.97721862793
77e2443e-96b7-389d-b2aa-c10373e584bf	CeMAPP-DTW	plainPairwiseSimilarity	linCorr	NA	NA	NA	mziDtwWorkerFactory	0	2.25	2	Partitioned	Local	0.1	NA	780	596	0	0	1384	22272	8	20896	0.723562152133581	0.566860465116279	1	0	1	0	2.26666666666667	1284.62218475342
77eef98e-0ed5-369b-bce6-7225e33e6ba7	CeMAPP-DTW w/ RT	timePenalizedPairwiseSimilarity	linCorr	NA	NA	2.5	mziDtwWorkerFactory	0	2.25	1	Partitioned	Local	0.25	NA	826	558	0	0	1384	22272	0	20888	0.747511312217195	0.596820809248555	1	0	1	0	1943	1484.8440322876
781fecbe-864c-3d92-87b4-0f6bd53397b6	BiPACE w/ RT	timePenalizedSimilarity	euclidean	4	0.9	0.5	NA	NA	NA	NA	Unpartitioned	NA	NA	3	703	4	476	97	1384	1576	104	296	0.745493107104984	0.994342291371994	0.59626802374894	0.40373197625106	0.0396039603960396	0.96039603960396	0.180166666666667	170.791305541992
783b43e3-879c-3732-bc5e-021c2f7919b8	CeMAPP-DTW w/ RT	timePenalizedPairwiseSimilarity	rankCorr	NA	NA	2	mziDtwWorkerFactory	0	1	2	Unpartitioned	Global	0.25	NA	632	752	0	0	1384	22272	0	20888	0.626984126984127	0.456647398843931	1	0	1	0	366.273666666667	2099.8794631958
78438bc0-fbee-3c6c-b505-c0a2b26e0199	CeMAPP-DTW w/ RT	timePenalizedPairwiseSimilarity	cosine	NA	NA	2	mziDtwWorkerFactory	0	2	1	Unpartitioned	Global	0.25	NA	682	694	0	0	1384	22272	8	20896	0.662779397473275	0.495639534883721	1	0	1	0	10.3301666666667	1814.29335784912
785eaf5c-3902-378f-8a73-a6dac3bff687	BiPACE w/ RT	timePenalizedSimilarity	cosine	4	0.25	0.1	NA	NA	NA	NA	Unpartitioned	NA	NA	4	454	4	252	18	1384	744	656	16	0.780068728522337	0.991266375545852	0.643059490084986	0.356940509915014	0.181818181818182	0.818181818181818	0.186333333333333	169.606163024902
7875c77e-aee5-32ae-b849-944b1830560c	BiPACE w/ RT	timePenalizedSimilarity	dot	4	0.95	2.5	NA	NA	NA	NA	Unpartitioned	NA	NA	2	1152	6	105	113	1384	1608	8	232	0.954037267080745	0.994818652849741	0.916467780429594	0.0835322195704057	0.0504201680672269	0.949579831932773	0.2305	302.199340820312
78798a1d-cec8-36a9-b7bd-46f00cec2b52	BiPACE w/ RT	timePenalizedSimilarity	cosine	4	0.75	1	NA	NA	NA	NA	Unpartitioned	NA	NA	2	1145	6	112	113	1384	1616	8	240	0.950996677740864	0.994787141615986	0.910898965791567	0.0891010342084327	0.0504201680672269	0.949579831932773	0.2395	302.316543579102
788de103-42a4-3e74-b3de-481121a41b0f	BiPACE w/ RT	timePenalizedSimilarity	linCorr	4	0.95	3	NA	NA	NA	NA	Unpartitioned	NA	NA	8	708	4	0	0	1384	736	672	24	0.997183098591549	0.99438202247191	1	0	1	0	0.194166666666667	192.258316040039
78a8802f-45db-38e7-a27f-a649abbca0a9	CeMAPP-DTW w/ RT	timePenalizedPairwiseSimilarity	cosine	NA	NA	2	mziDtwWorkerFactory	0	2	2	Partitioned	Local	0.25	NA	682	694	0	0	1384	22272	8	20896	0.662779397473275	0.495639534883721	1	0	1	0	1.62316666666667	1372.77503204346
78b25532-7edb-365f-9bdf-053a274b8722	CeMAPP-DTW w/ RT	timePenalizedPairwiseSimilarity	linCorr	NA	NA	0.5	mziDtwWorkerFactory	0	2.25	0	Unpartitioned	Global	0.25	NA	708	676	0	0	1384	22272	0	20888	0.676864244741874	0.511560693641618	1	0	1	0	36.3205	1739.41441345215
78c8ee84-e458-3468-b61c-7eb0f288600e	BiPACE w/ RT	timePenalizedSimilarity	rankCorr	4	0.95	3	NA	NA	NA	NA	Unpartitioned	NA	NA	7	909	6	14	15	1384	968	440	24	0.989118607181719	0.99344262295082	0.984832069339112	0.0151679306608884	0.285714285714286	0.714285714285714	0.245666666666667	282.460014343262
78fbb211-5c27-3599-a3a6-2e9c7bbebe1e	CeMAPP-DTW	plainPairwiseSimilarity	linCorr	NA	NA	NA	mziDtwWorkerFactory	0	2	1	Partitioned	Local	0.25	NA	671	697	0	0	1384	22272	16	20904	0.658165767533105	0.490497076023392	1	0	1	0	3.99933333333333	1408.77977752686
790ac622-69f8-3516-9185-85ffc2cea5ac	CeMAPP-DTW w/ RT	timePenalizedPairwiseSimilarity	cosine	NA	NA	1	mziDtwWorkerFactory	0	2.25	2	Partitioned	Local	0.25	NA	720	664	0	0	1384	22272	0	20888	0.684410646387833	0.520231213872832	1	0	1	0	1.6515	1465.28472137451
79235aa9-6cb4-376c-843a-9bdb5174e833	BiPACE w/ RT	timePenalizedSimilarity	euclidean	4	0.25	2	NA	NA	NA	NA	Unpartitioned	NA	NA	8	412	4	0	0	1384	440	968	24	0.995169082125604	0.990384615384615	1	0	1	0	0.146833333333333	192.154739379883
7924853c-83b5-36e3-93d5-f28a050ae2f1	BiPACE w/ RT	timePenalizedSimilarity	dot	4	0.95	2	NA	NA	NA	NA	Unpartitioned	NA	NA	3	1056	7	194	111	1384	1464	16	96	0.913099870298314	0.993414863593603	0.8448	0.1552	0.059322033898305	0.940677966101695	0.225166666666667	301.66389465332
792da80c-45b9-3a16-907e-82558b7755a0	BiPACE w/ RT	timePenalizedSimilarity	cosine	4	0.25	0.25	NA	NA	NA	NA	Unpartitioned	NA	NA	5	754	5	127	34	1384	936	464	16	0.919512195121951	0.993412384716733	0.855845629965948	0.144154370034052	0.128205128205128	0.871794871794872	0.167833333333333	248.448379516602
794ac735-f233-3ffe-9854-eb0df3f480c3	CeMAPP-DTW w/ RT	timePenalizedPairwiseSimilarity	euclidean	NA	NA	0.5	mziDtwWorkerFactory	0	2.25	2	Unpartitioned	Global	0.1	NA	417	967	0	0	1384	22272	0	20888	0.463076068850639	0.301300578034682	1	0	1	0	10.3173333333333	1857.51660919189
7950b28a-eef7-3ad4-bd11-fec3db9e7acf	CeMAPP-DTW w/ RT	timePenalizedPairwiseSimilarity	cosine	NA	NA	0.5	mziDtwWorkerFactory	0	1	1	Unpartitioned	Global	0.1	NA	709	675	0	0	1384	22264	0	20880	0.677496416626851	0.51228323699422	1	0	1	0	4559	1643.13272094727
7958ed41-d91b-372d-91b2-eda39f8663d8	CeMAPP-DTW w/ RT	timePenalizedPairwiseSimilarity	euclidean	NA	NA	0.5	mziDtwWorkerFactory	0	2.25	0	Partitioned	Local	0.25	NA	NA	NA	NA	NA	NA	NA	NA	NA	NA	NA	NA	NA	NA	NA	NA	NA
796ff3c1-3934-3d67-9983-328a1209f83a	CeMAPP-DTW w/ RT	timePenalizedPairwiseSimilarity	euclidean	NA	NA	0.5	mziDtwWorkerFactory	0	2.25	2	Unpartitioned	Global	0.25	NA	417	967	0	0	1384	22272	0	20888	0.463076068850639	0.301300578034682	1	0	1	0	22.7028333333333	2120.76742553711
79842787-0cd1-351e-9d5d-de78d0e19705	BiPACE w/ RT	timePenalizedSimilarity	dot	4	0	3	NA	NA	NA	NA	Unpartitioned	NA	NA	8	768	8	0	0	1384	800	608	24	0.994818652849741	0.989690721649485	1	0	1	0	0.167666666666667	233.992752075195
7984da2a-d2b6-38d4-8891-7623f23f97a3	CeMAPP-DTW w/ RT	timePenalizedPairwiseSimilarity	cosine	NA	NA	1	mziDtwWorkerFactory	0	1	1	Partitioned	Local	0.25	NA	665	719	0	0	1384	22272	0	20888	0.649097120546608	0.480491329479769	1	0	1	0	1.58916666666667	1460.60015106201
79a9d83a-c3ac-3af2-b857-bd65a2935567	BiPACE w/ RT	timePenalizedSimilarity	euclidean	4	0.5	2	NA	NA	NA	NA	Unpartitioned	NA	NA	8	707	5	0	0	1384	736	672	24	0.996476391825229	0.992977528089888	1	0	1	0	0.163666666666667	276.62654876709
79e90b27-f90f-3fbd-83a9-b7b983499632	CeMAPP-DTW	plainPairwiseSimilarity	cosine	NA	NA	NA	mziDtwWorkerFactory	0	2.25	1	Partitioned	Local	0.25	NA	813	571	0	0	1384	22272	0	20888	0.740100136549841	0.58742774566474	1	0	1	0	1488	1495.69980621338
79f51ff2-33a6-3907-91ad-566473a6d8a7	CeMAPP-DTW w/ RT	timePenalizedPairwiseSimilarity	euclidean	NA	NA	2.5	mziDtwWorkerFactory	0	1	2	Partitioned	Local	0.1	NA	584	784	0	0	1384	22272	16	20904	0.598360655737705	0.426900584795322	1	0	1	0	1.68116666666667	1510.15511322021
79f76ea6-bf11-3e9b-ab10-6f7957ccb265	BiPACE w/ RT	timePenalizedSimilarity	dot	4	0.95	0.25	NA	NA	NA	NA	Unpartitioned	NA	NA	5	139	1	84	0	1384	224	1160	0	0.765840220385675	0.992857142857143	0.623318385650224	0.376681614349776	1	0	0.156666666666667	167.91609954834
79fb4738-966e-3e8b-a3ca-470c7c673b47	BiPACE w/ RT	timePenalizedSimilarity	cosine	4	0.9	0.5	NA	NA	NA	NA	Unpartitioned	NA	NA	3	703	4	476	97	1384	1576	104	296	0.745493107104984	0.994342291371994	0.59626802374894	0.40373197625106	0.0396039603960396	0.96039603960396	0.1955	154.494338989258
7a05e81b-a7ab-31ce-9afe-4d65fe6f78d5	BiPACE w/ RT	timePenalizedSimilarity	linCorr	4	0.75	1	NA	NA	NA	NA	Unpartitioned	NA	NA	6	941	6	34	27	1384	1032	376	24	0.979188345473465	0.993664202745512	0.965128205128205	0.0348717948717949	0.181818181818182	0.818181818181818	0.172333333333333	276.564849853516
7a0a7022-bd8b-37b2-862f-63cb8ab7acd5	CeMAPP-DTW w/ RT	timePenalizedPairwiseSimilarity	euclidean	NA	NA	2	mziDtwWorkerFactory	0	2	2	Partitioned	Local	0.25	NA	459	925	0	0	1384	22272	0	20888	0.498100922409116	0.331647398843931	1	0	1	0	3.04716666666667	1618.02334594727
7a1852f7-99c9-3b73-9c42-ac657c9a0718	BiPACE w/ RT	timePenalizedSimilarity	dot	4	0.25	2	NA	NA	NA	NA	Unpartitioned	NA	NA	2	1144	27	70	79	1384	1440	64	120	0.959329140461216	0.976942783945346	0.942339373970346	0.057660626029654	0.254716981132076	0.745283018867924	215	302.489105224609
7a2563b2-f01f-3723-8fdd-598b06052e86	BiPACE w/ RT	timePenalizedSimilarity	rankCorr	4	0.5	1	NA	NA	NA	NA	Unpartitioned	NA	NA	2	1188	8	69	111	1384	1576	8	200	0.968609865470852	0.993311036789298	0.945107398568019	0.0548926014319809	0.0672268907563025	0.932773109243697	274	419.345184326172
7a5f061d-a335-3399-a073-138636afe5f3	BiPACE w/ RT	timePenalizedSimilarity	linCorr	4	0.9	0.25	NA	NA	NA	NA	Unpartitioned	NA	NA	8	675	4	575	106	1384	2496	24	1136	0.699844479004666	0.994108983799705	0.54	0.46	0.0363636363636364	0.963636363636364	214	169.840446472168
7a73302f-d37b-36df-b0b0-0cbd929c8ce7	CeMAPP-DTW w/ RT	timePenalizedPairwiseSimilarity	rankCorr	NA	NA	3	mziDtwWorkerFactory	0	1	0	Unpartitioned	Global	0.1	NA	586	790	0	0	1384	22272	8	20896	0.597349643221203	0.425872093023256	1	0	1	0	150.249333333333	1770.67760467529
7ab3e538-379f-3965-a660-b2ccc6bb07ae	CeMAPP-DTW w/ RT	timePenalizedPairwiseSimilarity	rankCorr	NA	NA	0.5	mziDtwWorkerFactory	0	2.25	2	Unpartitioned	Global	0.1	NA	709	675	0	0	1384	22272	0	20888	0.677496416626851	0.51228323699422	1	0	1	0	158.816333333333	1812.6768951416
7ab5f9d6-c20d-3775-bd22-be44f00af0ff	BiPACE w/ RT	timePenalizedSimilarity	rankCorr	4	0.75	0.25	NA	NA	NA	NA	Unpartitioned	NA	NA	2	705	4	549	110	1384	2416	16	1048	0.718288334182374	0.994358251057828	0.562200956937799	0.437799043062201	0.0350877192982456	0.964912280701754	243	298.895652770996
7ae50d8b-8b6b-3284-a806-1f346f8c04be	CeMAPP-DTW w/ RT	timePenalizedPairwiseSimilarity	linCorr	NA	NA	2.5	mziDtwWorkerFactory	0	2.25	0	Partitioned	Local	0.1	NA	789	587	0	0	1384	22272	8	20896	0.728868360277136	0.573401162790698	1	0	1	0	2.28266666666667	1346.57340240479
7ae69617-8387-3e21-8092-1b7744af05a4	BiPACE w/ RT	timePenalizedSimilarity	linCorr	4	0	0.1	NA	NA	NA	NA	Unpartitioned	NA	NA	4	1158	22	31	77	1384	1312	96	24	0.977627691008864	0.98135593220339	0.973927670311186	0.0260723296888141	0.222222222222222	0.777777777777778	0.2375	303.149726867676
7b011040-4f63-325a-990d-aa44912bcd2d	BiPACE w/ RT	timePenalizedSimilarity	cosine	4	0.9	3	NA	NA	NA	NA	Unpartitioned	NA	NA	3	1185	10	62	103	1384	1456	24	96	0.97051597051597	0.99163179916318	0.95028067361668	0.04971932638332	0.088495575221239	0.911504424778761	0.204333333333333	302.512664794922
7b0be4fc-06ed-3a2a-98d1-57e5ed84dd48	CeMAPP-DTW w/ RT	timePenalizedPairwiseSimilarity	linCorr	NA	NA	0.5	mziDtwWorkerFactory	0	2.25	2	Unpartitioned	Global	0.1	NA	708	676	0	0	1384	22272	0	20888	0.676864244741874	0.511560693641618	1	0	1	0	16119	1360.95336914062
7b10a2e4-7e7a-3e1b-99eb-88c71f4ae35c	CeMAPP-DTW	plainPairwiseSimilarity	cosine	NA	NA	NA	mziDtwWorkerFactory	0	1	0	Unpartitioned	Global	0.25	NA	693	683	0	0	1384	22272	8	20896	0.66988883518608	0.503633720930233	1	0	1	0	10.3146666666667	1718.9561920166
[truncated: 1,626 more rows]
