# Supplementary material for: Combining peak- and chromatogram-based retention time alignment algorithms for multiple chromatography-mass spectrometry datasets
Source: BMC Bioinformatics. 2012 Aug 27;13:214. doi: 10.1186/1471-2105-13-214 (PMC3546004; doi:10.1186/1471-2105-13-214)
Supplement: Additional file 1 — Archive containing evaluation tables for theLeishmaniaparasite dataset. The complete evaluation table giving the parameters and classification results for BIPACE, CeMAPP-DTW and Robinson’s [10] method for the Leishmania parasite dataset is contained in a zip-archive along with the corresponding figures. Table S1 in the manuscript corresponds to the file ‘evaluation.csv’ in this archive. [file 1471-2105-13-214-S1.zip › leishmania/executionMetrics.csv]

uid	runtime	memory
14ff0c85-96b2-3136-b69a-fbd59e52ca17	8420.0	1.73838248E8
8e7d9f6b-d50d-3d74-a0f8-95a0d02c2b57	10490.0	1.74008408E8
d61edebd-e68d-3aa0-a337-f136e19f67fc	8480.0	1.74247904E8
f5dfaed8-fe3f-367c-9a20-97a583c97100	11760.0	1.74559504E8
0a4748f5-03d1-364a-8968-dda2b489beac	10430.0	1.73989176E8
6c41b478-0a8a-3061-8789-6e72aa8e4759	11780.0	1.76581648E8
21623daa-4425-389b-9f38-b4c3387010a2	8660.0	1.73981632E8
8bb1ff98-90b1-3586-9714-be0214a15adf	8890.0	1.75025216E8
868f7bbb-8e18-3717-b593-ff54cdb3d839	11400.0	1.763916E8
8efdc717-e122-3230-948c-ee233f9d5263	11580.0	1.76439432E8
ce51d2cf-616d-3b3d-b3a8-2ea1e75328f2	11100.0	1.75225776E8
98d657f9-13fd-3562-b907-5f9c675c85c4	10470.0	1.74041136E8
4665fae2-2d7c-37d3-8060-5fd0ab1d2a7b	11430.0	1.76496216E8
2a06fa9f-097f-3525-941d-aecc1929a6a8	9580.0	1.7665064E8
1372dcf4-508f-381e-a246-595fdd423825	9160.0	1.75504984E8
fab7ac84-e7bd-3923-9e71-a5196589c558	10460.0	1.74347136E8
a2a79035-2589-39ba-b945-458e4bc951bd	9910.0	1.60013304E8
9273bafa-1d9c-3ba3-8247-f26990309006	12150.0	1.74627624E8
ef449fa1-fc1a-3f9a-b937-2d1b04176c6c	12620.0	1.76823264E8
8ebb3143-2877-3355-8cfe-adb7e9ccf0c9	12110.0	1.75700232E8
745678a7-9317-3e86-9b7f-7b3e3d7c3757	13360.0	1.76947464E8
28ab5b8c-5371-3180-afa4-a67e2241b08d	11480.0	1.764202E8
9a383d2b-a353-3339-8b2f-7357b76b92ec	10420.0	1.73998696E8
44cab836-97a3-3aea-8e6b-7be8519a95e3	11560.0	1.76470048E8
1bc221ef-eaa0-3c24-93e3-653e37dfe21d	9670.0	1.76373912E8
e5c2365e-8c1d-3bba-8cad-6b3b10f9cf6f	10930.0	1.75229368E8
418144eb-86d8-3163-acdb-58c4ca92f972	11060.0	1.75235504E8
3171009f-f1aa-37de-a5ff-3736140b13e4	8400.0	1.73856752E8
054a0180-2d56-398a-949f-ff42ebc2a3e8	11850.0	1.76566552E8
d31635ef-d5a9-3c2f-8ada-258ac7423043	11570.0	1.76484832E8
754aba34-b07f-3fc8-91dd-6ef1a1035d8f	11080.0	1.7528056E8
b609d828-6626-314d-a693-7b6389034b2f	10410.0	1.74062648E8
8e02f7cc-edb7-3285-818a-dc8e27e527f3	11540.0	1.76520072E8
13fe95e0-38d4-3d4d-a930-ce02877e1835	11610.0	1.76819896E8
0a38ad03-d496-3127-8923-d01dac82bc4a	10100.0	1.74342664E8
c4687127-abc1-326d-a0fa-8cb95a1bc5ae	11710.0	1.76758448E8
df538d34-ef53-3dc9-b69e-9a44b38034b8	11000.0	1.75585112E8
66d96c8f-d2a5-3bd0-a070-77dc81d5d680	11290.0	1.766376E8
4a6c4207-1a79-318d-84f9-ca4309e4afec	12310.0	1.75738104E8
365f79f3-9ad5-3977-b810-afbc2391be08	11760.0	1.74564768E8
f78d107d-6c86-3518-877e-3748402236c0	12990.0	1.76855632E8
a5accce7-e4c3-3ff8-ae87-6ad5e456e1c5	11550.0	1.76438936E8
d1e591c8-ca62-3982-8b67-32e0d4c46e6c	11010.0	1.75328808E8
35e70cbd-8122-3ca9-a382-36a45286b268	11450.0	1.76370912E8
cd843d0a-cb04-3496-86e0-d10aa21de6ee	12600.0	1.78425472E8
57e4dbf7-f1e7-3048-b432-ebdae0a84c2e	12960.0	1.77841168E8
77bb3b9e-801d-38b2-8845-72a3fe0470e9	10490.0	1.740076E8
4f38aff0-4106-3bbf-9e58-35a2e3e6ce45	11400.0	1.7642124E8
4aab2600-daa6-35eb-985d-f55fc479480c	13180.0	1.78595632E8
e6e1854b-814d-3ec2-9158-c21341d303ec	12610.0	1.77780328E8
6e1ff134-afc0-34cc-ac9f-16a2ed381ba3	11290.0	1.75357576E8
571c09b6-2ed8-3356-95dd-4eef01485673	10370.0	1.74059144E8
06770636-c290-366d-a55f-69a5e0437dfe	13260.0	1.88889624E8
d5e41ada-1b60-36e8-a77d-90a10c4d76e7	11880.0	1.76398768E8
8f6ea2b8-ab48-390e-83ee-fe7b9ab5507e	8980.0	1.75058392E8
a9ad906a-5694-31b2-b6ab-d6eeff03084b	11900.0	1.59719152E8
136f6929-a21e-3850-bdcd-ca87ebbc69ae	13380.0	1.77856472E8
48b448ec-be9d-30d7-8927-0ada43089aa2	10470.0	1.74020976E8
0b8ef956-1c73-31a6-a201-243e839cc08e	13130.0	1.77656304E8
aadab6d4-ceef-32d8-a3f8-53de0c6f4a4f	11550.0	1.77788808E8
40b345d6-5c9f-3b6f-90b7-c508b71081f9	12820.0	1.78791248E8
e526167e-3ca9-3583-9f0e-2de8f074452b	12270.0	1.7804632E8
1ca410d5-f77a-3693-a8d5-2d53ba56f454	11700.0	1.75563608E8
ff0b5d14-86e1-337f-9ff6-ee1b31b8b18a	11810.0	1.76843864E8
f2999e2a-128e-3b03-af60-272af90f2529	11510.0	1.76418312E8
6878a879-d98c-3ec4-b5aa-e8cd1e39fc3c	11530.0	1.78479E8
7a5f061d-a335-3399-a073-138636afe5f3	12840.0	1.78090616E8
b1a728e4-6a3d-3b28-a1eb-9fc98c185780	13090.0	1.6129716E8
c698a94b-eae1-3b6c-b256-e4bb26496392	13300.0	1.78848048E8
12372600-340f-3696-929a-21ed8e74673b	11160.0	1.78222816E8
dc6e7345-04e0-31e4-b9fb-2b23a12fb235	12410.0	3.12533824E8
a12a91af-026b-3ea6-abc0-d46f6d83e2e4	13830.0	3.11711432E8
8856b925-481f-3961-a637-33460f6ff9e1	11010.0	1.74369176E8
4c340a95-02db-3750-99bc-f229f7007d8a	14310.0	3.11970272E8
494529fc-9cbd-3140-94be-c241826e05cd	11550.0	1.76730344E8
0b3a764e-556f-39e1-b2a5-b090e384cf05	14140.0	3.13242976E8
47cb05ad-885a-3293-987d-33048498827b	12600.0	1.75843672E8
9b59da0e-30bc-3cdf-91fc-66e782bb1843	10000.0	1.74366864E8
10da0599-79e0-3242-919d-a3a331168d73	14100.0	3.12722464E8
a4c59693-4beb-3c5f-9730-e9e374b0a10a	13040.0	1.76933648E8
d205abe2-8ae3-30e3-9fda-cb03f60e30db	13040.0	1.7689232E8
8304bbd1-10a6-3bcb-a86c-a3db9a13007f	9760.0	1.76404432E8
35c0b4df-bc01-340d-873f-7fbc58a400a9	12570.0	1.77919216E8
b178be42-8958-31a3-bf4a-c604c071d595	12320.0	1.78503544E8
1ad9aa73-2533-3dcf-b8d3-91a231305f44	12670.0	1.77180168E8
572853d5-1e2b-344a-8e2b-12ceaebf67ca	10390.0	1.73981144E8
5d72e71a-544f-3d3f-8440-65a814daf760	11810.0	1.76578992E8
a67a97c8-069b-3297-83ee-93b531a7cc26	12780.0	1.771906E8
2ae10f0a-0bcb-3d3e-ab79-eb145687f2d4	9520.0	1.75112648E8
7014d54d-d7dc-35ee-b02e-cb947b8d006c	13020.0	1.77969408E8
6afbff37-a21f-3856-9549-ed03b5d26c26	77090.0	1.468487536E9
bb831064-c9bf-33d1-9a8f-14984336d5e4	75930.0	1.371148472E9
ba185a8f-11d2-3e37-8804-a80709fa4f43	77530.0	1.357289528E9
ac2390f2-8a8d-3614-ab28-dfd4595cd99e	77810.0	1.335603048E9
f54578ef-565e-3402-a686-aeba9639458d	78590.0	1.5279908E9
626cdf17-6ead-3593-ab93-e861e4111386	80660.0	1.5168098E9
3ac677ea-1de3-3a86-acaf-631ebaeac4b3	86580.0	1.59384124E9
f4590799-f696-3681-a6d4-9de6a5527233	81480.0	1.535239896E9
3c9a3493-5831-3e83-b7cb-1908eb5e6b7d	76750.0	1.55427652E9
c9d9f2ea-2302-3e0e-853d-4b9e382933c5	78610.0	1.559669216E9
39fbc904-e098-345b-8896-cfbd2ec9db23	79670.0	1.364054952E9
ccf59992-2ef2-30f5-96f2-c514d53ec42a	81670.0	1.380700808E9
e6120b0b-34d9-3c12-9a8e-25e0e938861e	79460.0	1.504334664E9
60bea0e1-1c95-3622-99ff-f14a69bf0738	74700.0	1.335576008E9
982a0d1f-1942-318d-960d-fa58ab2d1ffe	82850.0	1.499068568E9
f5b46169-8392-35c8-bca9-30779b16e60f	87330.0	1.479174384E9
39072919-7e81-31b3-8e42-626b0dac5f57	75910.0	1.37583332E9
c7845b53-3d1c-3a36-bb49-991b2ceb0428	80720.0	1.508207048E9
560db347-7bd7-3398-b315-9616363b8d64	78230.0	1.540374856E9
7381e0e6-7dbb-373b-af30-324017c68d5d	87240.0	1.384937624E9
169134aa-d2a8-35c3-9dab-9302e8c4ae50	85810.0	1.539548688E9
2157043d-b69b-3d26-a762-76ba305d3c35	81330.0	1.53353428E9
d945cfd1-c330-3635-9a8a-f26b61973c0a	79210.0	1.401941104E9
1c68511f-477b-3372-9a28-0b5082e1fac5	75110.0	1.535370952E9
2d271701-0b59-3d1c-9ac0-6476195e855b	78390.0	1.364145672E9
586cd64f-6277-3fc4-8bfa-58371b9b07fe	76110.0	1.392497728E9
3501ac80-8860-393e-965c-ca0c5979aa82	81910.0	1.50630432E9
7cb11a0e-133f-37bf-b758-6e50f4461af8	77250.0	1.37905564E9
20a3ba4e-674c-3b7f-b945-52c3d01d8d9b	73160.0	1.398639264E9
d5197d1a-f5aa-344d-9019-35442beef961	86210.0	1.61501172E9
cfef4d03-9f5f-3b6d-8554-a178b5c6398d	83830.0	1.559157416E9
54ac681f-8132-37a7-b73f-2cf9f7088b70	83930.0	1.538400992E9
f4d41f35-5699-3615-8490-5920c84ef14a	81100.0	1.542887712E9
521f4617-4c08-3cc6-8064-0c64762dd8b9	80550.0	1.540229632E9
e02a6ddf-c3b8-3557-a6f1-16f3dbd14c7e	76490.0	1.534111624E9
649bf8e3-9c5b-3659-8331-96acb2dd1a96	76180.0	1.343514672E9
455966a0-4b7a-3b82-ad8f-83b2e18b30c3	79040.0	1.551608928E9
95ae39af-56d6-395d-9dd7-25b77e18e91a	79060.0	1.568634808E9
096bfa16-9662-3f8b-8e07-4f06cdbd372f	76010.0	1.37954512E9
f285e7b5-40fb-36d8-9368-489510781584	83020.0	1.502010408E9
d004bb8e-a10f-357c-8b62-43ab3787db6c	78560.0	1.36581444E9
22a7ceb3-88dc-3b65-a8a3-12ac559e0f7f	84040.0	1.582328016E9
f9516cad-d5e4-3f49-b0f5-37b1768b59ec	72010.0	1.355542384E9
568d30e2-2017-329a-9f6b-4deb4bc6ae70	81570.0	1.568021488E9
a85e83cd-7426-326e-b9db-fc0c6455a69d	84120.0	1.54870832E9
6d1ab921-2968-3e78-a36d-7f75d6f9773c	82840.0	1.615339512E9
52c421f9-8a69-3a4a-a90a-11be6eec4481	85980.0	1.53133928E9
73827d4f-c515-38c9-8087-878f4de22c5f	80660.0	1.516695944E9
9763ff68-ec7f-3b36-a742-6284685bd8fa	82330.0	1.552671008E9
8a964951-b48b-3879-ab05-166e6e45c300	82590.0	1.507828272E9
fad35a3f-adce-33c8-964e-4b50b76708f1	81960.0	1.570901336E9
d114e6f2-6f84-38e4-a749-67c6078945ca	80350.0	1.558651336E9
bb4bfdd5-ec32-3ceb-9532-9df04be23b21	83340.0	1.593344728E9
7c93c155-f05e-3f0a-b1e6-ed0b086c3615	82220.0	1.57327536E9
9c224048-42b5-3702-841a-d6ad97704691	82450.0	1.598508968E9
92625eaf-5094-3b07-95fc-6a1da5303014	82540.0	1.564677304E9
f67a222b-681a-393e-9407-934c1e76b818	82370.0	1.574419352E9
6dbd73d1-755e-3b2a-b206-6f2beac840d9	85090.0	1.565068296E9
0a466852-6fd5-36bf-88bc-addadfca7a8e	81990.0	1.502711648E9
264a7fdf-0446-3469-a6cd-b3d718fbc2d5	82190.0	1.562745144E9
d4235191-32fe-3629-9b37-93b4eac7676f	89540.0	1.5604204E9
20f30a58-27d4-35fd-b5d9-7a9b0f3affd2	92770.0	1.596011664E9
266308f2-a195-3d16-bdc5-9e64fa9f39fc	93350.0	1.5779196E9
0904f0a6-3d19-3a0a-9d83-eeb879e49f1b	88090.0	1.551094216E9
fcb8e99b-8252-31ff-9407-86e575316c86	87700.0	1.552857512E9
80d07bc4-936b-3319-9901-efaaff24a7a4	94050.0	1.571353272E9
31d4ade1-fec6-3996-b0e1-76c1ee3e63bb	89920.0	1.574703792E9
47f7965e-19a9-3b07-abed-188d20f57d35	92310.0	1.546127992E9
6d6629fa-83d2-3e3e-8e55-db6f7e523059	88790.0	1.57075212E9
fed40209-c9ba-3a64-b5d5-0a8e8a98c293	86090.0	1.56130196E9
60108786-709f-39ce-a718-a013f920ffa5	89300.0	1.542525272E9
0150550c-47bc-3274-951c-c6d22c203eb7	90630.0	1.5456704E9
a13ac36b-7c01-3787-bf35-b05130bfeb34	89970.0	1.539848472E9
381d5c17-015c-3657-80ca-2407b1069021	91430.0	1.567316912E9
16ebf7dc-3a0d-3132-8389-2da90c05dcaa	93280.0	1.606217528E9
d294eee2-e3bb-3b05-938b-a6badca3003a	84290.0	1.626150776E9
11f5a3d6-e1b3-3778-817b-3e7764e6cb6e	92060.0	1.56930364E9
dc1c82eb-7fb2-37f7-8f76-8fad9d4384de	85140.0	1.545306192E9
180a464f-bd5a-3d36-a568-fe15be1a62c3	87940.0	1.584139848E9
1f5a36fd-5696-33dd-a651-a46e6a37908c	90010.0	1.589863744E9
10dda8bc-3d0f-3f8d-a834-7a6c7f458f76	80320.0	1.47191712E9
6195421f-cca9-35bd-82ae-6032c9e1a64c	90730.0	1.551107088E9
03966e7d-4423-32a3-a103-b1e2ff8b907d	88030.0	1.53720304E9
ae7e532e-6f49-3b9f-b2c7-d654ad664321	81080.0	1.55824944E9
62f8f93e-2d37-316a-92a5-44f97c0781ed	78450.0	1.58615956E9
6666e5dc-6746-36b9-b1ab-944ba66401e0	87400.0	1.57775328E9
fe3e72db-be1c-35f5-ab51-b8a50733567e	90220.0	1.514181784E9
38775aa7-e787-3dab-8e9b-4ffbde65602a	86900.0	1.560221432E9
b7d8f995-570b-3ef5-bc6e-51c7fb83a634	86200.0	1.550678152E9
d2416ab5-a41a-3597-a45b-6961de89fce2	90170.0	1.5678344E9
17c9adb0-39ca-3f8a-9e76-0e2e4172d154	81470.0	1.538181664E9
e7fb8f49-644c-3ed4-b2ea-bc4a3f618871	81420.0	1.568813432E9
d5cb70ee-b1e7-3b88-b80f-c059d4c853c2	75410.0	1.343236424E9
3da6cd2a-f79f-329f-bc42-d53e9283579a	87930.0	1.54467572E9
8551037f-509d-34ea-b7c8-97b4ed52179f	79550.0	1.562037096E9
ba77ea8d-6714-3ddf-ac0f-d98128bdf7aa	76910.0	1.405150488E9
aef060b9-6ffc-3445-aa18-0ba6e687f75f	86070.0	1.571860872E9
686285f8-952d-374d-b5fb-daa725d0d929	80770.0	1.567743808E9
02525e25-a0a1-347c-81c2-846c402f5a73	92070.0	1.569708344E9
e949738b-ee4c-3e91-ac13-7f392ec2e2fd	83680.0	1.497917576E9
86f2a94f-0d4e-3deb-95c8-2acb2eb715a8	82220.0	1.546258328E9
6d1f1474-86f7-37cb-b7ce-03cade0cad6a	92300.0	1.575482328E9
de7b4cc3-20cf-3b04-986d-428b125a9bf1	83300.0	1.5588628E9
747f58d0-1d0a-3bcf-81b6-f7c041f91943	82320.0	1.4794646E9
20b6932b-dfc5-3c18-b4db-52008bcfa1e4	91520.0	1.600242184E9
448d95b0-9819-3e3c-b581-b863c81192a7	90120.0	1.567723616E9
3dd50bef-86e0-3f6e-a6dd-050a5841665a	84950.0	1.556083376E9
3842e636-a787-3105-9c12-45410f00887c	85110.0	1.554643624E9
9d473b69-38a3-3494-9f93-4174709b2f08	82240.0	1.548704056E9
7691aecd-036e-3581-88f0-cb6b6eb113ba	88980.0	1.593149392E9
bdb6f1e3-0ac5-3669-8c68-98326ba870fb	82540.0	1.537799312E9
5e4bfb9a-671e-32fb-86eb-4085097e29b5	87090.0	1.584229464E9
a73c97db-bdb9-3c33-8286-a898fa9cba61	86550.0	1.555962104E9
4dedc338-b82a-37fe-a048-947ce39080d1	88890.0	1.48159072E9
902b2bc2-be7b-3a03-9a82-acbebc91f53d	84570.0	1.570765672E9
4b5d4560-6e45-3eb9-8da4-862b6897a6b2	82740.0	1.538350976E9
db7db920-cb8c-3fdf-810f-1cc2ad4edd5b	78430.0	1.381577696E9
1e626305-3223-33d8-bc49-4e06eed20702	82280.0	1.53999048E9
ccdebceb-2058-3b21-ac6e-59e7b9c77233	79760.0	1.54056876E9
89ced503-9010-3c5d-b28d-772c67c44ce1	77130.0	1.377803352E9
0807a279-0191-39ba-9046-3b826c1df5b9	83390.0	1.583460056E9
7eef5398-ee9e-306d-85b8-8f3c458b7872	79790.0	1.488515216E9
708d9e27-f608-3c2c-8fae-34fb69a4ab3b	75090.0	1.363732552E9
5f561bdb-3ba7-3178-88c5-405a24486a4d	75510.0	1.37816352E9
80f39ed2-c688-3df5-810b-dcc46414decc	81750.0	1.47773956E9
a2581f00-2c9a-3022-b353-aa04ea0fa97d	79890.0	1.569684816E9
8dd25213-4a8c-3f1b-9462-cddd1b2f6d61	77030.0	1.568883168E9
7b62c4af-b343-3a19-a08b-dbf611436148	91330.0	1.612479664E9
ead1a428-4895-30d5-9e10-a72ecf8e0696	78270.0	1.57956248E9
18ceff05-d2f0-35ab-9e99-64cdf7193922	84010.0	1.610002272E9
ed0e8084-765c-3a09-b213-7ef23c3827d9	84360.0	1.56057664E9
1a090a1a-7f26-3372-a8d0-8b090561de8e	85110.0	1.574574464E9
636d2808-a194-3348-9222-5a255c3d9c6f	76590.0	1.576544968E9
a48a285b-9f1f-3e08-8bed-85f236629500	84150.0	1.545225424E9
d0c5856d-dab8-366d-a038-f37b62545b4c	91390.0	1.578056672E9
c765a075-3667-31a5-b135-58676d89eda5	86470.0	1.543890968E9
d301aead-7d1a-3fc0-b57e-3a592c6e3965	85810.0	1.557553112E9
3d0d3444-a323-3f4d-9d0f-587270b598fa	84650.0	1.558686456E9
dd9512ce-5cc2-3428-b528-84e8b11ec7f0	90500.0	1.592342984E9
26f3f41d-cca2-3f24-9746-39ad87834346	91420.0	1.571512904E9
6bfaf63c-6b1f-3d61-b616-72860995aa7d	82580.0	1.57374724E9
506542a9-a771-3f8d-92de-a3e0a5ede62b	86140.0	1.565081248E9
377c2fe6-1c31-39fb-9dfc-61a57cfedbdb	87270.0	1.54392064E9
e8a1a759-76c7-32ed-abb6-c4319223afe0	85830.0	1.500218368E9
310e4522-b4a4-3fbc-a826-f441df387850	90230.0	1.545038944E9
ade3ee50-b207-3421-8d93-7c625da44f1d	86810.0	1.553077776E9
87c17710-dfb6-3004-9353-c507140b05ee	84260.0	1.538605536E9
628d66e7-8ab7-3af0-9ab2-607e475cf5ed	83180.0	1.556504184E9
7984da2a-d2b6-38d4-8891-7623f23f97a3	95350.0	1.531550264E9
5d53b66f-be23-3107-bef9-c37cb4ff11c5	87700.0	1.561386688E9
5d594665-c996-303b-a4cb-adfdb0913254	90510.0	1.554563416E9
735e5076-0a30-34be-937b-34d41351ec2e	90680.0	1.5530762E9
36f4d15c-0086-3085-a01c-a0e6e3ef9779	96320.0	1.550178392E9
2c520470-50cb-3b51-9df4-14d4824e059f	92310.0	1.56697572E9
c69109bc-1bf7-3496-9bcc-bc67ce0a9720	88930.0	1.549179296E9
359e2426-3721-3175-83bb-db81dc9af20f	94970.0	1.54745452E9
c54495a7-b463-3326-9d07-d98415674c79	82360.0	1.589149616E9
88f91f45-39ee-3a5b-92a3-97d05715f61f	97130.0	1.571335032E9
b77280ad-cd0c-391f-971d-e86f65cf7472	96720.0	1.547268552E9
6ea7dcd1-0bf9-3ff7-82ec-fd2cfa7986fc	87380.0	1.540293392E9
99fa6adf-1c14-36e2-96e3-9a0de4d83435	87420.0	1.525834224E9
57da5c15-0382-32e6-b432-e1e377739c59	90040.0	1.556288472E9
b845db80-a96a-3729-8881-593df398c7b5	94180.0	1.625527376E9
144b954e-4b62-33ea-afa5-55b0581f524c	96360.0	1.627142488E9
d58818f2-7dca-3dab-ba92-1f202ef71090	93730.0	1.604646168E9
03e3e8d6-0662-3ac0-8d72-3c83f9884849	87310.0	1.566305992E9
ce07349b-fde4-31ae-858b-30070663f59b	91320.0	1.581789048E9
58eb181c-8929-3eaa-9c0a-38dde9c1a833	90370.0	1.577041224E9
fdbd9685-b76c-36c6-9a0c-949851d1db03	87210.0	1.577171592E9
844a73a2-6e51-358b-b5ad-44786d8ac135	84710.0	1.565178216E9
0248f7d9-4e81-3402-bbe8-5a347d2318e7	97970.0	1.59057032E9
2af8ccb5-7854-3183-91f1-f58de80a3825	84190.0	1.581265184E9
cb1e3b2c-4774-3f0f-8a08-0f7646a00c83	99490.0	1.565672336E9
c37a9ba2-f8e9-380c-9664-f11ee1710916	90550.0	1.578076896E9
4441c4ab-d76a-3a6a-aaac-1558733b7c9c	98670.0	1.546549072E9
d09644ee-90b6-3a62-843f-38904cfe329c	87840.0	1.554737584E9
dae9f1b6-94f6-3f9d-a69c-5f5b5d4f7215	89290.0	1.581726328E9
4df84d64-9e1c-3a1a-81c7-1e123cb170ca	95090.0	1.5847198E9
a9eae9c9-8cbd-33b6-856d-6fde7056ff88	95590.0	1.569886872E9
27af69e9-00b2-3090-b549-e9d08c8b0936	100090.0	1.571684296E9
1a8e238a-71a5-3807-a8fa-2b5de7488dd0	90320.0	1.582585384E9
bc784d5e-ef8a-3461-a611-c60614fb3d07	95640.0	1.565660648E9
5670288f-d7d0-332e-8cf1-c86fb4169dd8	94500.0	1.578414176E9
d8ceeeb4-e136-3ab5-b89d-9ecf6dea0aec	93170.0	1.561556976E9
a31bbbb7-7422-3ec8-837f-dee0ee8ef5b3	96820.0	1.572477848E9
858778db-a604-3775-9021-0f8cce17c910	100080.0	1.583999992E9
0ecec10c-10bd-3e1f-95f3-45fe9a08a0c4	92420.0	1.549591112E9
532a553e-3812-3221-91cd-f2501a266204	93890.0	1.5503516E9
e81bdfb3-1c33-3083-b360-dc20eb7a5a46	95330.0	1.561432896E9
f89f4347-31a8-3d48-bfe5-9862c822e949	93800.0	1.570618896E9
3e9f1bbe-8ddb-3b78-8954-88e00fa5a956	93880.0	1.5654196E9
dcee4e18-5e42-3290-9901-83eeacd61ead	100450.0	1.581082184E9
c78647f5-45b6-30c0-b446-4dee4e47b6e6	94210.0	1.56393748E9
6cf57b59-a9c0-3461-8a89-36da0f772936	101770.0	1.603627072E9
2024e7f8-aa8b-3539-8689-d96810b3998c	91740.0	1.374829512E9
22947a19-7783-3ec2-b94b-967045ac8228	96220.0	1.508813968E9
8c254f68-0cc9-3975-accd-f6f658ad043b	98200.0	1.611084744E9
577153c6-1b48-3c33-8e2c-a474cdc80d8f	96820.0	1.577445576E9
591f0f75-8f10-3c30-b2e6-b0c366674591	100240.0	1.59585396E9
5f0814af-f154-3fec-9b2a-bb3f357fd137	99260.0	1.561238544E9
71b88f4c-db05-357e-b77d-45a2d16b675b	100270.0	1.604993832E9
6a7eef43-a054-345c-b3d7-21087e3747fa	105990.0	1.5907728E9
88f20973-e17f-382f-bd9b-eb8c20505d10	100180.0	1.581025048E9
fde0f320-9ee4-3734-9fc0-ca432cdc490c	99070.0	1.58499008E9
8841ce69-ccac-361c-9492-b0cf9e9b1068	100470.0	1.554255E9
4fcc068b-6438-3e53-8525-88b765a1b704	95010.0	1.606028928E9
09e6f7d6-c796-34e2-ae6f-93646d1c089d	100210.0	1.557348736E9
3b9568b3-360e-30fe-9e35-762f7974b543	99980.0	1.575190856E9
66470b03-2fe7-3873-9a07-d87c15556caa	100980.0	1.617215032E9
264987b2-7433-3455-8f2c-fee38dfa5bfd	94470.0	1.583413864E9
75883b14-1979-3d0c-b9e5-898e25e15585	100950.0	1.596312216E9
7648305c-469a-3658-9d3d-9b15ff3839e8	94140.0	1.48954176E9
d1d6f774-ed1a-3b8b-8807-28776b7d0e9e	92390.0	1.5052578E9
bc76061e-1d26-3bbc-8599-050b97ba3143	96140.0	1.565361696E9
dc1d16a7-8674-3f2e-8f22-7fe5a34f15c3	92290.0	1.474642688E9
8ed3bef5-f201-33e7-aa21-8cce6f5e2352	97110.0	1.482617816E9
c1a1caff-78df-3ab4-9d59-0e4a0818e0a0	91560.0	1.53740432E9
5bc3f52d-9376-3b8d-a29a-1c58e4389893	104520.0	1.622689784E9
ce7edf98-cc69-3668-8119-69e7623ef480	93780.0	1.53914636E9
14b5fb4f-2203-337c-87ce-e3eaa1103b64	92870.0	1.537257856E9
7c68a80c-5680-360a-8d28-e5bdd67026c2	110830.0	1.576700248E9
6788f295-517f-3ea1-b1ac-05a8b23766e5	113320.0	1.572387512E9
6e5fe46b-bfb4-3666-9976-f042ecde96ab	111670.0	1.547570968E9
1ac8ef66-9d3f-3e93-8cd8-3369111b884c	111190.0	1.548320504E9
162a76e2-6e9b-3a4b-b36d-29b8dacbcaeb	110490.0	1.555713808E9
bd0219c1-4106-3931-826a-8e3d59f57297	109710.0	1.546521464E9
87415906-61aa-3d64-8bd5-026c2e48db02	111970.0	1.54412084E9
fbe96d2d-601c-393d-b420-73590df0f13c	111240.0	1.55072864E9
bb06771d-167a-3c42-b716-96dc169943da	107800.0	1.585137824E9
77df2709-5228-366a-8d8e-4e030a77587b	117330.0	1.573888688E9
adf2a98d-6975-37bd-ab8e-b4b0abbdf6d8	119700.0	1.559552168E9
1859db51-cf12-3c87-b56e-3d9b0aca952e	110120.0	1.572430736E9
2b761728-f17e-3190-be3b-6700d5fce97c	117550.0	1.555245248E9
2ba396c8-56e3-32af-844a-3529e155b97d	115880.0	1.559030808E9
c858c2f0-99db-3592-a333-e67b3b0327b0	117530.0	1.57386132E9
f8a8aa05-f9a5-314a-9181-44eaea418a8e	111530.0	1.548190832E9
9de7f4c2-62b5-3ca7-b6a9-f4e3f388f11b	113590.0	1.54185096E9
dd9fb199-4fa6-3324-88ad-c69e168f42ee	123220.0	1.542286104E9
1933c258-9897-34e6-8043-f6f333b219ca	123910.0	1.52732536E9
77b4a8ff-e71c-3aed-a8a6-a3dd3ce4b7cf	118720.0	1.575301648E9
f5879309-18da-3beb-bd11-f186bcc9a937	121160.0	1.569635824E9
14faecd9-705a-39f6-be22-f69bcab300ef	123680.0	1.551662224E9
5d2f199c-6c1c-35b7-833c-dfc88bc67b7b	117130.0	1.541842968E9
bcd928d9-8dd1-3033-8561-026d70d62c64	116800.0	1.536424808E9
31eeb41a-912e-3a82-88ed-48c797f0e17d	117600.0	1.55772156E9
77eef98e-0ed5-369b-bce6-7225e33e6ba7	116580.0	1.556971816E9
dc068c6d-1e16-3f71-a5a1-743425961a6d	116480.0	1.556815016E9
71927d14-70c9-3d2d-aca2-4d818123bd82	117530.0	1.543332744E9
f5218cd8-ff2f-3fb6-ba9f-106fc991e472	118140.0	1.567711088E9
458b3a29-60f7-3f06-a32d-f7f583265f4b	118370.0	1.559468576E9
618ca95e-9f36-32a1-bf25-282b596bdd4d	123580.0	1.572120056E9
a25bfc2c-5528-33c5-89bd-02672326c5f4	122140.0	1.607231336E9
22f81b27-fd02-3801-bc43-2989c843be3c	118200.0	1.581285288E9
eb951464-1337-3d9c-bb86-cedcde9a8982	116440.0	1.606375536E9
97577e8b-d87f-3f4f-b9b8-26e3bc5ae7de	114850.0	1.560194384E9
4d7597b0-5f5b-3c09-9b96-3a06a7409e89	117570.0	1.608504504E9
2512f124-2d57-3cd0-8176-8c46e3ac18b3	116890.0	1.586922928E9
3103ffab-03d4-3bff-a31a-6b3042af40e6	119310.0	1.605071792E9
eaa14ed0-5fb0-35ee-ad7b-490f1c603b0b	117360.0	1.578206704E9
35477324-1560-311f-bab3-082afe6dbb3f	121250.0	1.59884568E9
f14f639d-9ff3-31ad-a13d-8981fddb043e	123300.0	1.574221744E9
07949c04-a5f8-3ba3-a0fe-d88d03fe1a77	118410.0	1.583516152E9
3e75b4bf-b902-3a8c-9d3b-35bbfbecd7a4	117240.0	1.594183736E9
bbeab3f6-e7e1-3d42-b7dc-2b27512aba1f	116310.0	1.602885832E9
d239ea20-38ff-3f5b-b3cd-7ceef8683c39	124550.0	1.577460184E9
2804358d-e9c7-3b4b-906d-f80c66789178	235210.0	1.618397296E9
01252bc7-9925-3820-a9ad-40090bcd89d4	236070.0	1.622846704E9
0ba5f5f2-1a83-3abc-aba6-f94cfddb8bdf	239620.0	1.62594916E9
9eaf0afe-a5d8-3ec2-94a8-761498e35399	236260.0	1.627122384E9
58c9b7ee-83db-3bd9-886f-bd7b5340108c	232270.0	1.6235276E9
a74bde4d-cda0-3f3c-b3c7-f501ff7b8597	235510.0	1.614928472E9
4326de3e-6f8b-3ab9-8b04-5e1bacb82a0f	233120.0	1.649358568E9
ff8ffb77-5adc-315f-ba2e-a0d7eafc5e7e	236540.0	1.642671504E9
34a646f6-5647-3eff-ba3f-d2e5f021e01c	235290.0	1.646912176E9
e773afe9-087b-3bb9-b6de-84f455ab2417	231660.0	1.620080592E9
050e84c2-cfab-3cd9-9a0e-fd2fb41890f5	236880.0	1.624805784E9
817abc7c-c0c9-3504-93a2-c72f636b73cd	229660.0	1.633400904E9
9fcbd916-6ada-3b89-97e2-52e7c0f0ee30	233030.0	1.639370272E9
838df7e1-fcfe-36f3-a9a7-b2541410889f	229350.0	1.656228992E9
462de502-0b93-340e-8b41-589f700ac26f	232360.0	1.616149264E9
6e570a25-d0eb-34f6-bc21-d87938a622a4	245800.0	1.601393928E9
191d3517-7cfb-342f-96b9-aa4915ee0fde	243840.0	1.646050016E9
d237d0a2-65cd-3b71-886a-8683505dfe2d	240720.0	1.59918976E9
69cdef81-2726-3f75-aacd-45355dbffdec	241380.0	1.633239824E9
6e961e83-eb29-3a46-88f1-9e33715afcb2	245440.0	1.606802128E9
c79cd3ac-cc3c-32a6-a976-87c7b1737062	245670.0	1.626777728E9
3ad135b8-5f3d-3887-9ce4-ef9e8c694ec6	243220.0	1.605618576E9
efd821b7-18df-33fc-85f2-bab17d4868e1	241980.0	1.61661256E9
254f68d7-40de-3cfc-82d9-10c78420804d	252820.0	1.61617728E9
180a5b65-2d26-3e26-91da-53823e91b46b	239140.0	1.61240688E9
49e800d1-3c15-3592-ad2a-0639cdf854dd	243560.0	1.6236944E9
1efcf3a0-c268-37e7-98cc-7da7587a8e9b	245340.0	1.63238132E9
9f15e418-86f8-3bfe-bae5-daff30dfdb3f	251830.0	1.605452848E9
bb9bdca2-df31-3231-91f9-42fae6172ca7	241210.0	1.629608544E9
31e74e4a-f7c3-3d4a-8000-c85e47277452	240230.0	1.60022476E9
ddb11770-8b1f-3c88-b308-f9682e18c688	254110.0	1.609474032E9
75a06818-2f7e-3c6b-83bb-28dce2941473	251800.0	1.647155016E9
724361b6-bed2-3ba6-aaef-9c2c5ce28512	257520.0	1.669785976E9
0edb0f7b-1db5-313f-9e6c-361984e72747	243060.0	1.634398536E9
246e5d4c-950d-3451-a042-c35547bdd4f3	257150.0	1.631037432E9
9522389f-57e8-37c1-9018-3ce1d30494ea	252740.0	1.628405048E9
b53b2af7-c873-3758-9892-bad0879ac635	257680.0	1.657502312E9
bd7dd3c9-15b9-38e8-bf31-ad975379a977	247750.0	1.622909112E9
5d947790-36ee-3913-a429-1045a956d6ed	246350.0	1.613674224E9
d94f5d49-e903-37ad-8d86-dba2754ad48d	243710.0	1.628704632E9
413de30c-40e8-392e-a818-37e58717edd7	259270.0	1.625645272E9
e4903216-33bb-3b31-8dfc-4e56134623fd	245850.0	1.616394136E9
c94e5fcb-33cd-3d49-9eb3-293304fd054f	248080.0	1.61177764E9
c0c7b495-ea06-3325-8e4d-470c6c1c4e18	242760.0	1.621147608E9
6b127a44-59b7-3d53-a07d-7a02d10e0473	248810.0	1.63600412E9
96b7eec4-49d3-38b2-8a38-be5dcc315ce9	382520.0	1.546861424E9
f49da270-f728-307d-a70b-399b0ddef59e	391310.0	1.670140128E9
c7aa2b93-9998-3144-994d-de7621d95aa8	390390.0	1.598457288E9
6d884c5c-13c2-3e93-8040-5be31d998876	378770.0	1.650411168E9
358331ab-cd77-3d74-a66d-d1810590ed20	380870.0	1.681857976E9
9d2cf420-ea31-30d5-a4af-8dca248231fc	386490.0	1.660585456E9
6c99abfc-5bab-37c0-a777-0eee53859c2f	385000.0	1.640907264E9
6467fe9c-c58d-3561-8a9d-a89ed693412e	86700.0	1.583685072E9
9bc7ceb0-3854-37f9-b8bb-112601ecc7e2	83230.0	1.58006584E9
b4c993ab-f7e9-3c41-af2f-aee5a8378d9b	383590.0	1.638483744E9
0749b001-412e-365d-83ce-d4a1c397f927	386530.0	1.651568648E9
4f9bae70-cce6-3de6-a769-5fe5aed6e3ff	385170.0	1.644820528E9
445ab7d0-9d44-36e1-a9da-792d6155ff57	83900.0	1.568420232E9
423ba993-18d1-36d2-bc61-777cc0ba94ee	84000.0	1.616086712E9
bdf3bc82-9866-33c9-acf1-de3345da8fb5	390290.0	1.641563776E9
01fcd63c-c2ba-3ed3-9c15-b55c9e002576	376290.0	1.600335592E9
044c8adc-1707-387a-9d5a-f7b102b06140	380320.0	1.6360934E9
d60f6fa6-5be0-3afc-8902-552a84906bc7	382820.0	1.654546736E9
cac40e63-6922-3639-9028-ebcf97b89c3f	377750.0	1.610499832E9
8268c7c6-a14b-35f8-a158-66a016c25039	395850.0	1.670883464E9
b5b0498f-7c5f-3db1-976b-b20f29e1e2e2	396760.0	1.591706544E9
edc5a481-17b3-3e5d-a9a7-740538346065	402770.0	1.597102928E9
dae49ec9-9959-37c2-aaad-469a7800a955	394310.0	1.654871608E9
ab9bf5ad-78af-3406-9074-723541e29e59	386010.0	1.584583056E9
d62cc199-a150-3fd9-82e3-11df3eae7ae0	389580.0	1.614619864E9
96b2b482-4228-3f27-accb-29da5aef2516	385920.0	1.566555984E9
c6bda622-9f63-315e-bf7b-9fe263a4d002	396840.0	1.616238824E9
8a8c31e2-9389-3784-a9a7-5ba9933cbe39	387800.0	1.623583608E9
c5bc1952-937b-3616-8ac8-aa267bfd7cc1	388860.0	1.648475408E9
757ebd06-abaf-3edf-9b45-f0a2509d60d5	86100.0	1.591196672E9
ba8c2031-536e-3c01-a06a-d9f0c17cc14c	388130.0	1.596337952E9
ebc782b4-c364-30ef-824a-343c21c2a547	398250.0	1.637477112E9
bcf9dcf0-6ffe-3938-8fc2-f74c070c6616	394170.0	1.659735864E9
73179c2a-7bee-38e6-8ff1-3fc0e5d7739b	399950.0	1.632381336E9
6fdb315e-d925-33e9-834f-aed93ebfc5ef	389960.0	1.565028984E9
f3abac24-2cb1-35a8-842f-ac8426cf4468	87560.0	1.642869584E9
0b0ab81a-7f47-385a-98d8-edca0fe772be	87120.0	1.58343944E9
cd87e506-d68b-31b9-98b4-b41170249a2f	87760.0	1.554431336E9
c669c3e2-0a12-3aa5-97dd-5c34f271acf8	84180.0	1.672341104E9
f36e6f5c-2339-396c-b23e-0798bf3479aa	89650.0	1.586420848E9
a227681e-4588-3808-8ce9-6d7e4b43eb02	397860.0	1.625155192E9
a9051160-5505-3a8e-bca2-bf0e041a2591	85350.0	1.644339096E9
46da9782-b92e-38d7-afa3-d1c9e7b4795f	406130.0	1.585472176E9
d594121b-d6f7-3db0-9a80-1fe3eb57128c	88530.0	1.575884712E9
8c3561e8-7abe-3e60-bc0c-673cea9edeb6	87560.0	1.617627136E9
085ff170-7fd1-3567-a22d-78b76aae4eef	87620.0	1.614228856E9
4a729b8f-c209-39ab-9cfe-c00c8f3b2e56	408870.0	1.58030844E9
a41753f4-89e2-3574-8c9e-91fee38f2e95	90410.0	1.615494864E9
93073834-e71d-3ab1-b024-96e13f00ef07	88870.0	1.603348096E9
33ddcd14-3dcf-3db7-ae08-fd49c7bd7e08	88180.0	1.558494184E9
a9a8beb6-3a31-38cb-8a5a-55db77ac52a9	396320.0	1.663820192E9
5116d5d4-1953-3690-8998-fc5340d55063	403870.0	1.588946848E9
817ffba1-3d4c-34fe-9bd8-382c2d9d9228	397620.0	1.611966016E9
1e828c3d-5620-3888-bf8f-d6c330a46ae7	402300.0	1.612403376E9
b2494d71-4336-313c-a377-1c7dee993da1	409530.0	1.574864664E9
34b8eed9-63fb-3e40-b979-6e7eb4f0a295	92970.0	1.597955592E9
386327ff-6b66-3d5b-a930-d7b03d35b81b	398020.0	1.612352832E9
ab8b1cd4-3f75-312c-aa65-ffd4e1fc20d3	88750.0	1.586298984E9
0e07254b-c1b2-3bc8-a448-ca3a8f764b74	91600.0	1.617860672E9
e6368e04-f18b-349b-8f19-77796b8dca71	89450.0	1.597288136E9
6d742f80-6221-335c-82c3-14c29e967490	399190.0	1.585060736E9
19a62c0d-44a8-365b-bb4e-2996d74f1485	423060.0	1.591340824E9
6e0e453f-9476-3f63-80e9-961b8f54aabf	407690.0	1.62530448E9
fa038e18-96d3-3e6d-9934-fc06d7c308cc	395390.0	1.608883392E9
b052c787-49e8-3407-866b-6def310c931e	397600.0	1.58379504E9
22017d74-cd92-3d02-9b29-99da3b77e000	89730.0	1.590663896E9
d31bd1e5-16a4-31a6-b986-e50fad10e5c9	91610.0	1.604043168E9
f56d34fd-7549-34e4-af68-fbcdbcc8bdff	397130.0	1.59256448E9
8d2ccaa3-b445-3454-8599-7ba442fd3569	91980.0	1.6072818E9
eca2e01c-aec5-30c8-a49f-1aa50873a93b	81850.0	1.589967656E9
b2d11371-c1c7-3816-870a-f28b34907e0d	92090.0	1.57361452E9
932b1224-c69d-3683-a16a-75e3f530c984	92590.0	1.59303996E9
e3abeb39-2659-386f-92d0-9256579e47b1	84290.0	1.580414296E9
a5c7e1ae-02f2-3050-a339-cd6f11762142	91880.0	1.518908192E9
5476a095-73fc-31a4-b32e-3776f92c9215	86940.0	1.610937344E9
d7f7a103-4b88-3074-bb00-745f2ec72dcd	85720.0	1.593874416E9
17f58ce9-fe3a-37cf-bf21-7693e7f487df	90080.0	1.643358904E9
cb93126a-eb64-3538-afc5-c82f49d9d008	96020.0	1.588846624E9
c8a74764-49e6-3907-b18b-a516042f812d	85970.0	1.620705384E9
184ab3fc-78be-3e98-9f39-4bddaad7840c	89600.0	1.574522232E9
21c7edc8-b47c-3217-a6a0-bbf1ee41a2d1	92800.0	1.628177528E9
d10e55a7-a914-3643-addf-8df497a72dd5	87100.0	1.599167528E9
38a34f8c-b702-3299-9ff9-2633ddaf1a49	88020.0	1.58334752E9
25bfb6c3-a35c-31dc-b242-53bf7e85853e	87040.0	1.5918356E9
683c1c6d-6ec6-3ed1-9b68-9094fc69e238	87370.0	1.614791304E9
667d2920-6331-3056-8e08-e0f87bd6b93d	94110.0	1.592491688E9
68a67f56-e668-3fc7-9f39-9b7a8fa6805f	96320.0	1.607776576E9
5c69f905-c516-3275-9aa7-26b001ff6a55	96620.0	1.697121104E9
f2bf3eb8-2f4d-375e-8646-c4c32da607ca	92360.0	1.582439104E9
8320a3eb-bae8-3221-b774-82ae8bfc788a	89650.0	1.568021024E9
47fc58d6-5f61-3136-a4b7-9d8953e9964a	86870.0	1.58226672E9
0d926e67-9b58-35a3-8de5-c7a92f6865af	97200.0	1.666092368E9
fa5c3baf-ead7-31d8-8f3d-85a534aa10e4	95120.0	1.577980056E9
1a035de2-0031-3c48-80db-f23a4ed068c5	93710.0	1.582461992E9
093d9cea-7523-39c8-84bd-3f1ec62a07c7	97750.0	1.589661416E9
351ba146-192c-3c49-bff6-e9f71075f4fc	101580.0	1.606262432E9
63977f7c-6fed-3fdb-9d0a-bba4cca57f50	101110.0	1.61832784E9
461dc16f-2fd0-3405-9cfa-ad5c9659e380	100420.0	1.62543936E9
62962bfa-1d42-3d58-8bc6-16d36e2494ce	94560.0	1.600810128E9
f3eca8ee-cf83-3df3-9281-7e0a41ec6a72	100100.0	1.5835848E9
0ae59ace-9f38-3bdd-9654-042e15c5b55e	96940.0	1.568159248E9
42264d63-0713-32fc-aaa2-60b39bc6aa85	98120.0	1.68783084E9
123cd51f-6b40-362a-bc51-89e24ecfde11	101170.0	1.601700896E9
17bd83fb-38ce-3009-83ed-4216e28c1b77	104200.0	1.606258448E9
5cf98c22-b00d-3c99-966a-17c717852fb3	100150.0	1.63452224E9
352ad3f8-28a8-3207-9d4b-40b79b98f0e2	99050.0	1.575353464E9
2fcf4223-ed1d-3b4c-828b-6457566299f9	104080.0	1.58851884E9
acdd9a7e-6058-3eb3-bdfa-37e297272a13	100270.0	1.60718552E9
84fbb451-7a6e-35db-a63f-70b30ad2751a	102250.0	1.624677176E9
7db4aa5c-811d-35be-8746-cb5bff55e9b5	105270.0	1.583602024E9
6330eabc-f996-32f8-ab8e-6a08556630ad	102860.0	1.599662936E9
1c5e221d-c9e3-3264-a973-87beb6709191	106840.0	1.685143464E9
847ed982-a0b8-3fd9-b003-947662f8e9af	99400.0	1.627349424E9
c487a84c-6dec-3f67-8617-dcffe959defd	101310.0	1.596962144E9
ad74e206-4213-3ce2-9535-d07264848892	102360.0	1.617289392E9
cce11252-be1d-31f4-944e-9e079dadfe1e	99810.0	1.595615448E9
5a9ef91e-a390-3fde-af0f-10be879534f4	97810.0	1.645991248E9
5c16fcdf-1c80-3364-bd66-d8a7003a7838	102560.0	1.6074182E9
59c92656-f33d-3eef-886c-ba51dbd589fa	99790.0	1.6270316E9
733b60a0-f3f1-397f-bf38-fdced60985c0	99260.0	1.625365608E9
d58fbf92-1218-38e9-9a10-3bc2987c7a12	106280.0	1.66320776E9
73b75c30-aaf8-3fdc-b53f-d4ef6ba0d3dc	103130.0	1.648438296E9
29c2c322-fc20-3d99-8ef1-5110b1c8a2c4	100410.0	1.695711912E9
62456e7a-42b5-397c-9059-f459030ca46f	103190.0	1.6310646E9
1cf12e0f-caf4-3889-98b7-0b5e8f257f86	102300.0	1.630375208E9
616d73cf-9af4-3f81-98fb-ac29b4789d90	104000.0	1.62324332E9
1f423bc3-26a0-3d14-8ad2-17e14a2bb244	103560.0	1.615633768E9
4bcf67e6-0b65-3ce1-bce4-6c710ee6ec15	87400.0	1.545309496E9
99bdb833-14c5-3309-bf81-0f1d21708715	85060.0	1.520918248E9
aae621dc-8334-3869-8bf3-497bca4b3733	76290.0	1.374030232E9
cd8df5ce-140f-30bd-8466-67ae29b771d9	80800.0	1.371733424E9
9f64199b-13ce-3060-9cac-2a05fbb95a2d	76780.0	1.37755536E9
76834f1b-c65d-3779-b123-77137be4c6bd	75960.0	1.374722448E9
3c583299-fcf7-3973-a169-5711591a4243	74400.0	1.531739856E9
f11b018d-d26f-3565-9ad7-3b69c3f6ea42	84610.0	1.546538408E9
83a5fa78-53b6-3968-ad24-cbf3260274ad	84930.0	1.419296304E9
89a237fb-1dd4-371b-a208-edcc9360c97d	93490.0	1.533954992E9
bcfbd9b1-f5de-3a34-8979-8072ac021458	81610.0	1.503993352E9
247fba6e-1f05-3a21-aac4-1486fd50d2d8	93080.0	1.538062656E9
16ae2ee9-6bfb-3261-a539-1be80d781bf7	86270.0	1.556219024E9
0aed19d9-3632-386f-86cb-03342596fd1c	96350.0	1.5108158E9
e297d44e-0128-363f-af85-18bbf236b0af	83460.0	1.520505112E9
72a1f946-c33c-3179-a35c-7b04e8b4bf96	86410.0	1.516148376E9
b3f7b18f-ca1e-3016-9ac9-0c96c67ad053	86900.0	1.367081328E9
b0478417-13b6-3392-9cf8-eb9601ebd3ca	76500.0	1.506232264E9
18971a82-e825-3b8d-be87-519b5364865f	86330.0	1.39494652E9
bafd85b5-2a4b-317c-9053-d7e78c0b763d	91200.0	1.549106536E9
377aac16-0223-3052-bd90-6ec89c41c44a	82440.0	1.569876184E9
777848ae-ed99-3196-98ed-5cce86052903	95100.0	1.54097464E9
9bb5097c-27ea-355d-83e2-85ba8100e422	81840.0	1.552077288E9
5f3b775f-b82e-3f9d-8854-321166906067	89060.0	1.559261296E9
4f6a70b2-5b4b-378c-933d-cf5231bf7b80	92290.0	1.5248192E9
946bec5a-f955-3434-a694-0888f57dd3b0	83580.0	1.569919272E9
697fcb1d-75e1-3a65-8b21-34889635db90	90940.0	1.56595704E9
5b1ee3cd-92dc-3668-8fbd-695c8425312f	78230.0	1.568646784E9
d9c7b118-eddc-32f7-b39f-0fa8f9f8fe20	84130.0	1.547468104E9
79e90b27-f90f-3fbd-83a9-b7b983499632	89280.0	1.56835492E9
b1a0ecf5-37f9-36de-9a39-d93acc6ee405	111820.0	1.55328596E9
029ca464-7952-3b76-a205-a30d323e24bd	79760.0	1.499197936E9
c0b83717-2108-3069-80ea-1d8e869eeae2	84700.0	1.5727442E9
6aa4190c-48c3-308d-8cdb-b67ad7c41a65	95450.0	1.548602832E9
a5c17aa6-da97-38cb-81c5-a04a0f0e1eb3	100540.0	1.507772064E9
24812db4-ae36-39b9-a5b2-2e524dcded31	79670.0	1.550050256E9
a9811355-c45b-3fb6-8068-23e760fcd154	77250.0	1.368638584E9
2393af12-9cd2-34a3-8a2a-04ddbf40594c	88680.0	1.546644816E9
fe74d68f-1336-3022-bd57-f877ce89ed0d	104020.0	1.58345424E9
8c3790fc-1722-3f13-b56b-5b08b6d5a3b4	81400.0	1.3757798E9
f9a1af44-7a80-3252-9494-9c481cf4e132	81050.0	1.466734296E9
bb183d8e-4b84-3e85-a853-6ea99bcb168a	119010.0	1.54646172E9
461ee916-0f16-376f-a9b6-d0f14ef34bd5	99420.0	1.582840128E9
4bfbb4f6-16d3-3826-b2cf-5a318b3721bf	81080.0	1.533226408E9
802226fa-e893-39f6-839f-6cf691dc45b1	82080.0	1.540855152E9
5bfa91e8-da10-3784-a403-6573cf533a31	117480.0	1.564330056E9
9e671816-d533-38a1-a383-fd8a69a90131	123340.0	1.60761308E9
c061d036-a048-3635-a269-19f6d37edaac	115440.0	1.577839016E9
2cca0f55-79d0-31cd-9e14-1471f7a206a2	90790.0	1.492968352E9
d14f3bb0-c753-3979-ba1e-476ddfe9cd83	96580.0	1.412455776E9
cd5a4ee7-e1c0-3b3d-864b-734f3d9b0e11	113630.0	1.507510592E9
ce0311a5-0b59-3a26-8bd3-579bfe8b8836	115240.0	1.583470816E9
b7fa1a69-cfc4-353c-a001-b2978fb786fe	123140.0	1.553453968E9
19faf667-b127-3544-aebf-b32399588b85	229360.0	1.617502312E9
f4a6c74a-721c-3371-b3f9-fbe483719eb6	86920.0	1.568213152E9
bc771994-11fc-3b2a-9734-9fa1eab56f8d	85440.0	1.57179168E9
15faf3d2-98cf-3afa-ab81-8c87d4faa5c1	235420.0	1.617927728E9
5dd08309-8fb0-3c8b-896c-c639f2e93359	90300.0	1.576553976E9
513fbfd8-9f0b-3146-be1f-9363918261c9	88800.0	1.619920632E9
36889a27-edbd-395a-a1db-d392afcb1333	91920.0	1.582598056E9
86de754a-847e-3760-bb55-14befdc41b2e	237810.0	1.667203928E9
0c2fddb5-81c0-374a-b570-678446d4b6e1	237470.0	1.631310448E9
cc650139-899a-3779-9fc6-866735265f4a	84170.0	1.60890116E9
8d6e33aa-8000-3815-9e00-2be3c868c451	88780.0	1.601318328E9
669bdc19-6de3-3adf-aad4-a3947fe5bd82	243840.0	1.63877588E9
6f98089b-2a32-3f2e-86fa-1ac92e7c330e	91130.0	1.60087548E9
3281305a-783e-39a8-8c6d-5fe342de87cd	89840.0	1.600215648E9
83e33ba7-2579-341c-8bf6-70f4d4dfa58f	246430.0	1.63998552E9
d900d405-78f1-367b-91f7-4949410567b4	92940.0	1.591104544E9
82deb416-8ddf-3c25-81b6-106bcca61739	251250.0	1.663618904E9
85b01d51-a853-3278-a463-3fef79a2ca93	254150.0	1.630298936E9
2ad0e7f0-001e-30f3-b29f-7d23073c5024	93880.0	1.609318664E9
e94391e7-d376-32d1-94d1-185044ab249a	267040.0	1.68801132E9
d9e17153-f653-3a2b-b8bb-f69734e9651c	104110.0	1.612161696E9
0cccd96a-0cd9-3cb9-b527-ae3a45ac193c	95820.0	1.610252272E9
9d9cc26d-e6e9-3e69-9ff5-ba03f1203e23	100940.0	1.68612672E9
367876bf-5d7a-3d30-aff2-c81fac519139	104280.0	1.603795768E9
e463e5cd-795f-319c-bc0f-10e3c8dd0aba	103770.0	1.63073504E9
5d58c765-8d9c-32b3-9d81-371288d0889d	103890.0	1.600136648E9
4a757f33-71ef-3454-a516-d44c758c3eef	374550.0	1.640108368E9
ee997004-65bc-3d72-820d-dd4fb0264721	376440.0	1.59861992E9
db95293e-8fd7-3dc6-9a02-be69ad81e574	383540.0	1.66282512E9
e8a4ba15-9ca4-3b90-8297-cfeae1fbe14d	392690.0	1.585880088E9
4b8992aa-c0c8-32c7-9ed7-8436cda66c2a	391370.0	1.574579648E9
6c7ad49e-d3f8-3a61-adcf-ccf3dfc32b11	396640.0	1.638149184E9
33f9e59a-eae2-3077-b82c-a0dc12a8742b	392700.0	1.583319464E9
81e03b88-04e9-39b8-9e99-436151492425	393720.0	1.659513584E9
81ef8bf3-4745-364d-81ef-da35af18a843	407320.0	1.570749504E9
26eba7cf-d3e6-3ffe-b782-9df649ec953a	10810.0	1.79735664E8
c2cac7f2-4324-3dee-a32f-36f7f9c8ddc3	12200.0	2.43292168E8
a07fc10c-8192-3af6-ad26-fc072510b982	14240.0	3.1729604E8
43842178-707e-385d-8de6-13e9d31188ec	10840.0	1.8035924E8
d310a728-7f2b-39d1-9fcc-757589095dac	11450.0	3.16539256E8
e87e60f7-a8bd-3cc2-9690-d7d588bf4eff	13290.0	1.83305368E8
d2f7a2c7-f1de-3587-a2fd-10a7d49527ff	10580.0	1.80333976E8
5661492d-82d9-355b-93cc-187deb853fa3	10570.0	2.83310288E8
5868e6e3-2f93-32a8-8f6c-ef241a67dfbf	10250.0	1.80226248E8
c35c57a9-e7eb-3100-ae62-38f79ebdbc16	11920.0	1.83177488E8
e7ba0096-1e1c-3609-bae9-fe295ba0b42d	10370.0	1.82611368E8
05c51935-03eb-357e-907c-116b6f299ff3	12080.0	3.16715296E8
67c20fc6-fe17-38d3-ae3f-26994caa400a	11620.0	1.79948784E8
c0974b10-2d30-3f6a-9615-87ed3007495f	10320.0	2.264618E8
f11abd65-c83e-305e-975d-884ff83a308c	11630.0	3.1591992E8
0a582ff4-7d71-3522-8cf7-b2880363ea2a	10830.0	3.16495352E8
bc06a1d9-6e59-391b-a4c0-4570f2bb7d20	14030.0	5.83034032E8
fc2a1ee6-f9dc-3094-8bd7-4e4eb4f063d0	11920.0	3.16641208E8
98d425bd-5c1e-3288-9a12-8a035f815748	11750.0	3.172956E8
d373be68-7deb-3a89-adbe-e9a6efa6bc36	12070.0	1.83413568E8
5cd74f26-5163-3bd7-9f5b-b5bb47a6b61e	13040.0	5.30314584E8
8a5baca1-d268-3f5e-a37c-30cd7dcad4cf	13520.0	5.829996E8
d56263bd-55dc-3e58-8370-9a9527891e3a	12170.0	1.79884528E8
9d306be5-b949-35ac-8e32-8bf94b00a6cd	12790.0	3.02013904E8
73462d5a-bf81-3b0c-98f0-9a4d2334a635	11920.0	3.17051216E8
baa7a0c7-9759-35d4-a402-c5b17af974eb	12560.0	3.0222568E8
707a5120-9749-32bd-b506-51b5394eb522	16250.0	4.0141452E8
2034cb15-15b5-3e93-8178-773e7c83cde0	14080.0	2.83907352E8
b3e084c3-01b5-3445-9064-c93d9d4a91d7	12940.0	1.82828744E8
9dfb0508-299a-34a2-bd4b-5b05034a88c4	14290.0	3.17265712E8
741074b1-7cb5-3f7d-bb2b-29f17e2e56d6	12570.0	3.17371824E8
facf3c33-5f37-3408-b652-1af4c4cc95b7	13380.0	3.162596E8
999c6013-20ea-3a71-9757-131f5f4fe090	14220.0	4.01451456E8
81738d53-e5e3-32c2-90c6-78364c330bf2	15810.0	3.73845824E8
6e4a1404-0d37-3d0f-96f5-1f8164a3cb34	16000.0	5.83175136E8
b4d77dc1-64a0-3300-8f44-3e1536551ff7	12740.0	3.17666856E8
d6242563-0033-3698-b828-e136142b0964	12460.0	2.84000872E8
9e11bc9c-709f-30fb-9fd7-fb053f10e161	14020.0	3.16734248E8
b623ae12-ad63-3cfd-b2d2-1162fa35af6d	11090.0	1.77619704E8
c72729c0-e118-301d-89c6-e60775b98957	14190.0	1.82967736E8
eec11c8d-e984-32dc-a1c0-073515da8755	12930.0	3.17405032E8
b7d7ba3f-640c-3543-b978-38149abd2911	13380.0	2.94551648E8
eb509af0-1697-352d-85d8-533378729cf5	13150.0	1.79391008E8
0f5937e3-6298-3ddd-8d2c-2185a0571347	9800.0	1.76423288E8
e0f4df8e-e57b-301a-893c-08f1b17f8b06	12110.0	3.1714496E8
eafb28bb-9259-3cbe-a4d3-89f101bfa645	12670.0	1.61231032E8
2a7bbb81-0596-316f-b440-e0d913f9e5cc	12620.0	3.17482568E8
f8211d2c-3a5f-3a41-ab6a-94e25d0ed8d8	12700.0	1.80490112E8
26a11ecb-d965-36c1-84b8-547cfc791966	14080.0	3.17524912E8
17263575-0396-3a83-8ec6-c27f3ae99cc3	13890.0	3.1741276E8
b04d2ab7-1802-3d58-8532-24b175c62c95	13740.0	1.82502992E8
d36b9139-6b01-3f95-bc79-2cee93433efc	13890.0	3.1671396E8
f628b885-cabf-3fa7-b20d-b76701a0cf94	14260.0	1.82616E8
150a9146-832a-3216-b91d-5b99a0071986	11730.0	3.16331136E8
08f689de-e210-3991-b79b-b0d3f7d9bdd1	14140.0	1.8329512E8
7a1852f7-99c9-3b73-9c42-ac657c9a0718	12900.0	3.17182816E8
141d9b18-aca0-39c9-9d16-748c7d065ed5	11420.0	1.75328304E8
25d88e56-e041-3d12-9eb0-b7dc388028df	14090.0	3.17593848E8
cffa86b5-2632-37c1-b404-473c1fbdceca	12100.0	3.15805464E8
32b34fde-6e48-31a3-aedd-f0f46847ceac	11760.0	3.1731208E8
9ed6a38d-6af4-3eb9-affa-d581363ee954	12060.0	1.78740296E8
09cb0685-82a4-397d-8138-28a5890b43c5	10460.0	1.74019024E8
dcb2420f-19a7-3008-8878-7dd3dc80dcd3	13800.0	3.17752696E8
47fc933c-5204-3586-8d8c-7c98ed35abe2	12300.0	1.82532616E8
b1f5cd17-86a1-3c09-bb58-f65dd5565bbd	13320.0	1.78503872E8
ca0d5e87-a025-3e6f-89be-254f75c0088b	11900.0	1.82260336E8
b84d5141-19d7-302a-9a80-01ffd45f7de6	10940.0	1.7835552E8
02c45c5d-a9d8-3bae-9371-6688c33826ec	14030.0	3.17588784E8
975195c4-d6c5-39ee-b093-dc27697cd55e	12430.0	3.17519872E8
0e8ef589-6f9b-38ad-9803-f0af1f7a66ee	12150.0	3.17096288E8
7875c77e-aee5-32ae-b849-944b1830560c	13830.0	3.16878976E8
9657f6a1-e9ca-366c-bc91-d07244ccdd19	12520.0	3.17108224E8
7b1641e3-6ad2-3af5-ad00-07a2392777e2	12600.0	3.17645472E8
9c38deb5-bed1-3402-9fb1-e6554162d7d5	11910.0	1.77431984E8
9a2938ed-cab3-314d-b49d-640d81137b96	11900.0	1.76553744E8
4a5475d9-2601-36dd-99f1-4eccf767d0dc	13680.0	1.83286848E8
94db371d-f74d-3b4c-8f4e-1679b511d98f	11310.0	1.81956288E8
e018f5c8-c4f1-333d-90ab-10a81fce6aae	14620.0	3.17367544E8
d01088e8-c234-3cf3-8de0-87c07ebde518	13140.0	1.81232368E8
dcceb07d-0529-368c-97a2-9d843ebfe015	12760.0	1.79789928E8
9136bd1c-1b3e-30b5-be3d-3546df34af7a	12050.0	1.78482E8
d0c609ff-4741-382c-ac35-eebdfb262f7c	12590.0	1.83391E8
8770c612-84bf-35d7-8cf8-0ef0a7a8b724	13740.0	1.82884392E8
a77ea527-91e6-392c-a7ef-884c34e9f657	11360.0	3.04367816E8
5ca96203-db4d-36cb-8182-55117d1873c2	12230.0	3.16840808E8
bd2f26b1-f6a5-36a9-a06a-64a93926407a	14440.0	1.835838E8
050d3b50-e751-3e92-9499-12b2cc004799	13900.0	3.1771292E8
37561d34-38f1-3a82-8fe1-b33a5bb10f2f	12150.0	3.17618056E8
9408216b-2620-3dbb-b499-93b4ab5a32fa	12530.0	3.17498968E8
5226a19f-8902-3d70-99b6-2391d787e726	14440.0	2.84381608E8
9ab8940e-5ea9-305d-8ab0-d8f0abb5280f	11410.0	1.79255488E8
1e8c3a63-d2df-37c8-8afa-ba47c25e08c3	11610.0	3.15859864E8
7ece0d5d-2299-3d3c-b44c-3dac0eaabe7c	12350.0	3.17151304E8
280ebb39-194c-33f4-8146-4cc171f76d3e	10760.0	1.7852876E8
35ef6629-a0d9-3187-951a-efe910bad829	10470.0	1.7768236E8
959d916c-424c-366e-b38a-e1965ee7f280	14190.0	3.17462E8
eccdcafd-b8d6-302f-bf78-a94cd96d0653	9830.0	1.76407472E8
da32a726-ce1c-37d1-b3de-93a3ee54f408	11040.0	2.69011256E8
eadc19c6-ee3b-36d7-a8a6-2b201e5d9f71	14090.0	3.17701016E8
8f9ad61f-fc12-37b0-b04d-2fe555852ba6	12590.0	1.78839056E8
fb75d470-4828-323f-8fd2-d9e67accd49b	14220.0	3.17751648E8
95b09bf2-c870-3e24-b2db-792bd95eade8	10990.0	1.75248824E8
78798a1d-cec8-36a9-b7bd-46f00cec2b52	14370.0	3.17001872E8
a2e4a8f3-8a94-3ffd-9e38-8fef63f2f593	12320.0	3.17323848E8
92d3071a-1f1a-348f-ab24-4509ca60c1fe	12470.0	3.17013384E8
8f4fb3c6-8dff-3803-8efa-9b20305abd63	12530.0	1.77881112E8
9ab35f3d-e1f9-3070-b38d-42cbdf570005	12220.0	3.17407528E8
1b6ab734-33b1-3017-ac3a-47a1939f88c8	8640.0	1.73931872E8
fb123571-65e4-3716-940f-4f34852a913a	11230.0	3.14441032E8
00bd3b84-fdbb-30ba-8be3-a007d83a1315	14240.0	3.1724896E8
86e21fd3-0fdd-35ce-8f97-3226fd9d727a	14190.0	3.17624888E8
af299fbd-a53b-3518-a7ed-afaf639ced48	12550.0	1.79795752E8
3e1e77aa-2afa-312f-b8d3-b77086d6a1dd	12360.0	3.1704116E8
55859143-4ae0-34b7-afe5-090c772a2e3e	13280.0	1.78270664E8
92a3f2d5-ddfb-36d2-a7b3-9c58014b6bd8	11740.0	1.59803536E8
10189c2c-3bef-3224-9030-c675134a2bd8	11540.0	3.16061792E8
4f018913-12a2-399d-8819-e832712bcd07	14200.0	3.17082672E8
5bb14d65-98e8-3be6-ae3f-bcbf23dbe65b	14460.0	3.1748688E8
d4b8ccf7-69bc-343e-82cc-de667cb833f5	14290.0	3.17946584E8
cade50fe-e399-3ee5-9654-67b33947d3c3	12810.0	1.7877548E8
0bf8a924-1445-3273-a827-02ae4f1df89a	12420.0	3.17876976E8
df6d7188-b563-3dc2-9333-51428da26068	14340.0	3.1794608E8
62124ec1-c9b5-3f70-9749-f748b9447e12	12170.0	3.17631192E8
ffe63676-0a8b-324d-8573-e28afae1ef70	11980.0	2.84125976E8
03c1d09b-be43-305f-85d9-85473108fcf6	12330.0	3.17881968E8
6d90d98b-00a6-3f5a-a2f4-28f19be022b0	14170.0	3.18026152E8
974fa401-2563-3c4c-ab2a-06ed91e33a60	12070.0	3.17812688E8
479535ee-1f77-350e-a922-d16af5bade00	14550.0	3.18178216E8
53b97fc8-ec2c-347a-8468-c30b883559d8	9540.0	1.76676816E8
64807175-ddc1-35c4-8396-5858c76386ca	12570.0	3.18048128E8
34e14157-b177-3bba-92c0-2a87ec6933af	12130.0	3.17805344E8
678574e2-e1c8-335e-afb9-217039e86ace	11180.0	3.09203968E8
ec5500d6-e311-3df6-9374-2119bcf2aed1	12250.0	1.77989176E8
ff03b7e1-c068-3f1e-bf02-c7e2026d941b	12270.0	3.1719352E8
02774ce6-ad6a-3df6-9be3-4530f438d4ab	13310.0	1.79787752E8
708e6a42-e11f-31c1-a900-f02a72a09d13	11960.0	3.17742448E8
611fd79c-d208-30cb-a4c2-34ace69f395e	13800.0	3.16195344E8
75235ce8-2d2a-37d0-bde6-fe0015eb4bc5	12590.0	1.80660736E8
a536679e-b1e5-3e77-89cb-e7db6d78818a	14400.0	3.17958424E8
9e7b6258-a601-31d0-afdc-463fd92b4360	14090.0	3.17158224E8
9bf2f263-17d0-3fdd-b70d-227daf1b90aa	13340.0	1.78877504E8
a77fa32f-b64b-3c5a-bd00-d34e081c3e4b	14490.0	3.1781936E8
83b19822-5602-335b-a706-f74722a9635a	14160.0	3.18171352E8
07958332-b3df-3594-ae18-099c6af96ee4	8490.0	1.74235496E8
5e110a0f-79b6-3e29-99db-418539564b83	9740.0	1.7662544E8
30c07fa0-83e7-3629-a9ca-a59c065a1326	11100.0	1.7564124E8
37461cd8-a63c-3d76-b13b-235748195440	14520.0	3.18071792E8
cd1b481b-278e-302a-94c4-fcd3149bb444	13140.0	1.8149856E8
034660bd-5712-3ca9-be85-f4370a653719	12410.0	3.17839272E8
47a01e8c-3827-3295-b944-0cfa8ab4b707	10960.0	1.79128608E8
3f22ffbc-0ed3-3368-a6c1-5df0c0cf42a7	12390.0	3.17652496E8
d73bb787-1f03-3a26-b75b-e56828d2fa4d	14250.0	3.1776296E8
e6d4c63f-bb8c-37d4-9248-4e438934a54d	11160.0	1.77661424E8
47102556-56ce-362c-b988-2b157a8c7e2e	14330.0	2.83957944E8
9f0f2443-8a62-3dfc-bd50-3b1a06c38552	12660.0	3.17524096E8
8a65a127-66d5-3113-b771-0d3a067b0b8f	10390.0	1.7981092E8
aea34a00-635d-3dca-affc-31c9face2a88	11150.0	1.78070888E8
adf030b0-40c5-3f23-ab0c-d752741910dd	11410.0	3.16306688E8
332398b3-fea8-35b9-ada4-7b9eddc1cf44	12490.0	3.17226816E8
56df7bff-dfa8-3aae-bc1d-4bca4904db39	12470.0	3.17201808E8
1885d0a7-9698-36f2-ac45-8c696d5ff870	14330.0	3.18021952E8
82427653-b462-39a9-8a3a-9f23fab91cf4	15550.0	5.83866528E8
9d84cfd1-0a96-3ff8-bd7c-06b7f664f80c	15240.0	5.83947872E8
67ab5b9b-5af7-3f8b-8edd-2f97d26fe828	17580.0	5.84101216E8
7453aad1-2e45-30d0-a7b8-265203d35860	17690.0	5.84151592E8
8c9aa321-5c7d-3882-b581-4f6bb1348fc9	12090.0	3.12598408E8
8c1f8e9b-128f-3b93-a18f-9946d3f58f9d	15270.0	5.83841552E8
8a9161c8-9aa8-3779-84ae-495199315676	15980.0	3.17566856E8
5c54a632-cf41-340c-a073-5a4eb1147c82	15370.0	3.15582024E8
5c4a654e-d985-3979-917e-d28b368638bf	15630.0	5.83955424E8
fa6a1764-ade9-3552-a90a-916ca36db7ac	13210.0	1.76974344E8
1d236f81-5f47-3558-b197-998c785f0997	17530.0	5.8410864E8
4f53ad56-acd9-307b-8fbf-63e442adba34	16530.0	3.38923856E8
f2dff113-2a60-377e-8d65-ee1c11bd8e0d	18200.0	5.84136568E8
5e686a39-20b0-387e-85b0-9a9a07899582	12580.0	3.1400408E8
2817a832-ecbb-3134-85b9-af7a3c4ea92e	12180.0	3.11869608E8
76b9ccf1-94fd-3561-8c04-cdd3bd54bfaa	17390.0	5.84089016E8
641af189-c681-31a3-a35c-711c7f1ab9c0	15490.0	3.16517304E8
2b711bbf-c652-318b-ace9-b706ffdc86c5	15670.0	5.83541712E8
51bb7df0-9f9b-3db9-b007-05c0386f110a	12660.0	3.14995608E8
7ab5f9d6-c20d-3775-bd22-be44f00af0ff	14580.0	3.13414808E8
7a2563b2-f01f-3723-8fdd-598b06052e86	16440.0	4.39715296E8
3d58ca4a-75c5-389a-9e75-f3861a341694	16970.0	5.8366024E8
eebe747f-1e9b-33ec-9c6b-a64a2348694a	14080.0	4.2008788E8
826d6485-c3b1-3588-a46c-b1129bcf4db5	17210.0	5.30870976E8
6175bfa1-faac-3ad2-8da6-131df7a93cdb	14190.0	3.11978368E8
9aa5989e-f306-3407-a477-a37ba8b35868	10660.0	1.7568684E8
bb1f1dbd-66f7-3934-ab05-001a534dd26c	16460.0	3.58813848E8
19d182a9-66ee-3a03-858f-87c9d5f92f26	14480.0	4.25765976E8
0c310972-c8c9-38b3-a48c-c76baec1439c	13060.0	3.15972656E8
f082fd35-3f0e-3b5e-8e3c-297513671a7a	14120.0	3.42885104E8
618f3574-0db5-36c2-b4d7-ffa42b2b2dcb	16500.0	3.17586912E8
ae325135-1e0b-3b66-891b-0557291c3b3a	12130.0	1.74615768E8
c6a8cae2-b7ca-3d59-a1ae-7242b72ca9de	14600.0	3.13760736E8
d0b7d454-10ae-3112-8708-3208871a46fe	14820.0	3.21606056E8
a1758f90-87b7-3057-adfa-479870bdcf45	14570.0	3.17677336E8
4010705a-387b-3471-aff7-31cc548c0e64	15960.0	3.22399992E8
0213bf30-4f3a-3247-852d-edf973b7a7ac	10950.0	2.46886992E8
0ce536c9-82eb-33c0-9a56-a1374958a8a4	9270.0	2.54587608E8
d968a3db-0d68-386e-9f61-1da1ff8137af	14130.0	3.14376888E8
b1e08a7f-db6d-3f01-8571-d6c5b77b99e8	11290.0	1.76829688E8
7d7632f1-96df-31c6-8422-450061fa4ce6	12910.0	3.1272908E8
8435ceab-4da9-3b5d-abad-e15453cbba52	16200.0	3.17656448E8
03096187-4505-3b5b-b7ce-3942d64c0fdd	10750.0	3.15983304E8
3e6795a5-cdb5-32a1-b1e3-71cdb915702c	11160.0	2.46926208E8
3737cff7-f957-3994-b792-0dced4fd73e6	11030.0	2.46891224E8
3927629a-50aa-3e04-af37-f4e50c372d2a	13660.0	3.17491064E8
deeaf949-1468-39e9-8af7-d16d81b67894	12780.0	2.13836232E8
7e0d1036-102f-317a-a5c6-49b0606ca35f	10770.0	3.1524704E8
8dd7c190-21a7-3e8a-b1c2-0b50a983e3dc	13380.0	3.15403848E8
396d2e20-392a-3a72-9236-a76665bb64d5	12670.0	3.15776392E8
e343b83c-6d3d-3f2a-b9bb-15ea2d713a42	10760.0	3.16114216E8
06829720-6d61-3e00-87e6-d5a68eece331	12590.0	3.1564772E8
70f592ec-6185-3356-a919-5fd5aaf85e8d	14190.0	3.17014192E8
1f1e4e4b-bec3-3245-bfe6-9c0ea45046e1	12230.0	3.17259984E8
1b72dd44-c3c3-3b3f-841b-93c2d794dca4	11470.0	1.79283432E8
ddeeb99e-9bb8-3663-acbd-9729c94e2528	12450.0	3.17136456E8
92e3b698-df3c-3806-85ab-f62fc260b7f8	11140.0	3.16197912E8
765258ee-2ebe-3eae-ab4f-1787b408464b	9770.0	1.76393328E8
fca598e5-7a12-3a05-9ed5-565e91480b24	11350.0	1.77255584E8
f4ff0705-0aca-39a1-a762-23b1620ec897	12680.0	3.1606204E8
71e56719-ee24-3c30-a046-afac47836b48	11580.0	3.15884992E8
6f0e92c6-f7e6-3efa-9122-5fc6cd7e4224	11590.0	3.17039728E8
840f834e-55ae-3e35-9ed3-b1298d1ce2f3	12510.0	3.04112752E8
93f01070-6115-3f6c-8f55-ab494d1ec070	13010.0	3.16717048E8
9593abe7-5f84-354e-a7ba-1c014ce9f05f	13950.0	1.8286432E8
50ab5e67-6226-3aee-aa53-5a1ad439ae66	10630.0	1.78667656E8
64ef276c-9469-3755-9ce1-0e0c15a76531	12250.0	3.17272568E8
be506d73-40f2-3aa7-abfd-8f236b154772	11470.0	3.15465824E8
d7a09728-57ac-32f3-9037-f9052c485d4c	13160.0	1.77317976E8
0b52ffce-b282-3648-b3a7-188e5b3b23b4	12340.0	3.17287608E8
d950e5b3-36ae-36f6-be02-77dc9a069a21	12170.0	3.17274464E8
5abac6d8-04e6-3de5-8a9f-c8297d7b9851	11260.0	1.78444856E8
4f2131ec-ba19-3bd4-b825-7a4a0f616bdc	14510.0	3.17084736E8
95cbd5aa-942c-31bb-9801-72e3862bd0b7	9240.0	1.75220816E8
dd8e9684-2892-3229-bde0-113d2ea08ebd	9710.0	1.76414392E8
dc0fd499-d674-3eba-bb07-62e63e782b96	13340.0	3.16472184E8
faa28654-6d3a-356b-84f4-cbf607d2f6e5	14300.0	3.17267592E8
3f479eea-cf38-3d00-b3bc-dd165f1cf589	12080.0	3.17166992E8
3524c56f-d3f7-3c44-9097-f7b7cce14c2e	8620.0	1.73970008E8
c87b789b-7b71-3da7-97ad-f02c10d0726e	14470.0	3.17092376E8
f5549ac8-2251-3456-8b28-7c0d828cc7ba	10610.0	2.83532232E8
d6c232bb-ed83-32b9-b4e8-11c97069769c	12010.0	3.16798312E8
c8adcd4c-8727-300a-b36d-8dd115484e60	14160.0	3.1759612E8
1787e29e-3e59-3690-abb9-796619970c0d	13800.0	3.16176984E8
03dc54ac-cc49-3bb8-9d99-addaaa066735	11290.0	1.77851728E8
ad0f6a73-cac8-3a1f-abe5-6fe707993fbd	14220.0	3.17644496E8
e6eb79f6-5815-3ba9-848a-f1dc672c6b12	14580.0	3.17267432E8
6de5d2e0-cbeb-306d-ab83-30ffcdf232aa	11140.0	1.77859816E8
fa96c8a0-4486-350c-ba30-fd8e1a843445	13790.0	3.1686488E8
65556188-3e62-321f-a0c0-50c08e6ceff9	14170.0	3.169458E8
4adaa4ef-661e-319a-8ad0-e96c59172c80	12580.0	2.69669776E8
443695a8-5566-34f6-9e82-616af62bf0cb	13500.0	3.16509216E8
0e787dc9-70d2-3065-9e68-c06e1d162d7e	14200.0	3.17659408E8
815386c5-57a1-3e7b-be84-bc7f555e4ab5	14240.0	3.17619512E8
5b11caf1-13e5-34fe-82db-e45af5b2fe2f	14460.0	3.17389136E8
995fde85-43c2-3f51-92ce-7c3d5b30d3f2	11010.0	1.77067808E8
a62a10ca-784d-3e3b-b9d9-f289d3f3e40a	11720.0	3.16368152E8
0b0dfc3f-c55f-3961-b11d-5aae24b8b788	14540.0	3.17634592E8
cb990d76-6128-3c5a-83f7-4d44ea3abc8d	12330.0	3.17229872E8
9549dcae-a1e5-3ae4-8ee0-620e1e7d8992	13470.0	2.83355256E8
c31abefc-7836-3c63-8f77-caadef9bec8c	11630.0	3.16458976E8
277d7ace-5b49-3bfa-a598-3445f7e3e298	11090.0	3.16201952E8
198744c6-9a75-3d0f-8555-717834f1b61e	12530.0	3.17467944E8
fa71f1a4-e6e4-3730-b5bc-9cc9cdc6ba78	12560.0	1.79225328E8
9120e255-4d5d-332a-91ce-78de6da17cfc	12050.0	3.16927504E8
d248184d-3bda-3d53-98fd-df81fae58098	8740.0	1.76159904E8
a28e7240-016c-3a11-89e2-c826d015581f	9880.0	2.39105176E8
5feef71d-0de9-300a-a914-0f3bcf45c86a	10380.0	1.75225608E8
e154ceb0-3caa-3475-841c-80195917b29c	12140.0	1.78359416E8
feb1e64e-6ed3-3eee-80bd-71bb9475e868	8690.0	1.76249472E8
7268c809-20dd-3048-bba8-51250b73ccfb	12150.0	3.1732988E8
43d4d154-20c3-31c1-86e8-fc294516e4e5	9710.0	1.78501112E8
56ce2ec5-b8d7-32ec-a9b3-4a3c771156d2	9930.0	1.73971136E8
8140d93e-3a15-3ca7-95c0-7de55af876b4	11290.0	1.77063488E8
aee0e2ce-e9e2-3eb0-a87f-261f4fbacc05	14230.0	3.17460696E8
98b49156-9449-33fc-9632-53c6fc78a075	12030.0	3.16550432E8
123861f8-d5f7-3fa6-a582-2a116ecbcb21	14450.0	2.83853584E8
95119dad-5d9d-3f1c-abc4-840e8664a545	12360.0	3.17241912E8
813f4164-9503-3044-938a-c275bee31c46	11780.0	1.77917248E8
11df326e-8007-3b48-9e1c-54dd7a263698	12320.0	3.16778704E8
c049f5d1-8b33-3a9d-b68a-ee668fadf530	12200.0	3.17443152E8
a49bf8af-ca1c-39f7-902e-3f5ae1c47201	10000.0	1.79594768E8
cc288b04-d841-38c5-88e4-52faf703e16b	12680.0	1.81174104E8
9c65d145-a719-347c-b407-424591d5725b	13950.0	3.16916096E8
7924853c-83b5-36e3-93d5-f28a050ae2f1	13510.0	3.1631752E8
b299817b-70f6-3b11-8bc6-008da66572a2	12190.0	3.17504816E8
642ea2df-a452-3349-9ce8-8b5e1f659733	12320.0	3.17585344E8
2297ea4e-a58d-3e86-b593-dd6922ace080	12120.0	3.16899192E8
1dc77408-7c04-3ba8-a024-dca80304ca00	9620.0	1.7768872E8
c10f2edd-e20e-3d88-ab06-131dee027ad2	14540.0	3.17748688E8
d86e2c0d-62b1-3f03-be03-d7019482b67c	12310.0	3.17625936E8
0198c2fb-6a32-3eb4-b954-fae051cc2bda	10770.0	2.79431848E8
dff760be-ef80-34e3-9255-857cfa985c74	12220.0	3.17612744E8
7211d7ec-2318-335a-87aa-c6ea9a9044a2	12310.0	3.1764424E8
c6d5baef-567a-3cdb-89cd-3fcc7243adf3	14360.0	3.17769208E8
1b18dab1-4132-37ad-b153-ccdc1d882e6e	11160.0	1.77029416E8
d47f57dd-5ab4-3872-8f06-4758c0a2ac27	13980.0	2.83416696E8
8a4f3b43-7d3e-3192-99ef-3bd0685e4838	14180.0	3.17424008E8
b859ec8c-bc40-3fe0-8f86-58b73df5e723	12300.0	2.84102848E8
bff63147-0792-3ea6-a0e5-82463f41e0d2	12440.0	1.7921856E8
46608c7a-8a4a-35d6-bd90-9a9f70358dad	11220.0	3.1625976E8
0ad3edb5-4a85-3f85-b02b-9735fbd16196	10420.0	1.76299376E8
ccf11f53-4489-3a3e-b2a4-88dac925f1e7	14520.0	3.17878536E8
c49a0d94-0496-32e1-8b19-3a882e3fafaa	14320.0	3.1727936E8
42940707-8504-3ccd-bcc5-0430ee9de16a	9960.0	1.78305E8
add26eaa-1ad7-310b-ab20-ae8c51cc4e8e	12360.0	3.17672712E8
aed4b5ff-be91-35d5-94f5-4f5795947d58	14190.0	3.17707584E8
9e76bdb8-f896-31bd-b43a-379053fdf33f	14250.0	3.17548736E8
19e452ec-2dbf-354a-ab22-3a4e474f5ae7	8360.0	1.58378144E8
8a444ed4-e2f4-3b1c-a5ad-1557842419c6	12320.0	3.17576896E8
cb63e2a6-d7fe-341a-86b3-e1aa347f1d90	12250.0	3.17278512E8
966f02fb-6256-3e18-808c-432fae8d67a6	12230.0	3.17534968E8
97a0e351-21ba-3b83-9e73-79faa5bd3b31	10340.0	1.8012544E8
3dc6c936-61df-3a55-b993-dbd54c5a8ab2	12130.0	3.17608344E8
6ba9d1fd-2d27-320f-9010-59467e851d80	12060.0	3.16697872E8
79fb4738-966e-3e8b-a3ca-470c7c673b47	11730.0	1.61999056E8
3570b95e-31b7-33f5-a678-59549576a170	8770.0	1.76240264E8
2b21ac26-cb04-3c03-b3fa-afa7d974d520	12720.0	1.81184008E8
9c0975a8-e233-36c6-b9d9-4a6dcb1c81f0	14400.0	3.17057984E8
c6c26f5a-131f-3cfd-b6c6-9d92dddf5096	11520.0	1.77031624E8
778d944b-efbf-35ae-8759-da567eb9a186	13460.0	3.16268496E8
0d5de847-aef7-3dc0-8519-c10adff14e0e	9570.0	1.73869072E8
a490f978-3e34-36e3-a229-f75045f28490	11790.0	1.79679976E8
d4221d11-b1b4-3577-9e96-8c65e2852dfd	11950.0	3.17726928E8
cc738f0b-1a76-308d-975e-efd176450531	12380.0	3.17200168E8
ae44dd43-79d1-396d-84ca-95b4ddbd5988	14190.0	3.18008712E8
756e6802-9dcc-3e15-9707-e9e74646e72e	14420.0	3.18029056E8
7b011040-4f63-325a-990d-aa44912bcd2d	12260.0	3.1720752E8
9510ad41-a5c5-3237-9bd2-c2a2162d1661	12350.0	3.17066184E8
d162a81f-2bf5-3985-8541-2b422c11a797	12210.0	3.17776464E8
983315d4-7362-3a65-a915-369dbc6dca93	10130.0	1.61031872E8
124d6eeb-8277-38ca-837b-9887e1337cdf	13910.0	3.16943352E8
80fcd8d8-bfce-3177-8dc3-500a80a24aec	11440.0	1.78095336E8
c7179a09-5b8e-3fd0-9c4f-dc0deeb35ccd	12410.0	3.1775612E8
2f04f0dc-e382-329d-b91a-097898b6c42b	8980.0	1.7719552E8
d83631d6-0f7a-33ca-9a4d-6ac30c765a00	14350.0	3.18054648E8
9566a7a7-61c9-3e14-8312-e08e145d0c38	14130.0	3.1782696E8
e598ff9b-a33c-3210-a464-b478a7fdf690	12120.0	3.17822504E8
0db5d167-6835-3b3c-a428-79ca3bbe0b53	12670.0	1.81177528E8
feb44ed0-2835-365c-92f8-dce6ff139b75	11960.0	3.16954144E8
66cd5ea3-50a6-314c-94de-7d7c52cc5566	15030.0	2.84688824E8
030627c1-7603-3aa7-86cb-de5f086a2bd6	8530.0	1.76485672E8
c379b670-70e7-32b9-ad5d-6358d3921b77	12390.0	3.17938528E8
eba40f8c-15c4-3620-95c2-acba39db2ddd	12060.0	2.34212176E8
bc670af5-abb2-3c8c-980f-853a89d29d36	11390.0	1.8022284E8
b986088e-6c0f-32e8-8841-204dc274f022	14310.0	3.18056096E8
4aff3cad-9e99-3715-ba3b-9e1b52a36a1a	13660.0	1.82687432E8
726e79f9-85d0-3b23-940e-eea5f0a71e05	10490.0	1.78586304E8
33c19dfd-77e1-3855-9882-6a80975eba26	12300.0	2.84032896E8
bccfe1e8-e49f-3614-b836-1e7bd272eec3	12070.0	3.17781512E8
86aee7b3-7efb-3144-8cca-f4ef4ce2b2e5	11980.0	3.169512E8
bbd3b4d9-a985-3bfb-b376-db74b822579c	7610.0	1.74010704E8
c4fe8671-2fd2-3467-b839-3faed70c5fd4	9980.0	1.75427872E8
93e442df-46d7-35d1-9e94-765504927554	8520.0	1.76433096E8
a2c90721-c5f4-36ef-b149-c97b6eb930f4	12330.0	3.17778064E8
1d773c48-3063-36a6-ab52-12d17908eae3	14260.0	3.1800192E8
0e629f67-5f9f-3a30-82ac-24d34ce7abad	12520.0	3.18022144E8
1d006c13-f5be-334c-80bc-8efb21c1c825	11110.0	1.78163E8
5cb60db3-aaf0-3b6d-a4ee-787cd1916f03	14230.0	3.17877128E8
72215bc9-6afe-32a9-9d87-e043f437a192	14270.0	3.17664536E8
93f5da0a-a3cd-37d3-9c80-2aa605721ab5	9390.0	1.7717236E8
b1679bc2-422c-39c5-9a2a-6a3725582230	14170.0	3.17938576E8
2690a56f-cf70-33ac-a1a2-68d98c1cc569	12760.0	2.84518856E8
c947c668-bb21-3c5e-9034-932b66803eda	10060.0	1.7895052E8
fa457fd8-7f68-3869-a18b-d42109e72033	9950.0	2.72283288E8
ac2e3041-b9f7-3170-8040-ad515b9c70d3	11960.0	3.1702372E8
6b328119-d224-3dc5-b61a-8c8dc70b2b48	14230.0	3.17744288E8
f0dfac51-6e63-3951-b586-75e847ed266b	11630.0	3.16460584E8
17c7589f-f667-34c8-a46c-957885a3dabd	12750.0	2.721078E8
bbd37664-5550-39e5-9a64-686a7654d183	14560.0	3.15776024E8
3a376860-8aff-3a27-b5c9-1ac2cc00496b	15550.0	5.83984472E8
f3aac5cc-74a8-3ac4-acdf-66c46fd0c914	15050.0	3.17401072E8
e3a8b12c-c640-3084-b093-2334da647494	13980.0	3.17396536E8
3f8db377-9f38-3c03-946b-4fe14fe0926d	15030.0	3.1740064E8
654fec84-9408-30d1-a78e-0aad0e7b1b55	15310.0	5.83472024E8
6fb20b83-2719-33d0-8d23-bcb61733237f	15920.0	5.83836984E8
31305f93-151d-3a82-8697-033114a30449	17660.0	5.84204592E8
66f51b25-17c7-3911-b134-356921260e1f	15360.0	5.83975568E8
2f94affa-2d97-3e3e-bb6f-bd6084e8ea6e	14720.0	3.5078236E8
9e597678-18ce-3bcd-810b-c6eb842282b9	15090.0	5.8384476E8
566e90f5-b1c3-3a4d-8105-43120def37ae	17450.0	5.84122056E8
a33d87aa-4bdf-3bb0-b10d-add2b7554960	15600.0	5.83868056E8
ae9f5309-2914-32e0-8196-3064cfee5545	11000.0	2.46032512E8
2577ff9e-61bd-3e25-92c1-cdb7578b50be	11950.0	3.1384348E8
b1f6187f-23ae-33bf-806f-c9dd009abbd5	13290.0	3.0338588E8
91b4a9c3-02df-3629-b3ed-e019d707125f	17320.0	5.84213248E8
4dda45d3-36a4-3d14-b964-ddac72a9bf68	16280.0	4.10254944E8
915aaba7-7de9-387d-93e5-65eccd4280b5	13950.0	3.17799576E8
d5d384e0-cbfa-3541-9cd5-9987f4f94c33	12080.0	1.767574E8
bb89efb0-7bac-3045-8b03-9e965e58af07	12140.0	3.13191832E8
9e1eaeae-a7f5-3f15-a9f9-82389072404d	14680.0	5.42302824E8
842f9679-9d31-3d86-8103-f70020919f19	15520.0	5.83716168E8
1a4adaee-f672-33fa-a2ac-e0909c57bd0b	14120.0	3.36963968E8
5106b08a-3c4a-3e0b-bce0-60b00f9a2e8e	17430.0	5.8404868E8
ab5f4160-79f9-3663-a1b4-91b72c6e827b	11600.0	1.7584548E8
7d74db39-87b3-398f-a7e2-2afd7f742c75	14000.0	3.17331792E8
83db7754-f56e-3f44-824b-57cc4528d278	11250.0	1.74490872E8
23eb7d88-2452-39ba-9344-f8e051169b98	12040.0	3.13527696E8
d65ff412-0123-3cce-8c14-30794320e831	14030.0	3.14818208E8
e611c740-b4ac-32c6-bc67-99f58152f567	16770.0	4.04543904E8
9ad171b0-5f50-37de-a2ee-0e14589e9cd7	16060.0	3.53010576E8
56bc6396-a633-3575-ba74-74dcae7f8291	10840.0	2.46011952E8
e7e46b62-0413-3347-aca7-839349dffe79	14160.0	3.174822E8
ac6fd30c-1f5a-3f42-a18a-9a512b2c3bf7	16430.0	3.17942944E8
e46a76a9-277d-3c09-888a-b292ccdaa04d	14270.0	3.22346392E8
971d1ffe-0dd2-336c-968f-95fc65b4bc0c	10860.0	2.19088656E8
5f49033b-0188-3c90-8f92-1a57d7071d2c	11120.0	2.7111E8
de4679ee-5df3-3090-82ef-491594b9c9e7	12270.0	1.76853E8
0f2ff2a9-8b79-3464-bd54-37c16c3ece88	9080.0	2.26947704E8
50ed720e-3228-3ceb-8594-f630d6310f75	14160.0	3.15970112E8
c695df4e-0fea-3722-bf0f-c4fe2f5b2a70	14470.0	3.14531736E8
8b4bde04-797d-3f86-88fc-2a85c36496a0	9010.0	2.22872632E8
2f1d044f-9c49-31e4-a562-5fe516f94a2e	9160.0	2.2696104E8
c0e378eb-fbe4-328d-a79a-3cf3de3c2eb5	13710.0	3.17438904E8
e73b3872-869f-3646-a4ae-d7020caedb14	14620.0	3.17577624E8
f151bf8b-d723-3b5f-ac73-b1c3000e2760	10120.0	3.15056744E8
2a5f92e8-c801-353a-9a47-96e2f3a77fa8	15220.0	3.16576208E8
ad26c293-60c0-3202-a819-2877c7cb5e54	10560.0	3.15927616E8
4283f7e3-22d3-321d-b341-5820fcc264e2	9550.0	1.7767056E8
a858f245-c511-35f7-8671-dc582cea4fc5	10510.0	3.15979784E8
c57e95a7-ef29-3c01-b66a-2c273b63674c	12980.0	3.15556424E8
1f10a540-f162-30c1-aab2-c372427d7f04	14140.0	3.17331256E8
5a683432-cdb3-3e86-9710-2705a4482e92	12160.0	3.16766424E8
3d75fd40-0371-3f23-8f6e-982e5aaa66aa	10560.0	3.16129648E8
f61c1986-0021-3307-ad31-347b96b4b02a	10560.0	3.15829568E8
ca5880a2-26ba-3a7c-bde9-907e599766f6	12270.0	3.17180704E8
74e7adff-46dd-3576-9fda-bba9a910574e	9410.0	1.76938264E8
7bde34d7-6d57-31f6-bc6c-fbae9adf66ab	13110.0	3.1682076E8
b2df3f7b-9baf-3ff7-9cea-32a0071481c4	13350.0	3.16045488E8
2d7946cb-f777-3357-b571-84b0636e93c6	13590.0	3.17134808E8
d40cb629-477a-3a2c-9992-452051d91f31	10710.0	1.791884E8
f3d19fc3-59df-35b4-a1ca-1eccbf63934e	8830.0	1.76218512E8
2a3e88d7-a37f-331c-9f93-8bee5040627c	13170.0	3.15780968E8
239305e0-4d75-36ed-a89b-695189cf5895	8920.0	1.75065824E8
9fef3042-14ef-3dee-80e9-8bd85d61b857	12400.0	1.7839008E8
935526bf-7aca-3881-af87-eaec0b8b7c64	14430.0	3.16813648E8
0c1c4b04-2d70-3c87-9530-979da828fa83	12490.0	3.16874288E8
03a6fcf2-d1a3-3c0a-8d15-7506f87f4ec7	10250.0	2.85372608E8
04d1af69-efd3-37f4-8117-454075df4073	11500.0	3.16018808E8
d20f0727-cd47-3179-8f5b-6286938c7e07	12190.0	3.1739436E8
a2ae01e8-a13f-3029-9dfa-0b68c77e96cd	9710.0	1.77758032E8
2a258d9b-0912-3293-8fd6-94f750b281e0	12840.0	3.15543384E8
5a9f56e1-b6c3-3414-ae27-f4043e57e8ad	11180.0	1.7712472E8
781fecbe-864c-3d92-87b4-0f6bd53397b6	10810.0	1.79087664E8
ca47f873-7aa0-3f8f-be8c-b5f289d7407a	12900.0	3.17318808E8
48c9b168-643b-3664-9731-dbf752df5022	14190.0	3.17337272E8
07348f2b-d3c0-32ac-9e25-170c5138924b	9960.0	2.3714604E8
9da0ba0a-e693-3982-ab93-4d3340fd608d	7830.0	1.73688168E8
a82c7618-a753-3a75-beaa-e940699e5bf3	10690.0	1.76304672E8
f8e82744-9dbc-34aa-8658-beb88d864bbe	14310.0	3.17433192E8
4eb4d023-a596-3524-a01e-fe99faa7c591	13710.0	3.16376776E8
36971c1a-c610-3cee-bfc5-adb21f778ef2	14300.0	1.83141416E8
3402fd2a-e32f-3388-82e4-ad7392fed461	10860.0	1.77752008E8
401220a7-82af-3d7e-be7a-0d027d5faea1	14230.0	3.16756152E8
ad75eedf-5104-3125-b4cb-34d29f0aab33	13470.0	3.16476688E8
d82c80bf-4733-3016-a803-3b81a25517ec	13670.0	3.17139248E8
be91ca9b-f94d-3634-9106-b45e02ffea81	14370.0	3.17163808E8
dcb136be-9a15-356f-abf9-eb23a36aee59	12080.0	3.16683032E8
b30b0a3a-7b7e-3a89-80a6-3fccbe896d2e	12400.0	3.17550784E8
a6c26337-b5b3-342b-b4f6-97a8b38a9340	14200.0	3.17682848E8
cade3e00-3a14-3767-b722-95a7a5d6af37	12310.0	3.17457584E8
1b662b6f-a057-3b00-b753-65d1feb1616b	12300.0	3.17496536E8
4e12a1bd-7964-3b3d-8cd7-e6c2319cc4b2	10480.0	1.77116912E8
b567df39-9cc5-3f82-8931-5a8e4f7ea7da	11700.0	3.16606072E8
8e773f26-c320-31f5-bf1e-883b26f0b059	13690.0	3.17158944E8
055afe0f-6041-325e-8e39-28d7dab81fc5	8920.0	1.79013096E8
35270b42-9a56-3b3d-95ff-264248bfc9bd	11620.0	3.16607032E8
558e5a26-5e15-3184-844d-f2781916ee83	14280.0	3.17364512E8
849fac9e-3589-3851-9a3e-27b83fb2c188	12120.0	3.17011312E8
7106de77-71db-381d-a4da-7b12512d0441	10320.0	2.496336E8
51553cd1-3f4d-3277-9713-26b51cfa4abb	11570.0	3.16359712E8
962841cf-d3d0-39c5-8f5a-8162d3e05293	13110.0	2.94761864E8
85968dc9-f0fe-3bc5-af11-c73d559b4afb	8410.0	1.76002008E8
cac250f9-01d6-3f39-a5fd-4ec394bff0f2	9860.0	1.75161144E8
7f4792ca-1bbe-3cae-a18a-e53d39be76b1	9380.0	1.78176072E8
2e420236-5f18-3c7c-9701-1d6afcd79d48	10330.0	1.76925888E8
a3fe6101-0595-3dfc-8390-d9cdb17a3b27	11170.0	3.16440232E8
a57fa335-dc33-30f7-add5-c07cdc33e551	14370.0	3.17568368E8
20cbc890-2cca-357e-b18e-79b0f37fd14c	11520.0	3.169204E8
472c20db-fbc0-3a8a-ae22-9cac50307dcd	11530.0	3.1644592E8
c4ade3bf-a60e-3db7-a80b-967b7cae1085	12550.0	3.17326824E8
0f92d5f0-0867-330f-8abd-290aa20c1fa6	10190.0	1.79978504E8
f29ac580-9bc9-3e81-a609-011237523cec	14290.0	3.17394152E8
2dd1c1cc-d3b1-3eff-84d0-937321eacfc5	8110.0	1.76108056E8
d4187dfa-dc26-3b47-ad1c-5d7637753de2	12270.0	1.80966336E8
c7334883-0bab-3430-a9e8-52011efcf8eb	7540.0	1.73740592E8
a0d23bb4-74ff-3e90-92bd-e7d458172f03	10890.0	1.78563208E8
26a70f08-1738-3ad3-bb9a-2cb2f2455910	12870.0	3.17289512E8
b6daf62e-94c4-3bef-a212-fb03347d7514	12250.0	3.17115232E8
3be6ba16-4ce4-3da5-a461-4dcbfb128f97	9160.0	1.77474208E8
7d6cead4-ad4c-3d04-bffc-e3f306241502	9180.0	1.79413512E8
69472f7e-394c-389a-9f86-4bbcf9c2db24	12940.0	2.99649384E8
3156c2ba-4d0b-3d33-abfb-58835a018205	12150.0	3.17156096E8
9d6173ad-5cf9-3be0-a247-0ef2421c3af7	11950.0	3.16794544E8
6f9e99d6-fd9c-324f-98e4-86c1addb2938	14000.0	3.16859808E8
6f287bd7-8937-38a3-be0d-2d3b744394e3	12380.0	3.17620248E8
827a7b5b-397d-3f7c-a6ef-0722d1c28a28	12230.0	3.1755488E8
dbf3aa5f-02bf-31f6-8851-20af1732dd1b	14150.0	3.17766864E8
624592e0-e714-30aa-83f1-f214af456cdb	12290.0	3.17614856E8
8a2eafb6-56a8-3927-9654-b030cda1e90d	13780.0	3.17073208E8
bdf44dfe-9592-3c36-9dda-d3333042779f	10210.0	2.81754112E8
3177a098-5eb1-337b-b8e4-f254a35d857d	9650.0	1.79102896E8
b68ce249-27ca-3d46-a1e3-73594e44ad65	11280.0	1.65211096E8
e6837f34-d127-3928-9857-c3c7ad539dc1	13910.0	3.17715536E8
b39bebf1-c0b6-38ec-ada7-789361075a9e	12550.0	1.83385584E8
094383de-6f96-3c1a-8073-d41258fc6956	11740.0	3.16572568E8
903f850f-7f2b-3823-b254-47b64bad180a	14460.0	3.17777768E8
055b96ea-cf7b-3c81-9540-6fd321771a0a	14980.0	3.17399944E8
fa4b8a51-1a26-35f6-88d3-c0c3522d93b1	14670.0	3.17567272E8
975e7729-ec18-3068-8136-691bdf7dca30	9920.0	1.80148312E8
b77199bd-8c08-38f9-9b84-398771864c12	10540.0	1.76198048E8
db0bf003-326c-35e4-9304-83f857b40960	12210.0	3.17650872E8
ba752542-7059-3207-a68a-364e06c8e284	10730.0	1.77031288E8
e5010bd8-b1af-316b-a6c1-d8a2b7d73911	14460.0	3.17811776E8
785eaf5c-3902-378f-8a73-a6dac3bff687	11180.0	1.77844952E8
ee8e397f-09cb-302a-9c61-0dd9ba95004b	13590.0	3.16824904E8
18e44bf6-37c1-3bd1-a656-60e2afffdd12	13960.0	3.1777104E8
6c9355d5-39d3-3a8b-9c6b-ab543aef4fb8	14780.0	3.17829032E8
9cf0a88f-a90b-3370-915c-681e5214bf60	15000.0	3.1780852E8
b05d24f1-bf7c-3f88-812a-c302ad971af9	8980.0	1.78166504E8
760d5f1d-38fb-369c-a934-4a724a55b396	12350.0	3.1759532E8
7dd64e25-b513-3750-b7e6-960d5643ce92	12070.0	3.17334936E8
2594893e-7ecc-3600-9cc5-4261a14db103	12240.0	3.1709988E8
bb2c78bf-f351-307f-9969-a25175c27318	14590.0	3.17434624E8
0e116672-a79e-3c50-a10b-ef185eb6628c	11870.0	2.84066232E8
eb96c96b-708c-310d-bfcb-a1ce3d31e6ef	13950.0	3.16961592E8
9c90424a-8c04-3cda-83e7-c51d14375e14	7940.0	1.74939376E8
f9f20605-422a-3814-a506-606fcf6cfbe6	11520.0	1.7775484E8
77d0091f-dea3-372f-aa6a-07d94a5a16b0	7920.0	1.73724216E8
3ed05e8e-9286-3c60-88d2-4c12c1bd9ccc	8560.0	1.76894304E8
e5a24255-d171-382a-9848-1552ccd7a8ac	10340.0	2.64704504E8
67cd924f-36fc-3d9b-9542-422ac26963bf	14360.0	3.17380088E8
8c5284c6-1ea9-31de-b28e-3745d90be8f4	9050.0	1.78451704E8
c1ae1a2a-3e33-347e-94e7-c3b22052edca	10030.0	1.76291192E8
dc82be1d-b242-3d19-a0b5-4c17c9c1d6c1	9210.0	1.79423352E8
12d1f018-3244-361b-b804-8546eb3f7fec	12410.0	3.1781432E8
7d8a9932-bacc-328e-8316-a5d73827818e	13170.0	3.17932192E8
61eed7b1-3f23-33b3-95c2-12fbc3460765	12060.0	3.17563856E8
4901a953-8a3a-3b2a-9b03-d6eff541bd74	10730.0	1.78043464E8
13d7ad49-7c7e-3a7b-b880-43b6349a91ee	12730.0	3.17818112E8
d8599dd4-ea2a-3323-a2e1-c3f576e00af1	12190.0	3.1783312E8
1a313f48-f340-3695-b5c6-a383a6eaeb1c	12910.0	2.82616664E8
8b9d3506-3b7a-3964-946f-739f2d6d9492	12450.0	1.8134652E8
83edaa6e-73b1-3ae8-83f2-5e4bc0598472	13230.0	3.18018672E8
10e516aa-b98d-32bf-a3ec-fd31e5feb5f7	12620.0	3.17928168E8
a0762221-8904-3e0c-bc9b-fc9e96161cc4	11610.0	3.16901904E8
a8fcea33-cd10-3bca-ba77-966486a2d79c	10540.0	1.772852E8
f20ae0e5-ea8c-3e96-9ac0-253a340e8b68	13970.0	3.1689004E8
e14b865f-0245-3fce-bcc5-83549f9e7e4a	13750.0	3.16973E8
cc1f1f8c-e478-34a8-8849-704b243e5019	13080.0	3.1806184E8
1f90fd94-cf3b-3f7c-bf46-dcd37884b7de	11470.0	1.79491208E8
d3306df1-cd90-3a36-a459-e32595de21ef	14340.0	3.18078264E8
7ae69617-8387-3e21-8092-1b7744af05a4	14250.0	3.17875528E8
7d3f7314-c7e7-33a5-90c3-1e7ca41a910f	12710.0	3.18039192E8
8243b3b3-c48a-383b-9107-c524bb0e9a33	15010.0	3.17585552E8
93c87ff3-01bf-338a-930b-3db985af1792	13980.0	3.18010024E8
81af9526-87f9-31aa-8538-90d380dd7d48	13080.0	3.1795316E8
3c4f9e47-627a-3e4c-b4c8-e0cad9b35da0	13310.0	1.81833136E8
9bcad643-4f1f-3b55-a252-84fb7013cb4a	9210.0	1.78494912E8
f1df88dc-ee77-3de0-8ff5-abf74d802d65	12390.0	3.17741128E8
db974593-a8aa-3277-a6be-86244b06c25a	11380.0	3.16868744E8
db10fdf1-76a8-3ccb-b3bd-7c773b1a137f	7970.0	1.76315664E8
635273e7-2935-3e43-8d87-68cd24b234f4	10160.0	2.69549992E8
87344c1e-439d-308a-b23a-cecc8b8dbbc3	8600.0	1.7533756E8
f08682ac-dfbc-3a5f-a5f1-3715be837602	9700.0	1.8044548E8
c84cbd0d-5768-3489-ba37-e20cd64e5750	10940.0	1.62191392E8
75edf2ab-72ef-3f79-b0e7-58afbbdfacc1	8600.0	1.7716288E8
53ab447f-e977-37d4-b031-632d13248e8a	14240.0	3.17884128E8
a5dde939-1853-37bf-92e1-9ab72fdf2257	14000.0	3.17695616E8
c8f92b63-df92-33ee-acb2-179a3e231e17	13980.0	3.1734732E8
d2752649-b67d-3d51-a1ef-2f4136399168	12170.0	3.17856416E8
5ba7dd2b-51ec-39ea-94db-0c3887ff2675	12410.0	3.17357048E8
ee18eb13-a760-3f3d-8311-c17e06592208	11540.0	3.16921184E8
67afe584-1c52-37f5-b20c-eba632dded83	14350.0	3.17647976E8
ecd52350-722d-3825-a4dd-68c3675d99ec	10100.0	1.76545048E8
e146cbb2-a33a-3556-9ae7-b81d7e7e8693	17000.0	5.16989736E8
03657a84-15ba-3180-ba0a-7a088fe7d1a2	11400.0	1.79821376E8
db00b9ee-51e2-3d39-b87b-5bcd671d84f0	11130.0	3.1445572E8
91d5ec6c-38e4-31fe-9777-6289125df3c2	17000.0	5.84203752E8
5b360c01-a35c-3902-a694-22e7b1d46cc0	14560.0	5.83662496E8
76fe0b70-3497-3ea2-9eaf-2aeaef95ca01	7280.0	1.73954048E8
678b7d3c-b593-33b8-bc9f-d8bcaf4c163e	15030.0	5.83715552E8
314bb417-1729-3e5b-a899-03ab717f2636	13950.0	2.83861136E8
af888c71-4f7b-3447-b29c-868b7ab327a5	9150.0	1.77915928E8
3c9e4bc4-ac68-3cfb-8007-383f328af901	11000.0	1.774252E8
8a161be4-1d83-3c2f-8ee1-e569f4b186e9	11570.0	3.15287416E8
5d99c787-1257-3e18-9dab-9805a835b795	16600.0	3.1745648E8
144c9adf-1818-308f-83c4-3725d6faccad	16700.0	3.21196872E8
5b0adf51-f62b-3cb8-8265-e612929b744f	12990.0	2.80423224E8
20f7cb38-e1c5-3d2d-8d88-b99ea717b24b	10400.0	2.5920312E8
99acc030-894b-35d4-818e-b4b6833ac4bd	15260.0	5.83871928E8
716737d7-15c0-3dc3-ac65-7a4f024739ac	16110.0	5.83924312E8
41829def-584c-35c9-a6b0-eaac0b5247d7	10870.0	2.51312448E8
69d182cc-76e0-3cb9-8543-f4926e260469	18510.0	5.84209696E8
1bf3a609-9bd0-3060-a25e-6f1202600e70	12630.0	3.16185824E8
01fd9c96-6f31-3e1d-9615-878105334507	11120.0	1.76735256E8
822f84e5-0e4e-3909-a439-ba16cc91f33e	13950.0	3.1492744E8
b77758cb-52cd-3312-9373-7bc1604a066f	15420.0	5.83922136E8
4d4d193d-b8a4-31f5-8e53-ef8f33cf2dc1	17120.0	5.807608E8
6d127d9c-c9ae-3f42-b8a1-7954d933a3f9	16900.0	5.84118064E8
92207100-3745-3db5-b135-1e8ad467284c	9430.0	1.74026072E8
d3d25229-d392-3633-990c-75d34f434d5d	17880.0	3.55883576E8
4c38e55e-117d-3da0-babb-105a965d3fe2	14230.0	4.04291368E8
ec4189f6-c440-3777-9680-c967080b92c6	17280.0	3.17919296E8
5413f2c3-e338-32be-823b-577ff8a327b7	15110.0	3.15820744E8
08915ada-2d4c-3663-92f0-81dffc538c68	16480.0	3.9790436E8
a1b4c74e-67de-3e5c-ab7b-b8f8e0031b77	15720.0	3.59227504E8
30595ca7-a9c9-333d-b30a-c67e697d6c58	11380.0	1.75795776E8
08a320f7-7c11-3105-a65d-c5c7e14fccb6	10560.0	1.77399128E8
611bbdd5-bd64-345b-9c56-dd06f784319c	15950.0	3.41498504E8
f117d2bf-71d3-35e6-a7f5-42f59ef15892	15450.0	3.17667216E8
9dcbbae4-2c16-39d3-b4d1-946e35fb11bd	8880.0	2.11037384E8
201bc47e-fbc6-302e-93d7-5f43e6d574ff	12440.0	1.90827768E8
72bc9782-ce31-3c53-a4ca-7f1587146f60	9650.0	1.76519656E8
8200e57b-e420-3734-a966-4b14a70c94e3	14680.0	2.8502488E8
657075f5-d422-35c0-8567-7bcd653331ab	15660.0	3.17981816E8
05031b17-e2f2-3466-8574-87b3b00ed289	15680.0	3.1803648E8
3eb0c7c5-4530-33a4-9d61-6bfd259a1e8c	14340.0	3.17677056E8
d91a9a12-e5c9-3ed9-b0fe-98b563abfbfb	11120.0	3.14141584E8
be4e209c-93cd-34ae-9fd0-f73d078f99ae	12350.0	3.156986E8
d706afac-9ab6-348e-9612-89d3a9148205	12050.0	3.15926504E8
81bcdb23-d2e0-30fd-b730-61e6e7fe0b6d	13490.0	3.17197224E8
a9cf8734-8753-3540-8f3d-52c4d16c3bc1	11250.0	2.8730044E8
110516cf-9eb2-34b3-9210-e00f6c31d751	10670.0	1.7778512E8
eca1e879-a236-32e8-bfb4-84361b6c4164	12000.0	3.17021184E8
094c1ad7-caed-34bd-932e-d6b2cecac29a	10170.0	3.06162048E8
0f4fa63d-d835-3d8b-be15-a2e35c92209c	10350.0	3.15867816E8
357c0161-bcc2-35ea-ab80-82ba33b85603	8990.0	2.07186408E8
1ee8c9b6-1b92-325d-b742-0c04c7e27424	11880.0	3.15528528E8
58def62e-89cb-3a3d-b319-6e9dd22d5ba0	12170.0	3.1565568E8
44bd0a6d-fa64-3b2b-be0a-b2bf1571e623	11040.0	3.15825744E8
d206c5a8-e13a-3c64-8194-b9aed875b021	11940.0	2.84494312E8
989b9471-6fff-3dc8-83a1-86a8e576f5fc	14520.0	3.17549928E8
909a5863-0fe8-3a4d-a1b4-0ab4577f593f	10760.0	2.03305896E8
f5a01215-5498-34f3-adda-3e32689b281e	10380.0	1.77036536E8
e91c011c-3489-3509-9342-f43d461de073	11780.0	3.17055112E8
fc287fe6-64ff-3740-9dfe-e96d03d343a6	10470.0	3.1614388E8
f3bfc37b-aed2-3e4e-9939-9170b5fd4202	9420.0	2.07085976E8
07632b4c-32c3-343d-a6f0-4879f6da5a91	13680.0	3.16797856E8
670eba21-b28f-3609-b9ba-2eda3d607093	8950.0	1.7814992E8
72b697c6-4c42-3883-a62e-c1d967dc77a3	8110.0	1.76120936E8
7f560ac0-c60e-33eb-a8cb-2c274c712b32	12880.0	3.16289904E8
e5951c2d-45c7-320f-af39-8ded04e6bed8	10120.0	1.79054144E8
45f77cf4-3510-3dfd-a4e7-0e9d8859d2fe	14650.0	3.17328864E8
55501b26-4277-3ed5-bf53-0c74d5916ea9	10620.0	3.16428512E8
f011c691-6570-315b-836e-00294d64dd38	11750.0	3.17147952E8
b8e5add8-a6ed-321a-aa8c-9af9835b37c8	11680.0	3.16548456E8
6368084c-077b-3f4b-8f99-2a294c904515	9740.0	1.7482656E8
1271d158-f36c-3f92-87fd-6f1a6941403e	9750.0	2.4425788E8
621137fc-439a-3ec1-bb35-d9beb9e0436b	12160.0	3.07069456E8
a993c408-a580-3d77-9e03-e1abdff5ad4c	8690.0	1.76823048E8
948e732b-4c94-3e89-a1d9-1a3e38799f11	13950.0	3.1748164E8
a9f235a3-02e4-34eb-9735-2db920377136	13880.0	3.17234768E8
d80f6015-f9be-30d2-9191-45492bc525cf	13580.0	3.16932872E8
e3156c8d-c49b-369f-ba4d-4c57da14847a	11020.0	1.7947008E8
be4cd060-c561-3110-80b8-f7810730feee	7450.0	1.73658728E8
5f43a980-4f19-3451-bd50-cdf787561bdb	11050.0	1.78576688E8
e57bd0ac-99cd-30ce-aa02-fa56026d9486	14320.0	3.17205976E8
e9c0f121-ec0f-30e3-b9f3-062850ebc2ca	13450.0	3.17387336E8
61c6e5ec-b3bf-3735-b041-160e66e55d41	13990.0	3.1696772E8
8a135258-dbc2-3966-a234-9153704c4f26	12440.0	3.17583272E8
75496ce3-9d59-39a7-8ee9-00c7fea2d844	8190.0	1.76147432E8
376f0b24-9a03-379a-8592-13dee31f3d07	11940.0	3.17173928E8
552db397-85f8-3963-b798-95a328fe74bc	13570.0	3.16770096E8
830db48e-5dac-3a14-9ac0-2ee5e12a8c0d	10720.0	1.77785584E8
4e61588f-e4a1-328f-8301-7fdfedbbb1ca	11780.0	3.17344664E8
4eb873c3-8c30-3607-b4ed-a5c01e0f8a74	13370.0	3.16792128E8
eed92347-8640-37eb-be85-86be57b7f2fc	11410.0	3.17303544E8
bb282c08-83ee-3eb9-b83f-d590e86090c2	13630.0	3.16682368E8
c4b36050-5bbd-3dbb-8eae-f5e264c18fa7	8360.0	1.7751512E8
d619ec26-6bd4-35df-919c-a25bc16329f5	7880.0	1.76676832E8
076f588d-a285-3d16-8d9a-69f1f49b9933	9290.0	1.79063312E8
a4197cfd-9fab-313e-9ef1-b73a3eda67d1	11810.0	3.16841032E8
e9cc33d1-ad54-372b-a8bb-f487e217e7e5	9770.0	1.9511136E8
aa0d97e0-98e1-3907-92bb-165957d6d8ce	13560.0	3.17104584E8
29c2a595-a3ee-3a39-b613-ca3903f903cc	13370.0	3.16630312E8
7efc5845-a6c1-326d-a61f-4bb9f3e002c5	13850.0	3.17284512E8
a1861b9b-4474-397a-9467-eae9a2eb36ea	10230.0	2.64965624E8
49c37c06-4e52-3b10-80a0-76f114f88966	13160.0	3.1622144E8
3e1dbc67-e4f7-34b5-9661-ba3fc8dd8cd6	11220.0	3.16202736E8
61746f8b-303d-30eb-b50a-b493400e1bd7	11540.0	3.16888528E8
6976d0aa-e572-3071-842b-e1e383760178	13510.0	3.16435336E8
23ec6ce1-628b-3b52-ae02-f41e83a9ab27	10700.0	1.78291568E8
38dcc053-3405-36c4-9cbc-d5c320f78f1d	14020.0	3.17268624E8
6efe85d6-cfdb-3f3b-a43a-ad4be8f753de	14040.0	3.17414448E8
02192efb-18e5-39ee-9c22-dd618f583731	10280.0	1.785112E8
26267e52-8ef4-3072-b422-9741683f54f4	13330.0	3.16740712E8
9753a607-8ae5-381e-b59a-621d9eb6ccd7	8410.0	1.77503696E8
576d9e33-b39b-3642-831c-6c80f26ad0b8	8830.0	1.7990488E8
aeed347a-4139-3278-88df-e4ef3e197a3e	11500.0	3.16608968E8
7c333d05-866a-3088-81ba-a091744a6daa	13430.0	3.1730068E8
12186967-2766-3a7b-b92b-4cd05b4fe807	11500.0	3.17118432E8
79f76ea6-bf11-3e9b-ab10-6f7957ccb265	9400.0	1.76072792E8
5a178381-d142-35a7-b988-9d3bed6c206d	14360.0	3.17270576E8
05f12592-e150-3e7d-9353-32ffa3e8d7fc	13410.0	3.16499248E8
7ec9a14b-e161-3ec4-8cf2-e3dc95c80f1e	11660.0	3.17285456E8
a73f9107-1435-3222-a778-12b9ba01adcc	7510.0	1.75884856E8
d0c44147-5423-39c5-9465-83a89e869762	11560.0	3.16749192E8
a7a2ed0d-5683-39d0-b8bb-adc69576fdfd	9560.0	2.1500952E8
d103ae8a-087e-3d1a-8cd4-c172e53a06bc	10190.0	1.76866624E8
3635ecfe-3254-350d-9666-dcc528c66f1a	13510.0	3.1755752E8
f330b9b2-6af0-3bfe-828e-ee072a14e28f	13320.0	3.17439672E8
23860739-425d-3c84-8636-6df65250f156	7350.0	1.74809328E8
de0cbb4e-81f3-331c-8e81-05923c0a13cc	13560.0	3.17092232E8
fd5442a2-a84b-3fbe-aae2-7f5450164bfd	8750.0	1.7944756E8
400fe477-088e-3b9a-8759-ca2f9a417331	12210.0	2.60023688E8
4a781617-61a1-36b1-bdfa-3cd157ec1c02	11750.0	3.16930376E8
d4bb7722-666a-37a5-ab72-ad68c8094013	13670.0	3.17486344E8
0b308c73-addf-3792-a896-18aa1eff1ee0	12150.0	3.17643016E8
541f41b7-d835-39d7-bfc2-cb203925ec27	14210.0	3.17637608E8
34882663-c8fc-3c57-9b94-4c5369ad7f80	8380.0	1.76934424E8
daa5d832-22b5-38bf-b7e1-4cdda37715e6	14020.0	3.17807232E8
792da80c-45b9-3a16-907e-82558b7755a0	10070.0	2.60517008E8
6ee885e3-e169-3ce4-a82e-f9b94033ad4d	13550.0	3.16722432E8
a7a1b451-e156-3269-ac1a-dc69123e5f83	10450.0	1.77635744E8
b06c44b7-be0c-329f-9f4e-f72bb0810406	12130.0	3.1756064E8
869e7d89-f600-3a2e-9cc9-e8dc2078a270	14180.0	3.17693888E8
917212a7-d9e8-3d07-8839-47104d1c3e08	11830.0	3.17184464E8
387b0b89-f8a6-33fb-a7fd-540c4d602190	14000.0	3.17782176E8
ca14485f-13ea-39ac-a86f-196832912a6b	9180.0	1.80043104E8
ff0ad761-73f5-3ce2-9289-8242c20b61eb	14100.0	3.17664688E8
934b8a2c-ea95-311a-8938-c4dc92954093	10530.0	1.78113816E8
c5288123-676e-3935-a8d4-a6ac45aaa024	7730.0	1.759694E8
58e215b2-0714-37ad-8a10-d97b176841b9	9290.0	1.62590528E8
23708423-b3d8-33fb-ac6b-b163cc678cec	8140.0	1.76826656E8
497fcc0f-6014-3637-858b-97a204f9c7d8	8460.0	1.74808096E8
050af17b-ee76-3046-837f-82e7eb25dcee	12330.0	3.1759724E8
c21dbae0-193b-32b3-81d4-bada9f84ebd1	13670.0	3.1690768E8
12eec2be-5afe-39db-ae02-814d917f2d4d	12350.0	3.17578368E8
bfb7c4ad-4508-3c3e-94cb-ef39b3fc9d6e	12020.0	3.17442544E8
8d1c87bb-b060-3b28-9f34-1393cbe6ca15	11780.0	3.1713796E8
d2cf8664-e6e6-3b15-a2fc-c5cbf3a8b9d4	11850.0	3.17110504E8
93d39bd0-888f-364c-9d73-b0c7c7cec6b5	10150.0	2.6491212E8
2e51a3ae-7d24-301c-9d83-01d537443bfe	8510.0	1.78429952E8
88ea7047-0d42-3d8d-89e6-ed2769f5b8ab	8860.0	1.79511856E8
cd7ba64b-8799-357a-a3c4-4fe56174daff	12050.0	3.17604504E8
ee3de244-7d82-301f-906f-de8027bd22b5	13500.0	3.1708676E8
7baabc67-4f0e-33c1-a9e2-42e3ce037f69	11420.0	3.16554808E8
4aaad948-5f75-3657-95e8-d2cf379250ef	11910.0	3.17313592E8
4e9a2fa8-24dc-329e-9f85-e74f65bbc99e	14120.0	3.18065424E8
ac7947af-af84-39b9-a9ec-46b6427e07d4	7790.0	1.75905736E8
f89e7cdb-5774-3c6d-9660-d3c6c5853cb3	13670.0	3.17079448E8
ac772dfa-29a7-30b7-8c90-5faa25072e35	8230.0	1.77797704E8
fb6cc784-0e2a-3f1e-953c-804795243658	8340.0	1.77571552E8
c47ee35c-a584-392c-9ed7-3917b73346a5	11450.0	3.16601952E8
207ee6f0-37b8-3ca8-8888-00314075a99a	13630.0	3.17002648E8
caf7b000-34e9-3c3c-b480-2b41b1e60da3	12030.0	3.1782528E8
ff605399-338a-3140-82e4-099ef22b882f	13710.0	3.17916888E8
f09602c6-a98a-38e4-9a67-b8de160dcecc	11570.0	1.81441248E8
edde117a-9d62-3405-be38-04d182be7208	12190.0	3.17832712E8
573b83b5-397b-3690-a203-edc8c57f4417	10400.0	2.70120048E8
aaae9733-2d8a-39fe-9831-d5d69085f758	13790.0	3.17806672E8
23949dd0-b12e-3eda-95ab-7c443a946fd3	14410.0	3.18061024E8
4f84d39d-4c5e-3f3a-a0d5-996f0de55f58	11530.0	3.1708572E8
11a1a97d-8480-3eec-959c-eb130fdfe14f	9900.0	2.15143144E8
bced324d-0f32-3499-8cf1-aea06b962e29	14260.0	3.18004696E8
75115fec-bb08-3c49-8aae-3cdc924dd8ea	11530.0	3.17438696E8
97691eeb-7e8b-389d-bc7a-293f55a9ce72	12710.0	3.18011032E8
d7e87ff4-c169-39a7-9a89-192dd8d6e3b3	8500.0	1.75157384E8
4ef72462-eb6e-3f48-a99b-cbcb6866e2c7	10420.0	1.78507976E8
3abf5c64-267f-3c0a-ab53-9b488a4f999a	9210.0	1.7605348E8
e30be637-ffb4-30a2-b76d-b0a2a542264d	9250.0	1.8039804E8
a18ca67c-b6c9-3759-8c71-acf7593c8ee2	7980.0	1.77029752E8
f475e58a-774d-3601-a47a-479ccf613c4c	11380.0	1.79458432E8
9ab8a2f4-a792-37a5-a279-91a8a153aaaa	10490.0	2.6533644E8
6f1bc597-ed4e-3507-b2bc-156fd7bd1225	12310.0	3.17880672E8
e055a75f-dd6f-3006-856a-95bfd379c397	10110.0	1.77120816E8
1405f2ce-463b-3917-b18f-9088cba68aa0	11350.0	3.16766248E8
9d55694d-83a1-3565-910d-9caf81c80220	11780.0	3.17517256E8
51adb968-cc88-3108-a3ac-754933b04e69	10040.0	2.15323848E8
456368cd-deee-3d15-ba86-9cbf0f57af71	8400.0	1.78620784E8
c669f1c8-5185-3004-a201-3538cf82c618	12400.0	3.17778688E8
d998a228-34fe-394b-95c8-6e867664c160	11830.0	3.1781596E8
88835518-081f-3120-bd9f-a2689d35d0e0	14190.0	3.18077584E8
ecda9ae5-23c4-301e-a94f-1b6a379f7644	13840.0	3.17663064E8
c7f1d80e-ad50-30a2-9da5-74b24c18c6a6	7890.0	1.76241376E8
0506a756-01b8-3c16-b3a8-08c975836101	14350.0	3.17992408E8
44c306e2-d34e-3a14-9bf6-093e1d0c1ebd	11510.0	3.17327696E8
32088116-dfef-312d-b51a-1851148fa4cd	12340.0	3.17869096E8
45ec13a3-84ae-3657-a857-b2d8e9616d67	8820.0	1.79788536E8
b03691af-ac32-3609-b205-2a74dcb67e09	13780.0	3.17212408E8
c53ceaf5-8a7b-37b9-a013-6c37cd64cc33	8300.0	1.77834464E8
05b3ab12-06a0-3ebf-a5d7-5eeb48ca2017	11930.0	3.17390112E8
982563de-c1b0-3196-9dcc-b5ae8719f1cf	14920.0	5.83781008E8
cfbb3d33-1e7a-378e-ac77-79c15de6d38f	16820.0	5.83830472E8
472c1c9e-76ae-3303-a36b-4e8cd820daa5	10160.0	2.7472924E8
a1322d63-960f-3937-99c3-1f61b50918e8	13380.0	3.17019576E8
9924fd8a-a09f-3a0e-86c9-268d5a56f6bf	16800.0	5.16978568E8
737b9fe3-7c31-3d48-b40c-6267ad4176ba	13940.0	3.17235576E8
cef50b38-9adc-3f72-8b3f-1ab3212efd11	14600.0	5.83901128E8
61d0f20f-c15f-3015-94b4-ca74d6d5dd36	14860.0	5.83685224E8
4a374327-90f7-3593-bda5-fb03394cb942	13680.0	3.17648136E8
b0b8d6e3-a067-3061-a4d8-73079966d0ec	11990.0	1.77493376E8
024adfa1-9a8a-38d7-ad6a-fa8b4cac6f5f	11660.0	1.78332016E8
ac04936d-2bd5-3ee7-8fa1-4cac4f655733	13910.0	3.1549428E8
776f8138-dc4c-381c-88d5-ca25b39b6080	15370.0	5.8395564E8
230ba02c-7ac3-312e-b452-53e24fde2f4a	13910.0	3.17786816E8
b7aeb1bf-a608-3c50-a75b-76d07ca5b57f	15410.0	5.8389924E8
610fc9ab-5d82-3c0c-8266-fbf539908df6	14400.0	3.1627552E8
34b70a73-9425-3b7e-8ab3-35ae296f45a0	14150.0	4.04863416E8
64a054d7-abb5-3aad-99e1-a4af36d6d059	17470.0	5.840412E8
e2989a10-2674-30b2-ab53-42740d9fd1f0	15490.0	5.8400648E8
5e88205a-6c87-374b-8ab0-be1e2bffc4ae	15770.0	5.83412288E8
b8e1ee17-bc7b-3118-844e-c75909347670	12950.0	3.58907056E8
dcaf0d1b-7c4d-319d-90ee-37e2b8a3505a	10880.0	3.13765392E8
c6fb55ed-4616-338b-863c-956c4d7c412c	9240.0	1.76321472E8
d4144000-cc89-313b-ba67-cd3910ca1d4a	11520.0	1.77424616E8
b636f9eb-10f7-3357-a962-1e9f462c44b8	14760.0	5.2481848E8
901b4eeb-71ae-3a53-baf4-7249a4483fa5	9840.0	1.582778E8
f4ef5cee-da63-31ed-930c-ca7dc734b8f0	16810.0	3.83025216E8
00e89f1c-0e7b-3a3a-b661-90fd4cce3572	11750.0	1.85340584E8
a79cd5bb-4fb3-39d2-a09f-0e469ad60582	13400.0	3.170988E8
65a7ea2d-be55-3205-9701-6f3e9231fb88	12770.0	3.14874232E8
51787461-96eb-3f2e-a038-574f7b7e037a	15750.0	3.17852864E8
0af59420-888f-32ea-8f3c-fdd3758f9451	13500.0	3.17899512E8
edabb7c1-8a8c-3e29-a254-39d4e0ab9b37	10570.0	1.5991052E8
ceb3ae82-3dd8-3131-a00e-466f04f627bb	16970.0	5.8366544E8
54b57aae-8d5c-30a0-8943-2611fb0f1eb2	16550.0	3.3586484E8
3e9434da-b581-3e94-bda1-8f5dc7672dec	12050.0	1.78136912E8
5c6bb483-b13c-3154-b776-3c63909c35d6	12450.0	2.17586344E8
5ce03476-904f-3672-a62e-10d2f9b7976e	13880.0	4.11138968E8
e1f87ba8-2e97-31a5-9354-caf286bead8d	14080.0	3.15812568E8
87d348f9-637f-3983-8ca3-bb0f7cc6f242	13240.0	3.17198456E8
42917ad8-181f-32fd-b178-c0466d3d1ffe	8750.0	1.91348232E8
fdf29942-368d-315b-8c3f-0fbf83ab2d96	16090.0	3.17527136E8
bb7f843d-f97e-36b9-8efb-898a26752d5b	10540.0	1.83503016E8
b39e1f99-c968-3356-ae52-bed93dd8a952	8780.0	1.91325008E8
acb22301-5857-3100-b38c-0b519db23940	15690.0	3.17585672E8
eb20fe4c-4b4a-37bf-8ba8-5e7d67364756	15590.0	3.17804192E8
07f36bd6-325c-3fcd-9f58-ca09423fd988	12780.0	3.14234736E8
eea13ec7-6c15-3a36-9373-6e04480ae157	8430.0	1.77526296E8
6e40386b-753d-3d82-ba1a-45a88096a615	10670.0	1.83572448E8
55ef09c4-b40d-381f-9f15-a1ce427bb993	12050.0	3.16102952E8
c8519c59-0f28-3e96-9944-0b62f6ea2884	11540.0	2.99817368E8
40d2fd75-1b08-3ffc-aa9f-89813740a683	9520.0	2.7855276E8
d9376277-ecc9-30dd-8de4-0d4db84442e4	9720.0	3.10891576E8
5d0ca658-b745-399d-abf3-e7e7defe18b9	13760.0	3.16668224E8
f4ec99ed-7f05-3670-8f79-69ad02ee43c3	10140.0	3.16075256E8
d22bcd55-da7c-39aa-b926-8f551ddd8e69	13510.0	3.17120368E8
a1ae6462-d2b6-3f20-94eb-9bda2dc9aa7c	9880.0	1.76829512E8
8473a9fd-7cff-3e57-868c-48a4f6b9d62f	9800.0	2.42399168E8
61a7e772-d745-32f8-bb0c-6257bc8bde09	9550.0	2.8232852E8
bd250d70-565f-3ca4-a2e0-406f03a2fff1	11420.0	1.79221736E8
3690cd52-097d-3ac1-88dd-59375634ae38	10330.0	3.14323272E8
5806202e-4626-3d03-9947-8c67f7d9a0c2	10220.0	3.1608548E8
4332f6ea-59f8-3ff9-888b-e49d11af224f	8720.0	1.7805224E8
d8e0c841-b827-34b3-bc7d-24c7c6fa32c9	11920.0	3.17053112E8
706bd1ec-1dfd-32ed-9e9e-68500457a60f	12160.0	3.16126496E8
bc503d72-75b3-3ea7-be7d-4e23309726de	13570.0	3.17158192E8
501c2cea-265b-3c8d-b764-15393e952d10	11700.0	3.1706916E8
d0018922-ac32-3aae-a1f0-4a18e97e5899	8940.0	1.75396536E8
b49e75f1-e9a7-3584-833e-839161cfe073	10940.0	1.80461392E8
fcbb9868-062f-32e1-909a-d6a41d1e44c0	11340.0	3.1652252E8
d72fecc1-7a05-34a8-865f-8c18674fce6b	13620.0	3.1735776E8
fcd1b1f1-56f0-34b2-a74d-088b60838d44	12130.0	2.5213936E8
ed851c06-3661-3302-9cd0-a519102eee65	7710.0	1.7464624E8
5a301852-07b3-3e5e-903d-23aa148c6bc5	8060.0	1.767438E8
4020ac58-a1df-3bde-bd29-34c8cc2ee275	10560.0	3.1651632E8
72a0db94-e680-31f5-a767-dcb5632010de	10650.0	1.61989616E8
2b07861b-f159-3100-9d42-ab1a1405c5b3	13880.0	3.16930528E8
061e781d-0339-3d6f-b3d5-9f8716d82687	8360.0	1.7755168E8
11652c90-ddc2-3803-a91e-c466ea918d11	13340.0	3.17285992E8
3c10d32d-8ab6-3e84-9c2a-f38222cfbefc	11560.0	3.17034088E8
f54f46ca-1bb7-3289-97c7-386581c6322f	11650.0	3.1703016E8
4339c8e6-1ca3-379f-8eea-731819165834	9700.0	1.77298776E8
ba94f799-fbee-3df2-be06-5452e614fed1	13400.0	3.16728128E8
a845335e-1437-332f-a8cf-09ed373f705e	13980.0	3.16994032E8
8f2d0838-49ff-3a74-a2aa-236e5790df10	13520.0	3.17501968E8
3627224b-b409-3201-9663-92a54e9aaf57	13350.0	3.16698088E8
945f97af-9098-3941-ad69-e08252203ae4	12150.0	3.145544E8
a87441fd-5b5e-3164-8ff6-4a803ca3a139	8880.0	1.79588064E8
0b025df6-1819-338b-8f56-7b630dc1ab04	7680.0	1.75561696E8
c13b9e1d-e757-3b45-b6e8-3c75736f46e8	12660.0	3.06249888E8
96066483-d360-3fa8-b5a8-71dc75592379	10980.0	3.16194816E8
6324d46d-5e38-331c-8d7d-b716a84bc490	11570.0	3.17435264E8
1fe0a654-140f-3aa0-bdf4-842d2598c66e	13540.0	3.1747252E8
5b20b4b1-b0b0-3499-a55b-6e6265b96b09	11440.0	3.1741488E8
84b323b0-3002-3f64-9805-529bc4e8042a	11220.0	3.16477096E8
75a93f80-06ca-34ed-b8d0-320f4acad1ff	11450.0	3.16937768E8
35b28d9c-a251-3676-8181-b2446f005e9e	10990.0	1.80662088E8
a4c03516-5883-39e9-a9e3-d2480e76dff1	13720.0	3.17163008E8
34676524-22d3-364c-a690-874a120a0470	10350.0	2.9964888E8
b01a0b5d-62c1-3f1a-82c6-8d0deb4f1cc2	8770.0	1.63627752E8
75b660fb-3b52-3620-8a3f-20c78da5ab72	9720.0	2.09201184E8
1cf4c6fd-de3e-3bc4-883a-7a942ea0f38f	13310.0	3.17315016E8
d8ff969f-d285-36b0-8521-68b168871429	8640.0	1.78898648E8
ea01998e-9cba-3710-a647-84c2bdcd6e02	11500.0	3.17268184E8
8444c47a-0b34-31da-b39f-f43f90b6a4a4	13440.0	3.17353232E8
3000e806-72e4-3b16-a084-28814568ef3f	8220.0	1.7786148E8
a7d5e980-346c-35ee-802f-0c28f23895df	13990.0	3.17884504E8
81f8a8e0-f0ce-3ccd-9671-3555b84dc5bf	13030.0	3.16171752E8
e53e21e2-ddc0-3e28-8a94-4059318f581d	9440.0	1.76506768E8
25f90eb6-2d55-3b07-b046-8f80d4b24a47	11460.0	3.17157728E8
4eb687bb-495b-313a-a19a-e0e94964466b	7890.0	1.7648484E8
fc444956-1d3c-39e8-8d70-27a3efa32abe	13520.0	3.17617352E8
fd798c79-8289-31d1-b497-7bbc049ed499	11400.0	3.17116664E8
e5b94668-8e1a-366a-995d-1cf844f8d525	13310.0	3.05549E8
47fe4c3e-bab7-30a0-b852-eb95b5e17095	10470.0	2.89733632E8
10e9dcfd-c5ed-33a2-8d2d-304bb43971d7	9180.0	1.80741728E8
295f0f2d-fb00-34c9-b818-80598d33f851	9980.0	1.61696936E8
b6b9f151-e9cc-3645-b988-8a30f4c87439	13500.0	3.17257128E8
d9168374-ce93-3df5-922a-2ef06315bd5d	11550.0	3.17411632E8
3a0f16ed-5cac-30dd-aeb4-71df591a7f34	10110.0	1.60910544E8
caf13b57-aeff-3779-a58c-ffcaf820047f	9770.0	2.19320928E8
906f70cc-31a1-39cc-b1e1-fdc5f0586d45	8310.0	1.79287376E8
3c536a0f-37c3-3732-a587-bf0978a7ab6a	10830.0	2.99763288E8
122f904e-a600-3732-a5cc-2fd6c45bb6a3	12870.0	3.1043852E8
dc28cbde-4337-3d52-af16-cb3e20fc9007	12520.0	2.85423896E8
aace55b4-6537-36a7-b5f0-de9f11a696ca	11590.0	3.17375192E8
7b63ad46-e759-3d11-a24e-91e8110d3a00	11550.0	3.17402688E8
00516d5c-e265-3da3-926e-f4abc88182ce	11750.0	3.17476296E8
ecf924f0-89e7-3807-a825-1e9b6a8a54c7	11400.0	2.83965528E8
0534979f-e212-37fd-b612-06b3b9c3e4c0	13780.0	3.17269352E8
a77023e3-dd01-3603-ab79-1c1b2f19b86f	9180.0	1.8052444E8
15cddc0e-aacb-3005-b9d4-63752e67f521	9680.0	1.77393472E8
a8af8b68-a15b-3e39-912f-fa94d84256b9	11570.0	3.17150264E8
276d3a56-4ee1-3366-98c7-6ff8ab744601	13430.0	3.17554328E8
fc2534bb-3d1f-3abd-84c3-7e9f70a1ce87	13480.0	3.17579088E8
cdbfbbb9-54fb-3095-89e4-3444d0937764	7870.0	1.76504992E8
27969090-2829-3cde-a948-e5f5162fec6c	12280.0	2.80381216E8
26c241a3-af67-3a5e-90ca-d1e77e0ef823	8770.0	1.800478E8
df41f890-1d62-3b13-9717-16e21b32bcbe	13720.0	3.17545248E8
b556e431-0733-3db1-ba04-0ca43e3cab2f	13540.0	3.17467256E8
5b933bee-7041-36e9-bff6-19d840d0745d	10230.0	1.78094464E8
c3892a1e-354f-3eba-aef7-241ae3d5a0c0	11680.0	1.81419376E8
cd781bcf-b8dd-3a1e-b481-24b811d6a25e	13590.0	3.176888E8
179c7e29-d4ce-3ca6-8c91-608ffdc52516	11170.0	1.79137016E8
8f02db40-773d-3e99-8e17-e323714de0bc	11380.0	3.1747056E8
5464a829-a604-3f0b-9051-208496e1ef86	13340.0	3.17599344E8
50c2d99e-5db8-3ae1-a112-55829cf2f53a	11440.0	3.17456272E8
fc8db726-1158-31d8-91b4-c9286be92252	9570.0	1.76575648E8
ddff0ea3-b086-39b2-adba-89cf95b7e6f3	8250.0	1.78358944E8
8f8cc613-ca0c-3b46-8194-6445091ff2b7	13110.0	3.00549536E8
24f79361-0ef1-3b79-8053-b86b6425316a	9200.0	1.80746888E8
fb701c15-d6b4-3b67-993d-635fec00c2c5	11490.0	3.17281808E8
e420a61c-3344-3d1c-88e9-1125fa2c58c0	13590.0	3.17536768E8
750b1832-9212-3517-9984-2349d84dd0bf	11700.0	3.1747728E8
08711f78-2091-3256-831f-af377483739e	13480.0	3.17276192E8
84ed9857-d67d-3ad8-b73c-2a7a596d820e	9780.0	1.77238088E8
c5b484b1-7208-3152-89be-a92453d84e80	13810.0	3.17693696E8
3d0c5977-3cfd-3887-bfb2-99786c8b8a65	8360.0	1.79358448E8
02ba52ea-8a3d-324b-8aca-7e78844e7c61	13410.0	3.17182336E8
42ad9180-5661-37c3-adb0-d7ae2435d00e	9560.0	2.19219056E8
b19d9397-b5f5-33a5-8cf4-08d355a0c8f9	12540.0	2.8538144E8
e54ebd4b-8982-3187-8042-f3ce2286ea3e	11670.0	3.17565472E8
7b7aba6a-f55c-3d8b-9f0a-df55224f0080	11660.0	3.17642344E8
e5385eb0-4f47-3efe-8bac-37a39f0f9037	11400.0	3.17179672E8
b44fd941-18ed-3d92-bda4-c9119d7e8e5b	13740.0	3.17776208E8
ff9946ed-d6bc-36a6-a371-9413fe02f140	9630.0	1.77560024E8
5f3cf7e4-a8ee-3007-b26a-d30edd15cd07	13700.0	3.17940032E8
ad9b6a5d-94c3-3adc-bf60-c73e472fc54b	11900.0	3.17761424E8
9aae7d4b-f235-34ed-a452-35d171d73e53	11720.0	3.17706168E8
240f4459-710c-32e2-af22-25021c645b12	13470.0	3.17823496E8
104a8526-83f8-3b24-a129-96a8c470cdec	11600.0	3.1763104E8
2505bffe-c802-308c-8b9c-f71aa0af0bec	9840.0	1.769802E8
81679d6c-dccd-388e-8181-71e29cf061d3	8910.0	1.7940552E8
ea779bc8-bc61-3677-9195-5bc0e85ed7d1	11850.0	3.17800096E8
103b79d3-842f-39e7-85ae-c23ead4763dd	10880.0	1.80965264E8
ef239fd6-9ff3-3814-80b5-9466b9264a9d	11840.0	3.17802008E8
defde860-bf8a-3f6e-9774-cb4ebcde5865	11750.0	1.81736048E8
7304bd64-7a80-3dc9-9ce6-6cc083b3e34d	10560.0	3.04488712E8
f2206adb-e186-37b2-b23d-b64e9e72bacf	8690.0	1.80146264E8
1b32fe51-af35-3762-813c-1df04dfe1857	8210.0	1.78439464E8
fc074211-01b4-3beb-ad38-a74bc0b9813d	11470.0	3.17457712E8
07372467-95d1-3580-9226-77e81831efdc	11460.0	3.17651056E8
085cdb72-3c4e-32d3-ad14-8c51b76c4ace	9530.0	1.76742288E8
e85c635e-7319-31ad-a919-638d18af0726	9400.0	1.81085672E8
7a05e81b-a7ab-31ce-9afe-4d65fe6f78d5	10340.0	2.89999264E8
20e071fe-1db2-35d4-b89a-795df8ddfab7	11840.0	3.17871312E8
ad7c9765-3e80-319f-962c-27c3588a31eb	12800.0	3.177206E8
541936d2-97b6-3526-a8a8-98cccaabb850	11560.0	3.17588536E8
18340ff1-b453-3389-93eb-bf738ae4c877	11630.0	3.17343592E8
c0407c9b-65d3-3500-bcb7-659d47c69bbe	11620.0	3.17296512E8
28067274-9397-3da1-a05d-e5bed63b383e	11580.0	3.17710496E8
398c7032-1bef-3ef5-bfb9-59e4ddd137c9	11470.0	3.17383168E8
a2c8793b-f231-3067-a1fa-dbb478bd54ac	8320.0	1.78667936E8
fd010f42-e4a7-3f7f-82da-f54937331f3a	9880.0	1.7755652E8
b8a78943-f934-3563-b29f-452e0872f4a3	13340.0	3.17692312E8
641b376f-59c2-3419-bbbe-794265757030	8230.0	1.79571728E8
a9f05e80-33d2-333c-a6c1-9ee789a545ff	11420.0	3.17319864E8
4b2e3e2a-5633-3ebf-b03c-363d244d6bfd	10060.0	2.20444808E8
28e203a2-9a3c-3f01-bcc0-7b7e16148e44	11440.0	3.17518944E8
65d562da-88c1-3cce-b9a2-29ba67f47f7e	16760.0	5.83868024E8
cd668e54-23e5-393d-879c-8a75920be130	14540.0	5.836768E8
806516b0-0a70-3e0e-a1b8-35343ed48071	13080.0	2.85552848E8
08d6adba-d154-3dcb-8b44-86d35300d941	14840.0	5.83724712E8
5a5fa9e3-d049-382c-8596-ec16aba2335e	14280.0	5.8371632E8
f77481b4-3413-3494-8546-7eeeb112fd44	15560.0	3.17933672E8
d29b1330-6787-3acc-bc14-3817a1e7c49e	16640.0	5.5124508E8
edf3fc32-ad9b-3775-b4a6-8a1eec5fe7d1	14710.0	5.83801704E8
be233da3-342b-35e2-87fe-65677ed50aa4	14660.0	5.8365924E8
d25f3ec2-141a-307e-b6f5-a4c712f9405b	9640.0	1.77932784E8
706c139f-019e-3200-ad70-4ddf363b02d7	11300.0	3.15293656E8
9127e740-b1b5-3773-8a6e-a0974d2cb66e	11960.0	3.16901744E8
0e68badd-4098-34b7-b7ba-6bbf46805704	10300.0	2.60908616E8
d7ca3cfa-f698-32c1-964e-eb7ad7c0b8cc	12960.0	3.17479408E8
10d638a2-7215-361f-9799-e4663d421865	17030.0	5.83993032E8
13d1d3a1-3d64-30b7-b3e3-f3797f786f5c	11010.0	1.77337632E8
bda9592c-268f-3aa5-a6d6-fa730258f0e7	11940.0	3.16088544E8
a1bc6c4a-b3e9-3cf3-8f5d-229cf9b61a89	14360.0	5.83840376E8
427f4052-df75-36ef-8038-4d9f1998ea2f	12900.0	3.1481272E8
dbc02c81-c657-3cc9-a78b-d34803f96af5	15320.0	3.6806732E8
688fbfe0-4275-3ec9-ac3d-ac11aa9e6f44	14450.0	5.8370772E8
d5459602-2b7e-3989-ae55-061b4923fac2	14190.0	5.03453792E8
3f63ea0c-9b96-3e7c-bb65-c7b2f6905f7e	10180.0	1.78858424E8
922cc5cb-08ab-3e87-9286-db617c891076	16470.0	5.83558968E8
f1d108ed-7519-3eb1-a249-b7ffcc901743	15750.0	3.61758696E8
142bc87c-4004-345c-b743-1132ac84d9e0	9970.0	1.79046264E8
33af5864-6eb4-33e2-b51c-b7a638f9cec6	11260.0	1.78096864E8
bba8db94-06e1-31b2-8942-1fc9b00a2de9	9520.0	1.772418E8
66a1bac9-d3c2-3150-9a7a-b32542c9be02	12820.0	3.17141528E8
18154a48-f26b-33a9-872f-5fec207b991a	12760.0	3.15619216E8
7b5d05ed-2847-3db8-a935-99a48a72ca4a	15480.0	3.17872328E8
a438d02b-fd79-3b53-9d4e-80cdc6f45147	12030.0	3.16888344E8
9127118b-e508-3849-80f2-15acd15f59bc	13360.0	3.1760196E8
ddf7ed93-9807-36dd-b0e8-338a65a37437	10300.0	1.80604E8
52102ddd-9fec-363a-be8a-9fc3b9be3189	13370.0	3.17629056E8
ca540c6f-f1cc-308e-b0a7-c812d84df1b5	8670.0	1.80467944E8
fd9faaa5-354f-3513-af7f-bcb0427c2947	14020.0	3.17496576E8
d81554ad-96e4-371f-aa23-92ab2860487e	10430.0	1.80579672E8
90a9b82c-f705-3b5e-abeb-e30dfd86184e	9870.0	3.05053192E8
27780f40-f19c-3c7b-8784-09db02b6e407	12980.0	3.16934744E8
b4e5da85-8763-3afa-8b9d-6faae8bf202b	11240.0	2.7888532E8
a4ee90e2-af2e-33cd-9bdb-32eb8a2631fe	11160.0	1.80918968E8
61d0740e-71c1-3401-aa64-5348c2b97c26	14000.0	3.16329632E8
a636b926-a051-3004-a0d0-ed3ecc6e11a1	10810.0	3.16392008E8
c83cc1cf-9c23-36f5-9bb9-0d059eca3127	11000.0	2.430452E8
1d308d8d-79ef-381c-a727-83e2544ea02d	13090.0	3.17171384E8
f92e9109-3d12-3a2b-894d-c00fd0585921	11420.0	3.02788088E8
72f15a74-14b4-330b-ae9d-7723310765eb	10340.0	1.60826464E8
f245956b-6c94-387e-9414-4918954455dd	8700.0	2.42029192E8
42c75784-1cdd-371a-846d-0cdb72fd3ea5	9250.0	2.79157168E8
a044e91b-03cc-3fc1-adc2-fd4b40a968b1	7860.0	1.76737856E8
fc8bfc07-0560-3bda-925a-77dd197fee4e	11590.0	2.79022176E8
1f87507c-6c70-3c5c-8fc5-e1a24782a771	10300.0	1.6254556E8
5916eda3-57f3-3c84-bf51-a6dbefe5fb9d	12880.0	3.17087576E8
aabfc490-eef8-3c0c-b504-828ea554f7a1	12880.0	2.83400504E8
cbe657d5-2ec8-3059-b987-1e44a26f9669	9700.0	3.15195112E8
d16bc483-5c93-3208-932e-37d97bcf31a3	11840.0	2.50618392E8
f33a4b70-19ba-3958-8c58-6c9776ffd8e2	10090.0	1.78124504E8
34888a85-b090-3eec-8e11-6a6335e643da	10640.0	3.16413304E8
c0b7306e-7da3-37c4-857f-76885057d3a3	10830.0	3.15160408E8
baee7b36-7d0a-36d3-9767-17dac0ededed	11850.0	3.16980768E8
84a83475-00fa-3c48-9c72-adadd555d82e	7960.0	1.76742232E8
d94e7c63-1d5f-3e6d-8914-5a58903ec026	8850.0	1.80282712E8
260ac56f-bb6e-303b-b760-767dc01a5267	10540.0	2.82940264E8
28e4b66f-bb80-310c-86d1-bd212e8f8725	13960.0	3.17135248E8
c2f1e2e8-1499-384e-9de2-eb0fac1a08d4	13380.0	3.17286288E8
a44ffd93-f636-38d7-b1d1-e8448d623618	12970.0	3.17190536E8
9b27dfc7-56d1-3ed8-8a12-8600b884fc26	13520.0	3.17199424E8
5686af58-d91f-3b79-8f8e-a3271cb0902d	10190.0	1.78499584E8
6e0c102b-6b5d-38dc-889e-50b8c0878ff9	13710.0	3.16971408E8
50adb5d3-3733-3e2f-b029-ed42fc2ae02a	9230.0	1.96597536E8
04a6c266-6dd1-3091-83d1-64024931e85c	13250.0	2.83611336E8
a1aa1aca-f70a-3ff0-8f46-d28b0cee10fa	12900.0	3.17354904E8
c63eb69f-2ffa-3283-a1be-53b4207691bc	11800.0	2.5996E8
fc546180-272f-3834-8024-2e14b595131a	13410.0	3.16848776E8
423111a5-8425-39da-a5bf-4a873b520b69	9720.0	1.77548352E8
da666b3b-74f3-32ad-b59a-f9775c3d00c8	12730.0	3.16473904E8
6f35b562-0fc3-374d-9946-a1748ccc3135	8420.0	1.79603488E8
dc8b3a0c-98b0-3d5e-bbba-29c99196b477	12820.0	3.09598312E8
d86161e0-406d-36bf-8c8f-4053fdd1a1b3	10470.0	1.80640296E8
e441a0c6-99b7-36b2-8abd-aeaf9f09eb3a	11550.0	3.17324008E8
931f5b5a-22e3-3109-8a48-794334886ae8	10940.0	3.17228624E8
c50e1b62-ee44-3adb-8667-7512396b6bb5	10450.0	2.8933976E8
bde945ef-8587-34b3-8adf-495f1241e08c	13080.0	3.1478244E8
4d35816f-0457-3a61-995e-bfb0da08b4be	11220.0	3.17335816E8
62277d10-71da-3cca-97a1-de0fdca3644b	8710.0	1.77118248E8
3945e276-baa9-3e25-b421-3a086ff30067	10050.0	2.89147072E8
aacba1f6-622b-3de6-989e-92a4c13169e7	7580.0	1.76447104E8
9e94e4c5-c807-35c2-a22d-feb093bef92a	12210.0	2.60627848E8
ca637e63-c24d-32b0-b1a5-1c7edfebd8f4	10750.0	3.16760232E8
03b1a143-7853-316c-b877-e4defd7a2046	8410.0	1.78867448E8
cf14dd0c-0466-36fa-9f67-2e1cac0e477b	13020.0	3.04864464E8
cf69a0f1-43ea-32bb-b914-c2bd66cd0402	11300.0	3.17051088E8
3c6c9eac-1d9f-3a02-aa6e-3b0827bcc9bc	11260.0	3.05245592E8
0020b290-8c0c-3846-853b-d3e998e9bbda	10920.0	1.81315688E8
811410be-e472-35eb-a98c-5c15654d3534	9430.0	1.7748676E8
d948db13-bbc9-302c-8b54-78b0426c235b	10300.0	3.00806488E8
1f8afd11-c817-30bf-9d53-48817c974825	8310.0	1.79901472E8
0d15ba4c-7d11-3f19-aed1-9dffa61f2132	11070.0	3.17123592E8
f0621a5c-bb41-36c3-91eb-71ce86ca60cb	11690.0	3.17120368E8
771fb6e4-2fa0-3752-9add-f9d10f057f9b	13480.0	3.1072876E8
c1a670c2-82ad-3276-a624-7fd1a321ae9e	12290.0	2.45852056E8
5abb9d65-2f15-3565-846b-3c323dbfbe2f	11030.0	3.17449968E8
5156fdb6-04ed-3867-91df-d670ac074f05	11030.0	1.80791472E8
5f81668b-64c9-3a5f-bbf6-8abe704dfa5f	7560.0	1.7780436E8
c82c4ced-812a-37c4-a85a-4ab7011a3599	9540.0	1.77329072E8
afc73955-c777-36d6-9d91-85111fc5a122	11340.0	3.17436376E8
bb4a48f8-36af-3f54-94d3-7f57d1774411	8540.0	1.7623988E8
7df2635b-93ee-3153-9314-0661072170cf	12810.0	3.05901664E8
a3e26ef4-282e-38a8-9344-4c40a2b101ea	11080.0	1.80707176E8
5c3ff52f-e430-37cc-b398-d89b81470fdb	11220.0	3.17229168E8
83c7919c-23bd-36c5-833a-748eeda2d150	10650.0	2.7999472E8
ccedb32c-f172-328b-95b4-ac87aa8906c2	13830.0	3.17205496E8
80641923-2615-3aea-8dde-fbab7b7cd229	13090.0	3.1744704E8
9db87830-704c-3d5f-80da-869805010b67	9850.0	1.79393832E8
cd28229f-7142-3c12-ac8e-bac72f810db9	11120.0	3.17117784E8
4e7d5e4e-7188-3769-b315-7d449ee29c82	8690.0	1.77118368E8
ea52705b-a50b-3133-a0ce-aed9dfaa0471	14220.0	3.1775964E8
88a24b60-a4ab-3322-887a-c6fa4af15019	12610.0	2.70905024E8
3f240854-2b9a-3000-8e86-7b5444a89611	11290.0	3.17450456E8
3679aec8-74b7-3741-9296-4099daad4ad5	11170.0	1.81406688E8
c1832d88-849a-32c1-b773-6e58fba45c17	8710.0	1.76313024E8
5d1d9333-9c01-380a-8050-bc86c6840ecf	13540.0	1.83347016E8
e8a0d452-5a2b-31c7-a84e-958ab41c4503	12040.0	2.60648288E8
14ca74e9-531f-3518-a284-123cd9157e66	13350.0	3.17540736E8
99d5c0dc-593a-3eae-8b4d-4aeedc8070c1	12850.0	3.15434632E8
cdf1bcfc-4531-3fb9-8167-c46050d95f76	9470.0	1.81071552E8
937d0442-50ef-3ebe-8a0f-af2b635cceb8	13330.0	3.17517096E8
43de0e8d-c6fa-3d3c-800a-08e155cf6f0d	10180.0	1.7912316E8
020bf42f-eb1a-3c5f-96d4-54c6d29259a4	11960.0	2.6065412E8
190f0ff6-8f04-31bd-8c4c-f90b7a97671c	10880.0	3.05083184E8
e0009b7c-7e03-3c6d-a5cb-200f9a34240d	13280.0	3.17529168E8
6b5c314f-f448-3ad2-bbd2-d4931922037c	11560.0	3.17444088E8
0f078ccd-4f30-381b-ae8e-ca2d1f9c0830	13450.0	2.8371804E8
9e0421b0-2b30-3726-bbf5-b539a0c72b0f	7780.0	1.77700544E8
3d12d38d-6dfb-36d1-966f-595d4aa6fa5a	12180.0	2.45898352E8
bd901f0b-a349-33e8-9d1b-c26c29fdbd7c	13380.0	3.1747368E8
6375037f-8e45-3562-9a5f-4fc9e1a4c503	11170.0	3.17107024E8
2f7c7df7-8caf-3e47-874f-a4e073574124	13530.0	3.1735792E8
aea9f2b2-cf40-33ca-bbe0-0b2c65201ed9	11670.0	3.17524968E8
1ca13d27-8559-3174-bf9a-7578ef8e6ded	13260.0	3.17514968E8
93526251-dff0-3c97-a6a4-ea159c4a1f98	8290.0	1.79977424E8
7465f0ae-59c1-33d9-ab82-652ed795c784	7650.0	1.76500848E8
209d10a2-a731-39aa-a44a-ae5c8f092ec3	9100.0	1.7776996E8
1def1e0b-9072-3735-b5d5-673a730939f5	7720.0	1.79180832E8
48e3155e-c555-3f72-b78e-d0b00bfaf1db	7960.0	1.7720412E8
81561f23-c1cd-324b-9794-e3aea422444d	12930.0	2.70808024E8
9aac18cb-43cc-3b0f-b6b1-997f64a80754	8870.0	1.80738968E8
da844698-4216-3024-9dba-dbfefcc4cc60	12860.0	2.90844448E8
138c35fc-499a-3a44-bd7d-5ff81662881c	9720.0	1.81413272E8
c239d3f5-c43d-339c-b012-47dc055a6432	10830.0	3.16926792E8
648f2e85-5df3-3694-a908-a82b4de7785d	9370.0	1.77407888E8
f7a22507-8c91-3ce5-a57d-777e4a4bbc48	9270.0	1.8087168E8
e91c02b1-5104-3d80-876c-ccf130c26008	8500.0	1.76597248E8
c74d1dd8-b358-3d23-b414-4fbbcd7359f1	10960.0	2.8509404E8
f4304698-e06f-3e9d-a98d-4fc9471a905e	10220.0	1.79368192E8
9edf154e-0d37-363b-ae21-8dddade07112	13540.0	3.17966536E8
0fdb5bed-4522-38ba-94ed-32ce639ffb2c	12180.0	2.60621296E8
5277886c-b0ae-3679-a4f8-9237b42c5489	13630.0	3.17906432E8
d01feb8d-c4ec-3e5d-83c4-86fee3dbc023	11440.0	3.17570552E8
1e99e056-8e07-3c04-ab17-9a95cd7488ff	13490.0	3.17923664E8
16e74a18-c4a4-371a-9c84-1724519f5cd9	13530.0	3.17892208E8
76db8e37-637f-3be5-9a52-47464f2099e4	10990.0	3.08234648E8
b17b8965-a66c-3d43-920a-98e87f3867b4	11520.0	1.81566376E8
b73113b3-0f64-35c8-a255-99fbd71d89a9	12110.0	3.17569608E8
afd466e7-5fc1-35f8-9953-3e766eea4cf7	10670.0	2.70700368E8
e17c7f0e-2551-396b-a8d6-849f414ad666	11670.0	3.17799584E8
a4f54fdd-7c0e-3637-9590-0eb6681c1e0e	14140.0	3.1786596E8
60405824-5af7-311a-8e26-113d48d6748d	13480.0	1.8341268E8
b09fe76d-00cb-333b-8bd8-cd6a32144473	11770.0	3.1776628E8
ae5adadf-8708-3a2c-8eaf-8aa806f1d198	11590.0	3.1751832E8
0361d414-5c29-3d1a-b7c3-1c5659a3dff3	11410.0	1.83158832E8
92f7f2b3-6971-345c-8059-c27f31daf11d	11310.0	3.17726528E8
d9eb715d-526e-3abf-8c3b-7723537c2c74	8960.0	1.77744968E8
bd1a390f-beaa-3a25-9ed5-263006b96dd5	12130.0	3.17698336E8
bbef2bf4-06a8-3b64-a367-33e3c7f9b699	9150.0	1.81120576E8
e96b43c8-9919-3a37-a568-b030b5c002ba	12560.0	2.51012992E8
6fbafeee-d26a-3b41-971f-19eede6c9f34	7800.0	1.76710952E8
a41cfab1-d8ac-39bc-bfc2-7339b46c1936	13510.0	3.1781012E8
776dd4a2-1815-3379-8a03-1a8fe29efe41	7670.0	1.77983976E8
f8d6ec75-e857-3842-89de-d1b9ed82dd74	11040.0	3.17739384E8
b63a960c-a13c-3e21-8bce-76215e031b76	11090.0	3.17329816E8
525fa954-8d6e-330a-bade-20f462f716d8	11070.0	1.8050936E8
0afb530e-01d2-3a9b-b9e1-3f9deee653a1	10980.0	2.89892456E8
093f5d13-1101-38e7-91a1-3c935068b1ae	7790.0	1.77374336E8
55ebd84e-56c3-375e-bede-0d1a137252c0	11010.0	3.1761368E8
a280506f-363c-3f6a-8000-62127de4fc33	9800.0	1.79741232E8
a5816e15-7d35-3fce-af87-4d1737f10f2b	12920.0	2.95758184E8
8549a34d-b2ed-3380-8b03-8042a5e9ff02	11110.0	1.81726576E8
30f03f80-042d-3440-a10d-912582be3ab7	16140.0	5.83819384E8
a4b02624-6b1d-39e5-bc78-85ab040eca8d	16670.0	5.83777272E8
ac439717-c78c-3b59-84d7-6f841d637c13	10060.0	2.74569432E8
12cef2af-d3b6-3988-97e3-0faf2fbb189f	16120.0	5.83873408E8
edd69ea9-1ba7-356a-9655-35b0beaee065	16490.0	5.83887056E8
759fc5e9-538a-32d2-876c-9e030004c408	10570.0	2.8975424E8
259690aa-2eb4-3aa7-84a4-7b7eaa293c1f	10120.0	1.77941696E8
df215073-34ad-3754-a4ad-1e3e34048349	13020.0	3.15420072E8
747b0e8c-ab71-377e-bb91-726cabd8496a	9690.0	1.60337848E8
b830c975-db98-34f3-89e2-93e534d49e2f	11810.0	2.03964016E8
73e751fc-5480-3c61-9026-b16d9445d56a	14660.0	5.83669344E8
8d409472-fb0c-321f-9e08-79490f52b6b6	14500.0	5.8366104E8
5726618b-e66b-3121-9c02-049210c1a05a	14540.0	5.40955528E8
0f7b3245-e8e5-372d-8d2a-a8ba8185e444	16860.0	5.83870016E8
4cadf133-938a-326a-92ca-b02e21387e94	13690.0	4.78966736E8
73987274-937e-372d-992c-1fda5d40d071	15460.0	5.83928688E8
82ddf29c-3f91-307a-89cc-abb6a1f52dbc	14680.0	3.17832208E8
ce694308-fe3b-3144-985d-b2a1088e2a19	12320.0	3.17021768E8
63c0b2c3-4d74-30fd-b7e2-fd82427fdebd	14850.0	5.836336E8
139f6a73-c9e7-3e0b-a1f7-965d37060f35	11860.0	3.1586388E8
88da2e95-2877-354e-89d5-323145fe4708	15990.0	5.69777096E8
09b7fc1b-9148-3c07-9fc8-c704d6c113c3	15910.0	3.35125816E8
1b10a298-4924-3c81-a73f-909bb8e73b0f	12400.0	3.14709288E8
4371ab1e-d2bf-3e13-9244-c4eb072bdacf	11940.0	3.05554232E8
4a71585f-8962-3971-aaf5-af123a1b541b	14260.0	3.17063768E8
54d8f89b-534a-320b-aa9d-0705f5245551	9330.0	1.76484864E8
87c69975-4b2f-3eb4-80d3-1d4df81f3d4a	13600.0	3.52124176E8
0927ef5a-4dc4-3857-9560-7e4c6273ca34	10660.0	1.78555888E8
d41aaa15-347c-3c51-9c85-2ff7f386284c	12510.0	2.45222848E8
f52b22df-7398-36b2-a577-24be34789dc0	13670.0	4.17120232E8
82e645e4-03b5-3865-941e-e863eeaa291d	14120.0	3.17610432E8
6c87c025-9794-3566-8835-e511ad881b9b	13360.0	3.17473888E8
7752c396-b4b7-3be6-86ff-22b7f04a24d5	10050.0	1.78915248E8
c193da9a-9c65-34e3-8a65-85dd50e9020d	12810.0	3.15621312E8
77b09876-9ffd-3735-86ed-d916fd2bc4e3	11290.0	1.78011768E8
43f41bdf-d62e-3402-baaa-4103b7731569	12090.0	3.16090248E8
4d10d7cc-901d-356f-942d-5017b898c3e3	15700.0	3.17740232E8
0f6c9137-34ad-3910-98ff-1082359601e1	8630.0	1.80502056E8
78c8ee84-e458-3468-b61c-7eb0f288600e	14740.0	2.96180792E8
8289fa44-fee8-3989-a076-6a0d9168abb8	10470.0	1.8062528E8
07fd20d1-4db1-3d5f-b69b-c43497921c48	14800.0	3.17612088E8
cc902477-cea6-3093-afeb-98ab565345e4	10210.0	1.80526456E8
e290a321-7973-3c57-943d-dbafa05cdc3e	14430.0	3.17170488E8
8be19458-5403-3997-9c2c-4316ac4a53b5	11100.0	1.957584E8
cde93f95-f2fa-3bbb-a8cc-82188a922fab	9120.0	1.76762344E8
24a4acd3-44c5-388f-83b2-dfc434ccb961	10370.0	1.80629416E8
c7d35215-c877-33d0-b935-76dfbc76e59d	10890.0	2.35418528E8
d13088a7-984b-33ea-b886-4806bef674c8	11100.0	2.67211648E8
6b4e061c-53e3-3fb6-86ac-87f1bdf57d7b	10640.0	3.16820824E8
bf08031f-8180-3375-b4e2-c7676f5c377b	11170.0	2.30322216E8
b253958c-882a-375c-8d4c-3ee04e5d5b00	10500.0	3.16770984E8
bbac6aac-63ac-3a65-a8d3-32dc9c2181a5	11670.0	2.0590092E8
3e74d215-4c4e-3c95-a54e-40ca616eabff	9350.0	1.599438E8
2e99900a-6634-3bbb-912d-ab5397663960	10920.0	1.80761952E8
c266af84-ad24-3fb2-99bb-5985b592913b	9370.0	1.78160072E8
ad3b2fb7-b9a3-3b58-8ad2-3739ed72e6a3	11640.0	2.6723604E8
2429101a-2b15-33f3-8daa-d9a6d96ec079	10870.0	2.3535956E8
99f2267d-02cf-3251-bb11-9e4ccb94ea43	10200.0	1.78932528E8
aecf56ae-0dd7-310f-955b-e595e67e95c6	12180.0	3.16845088E8
9fc6dffb-58b5-313d-8036-284b17a2976f	9710.0	2.93238368E8
8fa31fe7-a026-33bc-b3db-9d5151408653	10940.0	3.12724536E8
9b3a30be-4f98-3f44-ba07-c07ac214c26d	8400.0	1.80309104E8
445d0c54-be9a-341b-a73f-ec75094b4bce	9380.0	2.91224424E8
48c32242-dd50-322a-adb9-ee024685d6ec	13280.0	3.17088672E8
7ddb6d20-4b5d-3218-81af-cc301cfb3b87	10620.0	3.16962072E8
d32c939c-f44b-3991-8f90-f0936df64cb8	9010.0	1.80887264E8
fd983334-ea9a-3739-bf15-1922babd8ed6	13070.0	3.17118752E8
07060aa9-b30c-32cc-b3a3-2a99aae0b2d6	10010.0	2.75093792E8
10c7b243-507f-3368-8d0a-a07ae61f27fc	11500.0	3.16975568E8
5b1517d1-92f4-3d7f-ade6-72a92f55ee7f	8930.0	1.75864232E8
f446be5a-243f-3143-95e3-a7ca9c54a207	9430.0	1.78129464E8
aae21943-5f26-39b0-ab7e-427db0837dea	11080.0	3.16858424E8
b4b7b9b6-f467-3283-a22e-afddd9fed735	8170.0	1.79475544E8
8832c37f-a02a-3334-b613-d235bee006ff	12310.0	2.87781552E8
de56c9a0-fc32-38f2-ab21-e11c68b2ad9d	12190.0	3.15545304E8
ed3ef0bb-3bea-37c1-b839-31e8abe0ed0d	10230.0	3.09723896E8
e0d9b706-5f7b-3717-9de8-511ea94b54ed	10480.0	3.04809616E8
6575227c-f59d-3ce8-b0ef-c47f32da68d7	10120.0	2.83462944E8
c1c4db15-03a6-3f8b-9471-2d2c42cecc48	11200.0	3.16836944E8
2cd6683b-e570-3e6c-9092-c26450e96ff2	10110.0	1.80523032E8
1a01e45b-8036-3bf9-b951-9791eccfb2ad	10880.0	3.16647688E8
79842787-0cd1-351e-9d5d-de78d0e19705	10060.0	2.45359184E8
50ce76de-553c-321b-abaa-ea2f0a01e1c3	9390.0	1.76707352E8
c8bbbca5-6253-3aa5-9ccf-fbbd569dd711	10270.0	3.0482372E8
0065c7ab-42d8-392e-8808-3051d34a7955	12510.0	2.83207688E8
94af21a0-f55f-352f-813c-f36aa160fa04	11160.0	2.14137648E8
96578407-4656-377e-832e-1ea1b818f07b	11290.0	1.8221292E8
6f859e8f-91d7-3aff-a37d-4c5f66319825	11960.0	2.52627312E8
89e3f6ce-32a6-3e97-9615-855fa68bc1b2	12120.0	2.3178984E8
583e5cac-6dbb-35d2-b4a9-0232ae9bd1e8	11990.0	2.69419792E8
04a3b144-e6e5-3c6c-8f43-314ca70f5203	8070.0	1.79005072E8
03f81e90-4cb0-389f-8c0e-2bcf79fe543b	11940.0	2.5136204E8
b4bcea7c-6159-3155-b737-c19b683b199c	10880.0	1.81308512E8
578af05f-57ae-3424-b093-d879f5142527	10330.0	2.4035488E8
a5deff46-0f4d-3609-ba58-bca3e5ecb23e	10370.0	2.5187664E8
e462a32d-d05a-39fb-a113-98612df6e9f6	10380.0	2.7176824E8
d3151952-39d0-3978-a224-e2d4fc3657a5	12240.0	2.80777456E8
c63c4936-8ab1-3528-889e-f8a8f9c68a55	9450.0	1.79791024E8
5afb374c-a9b6-37b9-863f-4dfe1490b0a3	10410.0	2.80297544E8
17f2d34d-e443-34c8-99f5-9d15eb15fb75	9310.0	1.82011256E8
1e3cd18e-e696-36e4-879c-127a9dd503d2	10120.0	2.7500148E8
969651f6-c8e1-3f7e-98e9-f660ff7eeda6	7730.0	1.77722112E8
45f46083-5161-36bb-aac8-a0aa600c685e	10470.0	1.80726184E8
2851b1f8-965b-3575-ba8a-5251f22493b4	12370.0	2.56328288E8
b4b9b0d7-9b02-373d-8cf8-97c7b6947327	10480.0	2.90012568E8
e9df30d2-e602-3301-94b8-3940e36f6beb	9690.0	2.00189192E8
1595988d-d17b-3859-9648-4af4c88d5073	12490.0	2.26435424E8
fceb16e2-e10a-316a-9adb-d4925a698c07	9400.0	1.85067904E8
346d0a22-0125-3bf7-9c19-f3926cce8bf3	10510.0	3.04843464E8
32dfe899-b3a9-35a2-81e1-c3c033eb988d	8620.0	1.81331008E8
c593a58c-f5d6-34ed-859d-b1fa91e2b2f3	10560.0	3.14729648E8
2c054a38-3743-3330-828e-de4f21a89b58	10090.0	1.80537952E8
8e717ff2-527d-3f8e-9f11-dd137871381c	10090.0	2.06213272E8
999a9c15-a329-3922-9c8c-fff5c4016cbf	11350.0	1.82079776E8
89e0e72b-c02e-333c-acda-858226acac17	12480.0	2.90972696E8
126365e5-9c9a-3a3f-b621-055a190384db	12110.0	2.66085168E8
28bd86d8-888f-35e5-94a0-5e9b573f8f95	10580.0	3.0059652E8
5ddf3b99-8462-3b7e-8713-f54d26effe52	10350.0	3.16859376E8
edd5fcfe-47a5-3ac3-bfbe-3806256de4b2	10180.0	3.05338784E8
b754f1fb-792d-3da1-b369-fd39b3ff1918	9460.0	1.79162224E8
75f7c8e9-4785-3ed7-a6d5-2412314302f2	10580.0	3.04867456E8
413ccdf8-a3ac-363c-8bc0-4139da794d23	10660.0	1.81380696E8
f7a239cb-58b2-3f7c-a009-36914aa1756f	9860.0	1.78944696E8
4d8b2c4c-ea88-353f-baf3-1ae502cfdef0	10440.0	2.35485872E8
31512c60-f246-3e66-a647-69a84136519c	12170.0	3.02086832E8
5c3be0f8-ae9b-36a8-975d-986b361f740a	10710.0	3.0681768E8
4766b9b7-8004-3c7e-b26f-0b4e0e28bec5	10540.0	3.00034552E8
3cb65d42-9262-3b23-b7b4-c566c0d4a2f4	10920.0	1.82105808E8
3140abdc-b9e7-3401-a3db-adec16ea7b03	12040.0	2.9343584E8
0d9fbf1b-ef75-3db8-8b5b-51ce3bd08b1a	10530.0	3.14740776E8
4dfffffa-3c08-3190-98f2-204717b7d107	10240.0	2.80277032E8
d98e3dd8-0564-3815-9d97-53465694ac3e	7930.0	1.79787912E8
93220f3b-8531-305a-8b36-e9ec04087373	7210.0	1.77762816E8
e074e173-5b01-3e49-b72e-453be10a2895	9470.0	1.964176E8
33d04a73-d65a-3065-96b3-cbfd3616a3ef	10510.0	3.06718504E8
2eda086d-aad9-363e-9b81-5588d4a1cc01	12080.0	3.01903496E8
b005de6c-1c35-301d-946c-c34611022a89	12380.0	2.7095472E8
8021ddc7-8179-3241-bb1c-a64f2cc9e701	10380.0	2.66253896E8
dd1502fd-d7b0-3f94-b49c-f3e5a1ab8473	10240.0	1.80783872E8
55222a5a-736a-30da-bb81-42ac25cfc95e	11930.0	2.2655288E8
d4d7b3ec-332e-366f-a647-3026fb7d963a	10810.0	1.81452648E8
d360a816-6d53-3435-82c9-d8753afee119	9470.0	1.7927696E8
f6505775-fdbd-3036-8fbc-c6ff22a9a02b	9860.0	2.10279432E8
d5a2dc8a-cf31-3810-942c-0267994671d9	10350.0	3.17458704E8
470cd562-4bbf-3a7e-b858-c3034da89798	12420.0	2.9605084E8
402dd61c-5aec-387a-addb-cae0d9b86429	12360.0	2.96104488E8
ce0d98ae-56d9-3cf3-9083-f7b4a8fa5423	10580.0	3.03638112E8
802ac33d-a6f2-315d-ad2a-f7c9878d5ca2	11300.0	1.82230464E8
f086cee6-de32-313a-880f-bbb39c39b5f3	10350.0	3.1709428E8
4b41ce30-a25c-3a91-a3d4-6cec3567cf2d	10650.0	3.036E8
a55416af-70e8-3ca5-a214-e910fe1c34a0	10330.0	3.03452008E8
55b1844e-9e40-3772-a932-03c6318233f1	12600.0	2.9296896E8
3659cc49-c4d5-308d-af9e-9e40c67b5c54	10770.0	1.81631872E8
4d1ef542-0076-3395-b382-bf8afc8ebc61	12010.0	2.31438288E8
d998b464-bf32-3ce6-85d0-f112803c6f10	10160.0	1.91429416E8
ecc4356e-459f-3784-8abf-6ede024d78e6	10520.0	3.17620592E8
db9dc927-05a6-31de-bb21-fb409aca344a	7980.0	1.79121512E8
5ad92785-d7a1-31b1-9745-f7f0f1ce862d	12470.0	3.00970768E8
660dabcd-9567-3f58-9287-9b25ddd35cde	8460.0	1.8087512E8
5e88a7cc-734c-3b7a-8fd7-e93f87a3f9f5	10450.0	2.85172584E8
9e602c14-7d7a-37dc-95cd-50a366f48711	10130.0	3.06763968E8
feda6ed9-d2a7-3b46-8c1a-0c368890b74a	12660.0	2.99754864E8
6d043209-28ae-30f8-903a-fc5a05ebafe7	10400.0	3.018858E8
5a2e6164-7fd2-3681-b571-bddf8322b3e8	12110.0	2.7117448E8
d4c2d38b-9de0-358d-ae30-9050dbf34c36	9710.0	1.80170144E8
10de2a7f-8e14-3927-8f77-58d4c5aa3034	12240.0	3.0101912E8
bfd4a9b2-a9ea-3d8b-9621-90869dfbb4e4	9160.0	1.82174968E8
1559997a-7afb-3cbb-a4d5-d2ab166476e5	12160.0	2.79601168E8
f63a3271-e653-38d2-8085-adac936b616a	8860.0	1.84058832E8
8a0becae-fd27-3750-80a4-7ce820ef1786	7120.0	1.77827752E8
c17f8add-6b9c-32ba-b01a-deaebaa70f53	10580.0	1.81067168E8
dea5e505-bed5-334f-a8a6-584ef7e726e1	12330.0	2.61286368E8
a7c2a4c2-c97c-3d74-a62e-3e610121dfb5	12240.0	2.83825848E8
09dd734d-48c5-3542-90a9-8d665f7d0573	9600.0	2.05111616E8
d4d2ef48-69fb-351c-90f6-13c0690e08ea	9050.0	1.79469288E8
788de103-42a4-3e74-b3de-481121a41b0f	11650.0	2.01597456E8
4354e423-9415-3f4e-9455-a9f6efe31b7b	9230.0	1.89957096E8
a8828a42-43b8-3cf0-9b9e-6c9a05423424	15770.0	5.83733016E8
d1522b96-a0a5-3b7f-9b9b-14cfe283b9f1	15540.0	5.83703944E8
eff04fd8-f05a-3df9-bff3-b24489f1f825	10080.0	3.15176176E8
6b38c0e4-b011-343a-a82e-0e43bcaaa6b2	13690.0	5.83517544E8
16736de3-c149-36e7-b9c2-c2c9c626d127	15260.0	5.83732248E8
2e1a9181-5e98-3da2-a973-33dc454f3184	13090.0	5.83600648E8
fd9f2909-524e-37ce-b306-9fe212fd41fe	15560.0	5.83721328E8
f097b9f5-7ad9-37f6-bd24-cf0b56e67dec	15590.0	5.83673808E8
2180ed18-423a-38db-905f-a68457afba80	11240.0	1.7943548E8
f73c82da-8545-3d5b-93a3-37e3725b6d42	13710.0	5.83638032E8
59c34ba9-f6df-39e1-8bf6-fc850d1e6851	13600.0	4.84404352E8
e777651c-20c6-3940-a621-e82026e92a34	14100.0	5.83614304E8
187d0f96-b525-3ba0-b1fc-443b17c82e75	13960.0	3.17688512E8
4f44ba76-9208-3711-813d-29114d51c878	14920.0	5.1975144E8
4b42388a-7dbb-318c-b926-368a579d38f3	15210.0	4.1263852E8
91b423da-d5a4-30e5-9708-60e3d0c1a3d8	9930.0	3.00426624E8
de6e1302-c2df-38c8-8528-8a1f4c1ac8de	14370.0	2.82765768E8
20769f75-c389-34df-b8c7-85e87509b90d	13040.0	3.16054584E8
f2bdc63c-c371-3e8f-9b31-4fe101b46162	13400.0	3.17052136E8
92866357-6926-3f06-8393-8e1b6940630f	12540.0	3.17445112E8
bfb352df-8417-3409-aa16-b92869aa7e73	12360.0	3.16325336E8
05dfb958-79b5-3d3b-a999-ca97480bda7e	8870.0	1.78761744E8
a2e7dd65-b008-3898-abbf-55e5a234dba9	13330.0	3.1689592E8
43fc0cbf-6431-3f58-b5aa-6abf8d4a3b62	12120.0	3.15542216E8
7474b755-1e8e-3634-83de-db4678bf393d	9600.0	2.15008232E8
165d5798-7d5b-3047-9ce1-d96bb2755f1b	13960.0	3.17798488E8
524ef549-ba13-3444-af70-84d61bc574b0	14200.0	3.16509E8
3b3f66fc-a815-3794-8e60-75817aa65115	11710.0	3.16965328E8
19844ade-9084-3973-accc-744a4f1e4b65	12590.0	3.17366616E8
e9e15d7f-6bc8-36e3-8867-dc66ff827afd	13680.0	2.82975624E8
90268aa5-22c6-30c5-b491-797dc2ab561a	12920.0	3.16133072E8
4a9643fa-d92e-3e5a-aeaf-d0c606e97974	13750.0	3.17265448E8
6d8d2966-69fd-3af2-80bc-53906bd5b04c	9860.0	1.80453232E8
3825e35a-4e9c-316e-9892-56b476437391	8230.0	1.80369224E8
bf1b9ca1-83ab-32fb-a48d-33190077abb2	13960.0	3.17572352E8
[truncated: 1,092 more rows]
