# Supplementary material for: Combining peak- and chromatogram-based retention time alignment algorithms for multiple chromatography-mass spectrometry datasets
Source: BMC Bioinformatics. 2012 Aug 27;13:214. doi: 10.1186/1471-2105-13-214 (PMC3546004; doi:10.1186/1471-2105-13-214)
Supplement: Additional file 1 — Archive containing evaluation tables for theLeishmaniaparasite dataset. The complete evaluation table giving the parameters and classification results for BIPACE, CeMAPP-DTW and Robinson’s [10] method for the Leishmania parasite dataset is contained in a zip-archive along with the corresponding figures. Table S1 in the manuscript corresponds to the file ‘evaluation.csv’ in this archive. [file 1471-2105-13-214-S1.zip › leishmania/parameters.csv]

uid	name	similarityFunction	arraySimilarity	maxRTDifference	T	D	dtwFactory	globalGapPenalty	W	R	DTW	BandConstraint	BC	MCS
06868ab2-4346-3e2f-90df-9a9a3b1681de	cemappDtwPlain	plainPairwiseSimilarity	dotSimilarity	NA	NA	NA	mziDtwWorkerFactory	0.0	2.25	1	Unpartitioned	Global	0.1	NA
86df10db-139b-3323-950d-7363587cf6fc	cemappDtwPlain	plainPairwiseSimilarity	dotSimilarity	NA	NA	NA	mziDtwWorkerFactory	0.0	2.25	0	Unpartitioned	Global	0.1	NA
b81f1eac-1ec6-3958-bfc1-86ba8ac510cd	cemappDtwPlain	plainPairwiseSimilarity	dotSimilarity	NA	NA	NA	mziDtwWorkerFactory	0.0	2.0	1	Unpartitioned	Global	0.1	NA
5571201e-64cf-3ccf-832b-c626d248a24a	cemappDtwPlain	plainPairwiseSimilarity	dotSimilarity	NA	NA	NA	mziDtwWorkerFactory	0.0	1.0	1	Unpartitioned	Global	0.1	NA
0e04de5f-43b5-32ed-a524-d9a32bf5047f	cemappDtwPlain	plainPairwiseSimilarity	dotSimilarity	NA	NA	NA	mziDtwWorkerFactory	0.0	1.0	2	Unpartitioned	Global	0.1	NA
7c2421bc-377a-31f1-abb5-f42cdeebd959	cemappDtwPlain	plainPairwiseSimilarity	dotSimilarity	NA	NA	NA	mziDtwWorkerFactory	0.0	2.25	2	Unpartitioned	Global	0.1	NA
aa4f0c6b-1784-3a39-9138-5c6116712ba4	cemappDtwPlain	plainPairwiseSimilarity	dotSimilarity	NA	NA	NA	mziDtwWorkerFactory	0.0	2.0	2	Unpartitioned	Global	0.1	NA
2d0971b0-f716-3859-8b7d-3608b5b8c46d	cemappDtwPlain	plainPairwiseSimilarity	dotSimilarity	NA	NA	NA	mziDtwWorkerFactory	0.0	2.0	0	Unpartitioned	Global	0.1	NA
aacb9c72-9aa2-3a65-ac03-8ee0096b7451	cemappDtwPlain	plainPairwiseSimilarity	dotSimilarity	NA	NA	NA	mziDtwWorkerFactory	0.0	1.0	0	Unpartitioned	Global	0.1	NA
2fff54d8-e6c4-366b-9de5-1f41e2e77051	cemappDtwPlain	plainPairwiseSimilarity	cosineSimilarity	NA	NA	NA	mziDtwWorkerFactory	0.0	2.0	0	Unpartitioned	Global	0.1	NA
086502da-4d51-3790-a669-10a57a93a851	cemappDtwPlain	plainPairwiseSimilarity	cosineSimilarity	NA	NA	NA	mziDtwWorkerFactory	0.0	2.25	0	Unpartitioned	Global	0.1	NA
0db7d119-fcd4-3f6b-8af2-0144ddc0a462	cemappDtwPlain	plainPairwiseSimilarity	cosineSimilarity	NA	NA	NA	mziDtwWorkerFactory	0.0	2.0	1	Unpartitioned	Global	0.1	NA
c5753f98-428b-305b-9a58-1af86b4355c6	cemappDtwPlain	plainPairwiseSimilarity	cosineSimilarity	NA	NA	NA	mziDtwWorkerFactory	0.0	2.25	1	Unpartitioned	Global	0.1	NA
e3e63dbf-8cd0-334c-ac8c-5b6c090a1461	cemappDtwPlain	plainPairwiseSimilarity	cosineSimilarity	NA	NA	NA	mziDtwWorkerFactory	0.0	1.0	0	Unpartitioned	Global	0.1	NA
425cf3f8-55a6-30bf-af97-6ebb47d2fe46	cemappDtwPlain	plainPairwiseSimilarity	cosineSimilarity	NA	NA	NA	mziDtwWorkerFactory	0.0	1.0	1	Unpartitioned	Global	0.1	NA
9a804d73-dbf2-32f1-8482-6c62a38e624f	cemappDtwPlain	plainPairwiseSimilarity	cosineSimilarity	NA	NA	NA	mziDtwWorkerFactory	0.0	2.25	2	Unpartitioned	Global	0.1	NA
f93f5db0-a985-3fc1-a1f4-4ef33f902a1d	cemappDtwPlain	plainPairwiseSimilarity	cosineSimilarity	NA	NA	NA	mziDtwWorkerFactory	0.0	2.0	2	Unpartitioned	Global	0.1	NA
9a489b4e-d0b5-332c-8018-d8fc3a8438ce	cemappDtwPlain	plainPairwiseSimilarity	cosineSimilarity	NA	NA	NA	mziDtwWorkerFactory	0.0	1.0	2	Unpartitioned	Global	0.1	NA
1ae64110-3479-3665-b087-75e8f8795ec5	cemappDtwPlain	plainPairwiseSimilarity	dotSimilarity	NA	NA	NA	mziDtwWorkerFactory	0.0	2.0	0	Unpartitioned	Global	0.25	NA
1a0eba38-8b76-319a-87a3-46e88206ee79	cemappDtwPlain	plainPairwiseSimilarity	dotSimilarity	NA	NA	NA	mziDtwWorkerFactory	0.0	2.25	1	Unpartitioned	Global	0.25	NA
ef7717e1-a261-3d23-8618-3eeed2ffd712	cemappDtwPlain	plainPairwiseSimilarity	dotSimilarity	NA	NA	NA	mziDtwWorkerFactory	0.0	2.25	2	Unpartitioned	Global	0.25	NA
25014033-80fa-374a-a14e-e573071d1ee0	cemappDtwPlain	plainPairwiseSimilarity	dotSimilarity	NA	NA	NA	mziDtwWorkerFactory	0.0	1.0	1	Unpartitioned	Global	0.25	NA
3e5c4e16-c200-3b37-9137-9eaa1c51eec4	cemappDtwPlain	plainPairwiseSimilarity	dotSimilarity	NA	NA	NA	mziDtwWorkerFactory	0.0	2.25	0	Unpartitioned	Global	0.25	NA
41a48bf7-dd8d-3715-b9fe-1dc02584bbb3	cemappDtwPlain	plainPairwiseSimilarity	dotSimilarity	NA	NA	NA	mziDtwWorkerFactory	0.0	2.0	1	Unpartitioned	Global	0.25	NA
bd59be0c-c099-356c-a93e-75304a9330a7	cemappDtwPlain	plainPairwiseSimilarity	dotSimilarity	NA	NA	NA	mziDtwWorkerFactory	0.0	1.0	0	Unpartitioned	Global	0.25	NA
63a25b07-7bab-313c-bf8d-503d0058e064	cemappDtwPlain	plainPairwiseSimilarity	dotSimilarity	NA	NA	NA	mziDtwWorkerFactory	0.0	2.0	2	Unpartitioned	Global	0.25	NA
a6a54db5-ce75-3b61-9e18-cfa9eb071c6a	cemappDtwPlain	plainPairwiseSimilarity	dotSimilarity	NA	NA	NA	mziDtwWorkerFactory	0.0	1.0	2	Unpartitioned	Global	0.25	NA
3388ffe4-98a8-33a9-af0f-6f51b6c27147	cemappDtwPlain	plainPairwiseSimilarity	cosineSimilarity	NA	NA	NA	mziDtwWorkerFactory	0.0	2.25	1	Unpartitioned	Global	0.25	NA
d196d4f2-dc2c-305a-862c-5c7a03184740	cemappDtwPlain	plainPairwiseSimilarity	cosineSimilarity	NA	NA	NA	mziDtwWorkerFactory	0.0	2.0	1	Unpartitioned	Global	0.25	NA
6d4ce68b-b2ab-32db-affd-7f9b7ffa714d	cemappDtwPlain	plainPairwiseSimilarity	cosineSimilarity	NA	NA	NA	mziDtwWorkerFactory	0.0	2.25	0	Unpartitioned	Global	0.25	NA
06a03748-8e12-34b9-8021-b607de82450a	cemappDtwPlain	plainPairwiseSimilarity	cosineSimilarity	NA	NA	NA	mziDtwWorkerFactory	0.0	2.0	0	Unpartitioned	Global	0.25	NA
7b10a2e4-7e7a-3e1b-99eb-88c71f4ae35c	cemappDtwPlain	plainPairwiseSimilarity	cosineSimilarity	NA	NA	NA	mziDtwWorkerFactory	0.0	1.0	0	Unpartitioned	Global	0.25	NA
e992b8c4-03c7-358e-b3a9-0aac094599ca	cemappDtwPlain	plainPairwiseSimilarity	cosineSimilarity	NA	NA	NA	mziDtwWorkerFactory	0.0	2.25	2	Unpartitioned	Global	0.25	NA
56ce1d98-4396-3cb7-b26c-ef641ffee749	cemappDtwPlain	plainPairwiseSimilarity	cosineSimilarity	NA	NA	NA	mziDtwWorkerFactory	0.0	2.0	2	Unpartitioned	Global	0.25	NA
74e54577-ea1c-3310-b537-5e7e840a781b	cemappDtwPlain	plainPairwiseSimilarity	cosineSimilarity	NA	NA	NA	mziDtwWorkerFactory	0.0	1.0	2	Unpartitioned	Global	0.25	NA
4f5b2bd1-f89a-3fa8-879c-1731517b006a	cemappDtwPlain	plainPairwiseSimilarity	cosineSimilarity	NA	NA	NA	mziDtwWorkerFactory	0.0	1.0	1	Unpartitioned	Global	0.25	NA
9a4d2e3e-0066-3c02-8cb5-c75e0e96fe6a	cemappDtwPlain	plainPairwiseSimilarity	linCorrSimilarity	NA	NA	NA	mziDtwWorkerFactory	0.0	2.25	2	Unpartitioned	Global	0.1	NA
44ddb653-9511-3317-ae8d-833852593fdf	cemappDtwPlain	plainPairwiseSimilarity	linCorrSimilarity	NA	NA	NA	mziDtwWorkerFactory	0.0	2.25	1	Unpartitioned	Global	0.1	NA
84b0a004-fcf3-3e80-abf5-b57c18e16eca	cemappDtwPlain	plainPairwiseSimilarity	linCorrSimilarity	NA	NA	NA	mziDtwWorkerFactory	0.0	2.0	1	Unpartitioned	Global	0.1	NA
1ba6e9a5-98bc-359b-80f6-690e887c61f4	cemappDtwPlain	plainPairwiseSimilarity	linCorrSimilarity	NA	NA	NA	mziDtwWorkerFactory	0.0	2.0	2	Unpartitioned	Global	0.1	NA
aa9471a8-f693-3848-a7bc-81286bc809e3	cemappDtwPlain	plainPairwiseSimilarity	linCorrSimilarity	NA	NA	NA	mziDtwWorkerFactory	0.0	2.25	0	Unpartitioned	Global	0.1	NA
95691ca7-4c70-3b89-b584-c28d7acbec45	cemappDtwPlain	plainPairwiseSimilarity	linCorrSimilarity	NA	NA	NA	mziDtwWorkerFactory	0.0	2.0	0	Unpartitioned	Global	0.1	NA
bf774708-cd36-3b7c-92ec-c08b66b3d08b	cemappDtwPlain	plainPairwiseSimilarity	linCorrSimilarity	NA	NA	NA	mziDtwWorkerFactory	0.0	1.0	0	Unpartitioned	Global	0.1	NA
5cbda6d8-0688-3f48-9e50-886808b115f8	cemappDtwPlain	plainPairwiseSimilarity	linCorrSimilarity	NA	NA	NA	mziDtwWorkerFactory	0.0	1.0	1	Unpartitioned	Global	0.1	NA
a0dc1554-6573-317d-9088-ecde7d593e03	cemappDtwPlain	plainPairwiseSimilarity	linCorrSimilarity	NA	NA	NA	mziDtwWorkerFactory	0.0	1.0	2	Unpartitioned	Global	0.1	NA
0dcb630e-c708-327d-b61f-072b150a4830	cemappDtwPlain	plainPairwiseSimilarity	lpSimilarity	NA	NA	NA	mziDtwWorkerFactory	0.0	1.0	0	Unpartitioned	Global	0.1	NA
bd0199e1-59f8-384a-ace2-e0fd110f6f58	cemappDtwPlain	plainPairwiseSimilarity	lpSimilarity	NA	NA	NA	mziDtwWorkerFactory	0.0	2.0	0	Unpartitioned	Global	0.1	NA
6b9942df-668a-3ffb-a818-736ec7f9fe55	cemappDtwPlain	plainPairwiseSimilarity	lpSimilarity	NA	NA	NA	mziDtwWorkerFactory	0.0	2.25	0	Unpartitioned	Global	0.1	NA
c0e09767-070d-3ced-bca7-4ea8956c0060	cemappDtwPlain	plainPairwiseSimilarity	lpSimilarity	NA	NA	NA	mziDtwWorkerFactory	0.0	1.0	1	Unpartitioned	Global	0.1	NA
eef09e7e-7a2c-3d6d-bf1d-0e0a5bbfa887	cemappDtwPlain	plainPairwiseSimilarity	lpSimilarity	NA	NA	NA	mziDtwWorkerFactory	0.0	2.25	1	Unpartitioned	Global	0.1	NA
7c1d22da-6e0b-3fa3-8c61-6f5dc6a5772d	cemappDtwPlain	plainPairwiseSimilarity	lpSimilarity	NA	NA	NA	mziDtwWorkerFactory	0.0	1.0	2	Unpartitioned	Global	0.1	NA
ff6588b4-cc46-32ff-989b-5f6b50600a8c	cemappDtwPlain	plainPairwiseSimilarity	lpSimilarity	NA	NA	NA	mziDtwWorkerFactory	0.0	2.25	2	Unpartitioned	Global	0.1	NA
66b372c6-5ae7-37d5-9a7d-9317db080598	cemappDtwPlain	plainPairwiseSimilarity	lpSimilarity	NA	NA	NA	mziDtwWorkerFactory	0.0	2.0	2	Unpartitioned	Global	0.1	NA
04ac89b2-af53-3b2f-8aef-62a9b09e9e94	cemappDtwPlain	plainPairwiseSimilarity	lpSimilarity	NA	NA	NA	mziDtwWorkerFactory	0.0	2.0	1	Unpartitioned	Global	0.1	NA
4a0c3e99-d0e7-363f-916d-118b0540595b	cemappDtwPlain	plainPairwiseSimilarity	lpSimilarity	NA	NA	NA	mziDtwWorkerFactory	0.0	1.0	0	Unpartitioned	Global	0.25	NA
061158f8-4be9-3821-ad2e-60e2ae378a44	cemappDtwPlain	plainPairwiseSimilarity	lpSimilarity	NA	NA	NA	mziDtwWorkerFactory	0.0	2.0	0	Unpartitioned	Global	0.25	NA
8e71b400-e47c-30ab-9317-7d4316cb85f2	cemappDtwPlain	plainPairwiseSimilarity	lpSimilarity	NA	NA	NA	mziDtwWorkerFactory	0.0	2.25	0	Unpartitioned	Global	0.25	NA
6f6b038f-e236-39f9-8b5f-8e9cf18cc77a	cemappDtwPlain	plainPairwiseSimilarity	lpSimilarity	NA	NA	NA	mziDtwWorkerFactory	0.0	1.0	1	Unpartitioned	Global	0.25	NA
a6bbc549-5222-339d-9584-bb3f3ff7c354	cemappDtwPlain	plainPairwiseSimilarity	lpSimilarity	NA	NA	NA	mziDtwWorkerFactory	0.0	2.0	1	Unpartitioned	Global	0.25	NA
7734ed49-b0ef-39ac-9e84-f4540d8a86a8	cemappDtwPlain	plainPairwiseSimilarity	linCorrSimilarity	NA	NA	NA	mziDtwWorkerFactory	0.0	2.25	0	Unpartitioned	Global	0.25	NA
49833728-25f4-396e-85fe-2f45085e8d6e	cemappDtwPlain	plainPairwiseSimilarity	linCorrSimilarity	NA	NA	NA	mziDtwWorkerFactory	0.0	2.0	1	Unpartitioned	Global	0.25	NA
8e401f4b-9e46-3da3-a9fd-ce989146f59a	cemappDtwPlain	plainPairwiseSimilarity	linCorrSimilarity	NA	NA	NA	mziDtwWorkerFactory	0.0	2.0	0	Unpartitioned	Global	0.25	NA
9c4939b5-1cde-3811-9c2d-732ea1212b16	cemappDtwPlain	plainPairwiseSimilarity	linCorrSimilarity	NA	NA	NA	mziDtwWorkerFactory	0.0	1.0	0	Unpartitioned	Global	0.25	NA
39374a10-c6b5-3729-a593-3326182c4647	cemappDtwPlain	plainPairwiseSimilarity	linCorrSimilarity	NA	NA	NA	mziDtwWorkerFactory	0.0	1.0	1	Unpartitioned	Global	0.25	NA
d445be55-9e3b-3294-915e-c26a311b476d	cemappDtwPlain	plainPairwiseSimilarity	linCorrSimilarity	NA	NA	NA	mziDtwWorkerFactory	0.0	2.25	1	Unpartitioned	Global	0.25	NA
6f101d95-531f-3710-922a-72f47a91bfe4	cemappDtwPlain	plainPairwiseSimilarity	lpSimilarity	NA	NA	NA	mziDtwWorkerFactory	0.0	2.25	1	Unpartitioned	Global	0.25	NA
ff8e2c6a-7c33-319c-9f0f-dfd7ce15822e	cemappDtwPlain	plainPairwiseSimilarity	linCorrSimilarity	NA	NA	NA	mziDtwWorkerFactory	0.0	2.25	2	Unpartitioned	Global	0.25	NA
a4d5eaba-db6e-3d0e-b094-354be42c0049	cemappDtwPlain	plainPairwiseSimilarity	linCorrSimilarity	NA	NA	NA	mziDtwWorkerFactory	0.0	1.0	2	Unpartitioned	Global	0.25	NA
7760e409-916e-3415-9c54-81c0ca000632	cemappDtwPlain	plainPairwiseSimilarity	lpSimilarity	NA	NA	NA	mziDtwWorkerFactory	0.0	2.0	2	Unpartitioned	Global	0.25	NA
20be9bf0-2b38-3da1-b2a6-3a08ba624391	cemappDtwPlain	plainPairwiseSimilarity	linCorrSimilarity	NA	NA	NA	mziDtwWorkerFactory	0.0	2.0	2	Unpartitioned	Global	0.25	NA
a8a4b346-839e-3802-82de-5a07e44df14b	cemappDtwPlain	plainPairwiseSimilarity	lpSimilarity	NA	NA	NA	mziDtwWorkerFactory	0.0	2.25	2	Unpartitioned	Global	0.25	NA
be45a40f-eb0a-314c-83c9-3f9f77b3f8c5	cemappDtwPlain	plainPairwiseSimilarity	lpSimilarity	NA	NA	NA	mziDtwWorkerFactory	0.0	1.0	2	Unpartitioned	Global	0.25	NA
5697202d-77bd-3aa2-b7ed-fafc76152451	cemappDtwPlain	plainPairwiseSimilarity	rankCorrSimilarity	NA	NA	NA	mziDtwWorkerFactory	0.0	2.25	1	Unpartitioned	Global	0.1	NA
5a50a3b9-de92-3e34-8159-b6cfd2cf49df	cemappDtwPlain	plainPairwiseSimilarity	rankCorrSimilarity	NA	NA	NA	mziDtwWorkerFactory	0.0	2.25	2	Unpartitioned	Global	0.1	NA
d1dcd8ba-6744-3813-9736-65ae0c3e780d	cemappDtwPlain	plainPairwiseSimilarity	rankCorrSimilarity	NA	NA	NA	mziDtwWorkerFactory	0.0	1.0	0	Unpartitioned	Global	0.1	NA
ea0da165-098f-3ac0-883d-5116ff13ffe5	cemappDtwPlain	plainPairwiseSimilarity	rankCorrSimilarity	NA	NA	NA	mziDtwWorkerFactory	0.0	2.0	1	Unpartitioned	Global	0.1	NA
069610bc-fceb-34ba-98b6-bfa2f3984ad0	cemappDtwPlain	plainPairwiseSimilarity	rankCorrSimilarity	NA	NA	NA	mziDtwWorkerFactory	0.0	2.0	0	Unpartitioned	Global	0.1	NA
dd2ecf2a-c460-32a2-8951-1615671c8a33	cemappDtwPlain	plainPairwiseSimilarity	rankCorrSimilarity	NA	NA	NA	mziDtwWorkerFactory	0.0	1.0	1	Unpartitioned	Global	0.1	NA
c23af3be-935d-3a7a-b598-aefc7f36c7ba	cemappDtwPlain	plainPairwiseSimilarity	rankCorrSimilarity	NA	NA	NA	mziDtwWorkerFactory	0.0	2.0	2	Unpartitioned	Global	0.1	NA
07468ae7-cf7d-36c8-8007-f5938a9f324c	cemappDtwPlain	plainPairwiseSimilarity	rankCorrSimilarity	NA	NA	NA	mziDtwWorkerFactory	0.0	1.0	2	Unpartitioned	Global	0.1	NA
0903f53c-b7dd-36cc-a938-f33de9eff896	cemappDtwPlain	plainPairwiseSimilarity	rankCorrSimilarity	NA	NA	NA	mziDtwWorkerFactory	0.0	2.25	0	Unpartitioned	Global	0.1	NA
be003568-9ac2-3327-abd9-b7ff77a67282	cemappDtwPlain	plainPairwiseSimilarity	rankCorrSimilarity	NA	NA	NA	mziDtwWorkerFactory	0.0	2.25	1	Unpartitioned	Global	0.25	NA
e9a90c8e-5c19-3a7a-8a90-e18a5243cd7b	cemappDtwPlain	plainPairwiseSimilarity	rankCorrSimilarity	NA	NA	NA	mziDtwWorkerFactory	0.0	1.0	1	Unpartitioned	Global	0.25	NA
e65d00ba-9801-31d9-8ab2-088aefb90324	cemappDtwPlain	plainPairwiseSimilarity	rankCorrSimilarity	NA	NA	NA	mziDtwWorkerFactory	0.0	2.0	1	Unpartitioned	Global	0.25	NA
d88bd2ab-342d-354f-8b37-4f92bfaa1139	cemappDtwPlain	plainPairwiseSimilarity	rankCorrSimilarity	NA	NA	NA	mziDtwWorkerFactory	0.0	2.25	0	Unpartitioned	Global	0.25	NA
749988a6-6d5a-35a0-b680-f07c7da19b06	cemappDtwPlain	plainPairwiseSimilarity	rankCorrSimilarity	NA	NA	NA	mziDtwWorkerFactory	0.0	2.25	2	Unpartitioned	Global	0.25	NA
c698227a-a4f0-302b-96e5-4dea58c9d1c8	cemappDtwPlain	plainPairwiseSimilarity	rankCorrSimilarity	NA	NA	NA	mziDtwWorkerFactory	0.0	1.0	2	Unpartitioned	Global	0.25	NA
ddad8728-4578-3c35-b6d8-4a9c014c3222	cemappDtwPlain	plainPairwiseSimilarity	rankCorrSimilarity	NA	NA	NA	mziDtwWorkerFactory	0.0	1.0	0	Unpartitioned	Global	0.25	NA
c3f242a0-e854-32e1-8db9-b694e5db53b2	cemappDtwPlain	plainPairwiseSimilarity	rankCorrSimilarity	NA	NA	NA	mziDtwWorkerFactory	0.0	2.0	2	Unpartitioned	Global	0.25	NA
7f9150b0-a4b1-3e72-be64-9d6a4db1b993	cemappDtwPlain	plainPairwiseSimilarity	rankCorrSimilarity	NA	NA	NA	mziDtwWorkerFactory	0.0	2.0	0	Unpartitioned	Global	0.25	NA
6f7417c2-1d78-334c-a601-894b3d38f9ed	cemappDtwRt	timePenalizedPairwiseSimilarity	dotSimilarity	NA	NA	2.0	mziDtwWorkerFactory	0.0	2.25	0	Unpartitioned	Global	0.1	NA
e9d00a2e-53fe-3550-846d-57b8d11b1de8	cemappDtwRt	timePenalizedPairwiseSimilarity	dotSimilarity	NA	NA	2.0	mziDtwWorkerFactory	0.0	2.0	1	Unpartitioned	Global	0.1	NA
8133a546-8f46-39dc-a7e1-28e2eab8f01b	cemappDtwRt	timePenalizedPairwiseSimilarity	dotSimilarity	NA	NA	2.0	mziDtwWorkerFactory	0.0	2.25	2	Unpartitioned	Global	0.1	NA
42de8332-b4df-3396-a466-a46639448385	cemappDtwRt	timePenalizedPairwiseSimilarity	dotSimilarity	NA	NA	3.0	mziDtwWorkerFactory	0.0	2.0	0	Unpartitioned	Global	0.1	NA
513568a1-2fff-3e75-b7c0-0e620667d78b	cemappDtwRt	timePenalizedPairwiseSimilarity	dotSimilarity	NA	NA	3.0	mziDtwWorkerFactory	0.0	2.25	2	Unpartitioned	Global	0.1	NA
a1c4f47d-d396-3863-b8e9-0504d7b68625	cemappDtwRt	timePenalizedPairwiseSimilarity	dotSimilarity	NA	NA	1.0	mziDtwWorkerFactory	0.0	2.0	0	Unpartitioned	Global	0.1	NA
93dc37d8-7bcd-3d95-a461-0849200dce6b	cemappDtwRt	timePenalizedPairwiseSimilarity	dotSimilarity	NA	NA	2.5	mziDtwWorkerFactory	0.0	2.25	2	Unpartitioned	Global	0.1	NA
1a5a2fc3-af1b-3b04-8ecf-90eb99f7d10c	cemappDtwRt	timePenalizedPairwiseSimilarity	dotSimilarity	NA	NA	2.5	mziDtwWorkerFactory	0.0	1.0	0	Unpartitioned	Global	0.1	NA
54d0a4fc-8059-3182-9fdd-a8ef57cc34e4	cemappDtwRt	timePenalizedPairwiseSimilarity	dotSimilarity	NA	NA	2.5	mziDtwWorkerFactory	0.0	2.25	0	Unpartitioned	Global	0.1	NA
fb297fef-29d8-3b96-8e85-7578779cc7f2	cemappDtwRt	timePenalizedPairwiseSimilarity	dotSimilarity	NA	NA	1.0	mziDtwWorkerFactory	0.0	2.25	0	Unpartitioned	Global	0.1	NA
ee432bd3-ee7b-35ef-94ff-db1a4b24cdf8	cemappDtwRt	timePenalizedPairwiseSimilarity	dotSimilarity	NA	NA	0.5	mziDtwWorkerFactory	0.0	2.0	1	Unpartitioned	Global	0.1	NA
4fdc25ca-7440-39ae-b8eb-4bd82b4897ea	cemappDtwRt	timePenalizedPairwiseSimilarity	dotSimilarity	NA	NA	3.0	mziDtwWorkerFactory	0.0	2.25	0	Unpartitioned	Global	0.1	NA
479c85ae-db83-39f1-a553-76bc7140e6b7	cemappDtwRt	timePenalizedPairwiseSimilarity	dotSimilarity	NA	NA	0.5	mziDtwWorkerFactory	0.0	2.25	1	Unpartitioned	Global	0.1	NA
f04fcbf1-543f-376d-8dd5-a78e036daa17	cemappDtwRt	timePenalizedPairwiseSimilarity	dotSimilarity	NA	NA	2.0	mziDtwWorkerFactory	0.0	1.0	2	Unpartitioned	Global	0.1	NA
840fb3eb-8dfb-349a-9f96-be3d39cdc404	cemappDtwRt	timePenalizedPairwiseSimilarity	dotSimilarity	NA	NA	0.5	mziDtwWorkerFactory	0.0	2.0	0	Unpartitioned	Global	0.1	NA
cc5ca543-bd2d-339d-8e94-6ca856d56194	cemappDtwRt	timePenalizedPairwiseSimilarity	dotSimilarity	NA	NA	3.0	mziDtwWorkerFactory	0.0	1.0	1	Unpartitioned	Global	0.1	NA
005b163d-40ad-30d3-963a-013e57d64dba	cemappDtwRt	timePenalizedPairwiseSimilarity	dotSimilarity	NA	NA	2.5	mziDtwWorkerFactory	0.0	1.0	2	Unpartitioned	Global	0.1	NA
da29672c-32ad-39ab-a2ee-435d3b8a6dc4	cemappDtwRt	timePenalizedPairwiseSimilarity	dotSimilarity	NA	NA	0.5	mziDtwWorkerFactory	0.0	1.0	0	Unpartitioned	Global	0.1	NA
df54fc48-7f48-381d-b1ca-b1c47cceb17b	cemappDtwRt	timePenalizedPairwiseSimilarity	dotSimilarity	NA	NA	3.0	mziDtwWorkerFactory	0.0	2.25	1	Unpartitioned	Global	0.1	NA
29186838-64c9-3f0f-861c-f7a68ed3ca51	cemappDtwRt	timePenalizedPairwiseSimilarity	dotSimilarity	NA	NA	2.0	mziDtwWorkerFactory	0.0	2.0	0	Unpartitioned	Global	0.1	NA
4ef1fcda-b0d6-3830-ac2b-2a8611fdcccd	cemappDtwRt	timePenalizedPairwiseSimilarity	dotSimilarity	NA	NA	1.0	mziDtwWorkerFactory	0.0	2.0	1	Unpartitioned	Global	0.1	NA
2425e18d-04fc-3794-82cb-9c15434b6602	cemappDtwRt	timePenalizedPairwiseSimilarity	dotSimilarity	NA	NA	1.0	mziDtwWorkerFactory	0.0	1.0	2	Unpartitioned	Global	0.1	NA
f7233ad5-d536-3666-a953-20ce2192c347	cemappDtwRt	timePenalizedPairwiseSimilarity	dotSimilarity	NA	NA	3.0	mziDtwWorkerFactory	0.0	2.0	2	Unpartitioned	Global	0.1	NA
905669d8-f1c4-3b7f-87fc-70f3ff7c30e4	cemappDtwRt	timePenalizedPairwiseSimilarity	dotSimilarity	NA	NA	2.5	mziDtwWorkerFactory	0.0	2.0	0	Unpartitioned	Global	0.1	NA
94c201be-83e1-3001-adc4-aea37cf56dc8	cemappDtwRt	timePenalizedPairwiseSimilarity	dotSimilarity	NA	NA	0.5	mziDtwWorkerFactory	0.0	2.25	2	Unpartitioned	Global	0.1	NA
cbc1b59b-1e57-3627-afdb-4cbc32daca5f	cemappDtwRt	timePenalizedPairwiseSimilarity	dotSimilarity	NA	NA	1.0	mziDtwWorkerFactory	0.0	2.25	2	Unpartitioned	Global	0.1	NA
61ebead5-e9f9-3daf-adc7-7f3cdf4adc26	cemappDtwRt	timePenalizedPairwiseSimilarity	dotSimilarity	NA	NA	0.5	mziDtwWorkerFactory	0.0	2.0	2	Unpartitioned	Global	0.1	NA
d201876a-66cc-39c9-9ab9-ba443f79826d	cemappDtwRt	timePenalizedPairwiseSimilarity	dotSimilarity	NA	NA	2.5	mziDtwWorkerFactory	0.0	2.25	1	Unpartitioned	Global	0.1	NA
ef609e25-f29e-34e8-bab0-dd5dd608825a	cemappDtwRt	timePenalizedPairwiseSimilarity	dotSimilarity	NA	NA	2.0	mziDtwWorkerFactory	0.0	2.0	2	Unpartitioned	Global	0.1	NA
94d86b05-a67f-343e-906d-29736913cedf	cemappDtwRt	timePenalizedPairwiseSimilarity	dotSimilarity	NA	NA	2.0	mziDtwWorkerFactory	0.0	2.25	1	Unpartitioned	Global	0.1	NA
ca89b741-c9db-3241-a39c-c7029b049da7	cemappDtwRt	timePenalizedPairwiseSimilarity	dotSimilarity	NA	NA	1.0	mziDtwWorkerFactory	0.0	2.0	2	Unpartitioned	Global	0.1	NA
e8e2a49c-4884-3bfc-870f-8a143b1a2696	cemappDtwRt	timePenalizedPairwiseSimilarity	dotSimilarity	NA	NA	1.0	mziDtwWorkerFactory	0.0	2.25	1	Unpartitioned	Global	0.1	NA
c17cb290-8b14-3f85-862c-9a4cd44de4d8	cemappDtwRt	timePenalizedPairwiseSimilarity	dotSimilarity	NA	NA	2.5	mziDtwWorkerFactory	0.0	2.0	2	Unpartitioned	Global	0.1	NA
ef1179b4-7509-388b-beb8-ea682354a754	cemappDtwRt	timePenalizedPairwiseSimilarity	dotSimilarity	NA	NA	2.0	mziDtwWorkerFactory	0.0	1.0	1	Unpartitioned	Global	0.1	NA
853e5bd8-1b74-3470-9079-b73da593a42f	cemappDtwRt	timePenalizedPairwiseSimilarity	dotSimilarity	NA	NA	2.5	mziDtwWorkerFactory	0.0	1.0	1	Unpartitioned	Global	0.1	NA
f378149a-0404-37dc-93c4-4b7dc69f9571	cemappDtwRt	timePenalizedPairwiseSimilarity	dotSimilarity	NA	NA	3.0	mziDtwWorkerFactory	0.0	1.0	2	Unpartitioned	Global	0.1	NA
e5113eec-5b17-364f-913c-bae3ba9e9b6e	cemappDtwRt	timePenalizedPairwiseSimilarity	dotSimilarity	NA	NA	1.0	mziDtwWorkerFactory	0.0	1.0	0	Unpartitioned	Global	0.1	NA
44f079ad-17de-3f1a-a693-f9ff381e99fd	cemappDtwRt	timePenalizedPairwiseSimilarity	dotSimilarity	NA	NA	2.5	mziDtwWorkerFactory	0.0	2.0	1	Unpartitioned	Global	0.1	NA
3f01c3a0-c1f0-39d0-9b56-5b3f79d93b83	cemappDtwRt	timePenalizedPairwiseSimilarity	dotSimilarity	NA	NA	1.0	mziDtwWorkerFactory	0.0	1.0	1	Unpartitioned	Global	0.1	NA
8b89c825-f4b1-3bdd-9bde-0bb321e5d8ab	cemappDtwRt	timePenalizedPairwiseSimilarity	dotSimilarity	NA	NA	3.0	mziDtwWorkerFactory	0.0	1.0	0	Unpartitioned	Global	0.1	NA
8972a301-1d2b-3a27-8093-aaab057f3222	cemappDtwRt	timePenalizedPairwiseSimilarity	dotSimilarity	NA	NA	0.5	mziDtwWorkerFactory	0.0	1.0	1	Unpartitioned	Global	0.1	NA
b8cebaf6-a092-3267-9a20-6b898ef92399	cemappDtwRt	timePenalizedPairwiseSimilarity	dotSimilarity	NA	NA	0.5	mziDtwWorkerFactory	0.0	1.0	2	Unpartitioned	Global	0.1	NA
c58b234e-bdf9-304f-b3f1-e0eac3a92dcd	cemappDtwRt	timePenalizedPairwiseSimilarity	dotSimilarity	NA	NA	3.0	mziDtwWorkerFactory	0.0	2.0	1	Unpartitioned	Global	0.1	NA
ea6e195d-8c71-34ee-9246-20209d04d124	cemappDtwRt	timePenalizedPairwiseSimilarity	dotSimilarity	NA	NA	2.5	mziDtwWorkerFactory	0.0	1.0	0	Unpartitioned	Global	0.25	NA
524077f5-f367-3122-b296-a85d2b685dff	cemappDtwRt	timePenalizedPairwiseSimilarity	dotSimilarity	NA	NA	3.0	mziDtwWorkerFactory	0.0	1.0	0	Unpartitioned	Global	0.25	NA
da928384-bc00-3973-a396-493b56cdbaf1	cemappDtwRt	timePenalizedPairwiseSimilarity	dotSimilarity	NA	NA	0.5	mziDtwWorkerFactory	0.0	1.0	0	Unpartitioned	Global	0.25	NA
7338fdc6-9b12-312f-b65c-ed262d78aed4	cemappDtwRt	timePenalizedPairwiseSimilarity	dotSimilarity	NA	NA	1.0	mziDtwWorkerFactory	0.0	1.0	0	Unpartitioned	Global	0.25	NA
efb96be7-984c-313d-86d5-52270ab2fc05	cemappDtwRt	timePenalizedPairwiseSimilarity	dotSimilarity	NA	NA	2.0	mziDtwWorkerFactory	0.0	1.0	0	Unpartitioned	Global	0.25	NA
c1d77165-0928-3930-a9ac-a6c852715d94	cemappDtwRt	timePenalizedPairwiseSimilarity	dotSimilarity	NA	NA	0.5	mziDtwWorkerFactory	0.0	2.0	0	Unpartitioned	Global	0.25	NA
102c258d-35cf-3420-8a69-03efc65fc80e	cemappDtwRt	timePenalizedPairwiseSimilarity	dotSimilarity	NA	NA	1.0	mziDtwWorkerFactory	0.0	2.0	0	Unpartitioned	Global	0.25	NA
001a6532-f16d-3d2b-a071-a9b5948ce6b3	cemappDtwRt	timePenalizedPairwiseSimilarity	dotSimilarity	NA	NA	0.5	mziDtwWorkerFactory	0.0	2.25	0	Unpartitioned	Global	0.25	NA
883ab1ac-770a-3de6-9938-91011a483896	cemappDtwRt	timePenalizedPairwiseSimilarity	dotSimilarity	NA	NA	2.5	mziDtwWorkerFactory	0.0	2.25	0	Unpartitioned	Global	0.25	NA
6bdd6583-695f-37d0-8be1-89f37352bb1d	cemappDtwRt	timePenalizedPairwiseSimilarity	dotSimilarity	NA	NA	1.0	mziDtwWorkerFactory	0.0	2.25	0	Unpartitioned	Global	0.25	NA
3b164b8f-e716-339a-a94d-4fb2960cdf97	cemappDtwRt	timePenalizedPairwiseSimilarity	dotSimilarity	NA	NA	2.5	mziDtwWorkerFactory	0.0	2.0	0	Unpartitioned	Global	0.25	NA
c1bf0b9a-c023-3907-b4db-9ec0a54b901b	cemappDtwRt	timePenalizedPairwiseSimilarity	dotSimilarity	NA	NA	2.0	mziDtwWorkerFactory	0.0	2.0	0	Unpartitioned	Global	0.25	NA
8d99d03d-8d6f-3343-b65f-1cc76f178e49	cemappDtwRt	timePenalizedPairwiseSimilarity	dotSimilarity	NA	NA	2.0	mziDtwWorkerFactory	0.0	2.25	0	Unpartitioned	Global	0.25	NA
e75b356e-5ca7-3650-bfb4-860613f67e30	cemappDtwRt	timePenalizedPairwiseSimilarity	dotSimilarity	NA	NA	3.0	mziDtwWorkerFactory	0.0	2.0	0	Unpartitioned	Global	0.25	NA
8674b700-949e-380c-a4c7-b0824eae0c1c	cemappDtwRt	timePenalizedPairwiseSimilarity	dotSimilarity	NA	NA	0.5	mziDtwWorkerFactory	0.0	1.0	1	Unpartitioned	Global	0.25	NA
ab90585c-68ec-3cc8-957e-5688466da16f	cemappDtwRt	timePenalizedPairwiseSimilarity	dotSimilarity	NA	NA	0.5	mziDtwWorkerFactory	0.0	2.0	1	Unpartitioned	Global	0.25	NA
61d61c47-3f96-347b-b25c-8bebc8f09320	cemappDtwRt	timePenalizedPairwiseSimilarity	dotSimilarity	NA	NA	1.0	mziDtwWorkerFactory	0.0	1.0	1	Unpartitioned	Global	0.25	NA
3cb42226-b857-3d41-8fa4-6ae8477390cb	cemappDtwRt	timePenalizedPairwiseSimilarity	dotSimilarity	NA	NA	2.0	mziDtwWorkerFactory	0.0	1.0	1	Unpartitioned	Global	0.25	NA
27f9c8cc-0b74-3535-af5b-7fefe845edc5	cemappDtwRt	timePenalizedPairwiseSimilarity	dotSimilarity	NA	NA	2.5	mziDtwWorkerFactory	0.0	1.0	1	Unpartitioned	Global	0.25	NA
038a8aec-59e4-3e82-8606-36371ebf2e0c	cemappDtwRt	timePenalizedPairwiseSimilarity	dotSimilarity	NA	NA	3.0	mziDtwWorkerFactory	0.0	1.0	1	Unpartitioned	Global	0.25	NA
0837210c-4e7d-3f2a-bd83-8cc17f69226e	cemappDtwRt	timePenalizedPairwiseSimilarity	dotSimilarity	NA	NA	1.0	mziDtwWorkerFactory	0.0	2.0	1	Unpartitioned	Global	0.25	NA
f9c03c4f-7634-3c9f-93d9-5a2be293ffc1	cemappDtwRt	timePenalizedPairwiseSimilarity	cosineSimilarity	NA	NA	1.0	mziDtwWorkerFactory	0.0	1.0	0	Unpartitioned	Global	0.1	NA
2eaee5a0-4b7f-3f8b-9de2-19f8a3590cb0	cemappDtwRt	timePenalizedPairwiseSimilarity	dotSimilarity	NA	NA	3.0	mziDtwWorkerFactory	0.0	2.25	0	Unpartitioned	Global	0.25	NA
67115c49-694d-34d6-805c-8c9244198559	cemappDtwRt	timePenalizedPairwiseSimilarity	dotSimilarity	NA	NA	2.0	mziDtwWorkerFactory	0.0	2.0	1	Unpartitioned	Global	0.25	NA
b177008a-b777-3100-a612-97bdda9f06f7	cemappDtwRt	timePenalizedPairwiseSimilarity	dotSimilarity	NA	NA	2.5	mziDtwWorkerFactory	0.0	2.0	1	Unpartitioned	Global	0.25	NA
f088c3a6-79a8-3d30-9018-b38dc94cb5c7	cemappDtwRt	timePenalizedPairwiseSimilarity	cosineSimilarity	NA	NA	0.5	mziDtwWorkerFactory	0.0	1.0	0	Unpartitioned	Global	0.1	NA
88cf05bc-c599-3066-beb6-ae5ccccc4667	cemappDtwRt	timePenalizedPairwiseSimilarity	dotSimilarity	NA	NA	1.0	mziDtwWorkerFactory	0.0	2.25	1	Unpartitioned	Global	0.25	NA
c4c9b709-759c-3fc7-b07b-61b76c191c95	cemappDtwRt	timePenalizedPairwiseSimilarity	cosineSimilarity	NA	NA	2.0	mziDtwWorkerFactory	0.0	1.0	0	Unpartitioned	Global	0.1	NA
893bca5d-f0c5-35c5-be2b-531a672802ef	cemappDtwRt	timePenalizedPairwiseSimilarity	cosineSimilarity	NA	NA	0.5	mziDtwWorkerFactory	0.0	2.0	0	Unpartitioned	Global	0.1	NA
d950a7a4-2ec8-3880-bef1-66f5558b1ec7	cemappDtwRt	timePenalizedPairwiseSimilarity	cosineSimilarity	NA	NA	3.0	mziDtwWorkerFactory	0.0	1.0	0	Unpartitioned	Global	0.1	NA
d87cc398-eab6-3223-9870-77f0052afa29	cemappDtwRt	timePenalizedPairwiseSimilarity	cosineSimilarity	NA	NA	1.0	mziDtwWorkerFactory	0.0	2.0	0	Unpartitioned	Global	0.1	NA
03162103-db23-3512-80c4-82fc260a7119	cemappDtwRt	timePenalizedPairwiseSimilarity	cosineSimilarity	NA	NA	2.0	mziDtwWorkerFactory	0.0	2.0	0	Unpartitioned	Global	0.1	NA
7770890c-6e6c-3d4f-a0c1-7c0636e55495	cemappDtwRt	timePenalizedPairwiseSimilarity	dotSimilarity	NA	NA	2.5	mziDtwWorkerFactory	0.0	1.0	2	Unpartitioned	Global	0.25	NA
f9078992-92f7-35df-a166-a43a9e8e2882	cemappDtwRt	timePenalizedPairwiseSimilarity	cosineSimilarity	NA	NA	2.5	mziDtwWorkerFactory	0.0	1.0	0	Unpartitioned	Global	0.1	NA
16626a47-be41-3450-be08-1ea4d79f956b	cemappDtwRt	timePenalizedPairwiseSimilarity	dotSimilarity	NA	NA	1.0	mziDtwWorkerFactory	0.0	2.0	2	Unpartitioned	Global	0.25	NA
4d58a6bd-4db1-395b-8ef3-3e10d6628805	cemappDtwRt	timePenalizedPairwiseSimilarity	dotSimilarity	NA	NA	3.0	mziDtwWorkerFactory	0.0	2.0	1	Unpartitioned	Global	0.25	NA
e9949bbb-67b1-3a50-8063-4653d2525f96	cemappDtwRt	timePenalizedPairwiseSimilarity	dotSimilarity	NA	NA	2.0	mziDtwWorkerFactory	0.0	2.25	1	Unpartitioned	Global	0.25	NA
f1f46246-f4fd-3b98-b6da-ae4e9b95a4da	cemappDtwRt	timePenalizedPairwiseSimilarity	dotSimilarity	NA	NA	3.0	mziDtwWorkerFactory	0.0	2.25	1	Unpartitioned	Global	0.25	NA
42027097-3608-3e81-976f-25800da1fbfe	cemappDtwRt	timePenalizedPairwiseSimilarity	cosineSimilarity	NA	NA	2.5	mziDtwWorkerFactory	0.0	2.0	0	Unpartitioned	Global	0.1	NA
12a59061-80df-30b9-b10b-ab355fd09177	cemappDtwRt	timePenalizedPairwiseSimilarity	dotSimilarity	NA	NA	0.5	mziDtwWorkerFactory	0.0	2.0	2	Unpartitioned	Global	0.25	NA
5a1291ef-2412-3d34-be4a-1b985b4f4c7a	cemappDtwRt	timePenalizedPairwiseSimilarity	dotSimilarity	NA	NA	2.0	mziDtwWorkerFactory	0.0	1.0	2	Unpartitioned	Global	0.25	NA
1e4d05c7-45d4-3862-933e-a57858fd1362	cemappDtwRt	timePenalizedPairwiseSimilarity	cosineSimilarity	NA	NA	3.0	mziDtwWorkerFactory	0.0	2.0	0	Unpartitioned	Global	0.1	NA
2249cea3-c3c5-3de7-909e-ed9c48bea524	cemappDtwRt	timePenalizedPairwiseSimilarity	dotSimilarity	NA	NA	3.0	mziDtwWorkerFactory	0.0	1.0	2	Unpartitioned	Global	0.25	NA
91611a45-ae20-3177-9fb4-8e52bd3405bb	cemappDtwRt	timePenalizedPairwiseSimilarity	dotSimilarity	NA	NA	2.5	mziDtwWorkerFactory	0.0	2.25	1	Unpartitioned	Global	0.25	NA
9098bebe-594c-3393-8f34-ef62109dda98	cemappDtwRt	timePenalizedPairwiseSimilarity	dotSimilarity	NA	NA	1.0	mziDtwWorkerFactory	0.0	2.25	2	Unpartitioned	Global	0.25	NA
0855f169-6082-399b-900d-18445464955e	cemappDtwRt	timePenalizedPairwiseSimilarity	dotSimilarity	NA	NA	1.0	mziDtwWorkerFactory	0.0	1.0	2	Unpartitioned	Global	0.25	NA
3c41e1e4-4d92-3684-9d3a-503ed049ea6b	cemappDtwRt	timePenalizedPairwiseSimilarity	dotSimilarity	NA	NA	0.5	mziDtwWorkerFactory	0.0	2.25	2	Unpartitioned	Global	0.25	NA
0bff4b65-e600-3033-95a1-2631e166b23a	cemappDtwRt	timePenalizedPairwiseSimilarity	cosineSimilarity	NA	NA	0.5	mziDtwWorkerFactory	0.0	2.25	0	Unpartitioned	Global	0.1	NA
26aa932b-95c8-353c-9772-3d82910afeb8	cemappDtwRt	timePenalizedPairwiseSimilarity	dotSimilarity	NA	NA	2.0	mziDtwWorkerFactory	0.0	2.25	2	Unpartitioned	Global	0.25	NA
8b2d536b-f1e4-395f-92a5-c1f14f8d04c3	cemappDtwRt	timePenalizedPairwiseSimilarity	dotSimilarity	NA	NA	0.5	mziDtwWorkerFactory	0.0	1.0	2	Unpartitioned	Global	0.25	NA
10a53447-c266-37a5-9656-e94387a7d41a	cemappDtwRt	timePenalizedPairwiseSimilarity	dotSimilarity	NA	NA	2.5	mziDtwWorkerFactory	0.0	2.25	2	Unpartitioned	Global	0.25	NA
71c874b4-8681-3f0e-ad92-aeda41cdf215	cemappDtwRt	timePenalizedPairwiseSimilarity	dotSimilarity	NA	NA	0.5	mziDtwWorkerFactory	0.0	2.25	1	Unpartitioned	Global	0.25	NA
b17c1bb9-ea59-39cd-854d-23eaa29681b7	cemappDtwRt	timePenalizedPairwiseSimilarity	dotSimilarity	NA	NA	3.0	mziDtwWorkerFactory	0.0	2.25	2	Unpartitioned	Global	0.25	NA
b10c8fa8-45f3-34a1-a4f8-03d6d5b9c588	cemappDtwRt	timePenalizedPairwiseSimilarity	dotSimilarity	NA	NA	2.5	mziDtwWorkerFactory	0.0	2.0	2	Unpartitioned	Global	0.25	NA
6b73012e-9236-3c44-88c6-0a0c8bf079e9	cemappDtwRt	timePenalizedPairwiseSimilarity	dotSimilarity	NA	NA	2.0	mziDtwWorkerFactory	0.0	2.0	2	Unpartitioned	Global	0.25	NA
5bc0c78c-17cd-3332-bd8f-ad7d47506a91	cemappDtwRt	timePenalizedPairwiseSimilarity	dotSimilarity	NA	NA	3.0	mziDtwWorkerFactory	0.0	2.0	2	Unpartitioned	Global	0.25	NA
579a3e3f-2f52-3a1d-a6c8-8ced0eadc38a	cemappDtwRt	timePenalizedPairwiseSimilarity	cosineSimilarity	NA	NA	1.0	mziDtwWorkerFactory	0.0	2.25	0	Unpartitioned	Global	0.1	NA
18919733-7782-3cdd-bf15-365752eb2214	cemappDtwRt	timePenalizedPairwiseSimilarity	cosineSimilarity	NA	NA	2.0	mziDtwWorkerFactory	0.0	2.25	0	Unpartitioned	Global	0.1	NA
08d87d24-74cd-33bf-811a-248e5167e0de	cemappDtwRt	timePenalizedPairwiseSimilarity	cosineSimilarity	NA	NA	3.0	mziDtwWorkerFactory	0.0	2.25	0	Unpartitioned	Global	0.1	NA
3edef56e-94d0-3e15-8d17-619c18f3ac8b	cemappDtwRt	timePenalizedPairwiseSimilarity	cosineSimilarity	NA	NA	2.5	mziDtwWorkerFactory	0.0	2.25	0	Unpartitioned	Global	0.1	NA
910caf1c-fd2a-34c1-99b3-0590606f61bf	cemappDtwRt	timePenalizedPairwiseSimilarity	cosineSimilarity	NA	NA	0.5	mziDtwWorkerFactory	0.0	2.0	1	Unpartitioned	Global	0.1	NA
7950b28a-eef7-3ad4-bd11-fec3db9e7acf	cemappDtwRt	timePenalizedPairwiseSimilarity	cosineSimilarity	NA	NA	0.5	mziDtwWorkerFactory	0.0	1.0	1	Unpartitioned	Global	0.1	NA
378115ee-e777-3f0e-a867-7e9b50cb6bb1	cemappDtwRt	timePenalizedPairwiseSimilarity	cosineSimilarity	NA	NA	2.0	mziDtwWorkerFactory	0.0	2.0	1	Unpartitioned	Global	0.1	NA
2de413e0-2f92-3502-af55-3cc8dc0be8c1	cemappDtwRt	timePenalizedPairwiseSimilarity	cosineSimilarity	NA	NA	2.5	mziDtwWorkerFactory	0.0	1.0	1	Unpartitioned	Global	0.1	NA
c6f9b0b8-5546-3598-abf8-5fb5e80eda59	cemappDtwRt	timePenalizedPairwiseSimilarity	cosineSimilarity	NA	NA	3.0	mziDtwWorkerFactory	0.0	1.0	1	Unpartitioned	Global	0.1	NA
fe3ff4d9-a9e0-341a-b151-dbf70f9e6670	cemappDtwRt	timePenalizedPairwiseSimilarity	cosineSimilarity	NA	NA	1.0	mziDtwWorkerFactory	0.0	1.0	1	Unpartitioned	Global	0.1	NA
e9d6527c-0215-3a9d-8ffc-63d6f29cbc69	cemappDtwRt	timePenalizedPairwiseSimilarity	cosineSimilarity	NA	NA	3.0	mziDtwWorkerFactory	0.0	2.0	1	Unpartitioned	Global	0.1	NA
36354577-8300-35d7-9f01-c617c2c999c7	cemappDtwRt	timePenalizedPairwiseSimilarity	cosineSimilarity	NA	NA	1.0	mziDtwWorkerFactory	0.0	2.25	1	Unpartitioned	Global	0.1	NA
c6267871-cb2e-345a-be8f-0ab7a7aaa2f9	cemappDtwRt	timePenalizedPairwiseSimilarity	cosineSimilarity	NA	NA	2.0	mziDtwWorkerFactory	0.0	1.0	1	Unpartitioned	Global	0.1	NA
500f815d-51f5-3fca-bae9-060bc7367b07	cemappDtwRt	timePenalizedPairwiseSimilarity	cosineSimilarity	NA	NA	0.5	mziDtwWorkerFactory	0.0	2.25	1	Unpartitioned	Global	0.1	NA
6849fb02-72e2-379c-9ebb-bf6df81f5a5d	cemappDtwRt	timePenalizedPairwiseSimilarity	cosineSimilarity	NA	NA	2.5	mziDtwWorkerFactory	0.0	2.0	1	Unpartitioned	Global	0.1	NA
f8776d81-98d3-3a52-9ff4-cb3494da526b	cemappDtwRt	timePenalizedPairwiseSimilarity	cosineSimilarity	NA	NA	2.0	mziDtwWorkerFactory	0.0	2.25	1	Unpartitioned	Global	0.1	NA
9dca07f6-192b-363b-9852-b8522f38d8a6	cemappDtwRt	timePenalizedPairwiseSimilarity	cosineSimilarity	NA	NA	3.0	mziDtwWorkerFactory	0.0	2.25	1	Unpartitioned	Global	0.1	NA
9bb8eb71-6d8e-3c1b-8433-5ae8edfaa7ff	cemappDtwRt	timePenalizedPairwiseSimilarity	cosineSimilarity	NA	NA	2.5	mziDtwWorkerFactory	0.0	2.25	1	Unpartitioned	Global	0.1	NA
afe77070-75df-337a-8c3b-cf9ed6f2b11a	cemappDtwRt	timePenalizedPairwiseSimilarity	cosineSimilarity	NA	NA	0.5	mziDtwWorkerFactory	0.0	1.0	2	Unpartitioned	Global	0.1	NA
a9d4ad17-8a24-3850-a87b-712dd65d3e09	cemappDtwRt	timePenalizedPairwiseSimilarity	cosineSimilarity	NA	NA	1.0	mziDtwWorkerFactory	0.0	1.0	2	Unpartitioned	Global	0.1	NA
71cdc585-c108-3f79-8cce-f06775bfbcee	cemappDtwRt	timePenalizedPairwiseSimilarity	cosineSimilarity	NA	NA	0.5	mziDtwWorkerFactory	0.0	2.0	2	Unpartitioned	Global	0.1	NA
6d52fe9c-1ecd-37d3-b05b-e8c224f1a606	cemappDtwRt	timePenalizedPairwiseSimilarity	cosineSimilarity	NA	NA	2.0	mziDtwWorkerFactory	0.0	1.0	2	Unpartitioned	Global	0.1	NA
13017c0e-63d0-3480-a88c-0871a76cd945	cemappDtwRt	timePenalizedPairwiseSimilarity	cosineSimilarity	NA	NA	1.0	mziDtwWorkerFactory	0.0	2.0	2	Unpartitioned	Global	0.1	NA
fb15b51f-6a95-321e-af61-c44d420c4725	cemappDtwRt	timePenalizedPairwiseSimilarity	cosineSimilarity	NA	NA	2.5	mziDtwWorkerFactory	0.0	1.0	2	Unpartitioned	Global	0.1	NA
3ce46bfa-7e10-398f-8d5b-b725f5d036d2	cemappDtwRt	timePenalizedPairwiseSimilarity	cosineSimilarity	NA	NA	1.0	mziDtwWorkerFactory	0.0	2.25	2	Unpartitioned	Global	0.1	NA
1ab9386f-7456-370c-ab3b-400fcc47b2d9	cemappDtwRt	timePenalizedPairwiseSimilarity	cosineSimilarity	NA	NA	2.0	mziDtwWorkerFactory	0.0	2.0	2	Unpartitioned	Global	0.1	NA
356c42a7-0954-3331-b502-5138f795b524	cemappDtwRt	timePenalizedPairwiseSimilarity	cosineSimilarity	NA	NA	0.5	mziDtwWorkerFactory	0.0	2.25	2	Unpartitioned	Global	0.1	NA
02d8f002-59a8-3d7c-8f67-effda8d18155	cemappDtwRt	timePenalizedPairwiseSimilarity	cosineSimilarity	NA	NA	3.0	mziDtwWorkerFactory	0.0	1.0	2	Unpartitioned	Global	0.1	NA
ac7fb026-65d4-356f-8c77-b0b9f229bc70	cemappDtwRt	timePenalizedPairwiseSimilarity	cosineSimilarity	NA	NA	3.0	mziDtwWorkerFactory	0.0	2.0	2	Unpartitioned	Global	0.1	NA
9f3ab2a4-906a-33ad-9a48-0f3d91b13114	cemappDtwRt	timePenalizedPairwiseSimilarity	cosineSimilarity	NA	NA	2.5	mziDtwWorkerFactory	0.0	2.0	2	Unpartitioned	Global	0.1	NA
2d0e6072-31fe-39d5-8c0a-1b570daa8b43	cemappDtwRt	timePenalizedPairwiseSimilarity	cosineSimilarity	NA	NA	2.0	mziDtwWorkerFactory	0.0	2.25	2	Unpartitioned	Global	0.1	NA
f83fad9c-4c58-3040-9109-6b5e56c6cb15	cemappDtwRt	timePenalizedPairwiseSimilarity	cosineSimilarity	NA	NA	2.5	mziDtwWorkerFactory	0.0	2.25	2	Unpartitioned	Global	0.1	NA
adcc5d3d-9d5e-3c39-b07a-3be860a1e916	cemappDtwRt	timePenalizedPairwiseSimilarity	cosineSimilarity	NA	NA	3.0	mziDtwWorkerFactory	0.0	2.25	2	Unpartitioned	Global	0.1	NA
f458d4d6-7e7e-3615-a056-7c5cb606eab2	cemappDtwRt	timePenalizedPairwiseSimilarity	cosineSimilarity	NA	NA	0.5	mziDtwWorkerFactory	0.0	2.0	0	Unpartitioned	Global	0.25	NA
ab2cb0d4-eb5d-32c6-b3e1-5b67570d122d	cemappDtwRt	timePenalizedPairwiseSimilarity	cosineSimilarity	NA	NA	0.5	mziDtwWorkerFactory	0.0	1.0	0	Unpartitioned	Global	0.25	NA
658fbfe8-f49c-3f73-9efd-72898da3f8be	cemappDtwRt	timePenalizedPairwiseSimilarity	cosineSimilarity	NA	NA	1.0	mziDtwWorkerFactory	0.0	1.0	0	Unpartitioned	Global	0.25	NA
c6d87993-b833-37cc-b986-9a2bec3c2834	cemappDtwRt	timePenalizedPairwiseSimilarity	cosineSimilarity	NA	NA	1.0	mziDtwWorkerFactory	0.0	2.0	0	Unpartitioned	Global	0.25	NA
9cbf3ceb-302d-38df-9b14-603111e59cf4	cemappDtwRt	timePenalizedPairwiseSimilarity	cosineSimilarity	NA	NA	2.0	mziDtwWorkerFactory	0.0	2.0	0	Unpartitioned	Global	0.25	NA
44d4a651-4516-3772-be53-03d29d45cd59	cemappDtwRt	timePenalizedPairwiseSimilarity	cosineSimilarity	NA	NA	1.0	mziDtwWorkerFactory	0.0	2.25	0	Unpartitioned	Global	0.25	NA
b215e6d4-0e1a-3eb7-9dfc-3813fd351c13	cemappDtwRt	timePenalizedPairwiseSimilarity	cosineSimilarity	NA	NA	2.5	mziDtwWorkerFactory	0.0	2.25	0	Unpartitioned	Global	0.25	NA
843e02cb-98e8-3e03-9d9f-86a9e059dcd9	cemappDtwRt	timePenalizedPairwiseSimilarity	cosineSimilarity	NA	NA	2.5	mziDtwWorkerFactory	0.0	2.0	0	Unpartitioned	Global	0.25	NA
8f7a278c-acbc-37ef-a4eb-ece7a4894c28	cemappDtwRt	timePenalizedPairwiseSimilarity	cosineSimilarity	NA	NA	3.0	mziDtwWorkerFactory	0.0	1.0	0	Unpartitioned	Global	0.25	NA
4b070633-a6b6-3e68-b8cc-0efff68a3e33	cemappDtwRt	timePenalizedPairwiseSimilarity	cosineSimilarity	NA	NA	0.5	mziDtwWorkerFactory	0.0	2.25	0	Unpartitioned	Global	0.25	NA
21ffa01c-a8c8-3aa1-a61b-eadd820b8f15	cemappDtwRt	timePenalizedPairwiseSimilarity	cosineSimilarity	NA	NA	2.0	mziDtwWorkerFactory	0.0	2.25	0	Unpartitioned	Global	0.25	NA
c3b4e446-1b41-3e19-974f-386f69dc3562	cemappDtwRt	timePenalizedPairwiseSimilarity	cosineSimilarity	NA	NA	2.5	mziDtwWorkerFactory	0.0	1.0	0	Unpartitioned	Global	0.25	NA
81b97416-6e1c-33fe-8750-fa20ba092d95	cemappDtwRt	timePenalizedPairwiseSimilarity	cosineSimilarity	NA	NA	2.0	mziDtwWorkerFactory	0.0	1.0	0	Unpartitioned	Global	0.25	NA
9b78f1fd-50e4-32dd-b71e-e9574284dc1d	cemappDtwRt	timePenalizedPairwiseSimilarity	cosineSimilarity	NA	NA	3.0	mziDtwWorkerFactory	0.0	2.0	0	Unpartitioned	Global	0.25	NA
3c8e7f62-4754-3790-9ca7-def0e315ba27	cemappDtwRt	timePenalizedPairwiseSimilarity	cosineSimilarity	NA	NA	3.0	mziDtwWorkerFactory	0.0	2.25	0	Unpartitioned	Global	0.25	NA
f7b0abd0-288d-3edf-8a8a-d3094684cc25	cemappDtwRt	timePenalizedPairwiseSimilarity	cosineSimilarity	NA	NA	0.5	mziDtwWorkerFactory	0.0	1.0	1	Unpartitioned	Global	0.25	NA
2bce8821-0c47-3610-9632-db1cbe356381	cemappDtwRt	timePenalizedPairwiseSimilarity	cosineSimilarity	NA	NA	2.0	mziDtwWorkerFactory	0.0	1.0	1	Unpartitioned	Global	0.25	NA
eac89d39-bc1d-32cc-8dff-783d80223a7f	cemappDtwRt	timePenalizedPairwiseSimilarity	cosineSimilarity	NA	NA	1.0	mziDtwWorkerFactory	0.0	1.0	1	Unpartitioned	Global	0.25	NA
8c4a9ccb-7b73-3edb-b4be-8fed2c9d2527	cemappDtwRt	timePenalizedPairwiseSimilarity	cosineSimilarity	NA	NA	0.5	mziDtwWorkerFactory	0.0	2.0	1	Unpartitioned	Global	0.25	NA
6aab2ea0-a96e-313f-87be-7b7d2cef15bb	cemappDtwRt	timePenalizedPairwiseSimilarity	cosineSimilarity	NA	NA	3.0	mziDtwWorkerFactory	0.0	1.0	1	Unpartitioned	Global	0.25	NA
d8fae689-3ea0-3250-8b93-39da33b08136	cemappDtwRt	timePenalizedPairwiseSimilarity	cosineSimilarity	NA	NA	1.0	mziDtwWorkerFactory	0.0	2.0	1	Unpartitioned	Global	0.25	NA
edd158dd-0329-30a0-95bb-b8e46b8720bc	cemappDtwRt	timePenalizedPairwiseSimilarity	cosineSimilarity	NA	NA	2.5	mziDtwWorkerFactory	0.0	1.0	1	Unpartitioned	Global	0.25	NA
78438bc0-fbee-3c6c-b505-c0a2b26e0199	cemappDtwRt	timePenalizedPairwiseSimilarity	cosineSimilarity	NA	NA	2.0	mziDtwWorkerFactory	0.0	2.0	1	Unpartitioned	Global	0.25	NA
186539ef-83fd-3b4f-9351-12c4b2c90548	cemappDtwRt	timePenalizedPairwiseSimilarity	cosineSimilarity	NA	NA	2.5	mziDtwWorkerFactory	0.0	2.0	1	Unpartitioned	Global	0.25	NA
50bafae9-f924-36ef-94d5-23354dfa57ee	cemappDtwRt	timePenalizedPairwiseSimilarity	cosineSimilarity	NA	NA	1.0	mziDtwWorkerFactory	0.0	2.25	1	Unpartitioned	Global	0.25	NA
dad41092-4829-3cf4-997e-202d86d6f704	cemappDtwRt	timePenalizedPairwiseSimilarity	cosineSimilarity	NA	NA	2.0	mziDtwWorkerFactory	0.0	2.25	1	Unpartitioned	Global	0.25	NA
d7680b6b-d78c-3d53-952b-0e1d66addf0c	cemappDtwRt	timePenalizedPairwiseSimilarity	cosineSimilarity	NA	NA	3.0	mziDtwWorkerFactory	0.0	2.0	1	Unpartitioned	Global	0.25	NA
e6d3fd9e-f547-32eb-8c30-2f2a467616b4	cemappDtwRt	timePenalizedPairwiseSimilarity	cosineSimilarity	NA	NA	2.5	mziDtwWorkerFactory	0.0	2.25	1	Unpartitioned	Global	0.25	NA
7f981e69-4a67-3db8-bc75-d5c76d2f08a6	cemappDtwRt	timePenalizedPairwiseSimilarity	cosineSimilarity	NA	NA	3.0	mziDtwWorkerFactory	0.0	2.25	1	Unpartitioned	Global	0.25	NA
2ac613ae-4be8-3b73-9a29-57b1aeba64ce	cemappDtwRt	timePenalizedPairwiseSimilarity	cosineSimilarity	NA	NA	0.5	mziDtwWorkerFactory	0.0	2.25	1	Unpartitioned	Global	0.25	NA
3f46e763-d0ee-3462-8553-31bd5037dfcf	cemappDtwRt	timePenalizedPairwiseSimilarity	cosineSimilarity	NA	NA	0.5	mziDtwWorkerFactory	0.0	1.0	2	Unpartitioned	Global	0.25	NA
fe662371-866f-37dd-9a58-6cc02047df25	cemappDtwRt	timePenalizedPairwiseSimilarity	cosineSimilarity	NA	NA	2.0	mziDtwWorkerFactory	0.0	1.0	2	Unpartitioned	Global	0.25	NA
5a67ddcb-b8d1-3b19-b6d4-c27f21449a59	cemappDtwRt	timePenalizedPairwiseSimilarity	cosineSimilarity	NA	NA	1.0	mziDtwWorkerFactory	0.0	1.0	2	Unpartitioned	Global	0.25	NA
10c0b045-7398-3213-a6f1-a33db43e6b51	cemappDtwRt	timePenalizedPairwiseSimilarity	cosineSimilarity	NA	NA	0.5	mziDtwWorkerFactory	0.0	2.0	2	Unpartitioned	Global	0.25	NA
c077162f-c172-30ed-83af-74c9674c3ffa	cemappDtwRt	timePenalizedPairwiseSimilarity	cosineSimilarity	NA	NA	2.5	mziDtwWorkerFactory	0.0	1.0	2	Unpartitioned	Global	0.25	NA
3917c253-e4a7-3acb-bf18-87ccb2abfb86	cemappDtwRt	timePenalizedPairwiseSimilarity	cosineSimilarity	NA	NA	3.0	mziDtwWorkerFactory	0.0	1.0	2	Unpartitioned	Global	0.25	NA
11928904-9d11-3172-acd2-389ef56974d0	cemappDtwRt	timePenalizedPairwiseSimilarity	cosineSimilarity	NA	NA	1.0	mziDtwWorkerFactory	0.0	2.0	2	Unpartitioned	Global	0.25	NA
f486d5ff-4234-396e-8252-d75522d3a921	cemappDtwRt	timePenalizedPairwiseSimilarity	cosineSimilarity	NA	NA	2.5	mziDtwWorkerFactory	0.0	2.0	2	Unpartitioned	Global	0.25	NA
591d1ab7-ad43-3d68-ad4d-68648198153d	cemappDtwRt	timePenalizedPairwiseSimilarity	cosineSimilarity	NA	NA	0.5	mziDtwWorkerFactory	0.0	2.25	2	Unpartitioned	Global	0.25	NA
affed985-bf3f-3c46-aea3-a235afd41455	cemappDtwRt	timePenalizedPairwiseSimilarity	cosineSimilarity	NA	NA	3.0	mziDtwWorkerFactory	0.0	2.0	2	Unpartitioned	Global	0.25	NA
0fa316a1-54c5-3431-8960-b1a7d858f894	cemappDtwRt	timePenalizedPairwiseSimilarity	cosineSimilarity	NA	NA	1.0	mziDtwWorkerFactory	0.0	2.25	2	Unpartitioned	Global	0.25	NA
731f7428-278e-3d0b-aa78-8268dc62b07d	cemappDtwRt	timePenalizedPairwiseSimilarity	cosineSimilarity	NA	NA	2.5	mziDtwWorkerFactory	0.0	2.25	2	Unpartitioned	Global	0.25	NA
66e08582-46ed-31cc-800e-ff0619a00325	cemappDtwRt	timePenalizedPairwiseSimilarity	cosineSimilarity	NA	NA	3.0	mziDtwWorkerFactory	0.0	2.25	2	Unpartitioned	Global	0.25	NA
f0a48602-ccae-3f67-90a5-1f41bcd7ddcf	cemappDtwRt	timePenalizedPairwiseSimilarity	cosineSimilarity	NA	NA	2.0	mziDtwWorkerFactory	0.0	2.25	2	Unpartitioned	Global	0.25	NA
f589fa39-8464-3600-b325-caf76c2de6e2	cemappDtwRt	timePenalizedPairwiseSimilarity	cosineSimilarity	NA	NA	2.0	mziDtwWorkerFactory	0.0	2.0	2	Unpartitioned	Global	0.25	NA
94622af2-903b-3e51-bd65-5c173d295068	cemappDtwRt	timePenalizedPairwiseSimilarity	linCorrSimilarity	NA	NA	0.5	mziDtwWorkerFactory	0.0	1.0	0	Unpartitioned	Global	0.1	NA
d32e8076-9bf4-32c4-9d42-fd36c5e24c21	cemappDtwRt	timePenalizedPairwiseSimilarity	linCorrSimilarity	NA	NA	1.0	mziDtwWorkerFactory	0.0	1.0	0	Unpartitioned	Global	0.1	NA
11ad2a1a-a890-3022-bf08-5765421ea230	cemappDtwRt	timePenalizedPairwiseSimilarity	linCorrSimilarity	NA	NA	3.0	mziDtwWorkerFactory	0.0	1.0	0	Unpartitioned	Global	0.1	NA
4c4870a9-ffb8-3fe3-904e-5d19a64c4c59	cemappDtwRt	timePenalizedPairwiseSimilarity	linCorrSimilarity	NA	NA	2.0	mziDtwWorkerFactory	0.0	1.0	0	Unpartitioned	Global	0.1	NA
66f57a96-f36c-34d3-8bd4-b33600691357	cemappDtwRt	timePenalizedPairwiseSimilarity	linCorrSimilarity	NA	NA	2.5	mziDtwWorkerFactory	0.0	1.0	0	Unpartitioned	Global	0.1	NA
244b805e-1218-3aff-9e08-bb1701ae5846	cemappDtwRt	timePenalizedPairwiseSimilarity	linCorrSimilarity	NA	NA	0.5	mziDtwWorkerFactory	0.0	2.0	0	Unpartitioned	Global	0.1	NA
2e44fc25-58f6-3f0b-a195-cb107722a6ff	cemappDtwRt	timePenalizedPairwiseSimilarity	linCorrSimilarity	NA	NA	1.0	mziDtwWorkerFactory	0.0	2.0	0	Unpartitioned	Global	0.1	NA
1bd335a6-671e-3417-a918-f4b285632951	cemappDtwRt	timePenalizedPairwiseSimilarity	linCorrSimilarity	NA	NA	2.0	mziDtwWorkerFactory	0.0	2.0	0	Unpartitioned	Global	0.1	NA
b33da1d1-17e0-39ba-af39-cfc2bd2a3cec	cemappDtwRt	timePenalizedPairwiseSimilarity	linCorrSimilarity	NA	NA	0.5	mziDtwWorkerFactory	0.0	2.25	0	Unpartitioned	Global	0.1	NA
c14713f5-513f-3454-9c5c-7ffeafde179a	cemappDtwRt	timePenalizedPairwiseSimilarity	linCorrSimilarity	NA	NA	3.0	mziDtwWorkerFactory	0.0	2.0	0	Unpartitioned	Global	0.1	NA
19af0b3f-bf15-3c68-8dca-cdd39dd76dfb	cemappDtwRt	timePenalizedPairwiseSimilarity	linCorrSimilarity	NA	NA	1.0	mziDtwWorkerFactory	0.0	2.25	0	Unpartitioned	Global	0.1	NA
229e235c-6493-3acf-a2f7-3eddc19ac534	cemappDtwRt	timePenalizedPairwiseSimilarity	linCorrSimilarity	NA	NA	2.5	mziDtwWorkerFactory	0.0	2.0	0	Unpartitioned	Global	0.1	NA
94256010-a5e4-3473-9c88-c2f560f25412	cemappDtwRt	timePenalizedPairwiseSimilarity	linCorrSimilarity	NA	NA	2.0	mziDtwWorkerFactory	0.0	2.25	0	Unpartitioned	Global	0.1	NA
ed6fe6b7-f80e-308d-a7f3-32e7eebe0de0	cemappDtwRt	timePenalizedPairwiseSimilarity	linCorrSimilarity	NA	NA	3.0	mziDtwWorkerFactory	0.0	2.25	0	Unpartitioned	Global	0.1	NA
c421eb3c-ae32-300a-a62c-b3b03f76977f	cemappDtwRt	timePenalizedPairwiseSimilarity	linCorrSimilarity	NA	NA	2.5	mziDtwWorkerFactory	0.0	2.25	0	Unpartitioned	Global	0.1	NA
01d89ccf-ec6a-3348-9663-98eb693a4c28	cemappDtwRt	timePenalizedPairwiseSimilarity	linCorrSimilarity	NA	NA	1.0	mziDtwWorkerFactory	0.0	2.0	1	Unpartitioned	Global	0.1	NA
538768f7-c738-31a8-8367-d32cf277f819	cemappDtwRt	timePenalizedPairwiseSimilarity	linCorrSimilarity	NA	NA	0.5	mziDtwWorkerFactory	0.0	2.0	1	Unpartitioned	Global	0.1	NA
f3c0d812-ab1c-3bfb-9b83-8877b1697f36	cemappDtwRt	timePenalizedPairwiseSimilarity	linCorrSimilarity	NA	NA	1.0	mziDtwWorkerFactory	0.0	1.0	1	Unpartitioned	Global	0.1	NA
6a36948d-4a93-310c-af14-aea275e2476f	cemappDtwRt	timePenalizedPairwiseSimilarity	linCorrSimilarity	NA	NA	2.0	mziDtwWorkerFactory	0.0	1.0	1	Unpartitioned	Global	0.1	NA
b7c0100c-838a-3ea8-92e3-b160d58b4def	cemappDtwRt	timePenalizedPairwiseSimilarity	linCorrSimilarity	NA	NA	2.0	mziDtwWorkerFactory	0.0	2.0	1	Unpartitioned	Global	0.1	NA
b4372f05-90f7-3da2-8a14-a152832359aa	cemappDtwRt	timePenalizedPairwiseSimilarity	linCorrSimilarity	NA	NA	0.5	mziDtwWorkerFactory	0.0	1.0	1	Unpartitioned	Global	0.1	NA
ad94cb3d-128a-3c49-a9a6-7a0dac3bb9ba	cemappDtwRt	timePenalizedPairwiseSimilarity	linCorrSimilarity	NA	NA	3.0	mziDtwWorkerFactory	0.0	2.0	1	Unpartitioned	Global	0.1	NA
8817115b-af70-3f22-901c-6956bc3b9ed4	cemappDtwRt	timePenalizedPairwiseSimilarity	linCorrSimilarity	NA	NA	3.0	mziDtwWorkerFactory	0.0	1.0	1	Unpartitioned	Global	0.1	NA
1c783927-9b27-3974-a939-c6d44af31c69	cemappDtwRt	timePenalizedPairwiseSimilarity	linCorrSimilarity	NA	NA	2.5	mziDtwWorkerFactory	0.0	1.0	1	Unpartitioned	Global	0.1	NA
1a1d57ed-d94e-379c-bac8-6ef1162a901f	cemappDtwRt	timePenalizedPairwiseSimilarity	linCorrSimilarity	NA	NA	0.5	mziDtwWorkerFactory	0.0	2.25	1	Unpartitioned	Global	0.1	NA
e28cdb10-9c52-3c49-9574-cd791e8be2e5	cemappDtwRt	timePenalizedPairwiseSimilarity	linCorrSimilarity	NA	NA	2.5	mziDtwWorkerFactory	0.0	2.0	1	Unpartitioned	Global	0.1	NA
90e39624-c8d6-3097-8d38-71f1f8dc88c5	cemappDtwRt	timePenalizedPairwiseSimilarity	linCorrSimilarity	NA	NA	3.0	mziDtwWorkerFactory	0.0	2.25	1	Unpartitioned	Global	0.1	NA
1d50a9fb-727b-3d93-8de4-5bb7249a473f	cemappDtwRt	timePenalizedPairwiseSimilarity	linCorrSimilarity	NA	NA	2.0	mziDtwWorkerFactory	0.0	2.25	1	Unpartitioned	Global	0.1	NA
f8355a02-b23c-3f5c-b210-7d45bedf7a5c	cemappDtwRt	timePenalizedPairwiseSimilarity	linCorrSimilarity	NA	NA	1.0	mziDtwWorkerFactory	0.0	2.25	1	Unpartitioned	Global	0.1	NA
3f22f7c7-6055-3e9b-bbc0-2481a5e544e8	cemappDtwRt	timePenalizedPairwiseSimilarity	linCorrSimilarity	NA	NA	2.5	mziDtwWorkerFactory	0.0	2.25	1	Unpartitioned	Global	0.1	NA
756feef0-d629-329f-aebf-0e4d5def95aa	cemappDtwRt	timePenalizedPairwiseSimilarity	linCorrSimilarity	NA	NA	0.5	mziDtwWorkerFactory	0.0	1.0	2	Unpartitioned	Global	0.1	NA
4e552621-f69f-31c0-aad3-4b64ef1a2a4b	cemappDtwRt	timePenalizedPairwiseSimilarity	linCorrSimilarity	NA	NA	1.0	mziDtwWorkerFactory	0.0	2.0	2	Unpartitioned	Global	0.1	NA
003788a4-c440-3230-8f4a-06ffb55f5f57	cemappDtwRt	timePenalizedPairwiseSimilarity	linCorrSimilarity	NA	NA	0.5	mziDtwWorkerFactory	0.0	2.0	2	Unpartitioned	Global	0.1	NA
6a95c40b-9806-3a67-a8f7-58584c6350b7	cemappDtwRt	timePenalizedPairwiseSimilarity	linCorrSimilarity	NA	NA	1.0	mziDtwWorkerFactory	0.0	1.0	2	Unpartitioned	Global	0.1	NA
7b0be4fc-06ed-3a2a-98d1-57e5ed84dd48	cemappDtwRt	timePenalizedPairwiseSimilarity	linCorrSimilarity	NA	NA	0.5	mziDtwWorkerFactory	0.0	2.25	2	Unpartitioned	Global	0.1	NA
02499d00-853f-3f5a-84d7-f86e6098b17e	cemappDtwRt	timePenalizedPairwiseSimilarity	linCorrSimilarity	NA	NA	2.0	mziDtwWorkerFactory	0.0	2.0	2	Unpartitioned	Global	0.1	NA
5e31744a-3e8c-3a94-9645-1bd5d8beb053	cemappDtwRt	timePenalizedPairwiseSimilarity	linCorrSimilarity	NA	NA	3.0	mziDtwWorkerFactory	0.0	1.0	2	Unpartitioned	Global	0.1	NA
c427abb1-3f26-368e-8cc2-0d903b4ad0fc	cemappDtwRt	timePenalizedPairwiseSimilarity	linCorrSimilarity	NA	NA	2.0	mziDtwWorkerFactory	0.0	1.0	2	Unpartitioned	Global	0.1	NA
01d3c982-40da-3995-9012-223a525fd7c2	cemappDtwRt	timePenalizedPairwiseSimilarity	linCorrSimilarity	NA	NA	1.0	mziDtwWorkerFactory	0.0	2.25	2	Unpartitioned	Global	0.1	NA
f19471c9-8474-38d9-9f5c-99d8541d9632	cemappDtwRt	timePenalizedPairwiseSimilarity	linCorrSimilarity	NA	NA	3.0	mziDtwWorkerFactory	0.0	2.0	2	Unpartitioned	Global	0.1	NA
2481f4c6-69fa-3ef9-86a2-90ffd30c5a34	cemappDtwRt	timePenalizedPairwiseSimilarity	linCorrSimilarity	NA	NA	2.5	mziDtwWorkerFactory	0.0	1.0	2	Unpartitioned	Global	0.1	NA
b0130634-dfff-3a39-9ce1-c989e7550c12	cemappDtwRt	timePenalizedPairwiseSimilarity	linCorrSimilarity	NA	NA	2.5	mziDtwWorkerFactory	0.0	2.0	2	Unpartitioned	Global	0.1	NA
44b14ebc-d630-3ec2-ac6e-f9a7f8da0a15	cemappDtwRt	timePenalizedPairwiseSimilarity	linCorrSimilarity	NA	NA	2.0	mziDtwWorkerFactory	0.0	2.25	2	Unpartitioned	Global	0.1	NA
d3422130-4431-3793-ac53-db382c2ddff7	cemappDtwRt	timePenalizedPairwiseSimilarity	linCorrSimilarity	NA	NA	2.5	mziDtwWorkerFactory	0.0	2.25	2	Unpartitioned	Global	0.1	NA
d6c34bb7-aa63-389f-a978-917ae35be7b7	cemappDtwRt	timePenalizedPairwiseSimilarity	linCorrSimilarity	NA	NA	3.0	mziDtwWorkerFactory	0.0	2.25	2	Unpartitioned	Global	0.1	NA
a060c051-2d24-3392-a4d9-08465f9151bf	cemappDtwRt	timePenalizedPairwiseSimilarity	linCorrSimilarity	NA	NA	0.5	mziDtwWorkerFactory	0.0	1.0	0	Unpartitioned	Global	0.25	NA
01c07899-b3cf-38c6-9e96-6ef244081d86	cemappDtwRt	timePenalizedPairwiseSimilarity	linCorrSimilarity	NA	NA	2.0	mziDtwWorkerFactory	0.0	1.0	0	Unpartitioned	Global	0.25	NA
800a4aad-6412-3f22-a015-6606c3090248	cemappDtwRt	timePenalizedPairwiseSimilarity	linCorrSimilarity	NA	NA	3.0	mziDtwWorkerFactory	0.0	1.0	0	Unpartitioned	Global	0.25	NA
69894e55-5da7-3c2a-9f94-83477395392a	cemappDtwRt	timePenalizedPairwiseSimilarity	linCorrSimilarity	NA	NA	2.5	mziDtwWorkerFactory	0.0	1.0	0	Unpartitioned	Global	0.25	NA
abc587d4-6e45-3795-a5e0-cde418384004	cemappDtwRt	timePenalizedPairwiseSimilarity	linCorrSimilarity	NA	NA	1.0	mziDtwWorkerFactory	0.0	1.0	0	Unpartitioned	Global	0.25	NA
628f71eb-73db-3cdf-a4b4-956c3f7e026b	cemappDtwRt	timePenalizedPairwiseSimilarity	linCorrSimilarity	NA	NA	0.5	mziDtwWorkerFactory	0.0	2.0	0	Unpartitioned	Global	0.25	NA
bb01e525-ffe1-333a-89ba-534e0ce44176	cemappDtwRt	timePenalizedPairwiseSimilarity	linCorrSimilarity	NA	NA	1.0	mziDtwWorkerFactory	0.0	2.0	0	Unpartitioned	Global	0.25	NA
77ddb68e-a50c-34ef-8b02-34668086e149	cemappDtwRt	timePenalizedPairwiseSimilarity	linCorrSimilarity	NA	NA	2.0	mziDtwWorkerFactory	0.0	2.0	0	Unpartitioned	Global	0.25	NA
8d745468-9029-3943-a7d8-fec0ba93fcda	cemappDtwRt	timePenalizedPairwiseSimilarity	linCorrSimilarity	NA	NA	2.5	mziDtwWorkerFactory	0.0	2.0	0	Unpartitioned	Global	0.25	NA
b59585a6-f8e3-3103-affc-5733e31692ad	cemappDtwRt	timePenalizedPairwiseSimilarity	linCorrSimilarity	NA	NA	3.0	mziDtwWorkerFactory	0.0	2.0	0	Unpartitioned	Global	0.25	NA
78b25532-7edb-365f-9bdf-053a274b8722	cemappDtwRt	timePenalizedPairwiseSimilarity	linCorrSimilarity	NA	NA	0.5	mziDtwWorkerFactory	0.0	2.25	0	Unpartitioned	Global	0.25	NA
76df0a95-a8b7-37f3-a244-8e89b43d1afa	cemappDtwRt	timePenalizedPairwiseSimilarity	linCorrSimilarity	NA	NA	1.0	mziDtwWorkerFactory	0.0	2.25	0	Unpartitioned	Global	0.25	NA
38509264-e9a1-31ac-9a05-93ea26d1b9e1	cemappDtwRt	timePenalizedPairwiseSimilarity	linCorrSimilarity	NA	NA	2.0	mziDtwWorkerFactory	0.0	2.25	0	Unpartitioned	Global	0.25	NA
b046c577-edcc-3a85-97f5-19b1782927ee	cemappDtwRt	timePenalizedPairwiseSimilarity	linCorrSimilarity	NA	NA	2.5	mziDtwWorkerFactory	0.0	2.25	0	Unpartitioned	Global	0.25	NA
13aab4ef-e4a3-3032-ae5f-f4aeab5783bc	cemappDtwRt	timePenalizedPairwiseSimilarity	linCorrSimilarity	NA	NA	3.0	mziDtwWorkerFactory	0.0	2.25	0	Unpartitioned	Global	0.25	NA
43c5dc75-4d11-35ec-82cd-7c474cde2374	cemappDtwRt	timePenalizedPairwiseSimilarity	linCorrSimilarity	NA	NA	0.5	mziDtwWorkerFactory	0.0	1.0	1	Unpartitioned	Global	0.25	NA
edade5b8-4561-39c0-a082-dc70f79b85e2	cemappDtwRt	timePenalizedPairwiseSimilarity	linCorrSimilarity	NA	NA	1.0	mziDtwWorkerFactory	0.0	1.0	1	Unpartitioned	Global	0.25	NA
c45c1455-a774-38ad-ad43-1ee9fb443585	cemappDtwRt	timePenalizedPairwiseSimilarity	linCorrSimilarity	NA	NA	0.5	mziDtwWorkerFactory	0.0	2.0	1	Unpartitioned	Global	0.25	NA
2e25d310-1a30-3057-83c4-5c0eeb4c390f	cemappDtwRt	timePenalizedPairwiseSimilarity	linCorrSimilarity	NA	NA	2.0	mziDtwWorkerFactory	0.0	1.0	1	Unpartitioned	Global	0.25	NA
48e44f5a-0f07-3cf6-983d-f5f8f6863814	cemappDtwRt	timePenalizedPairwiseSimilarity	linCorrSimilarity	NA	NA	1.0	mziDtwWorkerFactory	0.0	2.0	1	Unpartitioned	Global	0.25	NA
116ef370-6732-3f35-b22f-faf7d2710ea0	cemappDtwRt	timePenalizedPairwiseSimilarity	linCorrSimilarity	NA	NA	2.5	mziDtwWorkerFactory	0.0	2.0	1	Unpartitioned	Global	0.25	NA
6ba1b023-4165-3f0d-96e5-6e02721ac211	cemappDtwRt	timePenalizedPairwiseSimilarity	linCorrSimilarity	NA	NA	3.0	mziDtwWorkerFactory	0.0	1.0	1	Unpartitioned	Global	0.25	NA
4cc245d6-3f6f-34dc-9e78-49a5b58cfd50	cemappDtwRt	timePenalizedPairwiseSimilarity	linCorrSimilarity	NA	NA	3.0	mziDtwWorkerFactory	0.0	2.0	1	Unpartitioned	Global	0.25	NA
2a61e602-4622-313e-a525-201284b0b1f5	cemappDtwRt	timePenalizedPairwiseSimilarity	linCorrSimilarity	NA	NA	1.0	mziDtwWorkerFactory	0.0	2.25	1	Unpartitioned	Global	0.25	NA
39d060aa-b784-3787-bd5c-2f6a3e35d7be	cemappDtwRt	timePenalizedPairwiseSimilarity	linCorrSimilarity	NA	NA	2.5	mziDtwWorkerFactory	0.0	2.25	1	Unpartitioned	Global	0.25	NA
ba5869fa-c814-3bbf-aed5-ba548f487f08	cemappDtwRt	timePenalizedPairwiseSimilarity	linCorrSimilarity	NA	NA	2.0	mziDtwWorkerFactory	0.0	2.0	1	Unpartitioned	Global	0.25	NA
0dcdc4c7-e452-3d14-b0cd-ecdb70808efc	cemappDtwRt	timePenalizedPairwiseSimilarity	linCorrSimilarity	NA	NA	0.5	mziDtwWorkerFactory	0.0	2.25	1	Unpartitioned	Global	0.25	NA
b894fb78-9144-35f5-a7d9-ed6f86fd4a72	cemappDtwRt	timePenalizedPairwiseSimilarity	linCorrSimilarity	NA	NA	2.0	mziDtwWorkerFactory	0.0	2.25	1	Unpartitioned	Global	0.25	NA
9e5f91dc-ff18-392e-a612-6fe4939afe5c	cemappDtwRt	timePenalizedPairwiseSimilarity	linCorrSimilarity	NA	NA	2.0	mziDtwWorkerFactory	0.0	1.0	2	Unpartitioned	Global	0.25	NA
f221c02b-8203-3de5-854a-97dfbd585698	cemappDtwRt	timePenalizedPairwiseSimilarity	linCorrSimilarity	NA	NA	0.5	mziDtwWorkerFactory	0.0	1.0	2	Unpartitioned	Global	0.25	NA
52b2081b-8345-30ac-9c98-dedcaf068c2f	cemappDtwRt	timePenalizedPairwiseSimilarity	linCorrSimilarity	NA	NA	2.5	mziDtwWorkerFactory	0.0	1.0	1	Unpartitioned	Global	0.25	NA
4d5a7700-0cc2-3e94-accc-1277ff18a91c	cemappDtwRt	timePenalizedPairwiseSimilarity	linCorrSimilarity	NA	NA	1.0	mziDtwWorkerFactory	0.0	1.0	2	Unpartitioned	Global	0.25	NA
30569c9d-97d2-30d9-a72a-de64074a3801	cemappDtwRt	timePenalizedPairwiseSimilarity	linCorrSimilarity	NA	NA	3.0	mziDtwWorkerFactory	0.0	2.25	1	Unpartitioned	Global	0.25	NA
6ba7165f-46bd-32b5-a13b-1ed1aeacf966	cemappDtwRt	timePenalizedPairwiseSimilarity	linCorrSimilarity	NA	NA	2.5	mziDtwWorkerFactory	0.0	1.0	2	Unpartitioned	Global	0.25	NA
40eeec2d-741c-33a8-9895-b748bf43266e	cemappDtwRt	timePenalizedPairwiseSimilarity	linCorrSimilarity	NA	NA	0.5	mziDtwWorkerFactory	0.0	2.0	2	Unpartitioned	Global	0.25	NA
f0cdc4b0-122a-38b6-aea8-80cfeca8f498	cemappDtwRt	timePenalizedPairwiseSimilarity	linCorrSimilarity	NA	NA	0.5	mziDtwWorkerFactory	0.0	2.25	2	Unpartitioned	Global	0.25	NA
8659c68f-817e-39f9-9857-c4d8601ea930	cemappDtwRt	timePenalizedPairwiseSimilarity	linCorrSimilarity	NA	NA	1.0	mziDtwWorkerFactory	0.0	2.25	2	Unpartitioned	Global	0.25	NA
d97b8cd9-2a51-3079-bbd8-6a3e597523fe	cemappDtwRt	timePenalizedPairwiseSimilarity	linCorrSimilarity	NA	NA	3.0	mziDtwWorkerFactory	0.0	1.0	2	Unpartitioned	Global	0.25	NA
683a8e68-bc5d-317e-91ef-3931d11e88e8	cemappDtwRt	timePenalizedPairwiseSimilarity	linCorrSimilarity	NA	NA	2.0	mziDtwWorkerFactory	0.0	2.25	2	Unpartitioned	Global	0.25	NA
341b6aef-5052-3317-b478-00b7d69e387d	cemappDtwRt	timePenalizedPairwiseSimilarity	linCorrSimilarity	NA	NA	1.0	mziDtwWorkerFactory	0.0	2.0	2	Unpartitioned	Global	0.25	NA
d9a3afa0-8985-37ca-9963-714ad69979a1	cemappDtwRt	timePenalizedPairwiseSimilarity	linCorrSimilarity	NA	NA	2.5	mziDtwWorkerFactory	0.0	2.25	2	Unpartitioned	Global	0.25	NA
d90b150d-ffb8-33b3-a0d9-24689e578ffa	cemappDtwRt	timePenalizedPairwiseSimilarity	linCorrSimilarity	NA	NA	3.0	mziDtwWorkerFactory	0.0	2.0	2	Unpartitioned	Global	0.25	NA
761ad685-d88e-34e9-ac3a-44971af1768b	cemappDtwRt	timePenalizedPairwiseSimilarity	linCorrSimilarity	NA	NA	3.0	mziDtwWorkerFactory	0.0	2.25	2	Unpartitioned	Global	0.25	NA
75e69d0c-9a2d-3b20-b2bc-85df748bcac4	cemappDtwRt	timePenalizedPairwiseSimilarity	linCorrSimilarity	NA	NA	2.0	mziDtwWorkerFactory	0.0	2.0	2	Unpartitioned	Global	0.25	NA
c0d985a8-15e1-3c05-a775-d4d44a7dbdfe	cemappDtwRt	timePenalizedPairwiseSimilarity	linCorrSimilarity	NA	NA	2.5	mziDtwWorkerFactory	0.0	2.0	2	Unpartitioned	Global	0.25	NA
ad14eb3a-6c80-3d1d-b685-d44954acb085	cemappDtwRt	timePenalizedPairwiseSimilarity	rankCorrSimilarity	NA	NA	2.0	mziDtwWorkerFactory	0.0	1.0	0	Unpartitioned	Global	0.1	NA
2b275568-d7d5-3e0f-a0cf-2e108a1aa061	cemappDtwRt	timePenalizedPairwiseSimilarity	rankCorrSimilarity	NA	NA	0.5	mziDtwWorkerFactory	0.0	1.0	0	Unpartitioned	Global	0.1	NA
f0fcf2db-1bd0-3cf8-bfe0-eba2601adb3b	cemappDtwRt	timePenalizedPairwiseSimilarity	rankCorrSimilarity	NA	NA	2.5	mziDtwWorkerFactory	0.0	1.0	0	Unpartitioned	Global	0.1	NA
7a73302f-d37b-36df-b0b0-0cbd929c8ce7	cemappDtwRt	timePenalizedPairwiseSimilarity	rankCorrSimilarity	NA	NA	3.0	mziDtwWorkerFactory	0.0	1.0	0	Unpartitioned	Global	0.1	NA
5867f72e-bd9b-3104-85e8-fa30918d0ef5	cemappDtwRt	timePenalizedPairwiseSimilarity	rankCorrSimilarity	NA	NA	1.0	mziDtwWorkerFactory	0.0	1.0	0	Unpartitioned	Global	0.1	NA
c64e69e8-f05d-34c9-a31f-385ba2466c3b	cemappDtwRt	timePenalizedPairwiseSimilarity	rankCorrSimilarity	NA	NA	3.0	mziDtwWorkerFactory	0.0	2.0	0	Unpartitioned	Global	0.1	NA
e48b08a7-ecde-36ac-b3d7-05d4952c909b	cemappDtwRt	timePenalizedPairwiseSimilarity	rankCorrSimilarity	NA	NA	0.5	mziDtwWorkerFactory	0.0	2.25	0	Unpartitioned	Global	0.1	NA
dbee875f-4004-3aa5-b0ba-dabba364149a	cemappDtwRt	timePenalizedPairwiseSimilarity	rankCorrSimilarity	NA	NA	2.0	mziDtwWorkerFactory	0.0	2.0	0	Unpartitioned	Global	0.1	NA
8a1c6074-b3d4-3b7d-aecc-ed3ff4198fd4	cemappDtwRt	timePenalizedPairwiseSimilarity	rankCorrSimilarity	NA	NA	2.5	mziDtwWorkerFactory	0.0	2.0	0	Unpartitioned	Global	0.1	NA
1c2ab970-9848-3292-85d9-b5b9f4a6539c	cemappDtwRt	timePenalizedPairwiseSimilarity	rankCorrSimilarity	NA	NA	1.0	mziDtwWorkerFactory	0.0	2.0	0	Unpartitioned	Global	0.1	NA
67036612-3dc0-3e66-a7cb-f57bf284b105	cemappDtwRt	timePenalizedPairwiseSimilarity	rankCorrSimilarity	NA	NA	0.5	mziDtwWorkerFactory	0.0	2.0	0	Unpartitioned	Global	0.1	NA
68f89164-59b9-33e6-8730-3d819c072401	cemappDtwRt	timePenalizedPairwiseSimilarity	rankCorrSimilarity	NA	NA	2.5	mziDtwWorkerFactory	0.0	1.0	1	Unpartitioned	Global	0.1	NA
44fca51b-43f0-380e-87cd-21b14c13ebdb	cemappDtwRt	timePenalizedPairwiseSimilarity	rankCorrSimilarity	NA	NA	2.5	mziDtwWorkerFactory	0.0	2.25	0	Unpartitioned	Global	0.1	NA
d32294a6-6aad-316d-96c6-fe8ad281f437	cemappDtwRt	timePenalizedPairwiseSimilarity	rankCorrSimilarity	NA	NA	3.0	mziDtwWorkerFactory	0.0	2.25	0	Unpartitioned	Global	0.1	NA
62cb73d8-d857-32cf-838b-fd9ec2d9cf82	cemappDtwRt	timePenalizedPairwiseSimilarity	rankCorrSimilarity	NA	NA	2.0	mziDtwWorkerFactory	0.0	2.25	0	Unpartitioned	Global	0.1	NA
c3b21b26-8b8b-303d-aa64-74190d111e93	cemappDtwRt	timePenalizedPairwiseSimilarity	rankCorrSimilarity	NA	NA	1.0	mziDtwWorkerFactory	0.0	2.25	0	Unpartitioned	Global	0.1	NA
db09f127-811d-362d-bff1-68fcb9d235b2	cemappDtwRt	timePenalizedPairwiseSimilarity	rankCorrSimilarity	NA	NA	1.0	mziDtwWorkerFactory	0.0	1.0	1	Unpartitioned	Global	0.1	NA
5f6933df-54e8-33d3-81ca-9445c315aba7	cemappDtwRt	timePenalizedPairwiseSimilarity	rankCorrSimilarity	NA	NA	0.5	mziDtwWorkerFactory	0.0	1.0	1	Unpartitioned	Global	0.1	NA
06cde9d3-933b-3c46-ba02-ce4a3e29894d	cemappDtwRt	timePenalizedPairwiseSimilarity	rankCorrSimilarity	NA	NA	2.0	mziDtwWorkerFactory	0.0	1.0	1	Unpartitioned	Global	0.1	NA
467c66aa-15eb-3710-bc8e-ed39f7bd8814	cemappDtwRt	timePenalizedPairwiseSimilarity	rankCorrSimilarity	NA	NA	2.5	mziDtwWorkerFactory	0.0	2.25	1	Unpartitioned	Global	0.1	NA
6da3b686-e44d-38e5-a2c4-4b7d6a4f5794	cemappDtwRt	timePenalizedPairwiseSimilarity	rankCorrSimilarity	NA	NA	1.0	mziDtwWorkerFactory	0.0	1.0	2	Unpartitioned	Global	0.1	NA
2a66f7bd-401b-3748-b8e9-1db44e96c942	cemappDtwRt	timePenalizedPairwiseSimilarity	rankCorrSimilarity	NA	NA	3.0	mziDtwWorkerFactory	0.0	1.0	2	Unpartitioned	Global	0.1	NA
c609eae1-299f-3db2-aae4-23d67668cdfa	cemappDtwRt	timePenalizedPairwiseSimilarity	rankCorrSimilarity	NA	NA	0.5	mziDtwWorkerFactory	0.0	2.0	2	Unpartitioned	Global	0.1	NA
7ab3e538-379f-3965-a660-b2ccc6bb07ae	cemappDtwRt	timePenalizedPairwiseSimilarity	rankCorrSimilarity	NA	NA	0.5	mziDtwWorkerFactory	0.0	2.25	2	Unpartitioned	Global	0.1	NA
699f2bbf-1c05-31f7-96ae-45f348ce1f78	cemappDtwRt	timePenalizedPairwiseSimilarity	rankCorrSimilarity	NA	NA	2.0	mziDtwWorkerFactory	0.0	2.25	1	Unpartitioned	Global	0.1	NA
65482b85-0795-39ba-8b49-4ec711db2b9e	cemappDtwRt	timePenalizedPairwiseSimilarity	rankCorrSimilarity	NA	NA	1.0	mziDtwWorkerFactory	0.0	2.0	2	Unpartitioned	Global	0.1	NA
2baa2357-2028-36f7-ab2f-b7071b75b663	cemappDtwRt	timePenalizedPairwiseSimilarity	rankCorrSimilarity	NA	NA	2.5	mziDtwWorkerFactory	0.0	2.25	2	Unpartitioned	Global	0.1	NA
cae14399-fae3-3dd9-a494-6c1ed550f687	cemappDtwRt	timePenalizedPairwiseSimilarity	rankCorrSimilarity	NA	NA	2.5	mziDtwWorkerFactory	0.0	2.0	2	Unpartitioned	Global	0.1	NA
2b160f35-f763-30e6-87f9-6d885fd9818a	cemappDtwRt	timePenalizedPairwiseSimilarity	rankCorrSimilarity	NA	NA	0.5	mziDtwWorkerFactory	0.0	2.25	1	Unpartitioned	Global	0.1	NA
7717c4b3-249c-319d-9c4d-8aba70bdd45c	cemappDtwRt	timePenalizedPairwiseSimilarity	rankCorrSimilarity	NA	NA	1.0	mziDtwWorkerFactory	0.0	2.0	1	Unpartitioned	Global	0.1	NA
ba0d173e-4f42-34cf-9e35-c510f3e5e3cf	cemappDtwRt	timePenalizedPairwiseSimilarity	rankCorrSimilarity	NA	NA	0.5	mziDtwWorkerFactory	0.0	2.0	1	Unpartitioned	Global	0.1	NA
80ce25c8-553f-3316-a41b-742ebbc6f901	cemappDtwRt	timePenalizedPairwiseSimilarity	rankCorrSimilarity	NA	NA	0.5	mziDtwWorkerFactory	0.0	1.0	2	Unpartitioned	Global	0.1	NA
90f9efa7-0aa0-3170-ab71-cfe1f909c848	cemappDtwRt	timePenalizedPairwiseSimilarity	rankCorrSimilarity	NA	NA	3.0	mziDtwWorkerFactory	0.0	2.0	2	Unpartitioned	Global	0.1	NA
190e9051-6fe3-3434-a723-415d485360a8	cemappDtwRt	timePenalizedPairwiseSimilarity	rankCorrSimilarity	NA	NA	2.0	mziDtwWorkerFactory	0.0	1.0	2	Unpartitioned	Global	0.1	NA
e2a59a21-f4c1-3a92-adfc-814d71a131cb	cemappDtwRt	timePenalizedPairwiseSimilarity	rankCorrSimilarity	NA	NA	1.0	mziDtwWorkerFactory	0.0	2.25	2	Unpartitioned	Global	0.1	NA
fba72bed-38ad-3b96-973c-6d4027e882c0	cemappDtwRt	timePenalizedPairwiseSimilarity	rankCorrSimilarity	NA	NA	3.0	mziDtwWorkerFactory	0.0	1.0	1	Unpartitioned	Global	0.1	NA
db0db1ed-6ec4-3eb8-9bd9-f06463a89030	cemappDtwRt	timePenalizedPairwiseSimilarity	rankCorrSimilarity	NA	NA	3.0	mziDtwWorkerFactory	0.0	2.0	1	Unpartitioned	Global	0.1	NA
2e5ef3d4-0297-3069-b62f-14678de8d72a	cemappDtwRt	timePenalizedPairwiseSimilarity	rankCorrSimilarity	NA	NA	2.0	mziDtwWorkerFactory	0.0	2.25	2	Unpartitioned	Global	0.1	NA
d5957f5b-e255-3183-a33a-4498b1c73176	cemappDtwRt	timePenalizedPairwiseSimilarity	rankCorrSimilarity	NA	NA	3.0	mziDtwWorkerFactory	0.0	2.25	2	Unpartitioned	Global	0.1	NA
6753deee-cfcf-35ed-9672-6014511d33a3	cemappDtwRt	timePenalizedPairwiseSimilarity	rankCorrSimilarity	NA	NA	2.5	mziDtwWorkerFactory	0.0	1.0	2	Unpartitioned	Global	0.1	NA
9e16df3f-f812-3243-af33-8200c4a08d46	cemappDtwRt	timePenalizedPairwiseSimilarity	rankCorrSimilarity	NA	NA	2.0	mziDtwWorkerFactory	0.0	2.0	1	Unpartitioned	Global	0.1	NA
c1156b6b-74ea-32a0-a0e9-76a2f145f617	cemappDtwRt	timePenalizedPairwiseSimilarity	rankCorrSimilarity	NA	NA	2.5	mziDtwWorkerFactory	0.0	2.0	1	Unpartitioned	Global	0.1	NA
600f039d-fd3a-3b4f-b72a-19823276a178	cemappDtwRt	timePenalizedPairwiseSimilarity	rankCorrSimilarity	NA	NA	1.0	mziDtwWorkerFactory	0.0	2.25	1	Unpartitioned	Global	0.1	NA
2b90fbce-68e2-3c77-bcfe-0adf9023a94e	cemappDtwRt	timePenalizedPairwiseSimilarity	rankCorrSimilarity	NA	NA	2.0	mziDtwWorkerFactory	0.0	2.0	2	Unpartitioned	Global	0.1	NA
e3454570-3949-320f-9a0c-b9c5872c224c	cemappDtwRt	timePenalizedPairwiseSimilarity	rankCorrSimilarity	NA	NA	3.0	mziDtwWorkerFactory	0.0	2.25	1	Unpartitioned	Global	0.1	NA
127c6966-d7df-30be-8703-d60a4906b278	cemappDtwRt	timePenalizedPairwiseSimilarity	lpSimilarity	NA	NA	0.5	mziDtwWorkerFactory	0.0	1.0	0	Unpartitioned	Global	0.1	NA
af0f4b52-b842-3ce8-ba11-a180c8b21782	cemappDtwRt	timePenalizedPairwiseSimilarity	lpSimilarity	NA	NA	1.0	mziDtwWorkerFactory	0.0	1.0	0	Unpartitioned	Global	0.1	NA
3ad368f6-3dfb-3eb3-a3d1-36a9a06de203	cemappDtwRt	timePenalizedPairwiseSimilarity	lpSimilarity	NA	NA	2.0	mziDtwWorkerFactory	0.0	1.0	0	Unpartitioned	Global	0.1	NA
4b87d3af-ff09-3ca4-9429-b27fa292eee2	cemappDtwRt	timePenalizedPairwiseSimilarity	lpSimilarity	NA	NA	2.5	mziDtwWorkerFactory	0.0	1.0	0	Unpartitioned	Global	0.1	NA
1a6fa3a8-9c0c-3f5e-a68e-35ba89411888	cemappDtwRt	timePenalizedPairwiseSimilarity	lpSimilarity	NA	NA	3.0	mziDtwWorkerFactory	0.0	1.0	0	Unpartitioned	Global	0.1	NA
17fd0839-a99d-3704-82a7-31da5975e126	cemappDtwRt	timePenalizedPairwiseSimilarity	lpSimilarity	NA	NA	0.5	mziDtwWorkerFactory	0.0	2.0	0	Unpartitioned	Global	0.1	NA
844676ba-a3ef-3fb4-8a1d-f31c48273680	cemappDtwRt	timePenalizedPairwiseSimilarity	lpSimilarity	NA	NA	1.0	mziDtwWorkerFactory	0.0	2.0	0	Unpartitioned	Global	0.1	NA
64562c4a-3dc9-34e4-8aa9-a27e56c555c6	cemappDtwRt	timePenalizedPairwiseSimilarity	lpSimilarity	NA	NA	2.0	mziDtwWorkerFactory	0.0	2.0	0	Unpartitioned	Global	0.1	NA
c179b13b-1a52-3d46-b7d8-3f04d35b44eb	cemappDtwRt	timePenalizedPairwiseSimilarity	lpSimilarity	NA	NA	2.5	mziDtwWorkerFactory	0.0	2.0	0	Unpartitioned	Global	0.1	NA
43bbe404-d3ed-388b-ab5b-38461aec91bd	cemappDtwRt	timePenalizedPairwiseSimilarity	lpSimilarity	NA	NA	3.0	mziDtwWorkerFactory	0.0	2.0	0	Unpartitioned	Global	0.1	NA
1e25a056-b261-3116-9aed-715e922776ad	cemappDtwRt	timePenalizedPairwiseSimilarity	lpSimilarity	NA	NA	0.5	mziDtwWorkerFactory	0.0	2.25	0	Unpartitioned	Global	0.1	NA
46a23e29-ed7b-313f-8dfd-c81205cbe454	cemappDtwRt	timePenalizedPairwiseSimilarity	lpSimilarity	NA	NA	2.0	mziDtwWorkerFactory	0.0	2.25	0	Unpartitioned	Global	0.1	NA
33e96f97-500f-3f76-ad6f-44baa6ccf0c7	cemappDtwRt	timePenalizedPairwiseSimilarity	lpSimilarity	NA	NA	3.0	mziDtwWorkerFactory	0.0	2.25	0	Unpartitioned	Global	0.1	NA
91567b2b-126f-3916-a516-3173645f0ada	cemappDtwRt	timePenalizedPairwiseSimilarity	lpSimilarity	NA	NA	1.0	mziDtwWorkerFactory	0.0	2.25	0	Unpartitioned	Global	0.1	NA
ebaa2c73-c795-383e-b6cc-e78f078531d1	cemappDtwRt	timePenalizedPairwiseSimilarity	lpSimilarity	NA	NA	0.5	mziDtwWorkerFactory	0.0	1.0	1	Unpartitioned	Global	0.1	NA
7cee7f0b-57ab-3f60-abb8-7c083a321530	cemappDtwRt	timePenalizedPairwiseSimilarity	lpSimilarity	NA	NA	2.5	mziDtwWorkerFactory	0.0	2.25	0	Unpartitioned	Global	0.1	NA
b992e3ef-4f8b-38a3-b3ac-0960fa334360	cemappDtwRt	timePenalizedPairwiseSimilarity	lpSimilarity	NA	NA	1.0	mziDtwWorkerFactory	0.0	1.0	1	Unpartitioned	Global	0.1	NA
69b1c4f6-3b7a-3128-a8a6-730c859222df	cemappDtwRt	timePenalizedPairwiseSimilarity	lpSimilarity	NA	NA	2.0	mziDtwWorkerFactory	0.0	1.0	1	Unpartitioned	Global	0.1	NA
b4aa8276-23ef-3427-b650-460f8ef93ca3	cemappDtwRt	timePenalizedPairwiseSimilarity	lpSimilarity	NA	NA	2.5	mziDtwWorkerFactory	0.0	1.0	1	Unpartitioned	Global	0.1	NA
c50493bf-94d5-321e-9e0c-b5845ebf7010	cemappDtwRt	timePenalizedPairwiseSimilarity	lpSimilarity	NA	NA	3.0	mziDtwWorkerFactory	0.0	1.0	1	Unpartitioned	Global	0.1	NA
3c0d51cd-e742-3e48-b984-e31270b04106	cemappDtwRt	timePenalizedPairwiseSimilarity	lpSimilarity	NA	NA	0.5	mziDtwWorkerFactory	0.0	2.0	1	Unpartitioned	Global	0.1	NA
5895a5c3-ed14-3460-b1f8-d6c249b461b5	cemappDtwRt	timePenalizedPairwiseSimilarity	lpSimilarity	NA	NA	1.0	mziDtwWorkerFactory	0.0	2.0	1	Unpartitioned	Global	0.1	NA
2c6301d2-f456-3380-9793-7117be1b05eb	cemappDtwRt	timePenalizedPairwiseSimilarity	lpSimilarity	NA	NA	2.0	mziDtwWorkerFactory	0.0	2.0	1	Unpartitioned	Global	0.1	NA
0365d599-4364-31cb-9ba9-915c3bb1cd99	cemappDtwRt	timePenalizedPairwiseSimilarity	lpSimilarity	NA	NA	3.0	mziDtwWorkerFactory	0.0	2.0	1	Unpartitioned	Global	0.1	NA
b91147b6-ecd5-3c5e-a545-b3a1810c1053	cemappDtwRt	timePenalizedPairwiseSimilarity	lpSimilarity	NA	NA	2.5	mziDtwWorkerFactory	0.0	2.0	1	Unpartitioned	Global	0.1	NA
e45e5492-60e8-365e-a958-abfae71c362d	cemappDtwRt	timePenalizedPairwiseSimilarity	lpSimilarity	NA	NA	0.5	mziDtwWorkerFactory	0.0	2.25	1	Unpartitioned	Global	0.1	NA
e847f69d-f0cb-3edc-8773-249604932f9c	cemappDtwRt	timePenalizedPairwiseSimilarity	lpSimilarity	NA	NA	1.0	mziDtwWorkerFactory	0.0	2.25	1	Unpartitioned	Global	0.1	NA
86e09607-0e79-3393-9c88-8d175c5bbfe5	cemappDtwRt	timePenalizedPairwiseSimilarity	lpSimilarity	NA	NA	2.0	mziDtwWorkerFactory	0.0	2.25	1	Unpartitioned	Global	0.1	NA
6f5e1efe-b713-39e6-aca5-9aa881843979	cemappDtwRt	timePenalizedPairwiseSimilarity	lpSimilarity	NA	NA	2.5	mziDtwWorkerFactory	0.0	2.25	1	Unpartitioned	Global	0.1	NA
6a79ea50-acd7-33f9-acee-4a39695b4226	cemappDtwRt	timePenalizedPairwiseSimilarity	lpSimilarity	NA	NA	3.0	mziDtwWorkerFactory	0.0	2.25	1	Unpartitioned	Global	0.1	NA
1c1cd1a0-eb36-38a8-a68a-beed80c9920a	cemappDtwRt	timePenalizedPairwiseSimilarity	lpSimilarity	NA	NA	0.5	mziDtwWorkerFactory	0.0	1.0	2	Unpartitioned	Global	0.1	NA
dab0e0d4-ba79-3fba-9c7c-b8db99119652	cemappDtwRt	timePenalizedPairwiseSimilarity	lpSimilarity	NA	NA	1.0	mziDtwWorkerFactory	0.0	1.0	2	Unpartitioned	Global	0.1	NA
e3cc6089-0059-3b35-9a23-a62a6b63d0f2	cemappDtwRt	timePenalizedPairwiseSimilarity	lpSimilarity	NA	NA	2.0	mziDtwWorkerFactory	0.0	1.0	2	Unpartitioned	Global	0.1	NA
929baf1b-75ed-3e59-9225-1a83d926c5f1	cemappDtwRt	timePenalizedPairwiseSimilarity	lpSimilarity	NA	NA	2.5	mziDtwWorkerFactory	0.0	1.0	2	Unpartitioned	Global	0.1	NA
670c97b5-fdce-344d-be60-a5982e6f66c4	cemappDtwRt	timePenalizedPairwiseSimilarity	lpSimilarity	NA	NA	3.0	mziDtwWorkerFactory	0.0	1.0	2	Unpartitioned	Global	0.1	NA
bcb91604-7e2f-3f45-b487-3c5a61f96665	cemappDtwRt	timePenalizedPairwiseSimilarity	lpSimilarity	NA	NA	0.5	mziDtwWorkerFactory	0.0	2.0	2	Unpartitioned	Global	0.1	NA
a3d1890a-a1c3-3cb0-80cf-8862d11f565f	cemappDtwRt	timePenalizedPairwiseSimilarity	lpSimilarity	NA	NA	1.0	mziDtwWorkerFactory	0.0	2.0	2	Unpartitioned	Global	0.1	NA
1593608f-574e-31b8-851e-c4f54465fd7a	cemappDtwRt	timePenalizedPairwiseSimilarity	lpSimilarity	NA	NA	2.0	mziDtwWorkerFactory	0.0	2.0	2	Unpartitioned	Global	0.1	NA
f566bbc6-6b7e-3688-b5d1-d7948d3b6bbf	cemappDtwRt	timePenalizedPairwiseSimilarity	lpSimilarity	NA	NA	3.0	mziDtwWorkerFactory	0.0	2.0	2	Unpartitioned	Global	0.1	NA
7b7cd1ec-350d-34d6-a739-a43c0fc39f7c	cemappDtwRt	timePenalizedPairwiseSimilarity	lpSimilarity	NA	NA	2.5	mziDtwWorkerFactory	0.0	2.0	2	Unpartitioned	Global	0.1	NA
794ac735-f233-3ffe-9854-eb0df3f480c3	cemappDtwRt	timePenalizedPairwiseSimilarity	lpSimilarity	NA	NA	0.5	mziDtwWorkerFactory	0.0	2.25	2	Unpartitioned	Global	0.1	NA
e0a1393f-0a7f-39bc-b2a3-4bfaccb5eccc	cemappDtwRt	timePenalizedPairwiseSimilarity	lpSimilarity	NA	NA	1.0	mziDtwWorkerFactory	0.0	2.25	2	Unpartitioned	Global	0.1	NA
bb42e0b7-7655-3902-be05-935a757c30c4	cemappDtwRt	timePenalizedPairwiseSimilarity	lpSimilarity	NA	NA	2.0	mziDtwWorkerFactory	0.0	2.25	2	Unpartitioned	Global	0.1	NA
5c7571ee-602e-3eec-a72b-cc862c5cf767	cemappDtwRt	timePenalizedPairwiseSimilarity	lpSimilarity	NA	NA	2.5	mziDtwWorkerFactory	0.0	2.25	2	Unpartitioned	Global	0.1	NA
c9db6d79-15ee-38cf-abbd-293a771e5cd9	cemappDtwRt	timePenalizedPairwiseSimilarity	lpSimilarity	NA	NA	3.0	mziDtwWorkerFactory	0.0	2.25	2	Unpartitioned	Global	0.1	NA
19755278-07de-374c-875e-6be0248588e3	cemappDtwRt	timePenalizedPairwiseSimilarity	lpSimilarity	NA	NA	0.5	mziDtwWorkerFactory	0.0	1.0	0	Unpartitioned	Global	0.25	NA
241f4859-2490-39e9-940b-0398bbfb2e8e	cemappDtwRt	timePenalizedPairwiseSimilarity	lpSimilarity	NA	NA	1.0	mziDtwWorkerFactory	0.0	1.0	0	Unpartitioned	Global	0.25	NA
88ce6f7d-cec5-344e-be6c-898f62b50904	cemappDtwRt	timePenalizedPairwiseSimilarity	lpSimilarity	NA	NA	2.0	mziDtwWorkerFactory	0.0	1.0	0	Unpartitioned	Global	0.25	NA
2c4931d1-a210-3f00-86de-5936c305b4c0	cemappDtwRt	timePenalizedPairwiseSimilarity	lpSimilarity	NA	NA	2.5	mziDtwWorkerFactory	0.0	1.0	0	Unpartitioned	Global	0.25	NA
934727b1-55da-3ee0-8bd2-86cf8e5c402a	cemappDtwRt	timePenalizedPairwiseSimilarity	lpSimilarity	NA	NA	3.0	mziDtwWorkerFactory	0.0	1.0	0	Unpartitioned	Global	0.25	NA
7ebe78f2-95c5-323d-99c2-9ad74ad1fbc9	cemappDtwRt	timePenalizedPairwiseSimilarity	lpSimilarity	NA	NA	0.5	mziDtwWorkerFactory	0.0	2.0	0	Unpartitioned	Global	0.25	NA
e6d77a0d-6547-3e95-b6e4-c542baed624e	cemappDtwRt	timePenalizedPairwiseSimilarity	lpSimilarity	NA	NA	1.0	mziDtwWorkerFactory	0.0	2.0	0	Unpartitioned	Global	0.25	NA
6522be87-a808-3322-a1fd-586d279f3f27	cemappDtwRt	timePenalizedPairwiseSimilarity	lpSimilarity	NA	NA	2.0	mziDtwWorkerFactory	0.0	2.0	0	Unpartitioned	Global	0.25	NA
2d1a1a34-54de-30e9-87be-f764cc0052c3	cemappDtwRt	timePenalizedPairwiseSimilarity	rankCorrSimilarity	NA	NA	3.0	mziDtwWorkerFactory	0.0	1.0	0	Unpartitioned	Global	0.25	NA
e7b41d85-61e0-3a35-b644-dad42bf77a39	cemappDtwRt	timePenalizedPairwiseSimilarity	rankCorrSimilarity	NA	NA	2.5	mziDtwWorkerFactory	0.0	1.0	0	Unpartitioned	Global	0.25	NA
cc72bc17-d0d8-31b3-9cc4-103c6f130a88	cemappDtwRt	timePenalizedPairwiseSimilarity	lpSimilarity	NA	NA	2.5	mziDtwWorkerFactory	0.0	2.0	0	Unpartitioned	Global	0.25	NA
7db02636-ff2a-3d53-bef0-c6f084f064c3	cemappDtwRt	timePenalizedPairwiseSimilarity	lpSimilarity	NA	NA	3.0	mziDtwWorkerFactory	0.0	2.0	0	Unpartitioned	Global	0.25	NA
96ebc023-a210-3b6b-a66b-ceda1d204615	cemappDtwRt	timePenalizedPairwiseSimilarity	rankCorrSimilarity	NA	NA	2.0	mziDtwWorkerFactory	0.0	1.0	0	Unpartitioned	Global	0.25	NA
032723c1-a3a1-345c-9b9a-3262c0fb971b	cemappDtwRt	timePenalizedPairwiseSimilarity	lpSimilarity	NA	NA	0.5	mziDtwWorkerFactory	0.0	2.25	0	Unpartitioned	Global	0.25	NA
08f4c696-8d9e-37b9-b97b-ca33f8ed4d8a	cemappDtwRt	timePenalizedPairwiseSimilarity	rankCorrSimilarity	NA	NA	0.5	mziDtwWorkerFactory	0.0	1.0	0	Unpartitioned	Global	0.25	NA
8edd1b1e-dc6b-342b-b463-8adb31ccc38c	cemappDtwRt	timePenalizedPairwiseSimilarity	lpSimilarity	NA	NA	1.0	mziDtwWorkerFactory	0.0	2.25	0	Unpartitioned	Global	0.25	NA
6b4f0019-d8b4-3443-b7fb-5f7fe63bf0d6	cemappDtwRt	timePenalizedPairwiseSimilarity	rankCorrSimilarity	NA	NA	1.0	mziDtwWorkerFactory	0.0	1.0	0	Unpartitioned	Global	0.25	NA
2a53010b-a2a3-343a-9224-2d042a051a2d	cemappDtwRt	timePenalizedPairwiseSimilarity	lpSimilarity	NA	NA	2.5	mziDtwWorkerFactory	0.0	2.25	0	Unpartitioned	Global	0.25	NA
7445a8d8-9ab2-37cd-af14-7505899353b8	cemappDtwRt	timePenalizedPairwiseSimilarity	lpSimilarity	NA	NA	3.0	mziDtwWorkerFactory	0.0	2.25	0	Unpartitioned	Global	0.25	NA
0bd34614-b025-39d7-8aac-02eac3bfddc6	cemappDtwRt	timePenalizedPairwiseSimilarity	lpSimilarity	NA	NA	0.5	mziDtwWorkerFactory	0.0	1.0	1	Unpartitioned	Global	0.25	NA
adde216c-1f96-303d-a29d-2a304ecb95d5	cemappDtwRt	timePenalizedPairwiseSimilarity	lpSimilarity	NA	NA	1.0	mziDtwWorkerFactory	0.0	1.0	1	Unpartitioned	Global	0.25	NA
80c6ec89-87bf-3008-b0e0-c964919e7582	cemappDtwRt	timePenalizedPairwiseSimilarity	lpSimilarity	NA	NA	2.0	mziDtwWorkerFactory	0.0	1.0	1	Unpartitioned	Global	0.25	NA
888e6496-5984-3524-b780-4619322054a8	cemappDtwRt	timePenalizedPairwiseSimilarity	lpSimilarity	NA	NA	2.5	mziDtwWorkerFactory	0.0	1.0	1	Unpartitioned	Global	0.25	NA
8f0b5dd9-4c4e-343d-a6ce-d572021df0de	cemappDtwRt	timePenalizedPairwiseSimilarity	lpSimilarity	NA	NA	3.0	mziDtwWorkerFactory	0.0	1.0	1	Unpartitioned	Global	0.25	NA
d0255cc5-816d-323b-aab1-910ea28fbfa1	cemappDtwRt	timePenalizedPairwiseSimilarity	lpSimilarity	NA	NA	0.5	mziDtwWorkerFactory	0.0	2.0	1	Unpartitioned	Global	0.25	NA
023ebfad-72d7-380f-82e2-26c29db45612	cemappDtwRt	timePenalizedPairwiseSimilarity	lpSimilarity	NA	NA	1.0	mziDtwWorkerFactory	0.0	2.0	1	Unpartitioned	Global	0.25	NA
52e12c3e-37ef-360e-ad5d-883345b5cc4a	cemappDtwRt	timePenalizedPairwiseSimilarity	lpSimilarity	NA	NA	2.0	mziDtwWorkerFactory	0.0	2.0	1	Unpartitioned	Global	0.25	NA
c71b50ae-229e-3abf-b963-c7e94b840939	cemappDtwRt	timePenalizedPairwiseSimilarity	lpSimilarity	NA	NA	2.5	mziDtwWorkerFactory	0.0	2.0	1	Unpartitioned	Global	0.25	NA
683f30be-f0ae-3fa6-8a43-ad1b5a25e16d	cemappDtwRt	timePenalizedPairwiseSimilarity	lpSimilarity	NA	NA	3.0	mziDtwWorkerFactory	0.0	2.0	1	Unpartitioned	Global	0.25	NA
90a62d94-def8-357e-88e8-b51b44f6dd3c	cemappDtwRt	timePenalizedPairwiseSimilarity	lpSimilarity	NA	NA	0.5	mziDtwWorkerFactory	0.0	2.25	1	Unpartitioned	Global	0.25	NA
5970ba65-1a39-38c1-9a14-b6c4fb1fe088	cemappDtwRt	timePenalizedPairwiseSimilarity	lpSimilarity	NA	NA	1.0	mziDtwWorkerFactory	0.0	2.25	1	Unpartitioned	Global	0.25	NA
f96d8cc1-f200-3cf2-8e64-5bdd28b8386b	cemappDtwRt	timePenalizedPairwiseSimilarity	lpSimilarity	NA	NA	2.0	mziDtwWorkerFactory	0.0	2.25	1	Unpartitioned	Global	0.25	NA
eccf822c-1596-3a5f-b797-744332be8864	cemappDtwRt	timePenalizedPairwiseSimilarity	lpSimilarity	NA	NA	2.5	mziDtwWorkerFactory	0.0	2.25	1	Unpartitioned	Global	0.25	NA
96c40d65-5d22-3622-ad22-2716759aa566	cemappDtwRt	timePenalizedPairwiseSimilarity	lpSimilarity	NA	NA	3.0	mziDtwWorkerFactory	0.0	2.25	1	Unpartitioned	Global	0.25	NA
d7e78917-f4cf-3d02-8577-4b102fbf4240	cemappDtwRt	timePenalizedPairwiseSimilarity	lpSimilarity	NA	NA	0.5	mziDtwWorkerFactory	0.0	1.0	2	Unpartitioned	Global	0.25	NA
e870eee0-c22f-3eb4-9afb-7b0ad7ab8650	cemappDtwRt	timePenalizedPairwiseSimilarity	lpSimilarity	NA	NA	1.0	mziDtwWorkerFactory	0.0	1.0	2	Unpartitioned	Global	0.25	NA
a44f3693-3fb7-30ef-81ee-615e09b61546	cemappDtwRt	timePenalizedPairwiseSimilarity	lpSimilarity	NA	NA	2.0	mziDtwWorkerFactory	0.0	1.0	2	Unpartitioned	Global	0.25	NA
a50d7cf8-51d3-3a0e-9bec-396abd6f351a	cemappDtwRt	timePenalizedPairwiseSimilarity	lpSimilarity	NA	NA	2.5	mziDtwWorkerFactory	0.0	1.0	2	Unpartitioned	Global	0.25	NA
fd562f51-2f91-321c-98e9-9aad9d549d47	cemappDtwRt	timePenalizedPairwiseSimilarity	lpSimilarity	NA	NA	3.0	mziDtwWorkerFactory	0.0	1.0	2	Unpartitioned	Global	0.25	NA
226d3c40-7e9b-31cd-9e4d-dbc7457e0e75	cemappDtwRt	timePenalizedPairwiseSimilarity	lpSimilarity	NA	NA	0.5	mziDtwWorkerFactory	0.0	2.0	2	Unpartitioned	Global	0.25	NA
2f519bd8-85ae-3dcb-9c27-6094053ff7fd	cemappDtwRt	timePenalizedPairwiseSimilarity	lpSimilarity	NA	NA	1.0	mziDtwWorkerFactory	0.0	2.0	2	Unpartitioned	Global	0.25	NA
6c1fe9b7-51de-373a-a112-104a4c7206a4	cemappDtwRt	timePenalizedPairwiseSimilarity	lpSimilarity	NA	NA	2.0	mziDtwWorkerFactory	0.0	2.0	2	Unpartitioned	Global	0.25	NA
55cb319a-37fd-30f4-931e-a71d23fb708c	cemappDtwRt	timePenalizedPairwiseSimilarity	lpSimilarity	NA	NA	2.5	mziDtwWorkerFactory	0.0	2.0	2	Unpartitioned	Global	0.25	NA
604d3017-beb3-3b7b-9c25-ec9609c6cf02	cemappDtwRt	timePenalizedPairwiseSimilarity	lpSimilarity	NA	NA	3.0	mziDtwWorkerFactory	0.0	2.0	2	Unpartitioned	Global	0.25	NA
796ff3c1-3934-3d67-9983-328a1209f83a	cemappDtwRt	timePenalizedPairwiseSimilarity	lpSimilarity	NA	NA	0.5	mziDtwWorkerFactory	0.0	2.25	2	Unpartitioned	Global	0.25	NA
d1e7651a-ef3d-375c-8918-92d55a80474b	cemappDtwRt	timePenalizedPairwiseSimilarity	lpSimilarity	NA	NA	1.0	mziDtwWorkerFactory	0.0	2.25	2	Unpartitioned	Global	0.25	NA
4a868fd1-adeb-37f9-b458-4664072686b4	cemappDtwRt	timePenalizedPairwiseSimilarity	lpSimilarity	NA	NA	2.0	mziDtwWorkerFactory	0.0	2.25	2	Unpartitioned	Global	0.25	NA
eae4ba0c-e6b2-3f55-9c64-00770102282b	cemappDtwRt	timePenalizedPairwiseSimilarity	lpSimilarity	NA	NA	2.5	mziDtwWorkerFactory	0.0	2.25	2	Unpartitioned	Global	0.25	NA
b0b3cafc-34f4-3c52-98c3-0f2d0673bd62	cemappDtwRt	timePenalizedPairwiseSimilarity	lpSimilarity	NA	NA	3.0	mziDtwWorkerFactory	0.0	2.25	2	Unpartitioned	Global	0.25	NA
6ac2d12d-a635-34c0-9f37-ee5cfdfa81f4	cemappDtwRt	timePenalizedPairwiseSimilarity	rankCorrSimilarity	NA	NA	0.5	mziDtwWorkerFactory	0.0	2.0	0	Unpartitioned	Global	0.25	NA
a0c7c814-d657-34c0-804b-fd3e2af80523	cemappDtwRt	timePenalizedPairwiseSimilarity	rankCorrSimilarity	NA	NA	2.5	mziDtwWorkerFactory	0.0	2.0	0	Unpartitioned	Global	0.25	NA
3b74f38a-f4c1-3285-b54f-0c06a783dd02	cemappDtwRt	timePenalizedPairwiseSimilarity	rankCorrSimilarity	NA	NA	3.0	mziDtwWorkerFactory	0.0	2.0	0	Unpartitioned	Global	0.25	NA
23488312-ea3f-3464-aa0e-35ecd08ef5b7	cemappDtwRt	timePenalizedPairwiseSimilarity	rankCorrSimilarity	NA	NA	2.0	mziDtwWorkerFactory	0.0	2.0	0	Unpartitioned	Global	0.25	NA
e829cc8b-e612-3834-ab77-9c36a5645c48	cemappDtwRt	timePenalizedPairwiseSimilarity	rankCorrSimilarity	NA	NA	0.5	mziDtwWorkerFactory	0.0	2.25	0	Unpartitioned	Global	0.25	NA
379b7883-15ab-332c-9063-c3a0b419942c	cemappDtwRt	timePenalizedPairwiseSimilarity	rankCorrSimilarity	NA	NA	2.0	mziDtwWorkerFactory	0.0	2.25	0	Unpartitioned	Global	0.25	NA
77955cfe-20ac-3ac0-b89a-b1b7fde1919d	cemappDtwRt	timePenalizedPairwiseSimilarity	rankCorrSimilarity	NA	NA	0.5	mziDtwWorkerFactory	0.0	1.0	1	Unpartitioned	Global	0.25	NA
9aac4ee8-4e81-3761-872d-19d3db95aa59	cemappDtwRt	timePenalizedPairwiseSimilarity	rankCorrSimilarity	NA	NA	1.0	mziDtwWorkerFactory	0.0	2.0	0	Unpartitioned	Global	0.25	NA
1ddbaa89-fe1e-3c9c-b0a3-feeecbce5e73	cemappDtwRt	timePenalizedPairwiseSimilarity	rankCorrSimilarity	NA	NA	1.0	mziDtwWorkerFactory	0.0	1.0	1	Unpartitioned	Global	0.25	NA
b73e9bcb-a303-397c-9a95-da7467066e2e	cemappDtwRt	timePenalizedPairwiseSimilarity	rankCorrSimilarity	NA	NA	0.5	mziDtwWorkerFactory	0.0	2.0	1	Unpartitioned	Global	0.25	NA
ee6403cc-236e-3155-9e53-54212974c63b	cemappDtwRt	timePenalizedPairwiseSimilarity	rankCorrSimilarity	NA	NA	2.0	mziDtwWorkerFactory	0.0	1.0	1	Unpartitioned	Global	0.25	NA
af06b289-6c0b-34bb-8e68-f098b50fe5d0	cemappDtwRt	timePenalizedPairwiseSimilarity	rankCorrSimilarity	NA	NA	3.0	mziDtwWorkerFactory	0.0	1.0	1	Unpartitioned	Global	0.25	NA
2e524b18-0c22-33b2-90c8-1db49546c676	cemappDtwRt	timePenalizedPairwiseSimilarity	rankCorrSimilarity	NA	NA	1.0	mziDtwWorkerFactory	0.0	2.25	0	Unpartitioned	Global	0.25	NA
1348dfb8-27ca-3ec4-a4a6-8952438d52af	cemappDtwRt	timePenalizedPairwiseSimilarity	rankCorrSimilarity	NA	NA	2.5	mziDtwWorkerFactory	0.0	2.25	0	Unpartitioned	Global	0.25	NA
99ab5bf5-4e45-3e2a-915a-9cd0872e1eee	cemappDtwRt	timePenalizedPairwiseSimilarity	rankCorrSimilarity	NA	NA	3.0	mziDtwWorkerFactory	0.0	2.25	0	Unpartitioned	Global	0.25	NA
f1df4554-8ec4-35cb-8832-803a31d2a66e	cemappDtwRt	timePenalizedPairwiseSimilarity	rankCorrSimilarity	NA	NA	1.0	mziDtwWorkerFactory	0.0	2.0	1	Unpartitioned	Global	0.25	NA
01d22cb6-4072-3c5d-ae44-c6ef7613af40	cemappDtwRt	timePenalizedPairwiseSimilarity	rankCorrSimilarity	NA	NA	2.5	mziDtwWorkerFactory	0.0	1.0	1	Unpartitioned	Global	0.25	NA
0e3f292f-a24c-3c8e-b309-e470010039da	cemappDtwRt	timePenalizedPairwiseSimilarity	rankCorrSimilarity	NA	NA	2.0	mziDtwWorkerFactory	0.0	2.0	1	Unpartitioned	Global	0.25	NA
8b88fd37-a4c7-369f-93ca-656d49a27cf2	cemappDtwRt	timePenalizedPairwiseSimilarity	rankCorrSimilarity	NA	NA	3.0	mziDtwWorkerFactory	0.0	2.0	1	Unpartitioned	Global	0.25	NA
0893e0d3-24a4-3f2b-a64d-943da4d0697a	cemappDtwRt	timePenalizedPairwiseSimilarity	rankCorrSimilarity	NA	NA	0.5	mziDtwWorkerFactory	0.0	1.0	2	Unpartitioned	Global	0.25	NA
ef9fa656-2fee-31f0-a457-bf3cd7872e8c	cemappDtwRt	timePenalizedPairwiseSimilarity	rankCorrSimilarity	NA	NA	1.0	mziDtwWorkerFactory	0.0	2.25	1	Unpartitioned	Global	0.25	NA
8f3d4747-f68a-361d-9976-44201a4f9bdf	cemappDtwRt	timePenalizedPairwiseSimilarity	rankCorrSimilarity	NA	NA	2.0	mziDtwWorkerFactory	0.0	2.25	1	Unpartitioned	Global	0.25	NA
f910c01a-7ff4-32f9-af3b-fae7dca21ccb	cemappDtwRt	timePenalizedPairwiseSimilarity	rankCorrSimilarity	NA	NA	2.5	mziDtwWorkerFactory	0.0	2.25	1	Unpartitioned	Global	0.25	NA
50a2f60a-83cc-3dc8-9161-bcbef9053339	cemappDtwRt	timePenalizedPairwiseSimilarity	rankCorrSimilarity	NA	NA	3.0	mziDtwWorkerFactory	0.0	1.0	2	Unpartitioned	Global	0.25	NA
3ed3e7ee-d8ae-3526-83e6-8394dadf2c8d	cemappDtwRt	timePenalizedPairwiseSimilarity	rankCorrSimilarity	NA	NA	2.5	mziDtwWorkerFactory	0.0	2.0	1	Unpartitioned	Global	0.25	NA
5ecb2964-68c3-3500-90e7-a0dad89f017d	cemappDtwRt	timePenalizedPairwiseSimilarity	rankCorrSimilarity	NA	NA	1.0	mziDtwWorkerFactory	0.0	1.0	2	Unpartitioned	Global	0.25	NA
bc2e2e4f-4eae-3e88-bcb8-209bd1f03de4	cemappDtwRt	timePenalizedPairwiseSimilarity	rankCorrSimilarity	NA	NA	0.5	mziDtwWorkerFactory	0.0	2.25	1	Unpartitioned	Global	0.25	NA
136b462d-f298-3c09-b8b5-9d59d5265976	cemappDtwRt	timePenalizedPairwiseSimilarity	rankCorrSimilarity	NA	NA	0.5	mziDtwWorkerFactory	0.0	2.25	2	Unpartitioned	Global	0.25	NA
bc14c894-05f1-3db4-8422-9833d0ecf1dc	cemappDtwRt	timePenalizedPairwiseSimilarity	rankCorrSimilarity	NA	NA	1.0	mziDtwWorkerFactory	0.0	2.0	2	Unpartitioned	Global	0.25	NA
5bc71861-92c2-38af-86bc-9b4a7b8640c2	cemappDtwRt	timePenalizedPairwiseSimilarity	rankCorrSimilarity	NA	NA	2.5	mziDtwWorkerFactory	0.0	2.25	2	Unpartitioned	Global	0.25	NA
2bbb8c38-50dc-3b91-8ca1-8617254ee292	cemappDtwRt	timePenalizedPairwiseSimilarity	rankCorrSimilarity	NA	NA	3.0	mziDtwWorkerFactory	0.0	2.25	1	Unpartitioned	Global	0.25	NA
df7abedd-1f51-3ed4-9e19-b39186b63a97	cemappDtwRt	timePenalizedPairwiseSimilarity	rankCorrSimilarity	NA	NA	2.0	mziDtwWorkerFactory	0.0	2.25	2	Unpartitioned	Global	0.25	NA
873588d7-5520-32d9-88c2-6299e8433657	cemappDtwRt	timePenalizedPairwiseSimilarity	rankCorrSimilarity	NA	NA	3.0	mziDtwWorkerFactory	0.0	2.0	2	Unpartitioned	Global	0.25	NA
3f7341d5-56c8-3996-abe0-53f2ba613bac	cemappDtwRt	timePenalizedPairwiseSimilarity	rankCorrSimilarity	NA	NA	0.5	mziDtwWorkerFactory	0.0	2.0	2	Unpartitioned	Global	0.25	NA
afb04bee-c9a4-338d-89cd-45ca0e3d0270	cemappDtwRt	timePenalizedPairwiseSimilarity	rankCorrSimilarity	NA	NA	1.0	mziDtwWorkerFactory	0.0	2.25	2	Unpartitioned	Global	0.25	NA
9a48f0e7-be72-313e-897f-d0cb28e95771	cemappDtwRt	timePenalizedPairwiseSimilarity	rankCorrSimilarity	NA	NA	3.0	mziDtwWorkerFactory	0.0	2.25	2	Unpartitioned	Global	0.25	NA
4870b773-8924-3eea-8e57-9337ecbae982	cemappDtwRt	timePenalizedPairwiseSimilarity	rankCorrSimilarity	NA	NA	2.5	mziDtwWorkerFactory	0.0	2.0	2	Unpartitioned	Global	0.25	NA
b4e69533-fb0e-3bd4-bd45-c1ea4014ebc0	cemappDtwRt	timePenalizedPairwiseSimilarity	rankCorrSimilarity	NA	NA	2.0	mziDtwWorkerFactory	0.0	2.0	2	Unpartitioned	Global	0.25	NA
90cab35b-a4a5-3ee5-8cc7-f914ff13f2ba	cemappDtwRt	timePenalizedPairwiseSimilarity	rankCorrSimilarity	NA	NA	2.5	mziDtwWorkerFactory	0.0	1.0	2	Unpartitioned	Global	0.25	NA
783b43e3-879c-3732-bc5e-021c2f7919b8	cemappDtwRt	timePenalizedPairwiseSimilarity	rankCorrSimilarity	NA	NA	2.0	mziDtwWorkerFactory	0.0	1.0	2	Unpartitioned	Global	0.25	NA
ba185a8f-11d2-3e37-8804-a80709fa4f43	cemappDtwRt	timePenalizedPairwiseSimilarity	dotSimilarity	NA	NA	2.5	mziDtwWorkerFactory	0.0	2.0	0	Partitioned	Local	0.1	NA
bb831064-c9bf-33d1-9a8f-14984336d5e4	cemappDtwRt	timePenalizedPairwiseSimilarity	dotSimilarity	NA	NA	0.5	mziDtwWorkerFactory	0.0	2.0	0	Partitioned	Local	0.1	NA
ac2390f2-8a8d-3614-ab28-dfd4595cd99e	cemappDtwRt	timePenalizedPairwiseSimilarity	dotSimilarity	NA	NA	3.0	mziDtwWorkerFactory	0.0	2.0	0	Partitioned	Local	0.1	NA
6afbff37-a21f-3856-9549-ed03b5d26c26	cemappDtwRt	timePenalizedPairwiseSimilarity	dotSimilarity	NA	NA	1.0	mziDtwWorkerFactory	0.0	2.0	0	Partitioned	Local	0.1	NA
3ac677ea-1de3-3a86-acaf-631ebaeac4b3	cemappDtwRt	timePenalizedPairwiseSimilarity	dotSimilarity	NA	NA	2.5	mziDtwWorkerFactory	0.0	2.0	1	Partitioned	Local	0.1	NA
f54578ef-565e-3402-a686-aeba9639458d	cemappDtwRt	timePenalizedPairwiseSimilarity	dotSimilarity	NA	NA	0.5	mziDtwWorkerFactory	0.0	2.0	1	Partitioned	Local	0.1	NA
626cdf17-6ead-3593-ab93-e861e4111386	cemappDtwRt	timePenalizedPairwiseSimilarity	dotSimilarity	NA	NA	2.0	mziDtwWorkerFactory	0.0	1.0	0	Partitioned	Local	0.1	NA
f4590799-f696-3681-a6d4-9de6a5527233	cemappDtwRt	timePenalizedPairwiseSimilarity	dotSimilarity	NA	NA	0.5	mziDtwWorkerFactory	0.0	1.0	0	Partitioned	Local	0.1	NA
3c9a3493-5831-3e83-b7cb-1908eb5e6b7d	cemappDtwRt	timePenalizedPairwiseSimilarity	dotSimilarity	NA	NA	3.0	mziDtwWorkerFactory	0.0	2.25	0	Partitioned	Local	0.1	NA
c9d9f2ea-2302-3e0e-853d-4b9e382933c5	cemappDtwRt	timePenalizedPairwiseSimilarity	dotSimilarity	NA	NA	1.0	mziDtwWorkerFactory	0.0	2.25	0	Partitioned	Local	0.1	NA
39fbc904-e098-345b-8896-cfbd2ec9db23	cemappDtwRt	timePenalizedPairwiseSimilarity	dotSimilarity	NA	NA	1.0	mziDtwWorkerFactory	0.0	2.0	1	Partitioned	Local	0.1	NA
e6120b0b-34d9-3c12-9a8e-25e0e938861e	cemappDtwRt	timePenalizedPairwiseSimilarity	dotSimilarity	NA	NA	1.0	mziDtwWorkerFactory	0.0	1.0	0	Partitioned	Local	0.1	NA
60bea0e1-1c95-3622-99ff-f14a69bf0738	cemappDtwRt	timePenalizedPairwiseSimilarity	dotSimilarity	NA	NA	2.5	mziDtwWorkerFactory	0.0	2.25	0	Partitioned	Local	0.1	NA
ccf59992-2ef2-30f5-96f2-c514d53ec42a	cemappDtwRt	timePenalizedPairwiseSimilarity	dotSimilarity	NA	NA	2.0	mziDtwWorkerFactory	0.0	2.0	1	Partitioned	Local	0.1	NA
f5b46169-8392-35c8-bca9-30779b16e60f	cemappDtwRt	timePenalizedPairwiseSimilarity	dotSimilarity	NA	NA	2.0	mziDtwWorkerFactory	0.0	1.0	1	Partitioned	Local	0.1	NA
982a0d1f-1942-318d-960d-fa58ab2d1ffe	cemappDtwRt	timePenalizedPairwiseSimilarity	dotSimilarity	NA	NA	3.0	mziDtwWorkerFactory	0.0	1.0	1	Partitioned	Local	0.1	NA
39072919-7e81-31b3-8e42-626b0dac5f57	cemappDtwRt	timePenalizedPairwiseSimilarity	dotSimilarity	NA	NA	2.0	mziDtwWorkerFactory	0.0	2.25	0	Partitioned	Local	0.1	NA
7381e0e6-7dbb-373b-af30-324017c68d5d	cemappDtwRt	timePenalizedPairwiseSimilarity	dotSimilarity	NA	NA	0.5	mziDtwWorkerFactory	0.0	1.0	1	Partitioned	Local	0.1	NA
c7845b53-3d1c-3a36-bb49-991b2ceb0428	cemappDtwRt	timePenalizedPairwiseSimilarity	dotSimilarity	NA	NA	2.5	mziDtwWorkerFactory	0.0	1.0	0	Partitioned	Local	0.1	NA
560db347-7bd7-3398-b315-9616363b8d64	cemappDtwRt	timePenalizedPairwiseSimilarity	dotSimilarity	NA	NA	2.0	mziDtwWorkerFactory	0.0	2.0	0	Partitioned	Local	0.1	NA
169134aa-d2a8-35c3-9dab-9302e8c4ae50	cemappDtwRt	timePenalizedPairwiseSimilarity	dotSimilarity	NA	NA	1.0	mziDtwWorkerFactory	0.0	1.0	1	Partitioned	Local	0.1	NA
2157043d-b69b-3d26-a762-76ba305d3c35	cemappDtwRt	timePenalizedPairwiseSimilarity	dotSimilarity	NA	NA	3.0	mziDtwWorkerFactory	0.0	1.0	0	Partitioned	Local	0.1	NA
d945cfd1-c330-3635-9a8a-f26b61973c0a	cemappDtwRt	timePenalizedPairwiseSimilarity	dotSimilarity	NA	NA	3.0	mziDtwWorkerFactory	0.0	2.25	1	Partitioned	Local	0.1	NA
1c68511f-477b-3372-9a28-0b5082e1fac5	cemappDtwRt	timePenalizedPairwiseSimilarity	dotSimilarity	NA	NA	0.5	mziDtwWorkerFactory	0.0	2.25	0	Partitioned	Local	0.1	NA
096bfa16-9662-3f8b-8e07-4f06cdbd372f	cemappDtwRt	timePenalizedPairwiseSimilarity	dotSimilarity	NA	NA	3.0	mziDtwWorkerFactory	0.0	2.25	2	Partitioned	Local	0.1	NA
568d30e2-2017-329a-9f6b-4deb4bc6ae70	cemappDtwRt	timePenalizedPairwiseSimilarity	dotSimilarity	NA	NA	1.0	mziDtwWorkerFactory	0.0	2.25	1	Partitioned	Local	0.1	NA
f9516cad-d5e4-3f49-b0f5-37b1768b59ec	cemappDtwRt	timePenalizedPairwiseSimilarity	dotSimilarity	NA	NA	1.0	mziDtwWorkerFactory	0.0	2.25	2	Partitioned	Local	0.1	NA
586cd64f-6277-3fc4-8bfa-58371b9b07fe	cemappDtwRt	timePenalizedPairwiseSimilarity	dotSimilarity	NA	NA	0.5	mziDtwWorkerFactory	0.0	2.25	2	Partitioned	Local	0.1	NA
2d271701-0b59-3d1c-9ac0-6476195e855b	cemappDtwRt	timePenalizedPairwiseSimilarity	dotSimilarity	NA	NA	2.0	mziDtwWorkerFactory	0.0	2.25	1	Partitioned	Local	0.1	NA
521f4617-4c08-3cc6-8064-0c64762dd8b9	cemappDtwRt	timePenalizedPairwiseSimilarity	dotSimilarity	NA	NA	0.5	mziDtwWorkerFactory	0.0	2.25	1	Partitioned	Local	0.1	NA
d5197d1a-f5aa-344d-9019-35442beef961	cemappDtwRt	timePenalizedPairwiseSimilarity	dotSimilarity	NA	NA	3.0	mziDtwWorkerFactory	0.0	2.0	1	Partitioned	Local	0.1	NA
649bf8e3-9c5b-3659-8331-96acb2dd1a96	cemappDtwRt	timePenalizedPairwiseSimilarity	dotSimilarity	NA	NA	2.0	mziDtwWorkerFactory	0.0	2.0	2	Partitioned	Local	0.1	NA
20a3ba4e-674c-3b7f-b945-52c3d01d8d9b	cemappDtwRt	timePenalizedPairwiseSimilarity	dotSimilarity	NA	NA	0.5	mziDtwWorkerFactory	0.0	2.0	2	Partitioned	Local	0.1	NA
f4d41f35-5699-3615-8490-5920c84ef14a	cemappDtwRt	timePenalizedPairwiseSimilarity	dotSimilarity	NA	NA	2.5	mziDtwWorkerFactory	0.0	1.0	2	Partitioned	Local	0.1	NA
3501ac80-8860-393e-965c-ca0c5979aa82	cemappDtwRt	timePenalizedPairwiseSimilarity	dotSimilarity	NA	NA	3.0	mziDtwWorkerFactory	0.0	1.0	0	Partitioned	Local	0.25	NA
e02a6ddf-c3b8-3557-a6f1-16f3dbd14c7e	cemappDtwRt	timePenalizedPairwiseSimilarity	dotSimilarity	NA	NA	2.0	mziDtwWorkerFactory	0.0	2.25	2	Partitioned	Local	0.1	NA
d004bb8e-a10f-357c-8b62-43ab3787db6c	cemappDtwRt	timePenalizedPairwiseSimilarity	dotSimilarity	NA	NA	3.0	mziDtwWorkerFactory	0.0	2.0	2	Partitioned	Local	0.1	NA
95ae39af-56d6-395d-9dd7-25b77e18e91a	cemappDtwRt	timePenalizedPairwiseSimilarity	dotSimilarity	NA	NA	2.5	mziDtwWorkerFactory	0.0	2.25	2	Partitioned	Local	0.1	NA
7cb11a0e-133f-37bf-b758-6e50f4461af8	cemappDtwRt	timePenalizedPairwiseSimilarity	dotSimilarity	NA	NA	1.0	mziDtwWorkerFactory	0.0	1.0	2	Partitioned	Local	0.1	NA
54ac681f-8132-37a7-b73f-2cf9f7088b70	cemappDtwRt	timePenalizedPairwiseSimilarity	dotSimilarity	NA	NA	2.5	mziDtwWorkerFactory	0.0	1.0	1	Partitioned	Local	0.1	NA
73827d4f-c515-38c9-8087-878f4de22c5f	cemappDtwRt	timePenalizedPairwiseSimilarity	dotSimilarity	NA	NA	0.5	mziDtwWorkerFactory	0.0	1.0	2	Partitioned	Local	0.1	NA
455966a0-4b7a-3b82-ad8f-83b2e18b30c3	cemappDtwRt	timePenalizedPairwiseSimilarity	dotSimilarity	NA	NA	1.0	mziDtwWorkerFactory	0.0	2.0	2	Partitioned	Local	0.1	NA
cfef4d03-9f5f-3b6d-8554-a178b5c6398d	cemappDtwRt	timePenalizedPairwiseSimilarity	dotSimilarity	NA	NA	2.0	mziDtwWorkerFactory	0.0	1.0	0	Partitioned	Local	0.25	NA
6d1ab921-2968-3e78-a36d-7f75d6f9773c	cemappDtwRt	timePenalizedPairwiseSimilarity	dotSimilarity	NA	NA	2.5	mziDtwWorkerFactory	0.0	2.25	1	Partitioned	Local	0.1	NA
f285e7b5-40fb-36d8-9368-489510781584	cemappDtwRt	timePenalizedPairwiseSimilarity	dotSimilarity	NA	NA	0.5	mziDtwWorkerFactory	0.0	1.0	0	Partitioned	Local	0.25	NA
22a7ceb3-88dc-3b65-a8a3-12ac559e0f7f	cemappDtwRt	timePenalizedPairwiseSimilarity	dotSimilarity	NA	NA	2.0	mziDtwWorkerFactory	0.0	1.0	2	Partitioned	Local	0.1	NA
a85e83cd-7426-326e-b9db-fc0c6455a69d	cemappDtwRt	timePenalizedPairwiseSimilarity	dotSimilarity	NA	NA	1.0	mziDtwWorkerFactory	0.0	1.0	0	Partitioned	Local	0.25	NA
8a964951-b48b-3879-ab05-166e6e45c300	cemappDtwRt	timePenalizedPairwiseSimilarity	dotSimilarity	NA	NA	3.0	mziDtwWorkerFactory	0.0	1.0	2	Partitioned	Local	0.1	NA
52c421f9-8a69-3a4a-a90a-11be6eec4481	cemappDtwRt	timePenalizedPairwiseSimilarity	dotSimilarity	NA	NA	2.5	mziDtwWorkerFactory	0.0	1.0	0	Partitioned	Local	0.25	NA
9763ff68-ec7f-3b36-a742-6284685bd8fa	cemappDtwRt	timePenalizedPairwiseSimilarity	dotSimilarity	NA	NA	2.5	mziDtwWorkerFactory	0.0	2.0	2	Partitioned	Local	0.1	NA
fad35a3f-adce-33c8-964e-4b50b76708f1	cemappDtwRt	timePenalizedPairwiseSimilarity	dotSimilarity	NA	NA	0.5	mziDtwWorkerFactory	0.0	2.0	0	Partitioned	Local	0.25	NA
d114e6f2-6f84-38e4-a749-67c6078945ca	cemappDtwRt	timePenalizedPairwiseSimilarity	dotSimilarity	NA	NA	1.0	mziDtwWorkerFactory	0.0	2.0	0	Partitioned	Local	0.25	NA
7c93c155-f05e-3f0a-b1e6-ed0b086c3615	cemappDtwRt	timePenalizedPairwiseSimilarity	dotSimilarity	NA	NA	0.5	mziDtwWorkerFactory	0.0	2.25	0	Partitioned	Local	0.25	NA
bb4bfdd5-ec32-3ceb-9532-9df04be23b21	cemappDtwRt	timePenalizedPairwiseSimilarity	dotSimilarity	NA	NA	1.0	mziDtwWorkerFactory	0.0	2.25	0	Partitioned	Local	0.25	NA
9c224048-42b5-3702-841a-d6ad97704691	cemappDtwRt	timePenalizedPairwiseSimilarity	dotSimilarity	NA	NA	2.0	mziDtwWorkerFactory	0.0	2.25	0	Partitioned	Local	0.25	NA
92625eaf-5094-3b07-95fc-6a1da5303014	cemappDtwRt	timePenalizedPairwiseSimilarity	dotSimilarity	NA	NA	3.0	mziDtwWorkerFactory	0.0	2.0	0	Partitioned	Local	0.25	NA
6dbd73d1-755e-3b2a-b206-6f2beac840d9	cemappDtwRt	timePenalizedPairwiseSimilarity	dotSimilarity	NA	NA	2.5	mziDtwWorkerFactory	0.0	2.0	0	Partitioned	Local	0.25	NA
0a466852-6fd5-36bf-88bc-addadfca7a8e	cemappDtwRt	timePenalizedPairwiseSimilarity	dotSimilarity	NA	NA	2.0	mziDtwWorkerFactory	0.0	2.0	0	Partitioned	Local	0.25	NA
f67a222b-681a-393e-9407-934c1e76b818	cemappDtwRt	timePenalizedPairwiseSimilarity	dotSimilarity	NA	NA	3.0	mziDtwWorkerFactory	0.0	2.25	0	Partitioned	Local	0.25	NA
264a7fdf-0446-3469-a6cd-b3d718fbc2d5	cemappDtwRt	timePenalizedPairwiseSimilarity	dotSimilarity	NA	NA	2.5	mziDtwWorkerFactory	0.0	2.25	0	Partitioned	Local	0.25	NA
fcb8e99b-8252-31ff-9407-86e575316c86	cemappDtwRt	timePenalizedPairwiseSimilarity	dotSimilarity	NA	NA	0.5	mziDtwWorkerFactory	0.0	2.0	1	Partitioned	Local	0.25	NA
fed40209-c9ba-3a64-b5d5-0a8e8a98c293	cemappDtwRt	timePenalizedPairwiseSimilarity	dotSimilarity	NA	NA	1.0	mziDtwWorkerFactory	0.0	2.0	1	Partitioned	Local	0.25	NA
381d5c17-015c-3657-80ca-2407b1069021	cemappDtwRt	timePenalizedPairwiseSimilarity	dotSimilarity	NA	NA	3.0	mziDtwWorkerFactory	0.0	2.0	1	Partitioned	Local	0.25	NA
6d6629fa-83d2-3e3e-8e55-db6f7e523059	cemappDtwRt	timePenalizedPairwiseSimilarity	dotSimilarity	NA	NA	0.5	mziDtwWorkerFactory	0.0	2.25	1	Partitioned	Local	0.25	NA
16ebf7dc-3a0d-3132-8389-2da90c05dcaa	cemappDtwRt	timePenalizedPairwiseSimilarity	dotSimilarity	NA	NA	2.0	mziDtwWorkerFactory	0.0	1.0	1	Partitioned	Local	0.25	NA
266308f2-a195-3d16-bdc5-9e64fa9f39fc	cemappDtwRt	timePenalizedPairwiseSimilarity	dotSimilarity	NA	NA	0.5	mziDtwWorkerFactory	0.0	1.0	1	Partitioned	Local	0.25	NA
80d07bc4-936b-3319-9901-efaaff24a7a4	cemappDtwRt	timePenalizedPairwiseSimilarity	dotSimilarity	NA	NA	3.0	mziDtwWorkerFactory	0.0	1.0	1	Partitioned	Local	0.25	NA
20f30a58-27d4-35fd-b5d9-7a9b0f3affd2	cemappDtwRt	timePenalizedPairwiseSimilarity	dotSimilarity	NA	NA	1.0	mziDtwWorkerFactory	0.0	1.0	1	Partitioned	Local	0.25	NA
47f7965e-19a9-3b07-abed-188d20f57d35	cemappDtwRt	timePenalizedPairwiseSimilarity	dotSimilarity	NA	NA	2.5	mziDtwWorkerFactory	0.0	1.0	1	Partitioned	Local	0.25	NA
0150550c-47bc-3274-951c-c6d22c203eb7	cemappDtwRt	timePenalizedPairwiseSimilarity	dotSimilarity	NA	NA	2.5	mziDtwWorkerFactory	0.0	2.0	1	Partitioned	Local	0.25	NA
a13ac36b-7c01-3787-bf35-b05130bfeb34	cemappDtwRt	timePenalizedPairwiseSimilarity	dotSimilarity	NA	NA	1.0	mziDtwWorkerFactory	0.0	2.25	1	Partitioned	Local	0.25	NA
31d4ade1-fec6-3996-b0e1-76c1ee3e63bb	cemappDtwRt	timePenalizedPairwiseSimilarity	dotSimilarity	NA	NA	2.0	mziDtwWorkerFactory	0.0	2.25	1	Partitioned	Local	0.25	NA
d4235191-32fe-3629-9b37-93b4eac7676f	cemappDtwRt	timePenalizedPairwiseSimilarity	dotSimilarity	NA	NA	2.0	mziDtwWorkerFactory	0.0	2.0	1	Partitioned	Local	0.25	NA
60108786-709f-39ce-a718-a013f920ffa5	cemappDtwRt	timePenalizedPairwiseSimilarity	dotSimilarity	NA	NA	2.5	mziDtwWorkerFactory	0.0	2.25	1	Partitioned	Local	0.25	NA
0904f0a6-3d19-3a0a-9d83-eeb879e49f1b	cemappDtwRt	timePenalizedPairwiseSimilarity	dotSimilarity	NA	NA	3.0	mziDtwWorkerFactory	0.0	2.25	1	Partitioned	Local	0.25	NA
d294eee2-e3bb-3b05-938b-a6badca3003a	cemappDtwRt	timePenalizedPairwiseSimilarity	dotSimilarity	NA	NA	1.0	mziDtwWorkerFactory	0.0	2.25	2	Partitioned	Local	0.25	NA
dc1c82eb-7fb2-37f7-8f76-8fad9d4384de	cemappDtwRt	timePenalizedPairwiseSimilarity	dotSimilarity	NA	NA	0.5	mziDtwWorkerFactory	0.0	2.0	2	Partitioned	Local	0.25	NA
11f5a3d6-e1b3-3778-817b-3e7764e6cb6e	cemappDtwRt	timePenalizedPairwiseSimilarity	dotSimilarity	NA	NA	1.0	mziDtwWorkerFactory	0.0	1.0	2	Partitioned	Local	0.25	NA
180a464f-bd5a-3d36-a568-fe15be1a62c3	cemappDtwRt	timePenalizedPairwiseSimilarity	dotSimilarity	NA	NA	1.0	mziDtwWorkerFactory	0.0	2.0	2	Partitioned	Local	0.25	NA
1f5a36fd-5696-33dd-a651-a46e6a37908c	cemappDtwRt	timePenalizedPairwiseSimilarity	dotSimilarity	NA	NA	0.5	mziDtwWorkerFactory	0.0	1.0	2	Partitioned	Local	0.25	NA
10dda8bc-3d0f-3f8d-a834-7a6c7f458f76	cemappDtwRt	timePenalizedPairwiseSimilarity	dotSimilarity	NA	NA	0.5	mziDtwWorkerFactory	0.0	2.25	2	Partitioned	Local	0.25	NA
6195421f-cca9-35bd-82ae-6032c9e1a64c	cemappDtwRt	timePenalizedPairwiseSimilarity	dotSimilarity	NA	NA	2.5	mziDtwWorkerFactory	0.0	2.0	2	Partitioned	Local	0.25	NA
03966e7d-4423-32a3-a103-b1e2ff8b907d	cemappDtwRt	timePenalizedPairwiseSimilarity	dotSimilarity	NA	NA	2.0	mziDtwWorkerFactory	0.0	2.0	2	Partitioned	Local	0.25	NA
6666e5dc-6746-36b9-b1ab-944ba66401e0	cemappDtwRt	timePenalizedPairwiseSimilarity	dotSimilarity	NA	NA	2.0	mziDtwWorkerFactory	0.0	2.25	2	Partitioned	Local	0.25	NA
62f8f93e-2d37-316a-92a5-44f97c0781ed	cemappDtwRt	timePenalizedPairwiseSimilarity	cosineSimilarity	NA	NA	0.5	mziDtwWorkerFactory	0.0	2.0	0	Partitioned	Local	0.1	NA
ae7e532e-6f49-3b9f-b2c7-d654ad664321	cemappDtwRt	timePenalizedPairwiseSimilarity	cosineSimilarity	NA	NA	2.0	mziDtwWorkerFactory	0.0	2.0	0	Partitioned	Local	0.1	NA
d2416ab5-a41a-3597-a45b-6961de89fce2	cemappDtwRt	timePenalizedPairwiseSimilarity	dotSimilarity	NA	NA	3.0	mziDtwWorkerFactory	0.0	2.0	2	Partitioned	Local	0.25	NA
38775aa7-e787-3dab-8e9b-4ffbde65602a	cemappDtwRt	timePenalizedPairwiseSimilarity	dotSimilarity	NA	NA	2.5	mziDtwWorkerFactory	0.0	2.25	2	Partitioned	Local	0.25	NA
02525e25-a0a1-347c-81c2-846c402f5a73	cemappDtwRt	timePenalizedPairwiseSimilarity	dotSimilarity	NA	NA	2.5	mziDtwWorkerFactory	0.0	1.0	2	Partitioned	Local	0.25	NA
b7d8f995-570b-3ef5-bc6e-51c7fb83a634	cemappDtwRt	timePenalizedPairwiseSimilarity	dotSimilarity	NA	NA	3.0	mziDtwWorkerFactory	0.0	2.25	2	Partitioned	Local	0.25	NA
fe3e72db-be1c-35f5-ab51-b8a50733567e	cemappDtwRt	timePenalizedPairwiseSimilarity	dotSimilarity	NA	NA	3.0	mziDtwWorkerFactory	0.0	1.0	2	Partitioned	Local	0.25	NA
d5cb70ee-b1e7-3b88-b80f-c059d4c853c2	cemappDtwRt	timePenalizedPairwiseSimilarity	cosineSimilarity	NA	NA	0.5	mziDtwWorkerFactory	0.0	2.25	0	Partitioned	Local	0.1	NA
17c9adb0-39ca-3f8a-9e76-0e2e4172d154	cemappDtwRt	timePenalizedPairwiseSimilarity	cosineSimilarity	NA	NA	3.0	mziDtwWorkerFactory	0.0	2.0	0	Partitioned	Local	0.1	NA
e7fb8f49-644c-3ed4-b2ea-bc4a3f618871	cemappDtwRt	timePenalizedPairwiseSimilarity	cosineSimilarity	NA	NA	1.0	mziDtwWorkerFactory	0.0	2.25	0	Partitioned	Local	0.1	NA
6d1f1474-86f7-37cb-b7ce-03cade0cad6a	cemappDtwRt	timePenalizedPairwiseSimilarity	dotSimilarity	NA	NA	2.0	mziDtwWorkerFactory	0.0	1.0	2	Partitioned	Local	0.25	NA
aef060b9-6ffc-3445-aa18-0ba6e687f75f	cemappDtwRt	timePenalizedPairwiseSimilarity	cosineSimilarity	NA	NA	1.0	mziDtwWorkerFactory	0.0	1.0	0	Partitioned	Local	0.1	NA
3da6cd2a-f79f-329f-bc42-d53e9283579a	cemappDtwRt	timePenalizedPairwiseSimilarity	cosineSimilarity	NA	NA	2.5	mziDtwWorkerFactory	0.0	1.0	0	Partitioned	Local	0.1	NA
686285f8-952d-374d-b5fb-daa725d0d929	cemappDtwRt	timePenalizedPairwiseSimilarity	cosineSimilarity	NA	NA	2.0	mziDtwWorkerFactory	0.0	2.25	0	Partitioned	Local	0.1	NA
8551037f-509d-34ea-b7c8-97b4ed52179f	cemappDtwRt	timePenalizedPairwiseSimilarity	cosineSimilarity	NA	NA	3.0	mziDtwWorkerFactory	0.0	2.25	0	Partitioned	Local	0.1	NA
ba77ea8d-6714-3ddf-ac0f-d98128bdf7aa	cemappDtwRt	timePenalizedPairwiseSimilarity	cosineSimilarity	NA	NA	2.5	mziDtwWorkerFactory	0.0	2.25	0	Partitioned	Local	0.1	NA
e949738b-ee4c-3e91-ac13-7f392ec2e2fd	cemappDtwRt	timePenalizedPairwiseSimilarity	cosineSimilarity	NA	NA	2.0	mziDtwWorkerFactory	0.0	1.0	0	Partitioned	Local	0.1	NA
de7b4cc3-20cf-3b04-986d-428b125a9bf1	cemappDtwRt	timePenalizedPairwiseSimilarity	cosineSimilarity	NA	NA	0.5	mziDtwWorkerFactory	0.0	1.0	0	Partitioned	Local	0.1	NA
86f2a94f-0d4e-3deb-95c8-2acb2eb715a8	cemappDtwRt	timePenalizedPairwiseSimilarity	cosineSimilarity	NA	NA	2.5	mziDtwWorkerFactory	0.0	2.0	0	Partitioned	Local	0.1	NA
747f58d0-1d0a-3bcf-81b6-f7c041f91943	cemappDtwRt	timePenalizedPairwiseSimilarity	cosineSimilarity	NA	NA	3.0	mziDtwWorkerFactory	0.0	1.0	0	Partitioned	Local	0.1	NA
20b6932b-dfc5-3c18-b4db-52008bcfa1e4	cemappDtwRt	timePenalizedPairwiseSimilarity	cosineSimilarity	NA	NA	0.5	mziDtwWorkerFactory	0.0	1.0	1	Partitioned	Local	0.1	NA
448d95b0-9819-3e3c-b581-b863c81192a7	cemappDtwRt	timePenalizedPairwiseSimilarity	cosineSimilarity	NA	NA	1.0	mziDtwWorkerFactory	0.0	1.0	1	Partitioned	Local	0.1	NA
3dd50bef-86e0-3f6e-a6dd-050a5841665a	cemappDtwRt	timePenalizedPairwiseSimilarity	cosineSimilarity	NA	NA	1.0	mziDtwWorkerFactory	0.0	2.25	1	Partitioned	Local	0.1	NA
3842e636-a787-3105-9c12-45410f00887c	cemappDtwRt	timePenalizedPairwiseSimilarity	cosineSimilarity	NA	NA	1.0	mziDtwWorkerFactory	0.0	2.0	1	Partitioned	Local	0.1	NA
9d473b69-38a3-3494-9f93-4174709b2f08	cemappDtwRt	timePenalizedPairwiseSimilarity	cosineSimilarity	NA	NA	0.5	mziDtwWorkerFactory	0.0	2.0	1	Partitioned	Local	0.1	NA
bdb6f1e3-0ac5-3669-8c68-98326ba870fb	cemappDtwRt	timePenalizedPairwiseSimilarity	cosineSimilarity	NA	NA	3.0	mziDtwWorkerFactory	0.0	2.25	1	Partitioned	Local	0.1	NA
7691aecd-036e-3581-88f0-cb6b6eb113ba	cemappDtwRt	timePenalizedPairwiseSimilarity	cosineSimilarity	NA	NA	2.5	mziDtwWorkerFactory	0.0	1.0	1	Partitioned	Local	0.1	NA
5e4bfb9a-671e-32fb-86eb-4085097e29b5	cemappDtwRt	timePenalizedPairwiseSimilarity	cosineSimilarity	NA	NA	3.0	mziDtwWorkerFactory	0.0	2.0	1	Partitioned	Local	0.1	NA
902b2bc2-be7b-3a03-9a82-acbebc91f53d	cemappDtwRt	timePenalizedPairwiseSimilarity	cosineSimilarity	NA	NA	2.5	mziDtwWorkerFactory	0.0	2.25	1	Partitioned	Local	0.1	NA
0807a279-0191-39ba-9046-3b826c1df5b9	cemappDtwRt	timePenalizedPairwiseSimilarity	cosineSimilarity	NA	NA	2.5	mziDtwWorkerFactory	0.0	2.0	1	Partitioned	Local	0.1	NA
80f39ed2-c688-3df5-810b-dcc46414decc	cemappDtwRt	timePenalizedPairwiseSimilarity	cosineSimilarity	NA	NA	2.0	mziDtwWorkerFactory	0.0	2.25	1	Partitioned	Local	0.1	NA
ed0e8084-765c-3a09-b213-7ef23c3827d9	cemappDtwRt	timePenalizedPairwiseSimilarity	cosineSimilarity	NA	NA	0.5	mziDtwWorkerFactory	0.0	2.25	1	Partitioned	Local	0.1	NA
7b62c4af-b343-3a19-a08b-dbf611436148	cemappDtwRt	timePenalizedPairwiseSimilarity	cosineSimilarity	NA	NA	2.0	mziDtwWorkerFactory	0.0	1.0	1	Partitioned	Local	0.1	NA
5f561bdb-3ba7-3178-88c5-405a24486a4d	cemappDtwRt	timePenalizedPairwiseSimilarity	cosineSimilarity	NA	NA	2.0	mziDtwWorkerFactory	0.0	2.0	2	Partitioned	Local	0.1	NA
89ced503-9010-3c5d-b28d-772c67c44ce1	cemappDtwRt	timePenalizedPairwiseSimilarity	cosineSimilarity	NA	NA	1.0	mziDtwWorkerFactory	0.0	2.0	2	Partitioned	Local	0.1	NA
1e626305-3223-33d8-bc49-4e06eed20702	cemappDtwRt	timePenalizedPairwiseSimilarity	cosineSimilarity	NA	NA	2.0	mziDtwWorkerFactory	0.0	2.0	1	Partitioned	Local	0.1	NA
708d9e27-f608-3c2c-8fae-34fb69a4ab3b	cemappDtwRt	timePenalizedPairwiseSimilarity	cosineSimilarity	NA	NA	1.0	mziDtwWorkerFactory	0.0	2.25	2	Partitioned	Local	0.1	NA
ead1a428-4895-30d5-9e10-a72ecf8e0696	cemappDtwRt	timePenalizedPairwiseSimilarity	cosineSimilarity	NA	NA	0.5	mziDtwWorkerFactory	0.0	2.25	2	Partitioned	Local	0.1	NA
4b5d4560-6e45-3eb9-8da4-862b6897a6b2	cemappDtwRt	timePenalizedPairwiseSimilarity	cosineSimilarity	NA	NA	1.0	mziDtwWorkerFactory	0.0	1.0	2	Partitioned	Local	0.1	NA
a2581f00-2c9a-3022-b353-aa04ea0fa97d	cemappDtwRt	timePenalizedPairwiseSimilarity	cosineSimilarity	NA	NA	0.5	mziDtwWorkerFactory	0.0	2.0	2	Partitioned	Local	0.1	NA
4dedc338-b82a-37fe-a048-947ce39080d1	cemappDtwRt	timePenalizedPairwiseSimilarity	cosineSimilarity	NA	NA	3.0	mziDtwWorkerFactory	0.0	1.0	1	Partitioned	Local	0.1	NA
7eef5398-ee9e-306d-85b8-8f3c458b7872	cemappDtwRt	timePenalizedPairwiseSimilarity	cosineSimilarity	NA	NA	3.0	mziDtwWorkerFactory	0.0	2.0	2	Partitioned	Local	0.1	NA
a73c97db-bdb9-3c33-8286-a898fa9cba61	cemappDtwRt	timePenalizedPairwiseSimilarity	cosineSimilarity	NA	NA	0.5	mziDtwWorkerFactory	0.0	1.0	2	Partitioned	Local	0.1	NA
1a090a1a-7f26-3372-a8d0-8b090561de8e	cemappDtwRt	timePenalizedPairwiseSimilarity	cosineSimilarity	NA	NA	2.0	mziDtwWorkerFactory	0.0	1.0	2	Partitioned	Local	0.1	NA
ccdebceb-2058-3b21-ac6e-59e7b9c77233	cemappDtwRt	timePenalizedPairwiseSimilarity	cosineSimilarity	NA	NA	2.5	mziDtwWorkerFactory	0.0	2.25	2	Partitioned	Local	0.1	NA
db7db920-cb8c-3fdf-810f-1cc2ad4edd5b	cemappDtwRt	timePenalizedPairwiseSimilarity	cosineSimilarity	NA	NA	2.5	mziDtwWorkerFactory	0.0	2.0	2	Partitioned	Local	0.1	NA
18ceff05-d2f0-35ab-9e99-64cdf7193922	cemappDtwRt	timePenalizedPairwiseSimilarity	cosineSimilarity	NA	NA	2.5	mziDtwWorkerFactory	0.0	1.0	2	Partitioned	Local	0.1	NA
8dd25213-4a8c-3f1b-9462-cddd1b2f6d61	cemappDtwRt	timePenalizedPairwiseSimilarity	cosineSimilarity	NA	NA	2.0	mziDtwWorkerFactory	0.0	2.25	2	Partitioned	Local	0.1	NA
636d2808-a194-3348-9222-5a255c3d9c6f	cemappDtwRt	timePenalizedPairwiseSimilarity	cosineSimilarity	NA	NA	3.0	mziDtwWorkerFactory	0.0	2.25	2	Partitioned	Local	0.1	NA
a48a285b-9f1f-3e08-8bed-85f236629500	cemappDtwRt	timePenalizedPairwiseSimilarity	cosineSimilarity	NA	NA	0.5	mziDtwWorkerFactory	0.0	2.0	0	Partitioned	Local	0.25	NA
d0c5856d-dab8-366d-a038-f37b62545b4c	cemappDtwRt	timePenalizedPairwiseSimilarity	cosineSimilarity	NA	NA	2.0	mziDtwWorkerFactory	0.0	1.0	0	Partitioned	Local	0.25	NA
c765a075-3667-31a5-b135-58676d89eda5	cemappDtwRt	timePenalizedPairwiseSimilarity	cosineSimilarity	NA	NA	2.5	mziDtwWorkerFactory	0.0	2.0	0	Partitioned	Local	0.25	NA
d301aead-7d1a-3fc0-b57e-3a592c6e3965	cemappDtwRt	timePenalizedPairwiseSimilarity	cosineSimilarity	NA	NA	2.0	mziDtwWorkerFactory	0.0	2.0	0	Partitioned	Local	0.25	NA
628d66e7-8ab7-3af0-9ab2-607e475cf5ed	cemappDtwRt	timePenalizedPairwiseSimilarity	cosineSimilarity	NA	NA	1.0	mziDtwWorkerFactory	0.0	2.25	0	Partitioned	Local	0.25	NA
3d0d3444-a323-3f4d-9d0f-587270b598fa	cemappDtwRt	timePenalizedPairwiseSimilarity	cosineSimilarity	NA	NA	3.0	mziDtwWorkerFactory	0.0	2.25	0	Partitioned	Local	0.25	NA
6bfaf63c-6b1f-3d61-b616-72860995aa7d	cemappDtwRt	timePenalizedPairwiseSimilarity	cosineSimilarity	NA	NA	2.0	mziDtwWorkerFactory	0.0	2.25	0	Partitioned	Local	0.25	NA
735e5076-0a30-34be-937b-34d41351ec2e	cemappDtwRt	timePenalizedPairwiseSimilarity	cosineSimilarity	NA	NA	0.5	mziDtwWorkerFactory	0.0	1.0	0	Partitioned	Local	0.25	NA
310e4522-b4a4-3fbc-a826-f441df387850	cemappDtwRt	timePenalizedPairwiseSimilarity	cosineSimilarity	NA	NA	0.5	mziDtwWorkerFactory	0.0	2.0	1	Partitioned	Local	0.25	NA
7984da2a-d2b6-38d4-8891-7623f23f97a3	cemappDtwRt	timePenalizedPairwiseSimilarity	cosineSimilarity	NA	NA	1.0	mziDtwWorkerFactory	0.0	1.0	1	Partitioned	Local	0.25	NA
26f3f41d-cca2-3f24-9746-39ad87834346	cemappDtwRt	timePenalizedPairwiseSimilarity	cosineSimilarity	NA	NA	1.0	mziDtwWorkerFactory	0.0	2.0	1	Partitioned	Local	0.25	NA
e8a1a759-76c7-32ed-abb6-c4319223afe0	cemappDtwRt	timePenalizedPairwiseSimilarity	cosineSimilarity	NA	NA	3.0	mziDtwWorkerFactory	0.0	1.0	0	Partitioned	Local	0.25	NA
359e2426-3721-3175-83bb-db81dc9af20f	cemappDtwRt	timePenalizedPairwiseSimilarity	cosineSimilarity	NA	NA	2.5	mziDtwWorkerFactory	0.0	1.0	1	Partitioned	Local	0.25	NA
36f4d15c-0086-3085-a01c-a0e6e3ef9779	cemappDtwRt	timePenalizedPairwiseSimilarity	cosineSimilarity	NA	NA	0.5	mziDtwWorkerFactory	0.0	1.0	1	Partitioned	Local	0.25	NA
5d594665-c996-303b-a4cb-adfdb0913254	cemappDtwRt	timePenalizedPairwiseSimilarity	cosineSimilarity	NA	NA	2.5	mziDtwWorkerFactory	0.0	1.0	0	Partitioned	Local	0.25	NA
ade3ee50-b207-3421-8d93-7c625da44f1d	cemappDtwRt	timePenalizedPairwiseSimilarity	cosineSimilarity	NA	NA	1.0	mziDtwWorkerFactory	0.0	1.0	0	Partitioned	Local	0.25	NA
2c520470-50cb-3b51-9df4-14d4824e059f	cemappDtwRt	timePenalizedPairwiseSimilarity	cosineSimilarity	NA	NA	2.0	mziDtwWorkerFactory	0.0	2.0	1	Partitioned	Local	0.25	NA
c54495a7-b463-3326-9d07-d98415674c79	cemappDtwRt	timePenalizedPairwiseSimilarity	cosineSimilarity	NA	NA	2.5	mziDtwWorkerFactory	0.0	2.25	0	Partitioned	Local	0.25	NA
87c17710-dfb6-3004-9353-c507140b05ee	cemappDtwRt	timePenalizedPairwiseSimilarity	cosineSimilarity	NA	NA	0.5	mziDtwWorkerFactory	0.0	2.25	0	Partitioned	Local	0.25	NA
506542a9-a771-3f8d-92de-a3e0a5ede62b	cemappDtwRt	timePenalizedPairwiseSimilarity	cosineSimilarity	NA	NA	3.0	mziDtwWorkerFactory	0.0	2.0	0	Partitioned	Local	0.25	NA
88f91f45-39ee-3a5b-92a3-97d05715f61f	cemappDtwRt	timePenalizedPairwiseSimilarity	cosineSimilarity	NA	NA	3.0	mziDtwWorkerFactory	0.0	1.0	1	Partitioned	Local	0.25	NA
dd9512ce-5cc2-3428-b528-84e8b11ec7f0	cemappDtwRt	timePenalizedPairwiseSimilarity	cosineSimilarity	NA	NA	2.5	mziDtwWorkerFactory	0.0	2.0	1	Partitioned	Local	0.25	NA
b77280ad-cd0c-391f-971d-e86f65cf7472	cemappDtwRt	timePenalizedPairwiseSimilarity	cosineSimilarity	NA	NA	2.0	mziDtwWorkerFactory	0.0	1.0	1	Partitioned	Local	0.25	NA
6ea7dcd1-0bf9-3ff7-82ec-fd2cfa7986fc	cemappDtwRt	timePenalizedPairwiseSimilarity	cosineSimilarity	NA	NA	3.0	mziDtwWorkerFactory	0.0	2.0	1	Partitioned	Local	0.25	NA
5d53b66f-be23-3107-bef9-c37cb4ff11c5	cemappDtwRt	timePenalizedPairwiseSimilarity	cosineSimilarity	NA	NA	1.0	mziDtwWorkerFactory	0.0	2.25	1	Partitioned	Local	0.25	NA
c69109bc-1bf7-3496-9bcc-bc67ce0a9720	cemappDtwRt	timePenalizedPairwiseSimilarity	cosineSimilarity	NA	NA	2.0	mziDtwWorkerFactory	0.0	2.25	1	Partitioned	Local	0.25	NA
377c2fe6-1c31-39fb-9dfc-61a57cfedbdb	cemappDtwRt	timePenalizedPairwiseSimilarity	cosineSimilarity	NA	NA	0.5	mziDtwWorkerFactory	0.0	2.25	1	Partitioned	Local	0.25	NA
99fa6adf-1c14-36e2-96e3-9a0de4d83435	cemappDtwRt	timePenalizedPairwiseSimilarity	cosineSimilarity	NA	NA	2.5	mziDtwWorkerFactory	0.0	2.25	1	Partitioned	Local	0.25	NA
57da5c15-0382-32e6-b432-e1e377739c59	cemappDtwRt	timePenalizedPairwiseSimilarity	cosineSimilarity	NA	NA	3.0	mziDtwWorkerFactory	0.0	2.25	1	Partitioned	Local	0.25	NA
b845db80-a96a-3729-8881-593df398c7b5	cemappDtwRt	timePenalizedPairwiseSimilarity	cosineSimilarity	NA	NA	1.0	mziDtwWorkerFactory	0.0	1.0	2	Partitioned	Local	0.25	NA
ce07349b-fde4-31ae-858b-30070663f59b	cemappDtwRt	timePenalizedPairwiseSimilarity	cosineSimilarity	NA	NA	2.0	mziDtwWorkerFactory	0.0	2.0	2	Partitioned	Local	0.25	NA
03e3e8d6-0662-3ac0-8d72-3c83f9884849	cemappDtwRt	timePenalizedPairwiseSimilarity	cosineSimilarity	NA	NA	0.5	mziDtwWorkerFactory	0.0	2.25	2	Partitioned	Local	0.25	NA
844a73a2-6e51-358b-b5ad-44786d8ac135	cemappDtwRt	timePenalizedPairwiseSimilarity	cosineSimilarity	NA	NA	0.5	mziDtwWorkerFactory	0.0	2.0	2	Partitioned	Local	0.25	NA
144b954e-4b62-33ea-afa5-55b0581f524c	cemappDtwRt	timePenalizedPairwiseSimilarity	cosineSimilarity	NA	NA	2.5	mziDtwWorkerFactory	0.0	1.0	2	Partitioned	Local	0.25	NA
c37a9ba2-f8e9-380c-9664-f11ee1710916	cemappDtwRt	timePenalizedPairwiseSimilarity	cosineSimilarity	NA	NA	1.0	mziDtwWorkerFactory	0.0	2.0	2	Partitioned	Local	0.25	NA
d58818f2-7dca-3dab-ba92-1f202ef71090	cemappDtwRt	timePenalizedPairwiseSimilarity	cosineSimilarity	NA	NA	0.5	mziDtwWorkerFactory	0.0	1.0	2	Partitioned	Local	0.25	NA
2af8ccb5-7854-3183-91f1-f58de80a3825	cemappDtwRt	timePenalizedPairwiseSimilarity	cosineSimilarity	NA	NA	1.0	mziDtwWorkerFactory	0.0	2.25	2	Partitioned	Local	0.25	NA
fdbd9685-b76c-36c6-9a0c-949851d1db03	cemappDtwRt	timePenalizedPairwiseSimilarity	cosineSimilarity	NA	NA	2.5	mziDtwWorkerFactory	0.0	2.25	2	Partitioned	Local	0.25	NA
58eb181c-8929-3eaa-9c0a-38dde9c1a833	cemappDtwRt	timePenalizedPairwiseSimilarity	cosineSimilarity	NA	NA	3.0	mziDtwWorkerFactory	0.0	2.0	2	Partitioned	Local	0.25	NA
0248f7d9-4e81-3402-bbe8-5a347d2318e7	cemappDtwRt	timePenalizedPairwiseSimilarity	cosineSimilarity	NA	NA	3.0	mziDtwWorkerFactory	0.0	1.0	2	Partitioned	Local	0.25	NA
a31bbbb7-7422-3ec8-837f-dee0ee8ef5b3	cemappDtwRt	timePenalizedPairwiseSimilarity	cosineSimilarity	NA	NA	2.0	mziDtwWorkerFactory	0.0	1.0	2	Partitioned	Local	0.25	NA
a9eae9c9-8cbd-33b6-856d-6fde7056ff88	cemappDtwRt	timePenalizedPairwiseSimilarity	linCorrSimilarity	NA	NA	3.0	mziDtwWorkerFactory	0.0	1.0	0	Partitioned	Local	0.1	NA
cb1e3b2c-4774-3f0f-8a08-0f7646a00c83	cemappDtwRt	timePenalizedPairwiseSimilarity	linCorrSimilarity	NA	NA	0.5	mziDtwWorkerFactory	0.0	1.0	0	Partitioned	Local	0.1	NA
d09644ee-90b6-3a62-843f-38904cfe329c	cemappDtwRt	timePenalizedPairwiseSimilarity	cosineSimilarity	NA	NA	2.5	mziDtwWorkerFactory	0.0	2.0	2	Partitioned	Local	0.25	NA
4441c4ab-d76a-3a6a-aaac-1558733b7c9c	cemappDtwRt	timePenalizedPairwiseSimilarity	linCorrSimilarity	NA	NA	2.5	mziDtwWorkerFactory	0.0	1.0	0	Partitioned	Local	0.1	NA
4df84d64-9e1c-3a1a-81c7-1e123cb170ca	cemappDtwRt	timePenalizedPairwiseSimilarity	linCorrSimilarity	NA	NA	2.0	mziDtwWorkerFactory	0.0	2.0	0	Partitioned	Local	0.1	NA
dae9f1b6-94f6-3f9d-a69c-5f5b5d4f7215	cemappDtwRt	timePenalizedPairwiseSimilarity	cosineSimilarity	NA	NA	3.0	mziDtwWorkerFactory	0.0	2.25	2	Partitioned	Local	0.25	NA
27af69e9-00b2-3090-b549-e9d08c8b0936	cemappDtwRt	timePenalizedPairwiseSimilarity	linCorrSimilarity	NA	NA	1.0	mziDtwWorkerFactory	0.0	1.0	0	Partitioned	Local	0.1	NA
5670288f-d7d0-332e-8cf1-c86fb4169dd8	cemappDtwRt	timePenalizedPairwiseSimilarity	linCorrSimilarity	NA	NA	0.5	mziDtwWorkerFactory	0.0	2.0	0	Partitioned	Local	0.1	NA
1a8e238a-71a5-3807-a8fa-2b5de7488dd0	cemappDtwRt	timePenalizedPairwiseSimilarity	cosineSimilarity	NA	NA	2.0	mziDtwWorkerFactory	0.0	2.25	2	Partitioned	Local	0.25	NA
bc784d5e-ef8a-3461-a611-c60614fb3d07	cemappDtwRt	timePenalizedPairwiseSimilarity	linCorrSimilarity	NA	NA	2.5	mziDtwWorkerFactory	0.0	2.0	0	Partitioned	Local	0.1	NA
d8ceeeb4-e136-3ab5-b89d-9ecf6dea0aec	cemappDtwRt	timePenalizedPairwiseSimilarity	linCorrSimilarity	NA	NA	3.0	mziDtwWorkerFactory	0.0	2.0	0	Partitioned	Local	0.1	NA
858778db-a604-3775-9021-0f8cce17c910	cemappDtwRt	timePenalizedPairwiseSimilarity	linCorrSimilarity	NA	NA	2.0	mziDtwWorkerFactory	0.0	1.0	0	Partitioned	Local	0.1	NA
0ecec10c-10bd-3e1f-95f3-45fe9a08a0c4	cemappDtwRt	timePenalizedPairwiseSimilarity	linCorrSimilarity	NA	NA	0.5	mziDtwWorkerFactory	0.0	2.25	0	Partitioned	Local	0.1	NA
532a553e-3812-3221-91cd-f2501a266204	cemappDtwRt	timePenalizedPairwiseSimilarity	linCorrSimilarity	NA	NA	2.5	mziDtwWorkerFactory	0.0	2.25	0	Partitioned	Local	0.1	NA
f89f4347-31a8-3d48-bfe5-9862c822e949	cemappDtwRt	timePenalizedPairwiseSimilarity	linCorrSimilarity	NA	NA	3.0	mziDtwWorkerFactory	0.0	2.25	0	Partitioned	Local	0.1	NA
3e9f1bbe-8ddb-3b78-8954-88e00fa5a956	cemappDtwRt	timePenalizedPairwiseSimilarity	linCorrSimilarity	NA	NA	1.0	mziDtwWorkerFactory	0.0	2.25	0	Partitioned	Local	0.1	NA
e81bdfb3-1c33-3083-b360-dc20eb7a5a46	cemappDtwRt	timePenalizedPairwiseSimilarity	linCorrSimilarity	NA	NA	2.0	mziDtwWorkerFactory	0.0	2.25	0	Partitioned	Local	0.1	NA
dcee4e18-5e42-3290-9901-83eeacd61ead	cemappDtwRt	timePenalizedPairwiseSimilarity	linCorrSimilarity	NA	NA	0.5	mziDtwWorkerFactory	0.0	2.25	1	Partitioned	Local	0.1	NA
5f0814af-f154-3fec-9b2a-bb3f357fd137	cemappDtwRt	timePenalizedPairwiseSimilarity	linCorrSimilarity	NA	NA	0.5	mziDtwWorkerFactory	0.0	2.0	1	Partitioned	Local	0.1	NA
bc76061e-1d26-3bbc-8599-050b97ba3143	cemappDtwRt	timePenalizedPairwiseSimilarity	linCorrSimilarity	NA	NA	1.0	mziDtwWorkerFactory	0.0	2.25	1	Partitioned	Local	0.1	NA
22947a19-7783-3ec2-b94b-967045ac8228	cemappDtwRt	timePenalizedPairwiseSimilarity	linCorrSimilarity	NA	NA	2.0	mziDtwWorkerFactory	0.0	2.25	1	Partitioned	Local	0.1	NA
88f20973-e17f-382f-bd9b-eb8c20505d10	cemappDtwRt	timePenalizedPairwiseSimilarity	linCorrSimilarity	NA	NA	3.0	mziDtwWorkerFactory	0.0	2.0	1	Partitioned	Local	0.1	NA
6a7eef43-a054-345c-b3d7-21087e3747fa	cemappDtwRt	timePenalizedPairwiseSimilarity	linCorrSimilarity	NA	NA	0.5	mziDtwWorkerFactory	0.0	1.0	1	Partitioned	Local	0.1	NA
577153c6-1b48-3c33-8e2c-a474cdc80d8f	cemappDtwRt	timePenalizedPairwiseSimilarity	linCorrSimilarity	NA	NA	1.0	mziDtwWorkerFactory	0.0	2.0	1	Partitioned	Local	0.1	NA
4fcc068b-6438-3e53-8525-88b765a1b704	cemappDtwRt	timePenalizedPairwiseSimilarity	linCorrSimilarity	NA	NA	0.5	mziDtwWorkerFactory	0.0	2.0	2	Partitioned	Local	0.1	NA
5bc3f52d-9376-3b8d-a29a-1c58e4389893	cemappDtwRt	timePenalizedPairwiseSimilarity	linCorrSimilarity	NA	NA	2.0	mziDtwWorkerFactory	0.0	1.0	1	Partitioned	Local	0.1	NA
6cf57b59-a9c0-3461-8a89-36da0f772936	cemappDtwRt	timePenalizedPairwiseSimilarity	linCorrSimilarity	NA	NA	2.0	mziDtwWorkerFactory	0.0	1.0	2	Partitioned	Local	0.1	NA
8841ce69-ccac-361c-9492-b0cf9e9b1068	cemappDtwRt	timePenalizedPairwiseSimilarity	linCorrSimilarity	NA	NA	2.5	mziDtwWorkerFactory	0.0	1.0	1	Partitioned	Local	0.1	NA
75883b14-1979-3d0c-b9e5-898e25e15585	cemappDtwRt	timePenalizedPairwiseSimilarity	linCorrSimilarity	NA	NA	1.0	mziDtwWorkerFactory	0.0	1.0	1	Partitioned	Local	0.1	NA
66470b03-2fe7-3873-9a07-d87c15556caa	cemappDtwRt	timePenalizedPairwiseSimilarity	linCorrSimilarity	NA	NA	2.5	mziDtwWorkerFactory	0.0	1.0	2	Partitioned	Local	0.1	NA
3b9568b3-360e-30fe-9e35-762f7974b543	cemappDtwRt	timePenalizedPairwiseSimilarity	linCorrSimilarity	NA	NA	2.5	mziDtwWorkerFactory	0.0	2.25	1	Partitioned	Local	0.1	NA
09e6f7d6-c796-34e2-ae6f-93646d1c089d	cemappDtwRt	timePenalizedPairwiseSimilarity	linCorrSimilarity	NA	NA	0.5	mziDtwWorkerFactory	0.0	1.0	2	Partitioned	Local	0.1	NA
591f0f75-8f10-3c30-b2e6-b0c366674591	cemappDtwRt	timePenalizedPairwiseSimilarity	linCorrSimilarity	NA	NA	2.5	mziDtwWorkerFactory	0.0	2.0	1	Partitioned	Local	0.1	NA
8c254f68-0cc9-3975-accd-f6f658ad043b	cemappDtwRt	timePenalizedPairwiseSimilarity	linCorrSimilarity	NA	NA	3.0	mziDtwWorkerFactory	0.0	2.25	1	Partitioned	Local	0.1	NA
71b88f4c-db05-357e-b77d-45a2d16b675b	cemappDtwRt	timePenalizedPairwiseSimilarity	linCorrSimilarity	NA	NA	3.0	mziDtwWorkerFactory	0.0	1.0	2	Partitioned	Local	0.1	NA
8ed3bef5-f201-33e7-aa21-8cce6f5e2352	cemappDtwRt	timePenalizedPairwiseSimilarity	linCorrSimilarity	NA	NA	1.0	mziDtwWorkerFactory	0.0	1.0	2	Partitioned	Local	0.1	NA
2024e7f8-aa8b-3539-8689-d96810b3998c	cemappDtwRt	timePenalizedPairwiseSimilarity	linCorrSimilarity	NA	NA	1.0	mziDtwWorkerFactory	0.0	2.0	2	Partitioned	Local	0.1	NA
fde0f320-9ee4-3734-9fc0-ca432cdc490c	cemappDtwRt	timePenalizedPairwiseSimilarity	linCorrSimilarity	NA	NA	2.0	mziDtwWorkerFactory	0.0	2.0	1	Partitioned	Local	0.1	NA
dc1d16a7-8674-3f2e-8f22-7fe5a34f15c3	cemappDtwRt	timePenalizedPairwiseSimilarity	linCorrSimilarity	NA	NA	0.5	mziDtwWorkerFactory	0.0	2.25	2	Partitioned	Local	0.1	NA
264987b2-7433-3455-8f2c-fee38dfa5bfd	cemappDtwRt	timePenalizedPairwiseSimilarity	linCorrSimilarity	NA	NA	3.0	mziDtwWorkerFactory	0.0	2.0	2	Partitioned	Local	0.1	NA
c78647f5-45b6-30c0-b446-4dee4e47b6e6	cemappDtwRt	timePenalizedPairwiseSimilarity	linCorrSimilarity	NA	NA	2.5	mziDtwWorkerFactory	0.0	2.0	2	Partitioned	Local	0.1	NA
c1a1caff-78df-3ab4-9d59-0e4a0818e0a0	cemappDtwRt	timePenalizedPairwiseSimilarity	linCorrSimilarity	NA	NA	1.0	mziDtwWorkerFactory	0.0	2.25	2	Partitioned	Local	0.1	NA
d1d6f774-ed1a-3b8b-8807-28776b7d0e9e	cemappDtwRt	timePenalizedPairwiseSimilarity	linCorrSimilarity	NA	NA	2.5	mziDtwWorkerFactory	0.0	2.25	2	Partitioned	Local	0.1	NA
7648305c-469a-3658-9d3d-9b15ff3839e8	cemappDtwRt	timePenalizedPairwiseSimilarity	linCorrSimilarity	NA	NA	2.0	mziDtwWorkerFactory	0.0	2.0	2	Partitioned	Local	0.1	NA
ce7edf98-cc69-3668-8119-69e7623ef480	cemappDtwRt	timePenalizedPairwiseSimilarity	linCorrSimilarity	NA	NA	2.0	mziDtwWorkerFactory	0.0	2.25	2	Partitioned	Local	0.1	NA
14b5fb4f-2203-337c-87ce-e3eaa1103b64	cemappDtwRt	timePenalizedPairwiseSimilarity	linCorrSimilarity	NA	NA	3.0	mziDtwWorkerFactory	0.0	2.25	2	Partitioned	Local	0.1	NA
6788f295-517f-3ea1-b1ac-05a8b23766e5	cemappDtwRt	timePenalizedPairwiseSimilarity	linCorrSimilarity	NA	NA	0.5	mziDtwWorkerFactory	0.0	1.0	0	Partitioned	Local	0.25	NA
7c68a80c-5680-360a-8d28-e5bdd67026c2	cemappDtwRt	timePenalizedPairwiseSimilarity	linCorrSimilarity	NA	NA	0.5	mziDtwWorkerFactory	0.0	2.25	0	Partitioned	Local	0.25	NA
162a76e2-6e9b-3a4b-b36d-29b8dacbcaeb	cemappDtwRt	timePenalizedPairwiseSimilarity	linCorrSimilarity	NA	NA	2.0	mziDtwWorkerFactory	0.0	2.25	0	Partitioned	Local	0.25	NA
6e5fe46b-bfb4-3666-9976-f042ecde96ab	cemappDtwRt	timePenalizedPairwiseSimilarity	linCorrSimilarity	NA	NA	1.0	mziDtwWorkerFactory	0.0	2.0	0	Partitioned	Local	0.25	NA
87415906-61aa-3d64-8bd5-026c2e48db02	cemappDtwRt	timePenalizedPairwiseSimilarity	linCorrSimilarity	NA	NA	2.0	mziDtwWorkerFactory	0.0	2.0	0	Partitioned	Local	0.25	NA
fbe96d2d-601c-393d-b420-73590df0f13c	cemappDtwRt	timePenalizedPairwiseSimilarity	linCorrSimilarity	NA	NA	3.0	mziDtwWorkerFactory	0.0	2.0	0	Partitioned	Local	0.25	NA
1ac8ef66-9d3f-3e93-8cd8-3369111b884c	cemappDtwRt	timePenalizedPairwiseSimilarity	linCorrSimilarity	NA	NA	0.5	mziDtwWorkerFactory	0.0	2.0	0	Partitioned	Local	0.25	NA
bb06771d-167a-3c42-b716-96dc169943da	cemappDtwRt	timePenalizedPairwiseSimilarity	linCorrSimilarity	NA	NA	3.0	mziDtwWorkerFactory	0.0	2.25	0	Partitioned	Local	0.25	NA
77df2709-5228-366a-8d8e-4e030a77587b	cemappDtwRt	timePenalizedPairwiseSimilarity	linCorrSimilarity	NA	NA	2.5	mziDtwWorkerFactory	0.0	1.0	0	Partitioned	Local	0.25	NA
bd0219c1-4106-3931-826a-8e3d59f57297	cemappDtwRt	timePenalizedPairwiseSimilarity	linCorrSimilarity	NA	NA	1.0	mziDtwWorkerFactory	0.0	2.25	0	Partitioned	Local	0.25	NA
2ba396c8-56e3-32af-844a-3529e155b97d	cemappDtwRt	timePenalizedPairwiseSimilarity	linCorrSimilarity	NA	NA	3.0	mziDtwWorkerFactory	0.0	1.0	0	Partitioned	Local	0.25	NA
9de7f4c2-62b5-3ca7-b6a9-f4e3f388f11b	cemappDtwRt	timePenalizedPairwiseSimilarity	linCorrSimilarity	NA	NA	1.0	mziDtwWorkerFactory	0.0	1.0	0	Partitioned	Local	0.25	NA
adf2a98d-6975-37bd-ab8e-b4b0abbdf6d8	cemappDtwRt	timePenalizedPairwiseSimilarity	linCorrSimilarity	NA	NA	0.5	mziDtwWorkerFactory	0.0	1.0	1	Partitioned	Local	0.25	NA
1859db51-cf12-3c87-b56e-3d9b0aca952e	cemappDtwRt	timePenalizedPairwiseSimilarity	linCorrSimilarity	NA	NA	2.5	mziDtwWorkerFactory	0.0	2.0	0	Partitioned	Local	0.25	NA
2b761728-f17e-3190-be3b-6700d5fce97c	cemappDtwRt	timePenalizedPairwiseSimilarity	linCorrSimilarity	NA	NA	2.0	mziDtwWorkerFactory	0.0	1.0	0	Partitioned	Local	0.25	NA
c858c2f0-99db-3592-a333-e67b3b0327b0	cemappDtwRt	timePenalizedPairwiseSimilarity	linCorrSimilarity	NA	NA	0.5	mziDtwWorkerFactory	0.0	2.0	1	Partitioned	Local	0.25	NA
f8a8aa05-f9a5-314a-9181-44eaea418a8e	cemappDtwRt	timePenalizedPairwiseSimilarity	linCorrSimilarity	NA	NA	2.5	mziDtwWorkerFactory	0.0	2.25	0	Partitioned	Local	0.25	NA
dd9fb199-4fa6-3324-88ad-c69e168f42ee	cemappDtwRt	timePenalizedPairwiseSimilarity	linCorrSimilarity	NA	NA	1.0	mziDtwWorkerFactory	0.0	1.0	1	Partitioned	Local	0.25	NA
1933c258-9897-34e6-8043-f6f333b219ca	cemappDtwRt	timePenalizedPairwiseSimilarity	linCorrSimilarity	NA	NA	2.0	mziDtwWorkerFactory	0.0	1.0	1	Partitioned	Local	0.25	NA
77b4a8ff-e71c-3aed-a8a6-a3dd3ce4b7cf	cemappDtwRt	timePenalizedPairwiseSimilarity	linCorrSimilarity	NA	NA	1.0	mziDtwWorkerFactory	0.0	2.0	1	Partitioned	Local	0.25	NA
f5879309-18da-3beb-bd11-f186bcc9a937	cemappDtwRt	timePenalizedPairwiseSimilarity	linCorrSimilarity	NA	NA	2.5	mziDtwWorkerFactory	0.0	1.0	1	Partitioned	Local	0.25	NA
14faecd9-705a-39f6-be22-f69bcab300ef	cemappDtwRt	timePenalizedPairwiseSimilarity	linCorrSimilarity	NA	NA	3.0	mziDtwWorkerFactory	0.0	1.0	1	Partitioned	Local	0.25	NA
5d2f199c-6c1c-35b7-833c-dfc88bc67b7b	cemappDtwRt	timePenalizedPairwiseSimilarity	linCorrSimilarity	NA	NA	2.5	mziDtwWorkerFactory	0.0	2.0	1	Partitioned	Local	0.25	NA
bcd928d9-8dd1-3033-8561-026d70d62c64	cemappDtwRt	timePenalizedPairwiseSimilarity	linCorrSimilarity	NA	NA	1.0	mziDtwWorkerFactory	0.0	2.25	1	Partitioned	Local	0.25	NA
71927d14-70c9-3d2d-aca2-4d818123bd82	cemappDtwRt	timePenalizedPairwiseSimilarity	linCorrSimilarity	NA	NA	2.0	mziDtwWorkerFactory	0.0	2.25	1	Partitioned	Local	0.25	NA
31eeb41a-912e-3a82-88ed-48c797f0e17d	cemappDtwRt	timePenalizedPairwiseSimilarity	linCorrSimilarity	NA	NA	3.0	mziDtwWorkerFactory	0.0	2.25	1	Partitioned	Local	0.25	NA
dc068c6d-1e16-3f71-a5a1-743425961a6d	cemappDtwRt	timePenalizedPairwiseSimilarity	linCorrSimilarity	NA	NA	3.0	mziDtwWorkerFactory	0.0	2.0	1	Partitioned	Local	0.25	NA
458b3a29-60f7-3f06-a32d-f7f583265f4b	cemappDtwRt	timePenalizedPairwiseSimilarity	linCorrSimilarity	NA	NA	0.5	mziDtwWorkerFactory	0.0	2.25	1	Partitioned	Local	0.25	NA
f5218cd8-ff2f-3fb6-ba9f-106fc991e472	cemappDtwRt	timePenalizedPairwiseSimilarity	linCorrSimilarity	NA	NA	2.0	mziDtwWorkerFactory	0.0	2.0	1	Partitioned	Local	0.25	NA
eaa14ed0-5fb0-35ee-ad7b-490f1c603b0b	cemappDtwRt	timePenalizedPairwiseSimilarity	linCorrSimilarity	NA	NA	0.5	mziDtwWorkerFactory	0.0	2.0	2	Partitioned	Local	0.25	NA
77eef98e-0ed5-369b-bce6-7225e33e6ba7	cemappDtwRt	timePenalizedPairwiseSimilarity	linCorrSimilarity	NA	NA	2.5	mziDtwWorkerFactory	0.0	2.25	1	Partitioned	Local	0.25	NA
97577e8b-d87f-3f4f-b9b8-26e3bc5ae7de	cemappDtwRt	timePenalizedPairwiseSimilarity	linCorrSimilarity	NA	NA	1.0	mziDtwWorkerFactory	0.0	2.0	2	Partitioned	Local	0.25	NA
22f81b27-fd02-3801-bc43-2989c843be3c	cemappDtwRt	timePenalizedPairwiseSimilarity	linCorrSimilarity	NA	NA	2.0	mziDtwWorkerFactory	0.0	2.0	2	Partitioned	Local	0.25	NA
4d7597b0-5f5b-3c09-9b96-3a06a7409e89	cemappDtwRt	timePenalizedPairwiseSimilarity	linCorrSimilarity	NA	NA	2.0	mziDtwWorkerFactory	0.0	2.25	2	Partitioned	Local	0.25	NA
3103ffab-03d4-3bff-a31a-6b3042af40e6	cemappDtwRt	timePenalizedPairwiseSimilarity	linCorrSimilarity	NA	NA	2.5	mziDtwWorkerFactory	0.0	2.0	2	Partitioned	Local	0.25	NA
35477324-1560-311f-bab3-082afe6dbb3f	cemappDtwRt	timePenalizedPairwiseSimilarity	linCorrSimilarity	NA	NA	1.0	mziDtwWorkerFactory	0.0	1.0	2	Partitioned	Local	0.25	NA
618ca95e-9f36-32a1-bf25-282b596bdd4d	cemappDtwRt	timePenalizedPairwiseSimilarity	linCorrSimilarity	NA	NA	2.5	mziDtwWorkerFactory	0.0	1.0	2	Partitioned	Local	0.25	NA
eb951464-1337-3d9c-bb86-cedcde9a8982	cemappDtwRt	timePenalizedPairwiseSimilarity	linCorrSimilarity	NA	NA	1.0	mziDtwWorkerFactory	0.0	2.25	2	Partitioned	Local	0.25	NA
f14f639d-9ff3-31ad-a13d-8981fddb043e	cemappDtwRt	timePenalizedPairwiseSimilarity	linCorrSimilarity	NA	NA	2.0	mziDtwWorkerFactory	0.0	1.0	2	Partitioned	Local	0.25	NA
a25bfc2c-5528-33c5-89bd-02672326c5f4	cemappDtwRt	timePenalizedPairwiseSimilarity	linCorrSimilarity	NA	NA	0.5	mziDtwWorkerFactory	0.0	1.0	2	Partitioned	Local	0.25	NA
d239ea20-38ff-3f5b-b3cd-7ceef8683c39	cemappDtwRt	timePenalizedPairwiseSimilarity	linCorrSimilarity	NA	NA	3.0	mziDtwWorkerFactory	0.0	1.0	2	Partitioned	Local	0.25	NA
3e75b4bf-b902-3a8c-9d3b-35bbfbecd7a4	cemappDtwRt	timePenalizedPairwiseSimilarity	linCorrSimilarity	NA	NA	2.5	mziDtwWorkerFactory	0.0	2.25	2	Partitioned	Local	0.25	NA
07949c04-a5f8-3ba3-a0fe-d88d03fe1a77	cemappDtwRt	timePenalizedPairwiseSimilarity	linCorrSimilarity	NA	NA	3.0	mziDtwWorkerFactory	0.0	2.0	2	Partitioned	Local	0.25	NA
2512f124-2d57-3cd0-8176-8c46e3ac18b3	cemappDtwRt	timePenalizedPairwiseSimilarity	linCorrSimilarity	NA	NA	0.5	mziDtwWorkerFactory	0.0	2.25	2	Partitioned	Local	0.25	NA
bbeab3f6-e7e1-3d42-b7dc-2b27512aba1f	cemappDtwRt	timePenalizedPairwiseSimilarity	linCorrSimilarity	NA	NA	3.0	mziDtwWorkerFactory	0.0	2.25	2	Partitioned	Local	0.25	NA
2804358d-e9c7-3b4b-906d-f80c66789178	cemappDtwRt	timePenalizedPairwiseSimilarity	rankCorrSimilarity	NA	NA	1.0	mziDtwWorkerFactory	0.0	1.0	0	Partitioned	Local	0.1	NA
0ba5f5f2-1a83-3abc-aba6-f94cfddb8bdf	cemappDtwRt	timePenalizedPairwiseSimilarity	rankCorrSimilarity	NA	NA	0.5	mziDtwWorkerFactory	0.0	1.0	0	Partitioned	Local	0.1	NA
01252bc7-9925-3820-a9ad-40090bcd89d4	cemappDtwRt	timePenalizedPairwiseSimilarity	rankCorrSimilarity	NA	NA	2.0	mziDtwWorkerFactory	0.0	1.0	0	Partitioned	Local	0.1	NA
9eaf0afe-a5d8-3ec2-94a8-761498e35399	cemappDtwRt	timePenalizedPairwiseSimilarity	rankCorrSimilarity	NA	NA	2.5	mziDtwWorkerFactory	0.0	1.0	0	Partitioned	Local	0.1	NA
58c9b7ee-83db-3bd9-886f-bd7b5340108c	cemappDtwRt	timePenalizedPairwiseSimilarity	rankCorrSimilarity	NA	NA	0.5	mziDtwWorkerFactory	0.0	2.0	0	Partitioned	Local	0.1	NA
a74bde4d-cda0-3f3c-b3c7-f501ff7b8597	cemappDtwRt	timePenalizedPairwiseSimilarity	rankCorrSimilarity	NA	NA	3.0	mziDtwWorkerFactory	0.0	1.0	0	Partitioned	Local	0.1	NA
e773afe9-087b-3bb9-b6de-84f455ab2417	cemappDtwRt	timePenalizedPairwiseSimilarity	rankCorrSimilarity	NA	NA	0.5	mziDtwWorkerFactory	0.0	2.25	0	Partitioned	Local	0.1	NA
4326de3e-6f8b-3ab9-8b04-5e1bacb82a0f	cemappDtwRt	timePenalizedPairwiseSimilarity	rankCorrSimilarity	NA	NA	2.5	mziDtwWorkerFactory	0.0	2.0	0	Partitioned	Local	0.1	NA
9fcbd916-6ada-3b89-97e2-52e7c0f0ee30	cemappDtwRt	timePenalizedPairwiseSimilarity	rankCorrSimilarity	NA	NA	2.0	mziDtwWorkerFactory	0.0	2.0	0	Partitioned	Local	0.1	NA
ff8ffb77-5adc-315f-ba2e-a0d7eafc5e7e	cemappDtwRt	timePenalizedPairwiseSimilarity	rankCorrSimilarity	NA	NA	1.0	mziDtwWorkerFactory	0.0	2.0	0	Partitioned	Local	0.1	NA
34a646f6-5647-3eff-ba3f-d2e5f021e01c	cemappDtwRt	timePenalizedPairwiseSimilarity	rankCorrSimilarity	NA	NA	3.0	mziDtwWorkerFactory	0.0	2.0	0	Partitioned	Local	0.1	NA
050e84c2-cfab-3cd9-9a0e-fd2fb41890f5	cemappDtwRt	timePenalizedPairwiseSimilarity	rankCorrSimilarity	NA	NA	1.0	mziDtwWorkerFactory	0.0	2.25	0	Partitioned	Local	0.1	NA
817abc7c-c0c9-3504-93a2-c72f636b73cd	cemappDtwRt	timePenalizedPairwiseSimilarity	rankCorrSimilarity	NA	NA	2.0	mziDtwWorkerFactory	0.0	2.25	0	Partitioned	Local	0.1	NA
838df7e1-fcfe-36f3-a9a7-b2541410889f	cemappDtwRt	timePenalizedPairwiseSimilarity	rankCorrSimilarity	NA	NA	2.5	mziDtwWorkerFactory	0.0	2.25	0	Partitioned	Local	0.1	NA
462de502-0b93-340e-8b41-589f700ac26f	cemappDtwRt	timePenalizedPairwiseSimilarity	rankCorrSimilarity	NA	NA	3.0	mziDtwWorkerFactory	0.0	2.25	0	Partitioned	Local	0.1	NA
6e570a25-d0eb-34f6-bc21-d87938a622a4	cemappDtwRt	timePenalizedPairwiseSimilarity	rankCorrSimilarity	NA	NA	0.5	mziDtwWorkerFactory	0.0	2.0	1	Partitioned	Local	0.1	NA
191d3517-7cfb-342f-96b9-aa4915ee0fde	cemappDtwRt	timePenalizedPairwiseSimilarity	rankCorrSimilarity	NA	NA	0.5	mziDtwWorkerFactory	0.0	1.0	1	Partitioned	Local	0.1	NA
d237d0a2-65cd-3b71-886a-8683505dfe2d	cemappDtwRt	timePenalizedPairwiseSimilarity	rankCorrSimilarity	NA	NA	1.0	mziDtwWorkerFactory	0.0	2.0	1	Partitioned	Local	0.1	NA
69cdef81-2726-3f75-aacd-45355dbffdec	cemappDtwRt	timePenalizedPairwiseSimilarity	rankCorrSimilarity	NA	NA	1.0	mziDtwWorkerFactory	0.0	1.0	1	Partitioned	Local	0.1	NA
6e961e83-eb29-3a46-88f1-9e33715afcb2	cemappDtwRt	timePenalizedPairwiseSimilarity	rankCorrSimilarity	NA	NA	2.5	mziDtwWorkerFactory	0.0	1.0	1	Partitioned	Local	0.1	NA
c79cd3ac-cc3c-32a6-a976-87c7b1737062	cemappDtwRt	timePenalizedPairwiseSimilarity	rankCorrSimilarity	NA	NA	2.0	mziDtwWorkerFactory	0.0	1.0	1	Partitioned	Local	0.1	NA
254f68d7-40de-3cfc-82d9-10c78420804d	cemappDtwRt	timePenalizedPairwiseSimilarity	rankCorrSimilarity	NA	NA	3.0	mziDtwWorkerFactory	0.0	1.0	1	Partitioned	Local	0.1	NA
3ad135b8-5f3d-3887-9ce4-ef9e8c694ec6	cemappDtwRt	timePenalizedPairwiseSimilarity	rankCorrSimilarity	NA	NA	2.5	mziDtwWorkerFactory	0.0	2.0	1	Partitioned	Local	0.1	NA
efd821b7-18df-33fc-85f2-bab17d4868e1	cemappDtwRt	timePenalizedPairwiseSimilarity	rankCorrSimilarity	NA	NA	2.0	mziDtwWorkerFactory	0.0	2.0	1	Partitioned	Local	0.1	NA
180a5b65-2d26-3e26-91da-53823e91b46b	cemappDtwRt	timePenalizedPairwiseSimilarity	rankCorrSimilarity	NA	NA	0.5	mziDtwWorkerFactory	0.0	2.25	1	Partitioned	Local	0.1	NA
49e800d1-3c15-3592-ad2a-0639cdf854dd	cemappDtwRt	timePenalizedPairwiseSimilarity	rankCorrSimilarity	NA	NA	3.0	mziDtwWorkerFactory	0.0	2.0	1	Partitioned	Local	0.1	NA
1efcf3a0-c268-37e7-98cc-7da7587a8e9b	cemappDtwRt	timePenalizedPairwiseSimilarity	rankCorrSimilarity	NA	NA	1.0	mziDtwWorkerFactory	0.0	2.25	1	Partitioned	Local	0.1	NA
bb9bdca2-df31-3231-91f9-42fae6172ca7	cemappDtwRt	timePenalizedPairwiseSimilarity	rankCorrSimilarity	NA	NA	2.5	mziDtwWorkerFactory	0.0	2.25	1	Partitioned	Local	0.1	NA
9f15e418-86f8-3bfe-bae5-daff30dfdb3f	cemappDtwRt	timePenalizedPairwiseSimilarity	rankCorrSimilarity	NA	NA	2.0	mziDtwWorkerFactory	0.0	2.25	1	Partitioned	Local	0.1	NA
31e74e4a-f7c3-3d4a-8000-c85e47277452	cemappDtwRt	timePenalizedPairwiseSimilarity	rankCorrSimilarity	NA	NA	3.0	mziDtwWorkerFactory	0.0	2.25	1	Partitioned	Local	0.1	NA
ddb11770-8b1f-3c88-b308-f9682e18c688	cemappDtwRt	timePenalizedPairwiseSimilarity	rankCorrSimilarity	NA	NA	2.0	mziDtwWorkerFactory	0.0	1.0	2	Partitioned	Local	0.1	NA
75a06818-2f7e-3c6b-83bb-28dce2941473	cemappDtwRt	timePenalizedPairwiseSimilarity	rankCorrSimilarity	NA	NA	0.5	mziDtwWorkerFactory	0.0	1.0	2	Partitioned	Local	0.1	NA
724361b6-bed2-3ba6-aaef-9c2c5ce28512	cemappDtwRt	timePenalizedPairwiseSimilarity	rankCorrSimilarity	NA	NA	0.5	mziDtwWorkerFactory	0.0	2.0	2	Partitioned	Local	0.1	NA
0edb0f7b-1db5-313f-9e6c-361984e72747	cemappDtwRt	timePenalizedPairwiseSimilarity	rankCorrSimilarity	NA	NA	0.5	mziDtwWorkerFactory	0.0	2.25	2	Partitioned	Local	0.1	NA
246e5d4c-950d-3451-a042-c35547bdd4f3	cemappDtwRt	timePenalizedPairwiseSimilarity	rankCorrSimilarity	NA	NA	1.0	mziDtwWorkerFactory	0.0	1.0	2	Partitioned	Local	0.1	NA
9522389f-57e8-37c1-9018-3ce1d30494ea	cemappDtwRt	timePenalizedPairwiseSimilarity	rankCorrSimilarity	NA	NA	2.5	mziDtwWorkerFactory	0.0	1.0	2	Partitioned	Local	0.1	NA
b53b2af7-c873-3758-9892-bad0879ac635	cemappDtwRt	timePenalizedPairwiseSimilarity	rankCorrSimilarity	NA	NA	3.0	mziDtwWorkerFactory	0.0	1.0	2	Partitioned	Local	0.1	NA
bd7dd3c9-15b9-38e8-bf31-ad975379a977	cemappDtwRt	timePenalizedPairwiseSimilarity	rankCorrSimilarity	NA	NA	2.0	mziDtwWorkerFactory	0.0	2.25	2	Partitioned	Local	0.1	NA
5d947790-36ee-3913-a429-1045a956d6ed	cemappDtwRt	timePenalizedPairwiseSimilarity	rankCorrSimilarity	NA	NA	1.0	mziDtwWorkerFactory	0.0	2.0	2	Partitioned	Local	0.1	NA
d94f5d49-e903-37ad-8d86-dba2754ad48d	cemappDtwRt	timePenalizedPairwiseSimilarity	rankCorrSimilarity	NA	NA	1.0	mziDtwWorkerFactory	0.0	2.25	2	Partitioned	Local	0.1	NA
c94e5fcb-33cd-3d49-9eb3-293304fd054f	cemappDtwRt	timePenalizedPairwiseSimilarity	rankCorrSimilarity	NA	NA	2.5	mziDtwWorkerFactory	0.0	2.0	2	Partitioned	Local	0.1	NA
c0c7b495-ea06-3325-8e4d-470c6c1c4e18	cemappDtwRt	timePenalizedPairwiseSimilarity	rankCorrSimilarity	NA	NA	3.0	mziDtwWorkerFactory	0.0	2.25	2	Partitioned	Local	0.1	NA
e4903216-33bb-3b31-8dfc-4e56134623fd	cemappDtwRt	timePenalizedPairwiseSimilarity	rankCorrSimilarity	NA	NA	2.5	mziDtwWorkerFactory	0.0	2.25	2	Partitioned	Local	0.1	NA
413de30c-40e8-392e-a818-37e58717edd7	cemappDtwRt	timePenalizedPairwiseSimilarity	rankCorrSimilarity	NA	NA	2.0	mziDtwWorkerFactory	0.0	2.0	2	Partitioned	Local	0.1	NA
6b127a44-59b7-3d53-a07d-7a02d10e0473	cemappDtwRt	timePenalizedPairwiseSimilarity	rankCorrSimilarity	NA	NA	3.0	mziDtwWorkerFactory	0.0	2.0	2	Partitioned	Local	0.1	NA
96b7eec4-49d3-38b2-8a38-be5dcc315ce9	cemappDtwRt	timePenalizedPairwiseSimilarity	rankCorrSimilarity	NA	NA	2.0	mziDtwWorkerFactory	0.0	1.0	0	Partitioned	Local	0.25	NA
f49da270-f728-307d-a70b-399b0ddef59e	cemappDtwRt	timePenalizedPairwiseSimilarity	rankCorrSimilarity	NA	NA	0.5	mziDtwWorkerFactory	0.0	1.0	0	Partitioned	Local	0.25	NA
c7aa2b93-9998-3144-994d-de7621d95aa8	cemappDtwRt	timePenalizedPairwiseSimilarity	rankCorrSimilarity	NA	NA	1.0	mziDtwWorkerFactory	0.0	1.0	0	Partitioned	Local	0.25	NA
6d884c5c-13c2-3e93-8040-5be31d998876	cemappDtwRt	timePenalizedPairwiseSimilarity	rankCorrSimilarity	NA	NA	0.5	mziDtwWorkerFactory	0.0	2.0	0	Partitioned	Local	0.25	NA
358331ab-cd77-3d74-a66d-d1810590ed20	cemappDtwRt	timePenalizedPairwiseSimilarity	rankCorrSimilarity	NA	NA	1.0	mziDtwWorkerFactory	0.0	2.0	0	Partitioned	Local	0.25	NA
9d2cf420-ea31-30d5-a4af-8dca248231fc	cemappDtwRt	timePenalizedPairwiseSimilarity	rankCorrSimilarity	NA	NA	3.0	mziDtwWorkerFactory	0.0	1.0	0	Partitioned	Local	0.25	NA
6c99abfc-5bab-37c0-a777-0eee53859c2f	cemappDtwRt	timePenalizedPairwiseSimilarity	rankCorrSimilarity	NA	NA	2.5	mziDtwWorkerFactory	0.0	1.0	0	Partitioned	Local	0.25	NA
9bc7ceb0-3854-37f9-b8bb-112601ecc7e2	cemappDtwRt	timePenalizedPairwiseSimilarity	lpSimilarity	NA	NA	0.5	mziDtwWorkerFactory	0.0	1.0	0	Partitioned	Local	0.1	NA
6467fe9c-c58d-3561-8a9d-a89ed693412e	cemappDtwRt	timePenalizedPairwiseSimilarity	lpSimilarity	NA	NA	1.0	mziDtwWorkerFactory	0.0	1.0	0	Partitioned	Local	0.1	NA
b4c993ab-f7e9-3c41-af2f-aee5a8378d9b	cemappDtwRt	timePenalizedPairwiseSimilarity	rankCorrSimilarity	NA	NA	2.0	mziDtwWorkerFactory	0.0	2.0	0	Partitioned	Local	0.25	NA
e44b6624-4965-3f00-a723-0641723e3844	cemappDtwRt	timePenalizedPairwiseSimilarity	lpSimilarity	NA	NA	2.5	mziDtwWorkerFactory	0.0	1.0	0	Partitioned	Local	0.1	NA
0749b001-412e-365d-83ce-d4a1c397f927	cemappDtwRt	timePenalizedPairwiseSimilarity	rankCorrSimilarity	NA	NA	2.5	mziDtwWorkerFactory	0.0	2.0	0	Partitioned	Local	0.25	NA
4f9bae70-cce6-3de6-a769-5fe5aed6e3ff	cemappDtwRt	timePenalizedPairwiseSimilarity	rankCorrSimilarity	NA	NA	3.0	mziDtwWorkerFactory	0.0	2.0	0	Partitioned	Local	0.25	NA
445ab7d0-9d44-36e1-a9da-792d6155ff57	cemappDtwRt	timePenalizedPairwiseSimilarity	lpSimilarity	NA	NA	2.0	mziDtwWorkerFactory	0.0	1.0	0	Partitioned	Local	0.1	NA
423ba993-18d1-36d2-bc61-777cc0ba94ee	cemappDtwRt	timePenalizedPairwiseSimilarity	lpSimilarity	NA	NA	3.0	mziDtwWorkerFactory	0.0	1.0	0	Partitioned	Local	0.1	NA
bdf3bc82-9866-33c9-acf1-de3345da8fb5	cemappDtwRt	timePenalizedPairwiseSimilarity	rankCorrSimilarity	NA	NA	0.5	mziDtwWorkerFactory	0.0	2.25	0	Partitioned	Local	0.25	NA
d60f6fa6-5be0-3afc-8902-552a84906bc7	cemappDtwRt	timePenalizedPairwiseSimilarity	rankCorrSimilarity	NA	NA	3.0	mziDtwWorkerFactory	0.0	2.25	0	Partitioned	Local	0.25	NA
044c8adc-1707-387a-9d5a-f7b102b06140	cemappDtwRt	timePenalizedPairwiseSimilarity	rankCorrSimilarity	NA	NA	2.5	mziDtwWorkerFactory	0.0	2.25	0	Partitioned	Local	0.25	NA
01fcd63c-c2ba-3ed3-9c15-b55c9e002576	cemappDtwRt	timePenalizedPairwiseSimilarity	rankCorrSimilarity	NA	NA	1.0	mziDtwWorkerFactory	0.0	2.25	0	Partitioned	Local	0.25	NA
cac40e63-6922-3639-9028-ebcf97b89c3f	cemappDtwRt	timePenalizedPairwiseSimilarity	rankCorrSimilarity	NA	NA	2.0	mziDtwWorkerFactory	0.0	2.25	0	Partitioned	Local	0.25	NA
8268c7c6-a14b-35f8-a158-66a016c25039	cemappDtwRt	timePenalizedPairwiseSimilarity	rankCorrSimilarity	NA	NA	1.0	mziDtwWorkerFactory	0.0	1.0	1	Partitioned	Local	0.25	NA
b5b0498f-7c5f-3db1-976b-b20f29e1e2e2	cemappDtwRt	timePenalizedPairwiseSimilarity	rankCorrSimilarity	NA	NA	0.5	mziDtwWorkerFactory	0.0	1.0	1	Partitioned	Local	0.25	NA
edc5a481-17b3-3e5d-a9a7-740538346065	cemappDtwRt	timePenalizedPairwiseSimilarity	rankCorrSimilarity	NA	NA	0.5	mziDtwWorkerFactory	0.0	2.0	1	Partitioned	Local	0.25	NA
ab9bf5ad-78af-3406-9074-723541e29e59	cemappDtwRt	timePenalizedPairwiseSimilarity	rankCorrSimilarity	NA	NA	1.0	mziDtwWorkerFactory	0.0	2.0	1	Partitioned	Local	0.25	NA
dae49ec9-9959-37c2-aaad-469a7800a955	cemappDtwRt	timePenalizedPairwiseSimilarity	rankCorrSimilarity	NA	NA	2.0	mziDtwWorkerFactory	0.0	1.0	1	Partitioned	Local	0.25	NA
d62cc199-a150-3fd9-82e3-11df3eae7ae0	cemappDtwRt	timePenalizedPairwiseSimilarity	rankCorrSimilarity	NA	NA	2.5	mziDtwWorkerFactory	0.0	1.0	1	Partitioned	Local	0.25	NA
96b2b482-4228-3f27-accb-29da5aef2516	cemappDtwRt	timePenalizedPairwiseSimilarity	rankCorrSimilarity	NA	NA	2.0	mziDtwWorkerFactory	0.0	2.0	1	Partitioned	Local	0.25	NA
c6bda622-9f63-315e-bf7b-9fe263a4d002	cemappDtwRt	timePenalizedPairwiseSimilarity	rankCorrSimilarity	NA	NA	3.0	mziDtwWorkerFactory	0.0	1.0	1	Partitioned	Local	0.25	NA
8a8c31e2-9389-3784-a9a7-5ba9933cbe39	cemappDtwRt	timePenalizedPairwiseSimilarity	rankCorrSimilarity	NA	NA	0.5	mziDtwWorkerFactory	0.0	2.25	1	Partitioned	Local	0.25	NA
c5bc1952-937b-3616-8ac8-aa267bfd7cc1	cemappDtwRt	timePenalizedPairwiseSimilarity	rankCorrSimilarity	NA	NA	2.5	mziDtwWorkerFactory	0.0	2.0	1	Partitioned	Local	0.25	NA
c3093211-f2db-3fa9-b8f4-3eebf647afd3	cemappDtwRt	timePenalizedPairwiseSimilarity	lpSimilarity	NA	NA	1.0	mziDtwWorkerFactory	0.0	2.0	0	Partitioned	Local	0.1	NA
ba8c2031-536e-3c01-a06a-d9f0c17cc14c	cemappDtwRt	timePenalizedPairwiseSimilarity	rankCorrSimilarity	NA	NA	2.5	mziDtwWorkerFactory	0.0	2.25	1	Partitioned	Local	0.25	NA
757ebd06-abaf-3edf-9b45-f0a2509d60d5	cemappDtwRt	timePenalizedPairwiseSimilarity	lpSimilarity	NA	NA	0.5	mziDtwWorkerFactory	0.0	2.0	0	Partitioned	Local	0.1	NA
bcf9dcf0-6ffe-3938-8fc2-f74c070c6616	cemappDtwRt	timePenalizedPairwiseSimilarity	rankCorrSimilarity	NA	NA	2.0	mziDtwWorkerFactory	0.0	2.25	1	Partitioned	Local	0.25	NA
ebc782b4-c364-30ef-824a-343c21c2a547	cemappDtwRt	timePenalizedPairwiseSimilarity	rankCorrSimilarity	NA	NA	3.0	mziDtwWorkerFactory	0.0	2.0	1	Partitioned	Local	0.25	NA
73179c2a-7bee-38e6-8ff1-3fc0e5d7739b	cemappDtwRt	timePenalizedPairwiseSimilarity	rankCorrSimilarity	NA	NA	1.0	mziDtwWorkerFactory	0.0	2.25	1	Partitioned	Local	0.25	NA
6fdb315e-d925-33e9-834f-aed93ebfc5ef	cemappDtwRt	timePenalizedPairwiseSimilarity	rankCorrSimilarity	NA	NA	3.0	mziDtwWorkerFactory	0.0	2.25	1	Partitioned	Local	0.25	NA
cd87e506-d68b-31b9-98b4-b41170249a2f	cemappDtwRt	timePenalizedPairwiseSimilarity	lpSimilarity	NA	NA	2.0	mziDtwWorkerFactory	0.0	2.0	0	Partitioned	Local	0.1	NA
c669c3e2-0a12-3aa5-97dd-5c34f271acf8	cemappDtwRt	timePenalizedPairwiseSimilarity	lpSimilarity	NA	NA	0.5	mziDtwWorkerFactory	0.0	2.25	0	Partitioned	Local	0.1	NA
0b0ab81a-7f47-385a-98d8-edca0fe772be	cemappDtwRt	timePenalizedPairwiseSimilarity	lpSimilarity	NA	NA	2.5	mziDtwWorkerFactory	0.0	2.0	0	Partitioned	Local	0.1	NA
f3abac24-2cb1-35a8-842f-ac8426cf4468	cemappDtwRt	timePenalizedPairwiseSimilarity	lpSimilarity	NA	NA	3.0	mziDtwWorkerFactory	0.0	2.0	0	Partitioned	Local	0.1	NA
f36e6f5c-2339-396c-b23e-0798bf3479aa	cemappDtwRt	timePenalizedPairwiseSimilarity	lpSimilarity	NA	NA	1.0	mziDtwWorkerFactory	0.0	2.25	0	Partitioned	Local	0.1	NA
a227681e-4588-3808-8ce9-6d7e4b43eb02	cemappDtwRt	timePenalizedPairwiseSimilarity	rankCorrSimilarity	NA	NA	0.5	mziDtwWorkerFactory	0.0	1.0	2	Partitioned	Local	0.25	NA
a9051160-5505-3a8e-bca2-bf0e041a2591	cemappDtwRt	timePenalizedPairwiseSimilarity	lpSimilarity	NA	NA	3.0	mziDtwWorkerFactory	0.0	2.25	0	Partitioned	Local	0.1	NA
93073834-e71d-3ab1-b024-96e13f00ef07	cemappDtwRt	timePenalizedPairwiseSimilarity	lpSimilarity	NA	NA	0.5	mziDtwWorkerFactory	0.0	1.0	1	Partitioned	Local	0.1	NA
46da9782-b92e-38d7-afa3-d1c9e7b4795f	cemappDtwRt	timePenalizedPairwiseSimilarity	rankCorrSimilarity	NA	NA	0.5	mziDtwWorkerFactory	0.0	2.0	2	Partitioned	Local	0.25	NA
d594121b-d6f7-3db0-9a80-1fe3eb57128c	cemappDtwRt	timePenalizedPairwiseSimilarity	lpSimilarity	NA	NA	2.5	mziDtwWorkerFactory	0.0	2.25	0	Partitioned	Local	0.1	NA
1e828c3d-5620-3888-bf8f-d6c330a46ae7	cemappDtwRt	timePenalizedPairwiseSimilarity	rankCorrSimilarity	NA	NA	1.0	mziDtwWorkerFactory	0.0	1.0	2	Partitioned	Local	0.25	NA
a9a8beb6-3a31-38cb-8a5a-55db77ac52a9	cemappDtwRt	timePenalizedPairwiseSimilarity	rankCorrSimilarity	NA	NA	2.5	mziDtwWorkerFactory	0.0	1.0	2	Partitioned	Local	0.25	NA
a41753f4-89e2-3574-8c9e-91fee38f2e95	cemappDtwRt	timePenalizedPairwiseSimilarity	lpSimilarity	NA	NA	1.0	mziDtwWorkerFactory	0.0	1.0	1	Partitioned	Local	0.1	NA
5116d5d4-1953-3690-8998-fc5340d55063	cemappDtwRt	timePenalizedPairwiseSimilarity	rankCorrSimilarity	NA	NA	2.0	mziDtwWorkerFactory	0.0	1.0	2	Partitioned	Local	0.25	NA
4a729b8f-c209-39ab-9cfe-c00c8f3b2e56	cemappDtwRt	timePenalizedPairwiseSimilarity	rankCorrSimilarity	NA	NA	1.0	mziDtwWorkerFactory	0.0	2.0	2	Partitioned	Local	0.25	NA
8c3561e8-7abe-3e60-bc0c-673cea9edeb6	cemappDtwRt	timePenalizedPairwiseSimilarity	lpSimilarity	NA	NA	3.0	mziDtwWorkerFactory	0.0	1.0	1	Partitioned	Local	0.1	NA
085ff170-7fd1-3567-a22d-78b76aae4eef	cemappDtwRt	timePenalizedPairwiseSimilarity	lpSimilarity	NA	NA	2.5	mziDtwWorkerFactory	0.0	1.0	1	Partitioned	Local	0.1	NA
817ffba1-3d4c-34fe-9bd8-382c2d9d9228	cemappDtwRt	timePenalizedPairwiseSimilarity	rankCorrSimilarity	NA	NA	2.0	mziDtwWorkerFactory	0.0	2.0	2	Partitioned	Local	0.25	NA
b2494d71-4336-313c-a377-1c7dee993da1	cemappDtwRt	timePenalizedPairwiseSimilarity	rankCorrSimilarity	NA	NA	3.0	mziDtwWorkerFactory	0.0	1.0	2	Partitioned	Local	0.25	NA
33ddcd14-3dcf-3db7-ae08-fd49c7bd7e08	cemappDtwRt	timePenalizedPairwiseSimilarity	lpSimilarity	NA	NA	2.0	mziDtwWorkerFactory	0.0	1.0	1	Partitioned	Local	0.1	NA
34b8eed9-63fb-3e40-b979-6e7eb4f0a295	cemappDtwRt	timePenalizedPairwiseSimilarity	lpSimilarity	NA	NA	1.0	mziDtwWorkerFactory	0.0	2.0	1	Partitioned	Local	0.1	NA
b052c787-49e8-3407-866b-6def310c931e	cemappDtwRt	timePenalizedPairwiseSimilarity	rankCorrSimilarity	NA	NA	2.5	mziDtwWorkerFactory	0.0	2.0	2	Partitioned	Local	0.25	NA
f56d34fd-7549-34e4-af68-fbcdbcc8bdff	cemappDtwRt	timePenalizedPairwiseSimilarity	rankCorrSimilarity	NA	NA	3.0	mziDtwWorkerFactory	0.0	2.0	2	Partitioned	Local	0.25	NA
fa038e18-96d3-3e6d-9934-fc06d7c308cc	cemappDtwRt	timePenalizedPairwiseSimilarity	rankCorrSimilarity	NA	NA	3.0	mziDtwWorkerFactory	0.0	2.25	2	Partitioned	Local	0.25	NA
d31bd1e5-16a4-31a6-b986-e50fad10e5c9	cemappDtwRt	timePenalizedPairwiseSimilarity	lpSimilarity	NA	NA	2.0	mziDtwWorkerFactory	0.0	2.0	1	Partitioned	Local	0.1	NA
ab8b1cd4-3f75-312c-aa65-ffd4e1fc20d3	cemappDtwRt	timePenalizedPairwiseSimilarity	lpSimilarity	NA	NA	2.0	mziDtwWorkerFactory	0.0	2.25	0	Partitioned	Local	0.1	NA
6e0e453f-9476-3f63-80e9-961b8f54aabf	cemappDtwRt	timePenalizedPairwiseSimilarity	rankCorrSimilarity	NA	NA	0.5	mziDtwWorkerFactory	0.0	2.25	2	Partitioned	Local	0.25	NA
0e07254b-c1b2-3bc8-a448-ca3a8f764b74	cemappDtwRt	timePenalizedPairwiseSimilarity	lpSimilarity	NA	NA	0.5	mziDtwWorkerFactory	0.0	2.25	1	Partitioned	Local	0.1	NA
386327ff-6b66-3d5b-a930-d7b03d35b81b	cemappDtwRt	timePenalizedPairwiseSimilarity	rankCorrSimilarity	NA	NA	2.5	mziDtwWorkerFactory	0.0	2.25	2	Partitioned	Local	0.25	NA
19a62c0d-44a8-365b-bb4e-2996d74f1485	cemappDtwRt	timePenalizedPairwiseSimilarity	rankCorrSimilarity	NA	NA	1.0	mziDtwWorkerFactory	0.0	2.25	2	Partitioned	Local	0.25	NA
e6368e04-f18b-349b-8f19-77796b8dca71	cemappDtwRt	timePenalizedPairwiseSimilarity	lpSimilarity	NA	NA	0.5	mziDtwWorkerFactory	0.0	2.0	1	Partitioned	Local	0.1	NA
6d742f80-6221-335c-82c3-14c29e967490	cemappDtwRt	timePenalizedPairwiseSimilarity	rankCorrSimilarity	NA	NA	2.0	mziDtwWorkerFactory	0.0	2.25	2	Partitioned	Local	0.25	NA
22017d74-cd92-3d02-9b29-99da3b77e000	cemappDtwRt	timePenalizedPairwiseSimilarity	lpSimilarity	NA	NA	2.5	mziDtwWorkerFactory	0.0	2.0	1	Partitioned	Local	0.1	NA
8d2ccaa3-b445-3454-8599-7ba442fd3569	cemappDtwRt	timePenalizedPairwiseSimilarity	lpSimilarity	NA	NA	1.0	mziDtwWorkerFactory	0.0	2.25	1	Partitioned	Local	0.1	NA
eca2e01c-aec5-30c8-a49f-1aa50873a93b	cemappDtwRt	timePenalizedPairwiseSimilarity	lpSimilarity	NA	NA	2.0	mziDtwWorkerFactory	0.0	1.0	2	Partitioned	Local	0.1	NA
a5356cd8-a6f6-32b1-8c58-0339e6444e6e	cemappDtwRt	timePenalizedPairwiseSimilarity	lpSimilarity	NA	NA	1.0	mziDtwWorkerFactory	0.0	1.0	2	Partitioned	Local	0.1	NA
b2d11371-c1c7-3816-870a-f28b34907e0d	cemappDtwRt	timePenalizedPairwiseSimilarity	lpSimilarity	NA	NA	2.5	mziDtwWorkerFactory	0.0	2.25	1	Partitioned	Local	0.1	NA
5476a095-73fc-31a4-b32e-3776f92c9215	cemappDtwRt	timePenalizedPairwiseSimilarity	lpSimilarity	NA	NA	2.5	mziDtwWorkerFactory	0.0	1.0	2	Partitioned	Local	0.1	NA
e3abeb39-2659-386f-92d0-9256579e47b1	cemappDtwRt	timePenalizedPairwiseSimilarity	lpSimilarity	NA	NA	0.5	mziDtwWorkerFactory	0.0	1.0	2	Partitioned	Local	0.1	NA
932b1224-c69d-3683-a16a-75e3f530c984	cemappDtwRt	timePenalizedPairwiseSimilarity	lpSimilarity	NA	NA	3.0	mziDtwWorkerFactory	0.0	2.25	1	Partitioned	Local	0.1	NA
a5c7e1ae-02f2-3050-a339-cd6f11762142	cemappDtwRt	timePenalizedPairwiseSimilarity	lpSimilarity	NA	NA	2.0	mziDtwWorkerFactory	0.0	2.25	1	Partitioned	Local	0.1	NA
d7f7a103-4b88-3074-bb00-745f2ec72dcd	cemappDtwRt	timePenalizedPairwiseSimilarity	lpSimilarity	NA	NA	3.0	mziDtwWorkerFactory	0.0	1.0	2	Partitioned	Local	0.1	NA
5eb588e6-3245-393d-a9ae-25c0297f3beb	cemappDtwRt	timePenalizedPairwiseSimilarity	lpSimilarity	NA	NA	1.0	mziDtwWorkerFactory	0.0	2.0	2	Partitioned	Local	0.1	NA
c8a74764-49e6-3907-b18b-a516042f812d	cemappDtwRt	timePenalizedPairwiseSimilarity	lpSimilarity	NA	NA	2.0	mziDtwWorkerFactory	0.0	2.0	2	Partitioned	Local	0.1	NA
25bfb6c3-a35c-31dc-b242-53bf7e85853e	cemappDtwRt	timePenalizedPairwiseSimilarity	lpSimilarity	NA	NA	3.0	mziDtwWorkerFactory	0.0	2.0	2	Partitioned	Local	0.1	NA
17f58ce9-fe3a-37cf-bf21-7693e7f487df	cemappDtwRt	timePenalizedPairwiseSimilarity	lpSimilarity	NA	NA	0.5	mziDtwWorkerFactory	0.0	2.25	2	Partitioned	Local	0.1	NA
68a67f56-e668-3fc7-9f39-9b7a8fa6805f	cemappDtwRt	timePenalizedPairwiseSimilarity	lpSimilarity	NA	NA	0.5	mziDtwWorkerFactory	0.0	1.0	0	Partitioned	Local	0.25	NA
d10e55a7-a914-3643-addf-8df497a72dd5	cemappDtwRt	timePenalizedPairwiseSimilarity	lpSimilarity	NA	NA	2.5	mziDtwWorkerFactory	0.0	2.0	2	Partitioned	Local	0.1	NA
683c1c6d-6ec6-3ed1-9b68-9094fc69e238	cemappDtwRt	timePenalizedPairwiseSimilarity	lpSimilarity	NA	NA	0.5	mziDtwWorkerFactory	0.0	2.0	2	Partitioned	Local	0.1	NA
667d2920-6331-3056-8e08-e0f87bd6b93d	cemappDtwRt	timePenalizedPairwiseSimilarity	lpSimilarity	NA	NA	2.5	mziDtwWorkerFactory	0.0	1.0	0	Partitioned	Local	0.25	NA
21c7edc8-b47c-3217-a6a0-bbf1ee41a2d1	cemappDtwRt	timePenalizedPairwiseSimilarity	lpSimilarity	NA	NA	2.0	mziDtwWorkerFactory	0.0	1.0	0	Partitioned	Local	0.25	NA
8320a3eb-bae8-3221-b774-82ae8bfc788a	cemappDtwRt	timePenalizedPairwiseSimilarity	lpSimilarity	NA	NA	1.0	mziDtwWorkerFactory	0.0	2.25	2	Partitioned	Local	0.1	NA
184ab3fc-78be-3e98-9f39-4bddaad7840c	cemappDtwRt	timePenalizedPairwiseSimilarity	lpSimilarity	NA	NA	3.0	mziDtwWorkerFactory	0.0	2.25	2	Partitioned	Local	0.1	NA
38a34f8c-b702-3299-9ff9-2633ddaf1a49	cemappDtwRt	timePenalizedPairwiseSimilarity	lpSimilarity	NA	NA	2.5	mziDtwWorkerFactory	0.0	2.25	2	Partitioned	Local	0.1	NA
cb93126a-eb64-3538-afc5-c82f49d9d008	cemappDtwRt	timePenalizedPairwiseSimilarity	lpSimilarity	NA	NA	3.0	mziDtwWorkerFactory	0.0	1.0	0	Partitioned	Local	0.25	NA
f2bf3eb8-2f4d-375e-8646-c4c32da607ca	cemappDtwRt	timePenalizedPairwiseSimilarity	lpSimilarity	NA	NA	1.0	mziDtwWorkerFactory	0.0	1.0	0	Partitioned	Local	0.25	NA
47fc58d6-5f61-3136-a4b7-9d8953e9964a	cemappDtwRt	timePenalizedPairwiseSimilarity	lpSimilarity	NA	NA	2.0	mziDtwWorkerFactory	0.0	2.25	2	Partitioned	Local	0.1	NA
c6539e1b-3b49-33af-a6f0-f1490adc72c4	cemappDtwRt	timePenalizedPairwiseSimilarity	lpSimilarity	NA	NA	0.5	mziDtwWorkerFactory	0.0	2.0	0	Partitioned	Local	0.25	NA
7958ed41-d91b-372d-91b2-eda39f8663d8	cemappDtwRt	timePenalizedPairwiseSimilarity	lpSimilarity	NA	NA	0.5	mziDtwWorkerFactory	0.0	2.25	0	Partitioned	Local	0.25	NA
5c69f905-c516-3275-9aa7-26b001ff6a55	cemappDtwRt	timePenalizedPairwiseSimilarity	lpSimilarity	NA	NA	1.0	mziDtwWorkerFactory	0.0	2.0	0	Partitioned	Local	0.25	NA
0d926e67-9b58-35a3-8de5-c7a92f6865af	cemappDtwRt	timePenalizedPairwiseSimilarity	lpSimilarity	NA	NA	2.5	mziDtwWorkerFactory	0.0	2.0	0	Partitioned	Local	0.25	NA
fa5c3baf-ead7-31d8-8f3d-85a534aa10e4	cemappDtwRt	timePenalizedPairwiseSimilarity	lpSimilarity	NA	NA	3.0	mziDtwWorkerFactory	0.0	2.0	0	Partitioned	Local	0.25	NA
1a035de2-0031-3c48-80db-f23a4ed068c5	cemappDtwRt	timePenalizedPairwiseSimilarity	lpSimilarity	NA	NA	2.5	mziDtwWorkerFactory	0.0	2.25	0	Partitioned	Local	0.25	NA
093d9cea-7523-39c8-84bd-3f1ec62a07c7	cemappDtwRt	timePenalizedPairwiseSimilarity	lpSimilarity	NA	NA	2.0	mziDtwWorkerFactory	0.0	2.25	0	Partitioned	Local	0.25	NA
351ba146-192c-3c49-bff6-e9f71075f4fc	cemappDtwRt	timePenalizedPairwiseSimilarity	lpSimilarity	NA	NA	2.5	mziDtwWorkerFactory	0.0	1.0	1	Partitioned	Local	0.25	NA
62962bfa-1d42-3d58-8bc6-16d36e2494ce	cemappDtwRt	timePenalizedPairwiseSimilarity	lpSimilarity	NA	NA	2.0	mziDtwWorkerFactory	0.0	2.0	0	Partitioned	Local	0.25	NA
f3eca8ee-cf83-3df3-9281-7e0a41ec6a72	cemappDtwRt	timePenalizedPairwiseSimilarity	lpSimilarity	NA	NA	0.5	mziDtwWorkerFactory	0.0	1.0	1	Partitioned	Local	0.25	NA
63977f7c-6fed-3fdb-9d0a-bba4cca57f50	cemappDtwRt	timePenalizedPairwiseSimilarity	lpSimilarity	NA	NA	1.0	mziDtwWorkerFactory	0.0	1.0	1	Partitioned	Local	0.25	NA
461dc16f-2fd0-3405-9cfa-ad5c9659e380	cemappDtwRt	timePenalizedPairwiseSimilarity	lpSimilarity	NA	NA	2.0	mziDtwWorkerFactory	0.0	1.0	1	Partitioned	Local	0.25	NA
0ae59ace-9f38-3bdd-9654-042e15c5b55e	cemappDtwRt	timePenalizedPairwiseSimilarity	lpSimilarity	NA	NA	3.0	mziDtwWorkerFactory	0.0	2.25	0	Partitioned	Local	0.25	NA
42264d63-0713-32fc-aaa2-60b39bc6aa85	cemappDtwRt	timePenalizedPairwiseSimilarity	lpSimilarity	NA	NA	1.0	mziDtwWorkerFactory	0.0	2.25	0	Partitioned	Local	0.25	NA
123cd51f-6b40-362a-bc51-89e24ecfde11	cemappDtwRt	timePenalizedPairwiseSimilarity	lpSimilarity	NA	NA	1.0	mziDtwWorkerFactory	0.0	2.0	1	Partitioned	Local	0.25	NA
17bd83fb-38ce-3009-83ed-4216e28c1b77	cemappDtwRt	timePenalizedPairwiseSimilarity	lpSimilarity	NA	NA	2.5	mziDtwWorkerFactory	0.0	2.0	1	Partitioned	Local	0.25	NA
699059b2-169e-36f4-8f2e-492d2b4abb95	cemappDtwRt	timePenalizedPairwiseSimilarity	lpSimilarity	NA	NA	2.0	mziDtwWorkerFactory	0.0	2.0	1	Partitioned	Local	0.25	NA
5cf98c22-b00d-3c99-966a-17c717852fb3	cemappDtwRt	timePenalizedPairwiseSimilarity	lpSimilarity	NA	NA	0.5	mziDtwWorkerFactory	0.0	2.0	1	Partitioned	Local	0.25	NA
352ad3f8-28a8-3207-9d4b-40b79b98f0e2	cemappDtwRt	timePenalizedPairwiseSimilarity	lpSimilarity	NA	NA	3.0	mziDtwWorkerFactory	0.0	1.0	1	Partitioned	Local	0.25	NA
2fcf4223-ed1d-3b4c-828b-6457566299f9	cemappDtwRt	timePenalizedPairwiseSimilarity	lpSimilarity	NA	NA	3.0	mziDtwWorkerFactory	0.0	2.0	1	Partitioned	Local	0.25	NA
acdd9a7e-6058-3eb3-bdfa-37e297272a13	cemappDtwRt	timePenalizedPairwiseSimilarity	lpSimilarity	NA	NA	0.5	mziDtwWorkerFactory	0.0	2.25	1	Partitioned	Local	0.25	NA
84fbb451-7a6e-35db-a63f-70b30ad2751a	cemappDtwRt	timePenalizedPairwiseSimilarity	lpSimilarity	NA	NA	0.5	mziDtwWorkerFactory	0.0	1.0	2	Partitioned	Local	0.25	NA
7db4aa5c-811d-35be-8746-cb5bff55e9b5	cemappDtwRt	timePenalizedPairwiseSimilarity	lpSimilarity	NA	NA	2.0	mziDtwWorkerFactory	0.0	2.25	1	Partitioned	Local	0.25	NA
6330eabc-f996-32f8-ab8e-6a08556630ad	cemappDtwRt	timePenalizedPairwiseSimilarity	lpSimilarity	NA	NA	1.0	mziDtwWorkerFactory	0.0	1.0	2	Partitioned	Local	0.25	NA
1c5e221d-c9e3-3264-a973-87beb6709191	cemappDtwRt	timePenalizedPairwiseSimilarity	lpSimilarity	NA	NA	2.5	mziDtwWorkerFactory	0.0	2.25	1	Partitioned	Local	0.25	NA
847ed982-a0b8-3fd9-b003-947662f8e9af	cemappDtwRt	timePenalizedPairwiseSimilarity	lpSimilarity	NA	NA	2.0	mziDtwWorkerFactory	0.0	1.0	2	Partitioned	Local	0.25	NA
c487a84c-6dec-3f67-8617-dcffe959defd	cemappDtwRt	timePenalizedPairwiseSimilarity	lpSimilarity	NA	NA	1.0	mziDtwWorkerFactory	0.0	2.25	1	Partitioned	Local	0.25	NA
ad74e206-4213-3ce2-9535-d07264848892	cemappDtwRt	timePenalizedPairwiseSimilarity	lpSimilarity	NA	NA	3.0	mziDtwWorkerFactory	0.0	2.25	1	Partitioned	Local	0.25	NA
cce11252-be1d-31f4-944e-9e079dadfe1e	cemappDtwRt	timePenalizedPairwiseSimilarity	lpSimilarity	NA	NA	2.5	mziDtwWorkerFactory	0.0	1.0	2	Partitioned	Local	0.25	NA
5a9ef91e-a390-3fde-af0f-10be879534f4	cemappDtwRt	timePenalizedPairwiseSimilarity	lpSimilarity	NA	NA	3.0	mziDtwWorkerFactory	0.0	1.0	2	Partitioned	Local	0.25	NA
5c16fcdf-1c80-3364-bd66-d8a7003a7838	cemappDtwRt	timePenalizedPairwiseSimilarity	lpSimilarity	NA	NA	2.0	mziDtwWorkerFactory	0.0	2.0	2	Partitioned	Local	0.25	NA
733b60a0-f3f1-397f-bf38-fdced60985c0	cemappDtwRt	timePenalizedPairwiseSimilarity	lpSimilarity	NA	NA	0.5	mziDtwWorkerFactory	0.0	2.0	2	Partitioned	Local	0.25	NA
59c92656-f33d-3eef-886c-ba51dbd589fa	cemappDtwRt	timePenalizedPairwiseSimilarity	lpSimilarity	NA	NA	1.0	mziDtwWorkerFactory	0.0	2.0	2	Partitioned	Local	0.25	NA
d58fbf92-1218-38e9-9a10-3bc2987c7a12	cemappDtwRt	timePenalizedPairwiseSimilarity	lpSimilarity	NA	NA	2.5	mziDtwWorkerFactory	0.0	2.0	2	Partitioned	Local	0.25	NA
73b75c30-aaf8-3fdc-b53f-d4ef6ba0d3dc	cemappDtwRt	timePenalizedPairwiseSimilarity	lpSimilarity	NA	NA	3.0	mziDtwWorkerFactory	0.0	2.0	2	Partitioned	Local	0.25	NA
29c2c322-fc20-3d99-8ef1-5110b1c8a2c4	cemappDtwRt	timePenalizedPairwiseSimilarity	lpSimilarity	NA	NA	0.5	mziDtwWorkerFactory	0.0	2.25	2	Partitioned	Local	0.25	NA
62456e7a-42b5-397c-9059-f459030ca46f	cemappDtwRt	timePenalizedPairwiseSimilarity	lpSimilarity	NA	NA	2.0	mziDtwWorkerFactory	0.0	2.25	2	Partitioned	Local	0.25	NA
1cf12e0f-caf4-3889-98b7-0b5e8f257f86	cemappDtwRt	timePenalizedPairwiseSimilarity	lpSimilarity	NA	NA	2.5	mziDtwWorkerFactory	0.0	2.25	2	Partitioned	Local	0.25	NA
616d73cf-9af4-3f81-98fb-ac29b4789d90	cemappDtwRt	timePenalizedPairwiseSimilarity	lpSimilarity	NA	NA	1.0	mziDtwWorkerFactory	0.0	2.25	2	Partitioned	Local	0.25	NA
1f423bc3-26a0-3d14-8ad2-17e14a2bb244	cemappDtwRt	timePenalizedPairwiseSimilarity	lpSimilarity	NA	NA	3.0	mziDtwWorkerFactory	0.0	2.25	2	Partitioned	Local	0.25	NA
4bcf67e6-0b65-3ce1-bce4-6c710ee6ec15	cemappDtwPlain	plainPairwiseSimilarity	dotSimilarity	NA	NA	NA	mziDtwWorkerFactory	0.0	2.25	1	Partitioned	Local	0.25	NA
99bdb833-14c5-3309-bf81-0f1d21708715	cemappDtwPlain	plainPairwiseSimilarity	dotSimilarity	NA	NA	NA	mziDtwWorkerFactory	0.0	2.0	2	Partitioned	Local	0.25	NA
aae621dc-8334-3869-8bf3-497bca4b3733	cemappDtwPlain	plainPairwiseSimilarity	dotSimilarity	NA	NA	NA	mziDtwWorkerFactory	0.0	2.25	0	Partitioned	Local	0.25	NA
cd8df5ce-140f-30bd-8466-67ae29b771d9	cemappDtwPlain	plainPairwiseSimilarity	dotSimilarity	NA	NA	NA	mziDtwWorkerFactory	0.0	2.0	1	Partitioned	Local	0.1	NA
9f64199b-13ce-3060-9cac-2a05fbb95a2d	cemappDtwPlain	plainPairwiseSimilarity	cosineSimilarity	NA	NA	NA	mziDtwWorkerFactory	0.0	2.0	0	Partitioned	Local	0.1	NA
76834f1b-c65d-3779-b123-77137be4c6bd	cemappDtwPlain	plainPairwiseSimilarity	dotSimilarity	NA	NA	NA	mziDtwWorkerFactory	0.0	2.25	2	Partitioned	Local	0.1	NA
3c583299-fcf7-3973-a169-5711591a4243	cemappDtwPlain	plainPairwiseSimilarity	cosineSimilarity	NA	NA	NA	mziDtwWorkerFactory	0.0	2.25	2	Partitioned	Local	0.1	NA
f11b018d-d26f-3565-9ad7-3b69c3f6ea42	cemappDtwPlain	plainPairwiseSimilarity	cosineSimilarity	NA	NA	NA	mziDtwWorkerFactory	0.0	2.25	1	Partitioned	Local	0.1	NA
83a5fa78-53b6-3968-ad24-cbf3260274ad	cemappDtwPlain	plainPairwiseSimilarity	dotSimilarity	NA	NA	NA	mziDtwWorkerFactory	0.0	2.0	1	Partitioned	Local	0.25	NA
bcfbd9b1-f5de-3a34-8979-8072ac021458	cemappDtwPlain	plainPairwiseSimilarity	cosineSimilarity	NA	NA	NA	mziDtwWorkerFactory	0.0	2.0	0	Partitioned	Local	0.25	NA
89a237fb-1dd4-371b-a208-edcc9360c97d	cemappDtwPlain	plainPairwiseSimilarity	linCorrSimilarity	NA	NA	NA	mziDtwWorkerFactory	0.0	2.25	1	Partitioned	Local	0.1	NA
247fba6e-1f05-3a21-aac4-1486fd50d2d8	cemappDtwPlain	plainPairwiseSimilarity	linCorrSimilarity	NA	NA	NA	mziDtwWorkerFactory	0.0	2.0	2	Partitioned	Local	0.1	NA
16ae2ee9-6bfb-3261-a539-1be80d781bf7	cemappDtwPlain	plainPairwiseSimilarity	cosineSimilarity	NA	NA	NA	mziDtwWorkerFactory	0.0	2.0	1	Partitioned	Local	0.1	NA
72a1f946-c33c-3179-a35c-7b04e8b4bf96	cemappDtwPlain	plainPairwiseSimilarity	cosineSimilarity	NA	NA	NA	mziDtwWorkerFactory	0.0	2.0	1	Partitioned	Local	0.25	NA
0aed19d9-3632-386f-86cb-03342596fd1c	cemappDtwPlain	plainPairwiseSimilarity	linCorrSimilarity	NA	NA	NA	mziDtwWorkerFactory	0.0	1.0	0	Partitioned	Local	0.1	NA
e297d44e-0128-363f-af85-18bbf236b0af	cemappDtwPlain	plainPairwiseSimilarity	cosineSimilarity	NA	NA	NA	mziDtwWorkerFactory	0.0	1.0	2	Partitioned	Local	0.1	NA
b3f7b18f-ca1e-3016-9ac9-0c96c67ad053	cemappDtwPlain	plainPairwiseSimilarity	linCorrSimilarity	NA	NA	NA	mziDtwWorkerFactory	0.0	2.25	2	Partitioned	Local	0.1	NA
18971a82-e825-3b8d-be87-519b5364865f	cemappDtwPlain	plainPairwiseSimilarity	cosineSimilarity	NA	NA	NA	mziDtwWorkerFactory	0.0	1.0	1	Partitioned	Local	0.1	NA
b0478417-13b6-3392-9cf8-eb9601ebd3ca	cemappDtwPlain	plainPairwiseSimilarity	cosineSimilarity	NA	NA	NA	mziDtwWorkerFactory	0.0	2.25	0	Partitioned	Local	0.1	NA
4f6a70b2-5b4b-378c-933d-cf5231bf7b80	cemappDtwPlain	plainPairwiseSimilarity	linCorrSimilarity	NA	NA	NA	mziDtwWorkerFactory	0.0	2.0	0	Partitioned	Local	0.1	NA
bafd85b5-2a4b-317c-9053-d7e78c0b763d	cemappDtwPlain	plainPairwiseSimilarity	cosineSimilarity	NA	NA	NA	mziDtwWorkerFactory	0.0	2.25	2	Partitioned	Local	0.25	NA
377aac16-0223-3052-bd90-6ec89c41c44a	cemappDtwPlain	plainPairwiseSimilarity	cosineSimilarity	NA	NA	NA	mziDtwWorkerFactory	0.0	2.25	0	Partitioned	Local	0.25	NA
697fcb1d-75e1-3a65-8b21-34889635db90	cemappDtwPlain	plainPairwiseSimilarity	linCorrSimilarity	NA	NA	NA	mziDtwWorkerFactory	0.0	2.25	0	Partitioned	Local	0.1	NA
9bb5097c-27ea-355d-83e2-85ba8100e422	cemappDtwPlain	plainPairwiseSimilarity	dotSimilarity	NA	NA	NA	mziDtwWorkerFactory	0.0	2.25	1	Partitioned	Local	0.1	NA
5f3b775f-b82e-3f9d-8854-321166906067	cemappDtwPlain	plainPairwiseSimilarity	dotSimilarity	NA	NA	NA	mziDtwWorkerFactory	0.0	1.0	1	Partitioned	Local	0.1	NA
946bec5a-f955-3434-a694-0888f57dd3b0	cemappDtwPlain	plainPairwiseSimilarity	dotSimilarity	NA	NA	NA	mziDtwWorkerFactory	0.0	1.0	0	Partitioned	Local	0.1	NA
777848ae-ed99-3196-98ed-5cce86052903	cemappDtwPlain	plainPairwiseSimilarity	dotSimilarity	NA	NA	NA	mziDtwWorkerFactory	0.0	1.0	1	Partitioned	Local	0.25	NA
5b1ee3cd-92dc-3668-8fbd-695c8425312f	cemappDtwPlain	plainPairwiseSimilarity	dotSimilarity	NA	NA	NA	mziDtwWorkerFactory	0.0	2.25	0	Partitioned	Local	0.1	NA
79e90b27-f90f-3fbd-83a9-b7b983499632	cemappDtwPlain	plainPairwiseSimilarity	cosineSimilarity	NA	NA	NA	mziDtwWorkerFactory	0.0	2.25	1	Partitioned	Local	0.25	NA
d9c7b118-eddc-32f7-b39f-0fa8f9f8fe20	cemappDtwPlain	plainPairwiseSimilarity	cosineSimilarity	NA	NA	NA	mziDtwWorkerFactory	0.0	1.0	0	Partitioned	Local	0.25	NA
b1a0ecf5-37f9-36de-9a39-d93acc6ee405	cemappDtwPlain	plainPairwiseSimilarity	linCorrSimilarity	NA	NA	NA	mziDtwWorkerFactory	0.0	2.0	0	Partitioned	Local	0.25	NA
029ca464-7952-3b76-a205-a30d323e24bd	cemappDtwPlain	plainPairwiseSimilarity	dotSimilarity	NA	NA	NA	mziDtwWorkerFactory	0.0	2.0	0	Partitioned	Local	0.25	NA
a5c17aa6-da97-38cb-81c5-a04a0f0e1eb3	cemappDtwPlain	plainPairwiseSimilarity	linCorrSimilarity	NA	NA	NA	mziDtwWorkerFactory	0.0	1.0	1	Partitioned	Local	0.1	NA
fe74d68f-1336-3022-bd57-f877ce89ed0d	cemappDtwPlain	plainPairwiseSimilarity	linCorrSimilarity	NA	NA	NA	mziDtwWorkerFactory	0.0	2.25	0	Partitioned	Local	0.25	NA
8c3790fc-1722-3f13-b56b-5b08b6d5a3b4	cemappDtwPlain	plainPairwiseSimilarity	dotSimilarity	NA	NA	NA	mziDtwWorkerFactory	0.0	2.25	2	Partitioned	Local	0.25	NA
6aa4190c-48c3-308d-8cdb-b67ad7c41a65	cemappDtwPlain	plainPairwiseSimilarity	cosineSimilarity	NA	NA	NA	mziDtwWorkerFactory	0.0	1.0	2	Partitioned	Local	0.25	NA
2393af12-9cd2-34a3-8a2a-04ddbf40594c	cemappDtwPlain	plainPairwiseSimilarity	dotSimilarity	NA	NA	NA	mziDtwWorkerFactory	0.0	1.0	2	Partitioned	Local	0.25	NA
bb183d8e-4b84-3e85-a853-6ea99bcb168a	cemappDtwPlain	plainPairwiseSimilarity	linCorrSimilarity	NA	NA	NA	mziDtwWorkerFactory	0.0	2.0	1	Partitioned	Local	0.25	NA
24812db4-ae36-39b9-a5b2-2e524dcded31	cemappDtwPlain	plainPairwiseSimilarity	cosineSimilarity	NA	NA	NA	mziDtwWorkerFactory	0.0	2.0	2	Partitioned	Local	0.1	NA
f9a1af44-7a80-3252-9494-9c481cf4e132	cemappDtwPlain	plainPairwiseSimilarity	dotSimilarity	NA	NA	NA	mziDtwWorkerFactory	0.0	1.0	2	Partitioned	Local	0.1	NA
a9811355-c45b-3fb6-8068-23e760fcd154	cemappDtwPlain	plainPairwiseSimilarity	dotSimilarity	NA	NA	NA	mziDtwWorkerFactory	0.0	2.0	2	Partitioned	Local	0.1	NA
461ee916-0f16-376f-a9b6-d0f14ef34bd5	cemappDtwPlain	plainPairwiseSimilarity	linCorrSimilarity	NA	NA	NA	mziDtwWorkerFactory	0.0	2.0	1	Partitioned	Local	0.1	NA
4bfbb4f6-16d3-3826-b2cf-5a318b3721bf	cemappDtwPlain	plainPairwiseSimilarity	dotSimilarity	NA	NA	NA	mziDtwWorkerFactory	0.0	2.0	0	Partitioned	Local	0.1	NA
c0b83717-2108-3069-80ea-1d8e869eeae2	cemappDtwPlain	plainPairwiseSimilarity	dotSimilarity	NA	NA	NA	mziDtwWorkerFactory	0.0	1.0	0	Partitioned	Local	0.25	NA
802226fa-e893-39f6-839f-6cf691dc45b1	cemappDtwPlain	plainPairwiseSimilarity	cosineSimilarity	NA	NA	NA	mziDtwWorkerFactory	0.0	1.0	0	Partitioned	Local	0.1	NA
5bfa91e8-da10-3784-a403-6573cf533a31	cemappDtwPlain	plainPairwiseSimilarity	linCorrSimilarity	NA	NA	NA	mziDtwWorkerFactory	0.0	2.0	2	Partitioned	Local	0.25	NA
9e671816-d533-38a1-a383-fd8a69a90131	cemappDtwPlain	plainPairwiseSimilarity	linCorrSimilarity	NA	NA	NA	mziDtwWorkerFactory	0.0	1.0	1	Partitioned	Local	0.25	NA
c061d036-a048-3635-a269-19f6d37edaac	cemappDtwPlain	plainPairwiseSimilarity	linCorrSimilarity	NA	NA	NA	mziDtwWorkerFactory	0.0	1.0	0	Partitioned	Local	0.25	NA
2cca0f55-79d0-31cd-9e14-1471f7a206a2	cemappDtwPlain	plainPairwiseSimilarity	cosineSimilarity	NA	NA	NA	mziDtwWorkerFactory	0.0	1.0	1	Partitioned	Local	0.25	NA
d14f3bb0-c753-3979-ba1e-476ddfe9cd83	cemappDtwPlain	plainPairwiseSimilarity	linCorrSimilarity	NA	NA	NA	mziDtwWorkerFactory	0.0	1.0	2	Partitioned	Local	0.1	NA
cd5a4ee7-e1c0-3b3d-864b-734f3d9b0e11	cemappDtwPlain	plainPairwiseSimilarity	linCorrSimilarity	NA	NA	NA	mziDtwWorkerFactory	0.0	2.25	2	Partitioned	Local	0.25	NA
b7fa1a69-cfc4-353c-a001-b2978fb786fe	cemappDtwPlain	plainPairwiseSimilarity	linCorrSimilarity	NA	NA	NA	mziDtwWorkerFactory	0.0	1.0	2	Partitioned	Local	0.25	NA
ce0311a5-0b59-3a26-8bd3-579bfe8b8836	cemappDtwPlain	plainPairwiseSimilarity	linCorrSimilarity	NA	NA	NA	mziDtwWorkerFactory	0.0	2.25	1	Partitioned	Local	0.25	NA
19faf667-b127-3544-aebf-b32399588b85	cemappDtwPlain	plainPairwiseSimilarity	rankCorrSimilarity	NA	NA	NA	mziDtwWorkerFactory	0.0	2.25	0	Partitioned	Local	0.1	NA
f4a6c74a-721c-3371-b3f9-fbe483719eb6	cemappDtwPlain	plainPairwiseSimilarity	lpSimilarity	NA	NA	NA	mziDtwWorkerFactory	0.0	1.0	0	Partitioned	Local	0.1	NA
bc771994-11fc-3b2a-9734-9fa1eab56f8d	cemappDtwPlain	plainPairwiseSimilarity	lpSimilarity	NA	NA	NA	mziDtwWorkerFactory	0.0	2.0	0	Partitioned	Local	0.1	NA
15faf3d2-98cf-3afa-ab81-8c87d4faa5c1	cemappDtwPlain	plainPairwiseSimilarity	rankCorrSimilarity	NA	NA	NA	mziDtwWorkerFactory	0.0	2.0	0	Partitioned	Local	0.1	NA
5dd08309-8fb0-3c8b-896c-c639f2e93359	cemappDtwPlain	plainPairwiseSimilarity	lpSimilarity	NA	NA	NA	mziDtwWorkerFactory	0.0	1.0	1	Partitioned	Local	0.1	NA
513fbfd8-9f0b-3146-be1f-9363918261c9	cemappDtwPlain	plainPairwiseSimilarity	lpSimilarity	NA	NA	NA	mziDtwWorkerFactory	0.0	2.25	0	Partitioned	Local	0.1	NA
36889a27-edbd-395a-a1db-d392afcb1333	cemappDtwPlain	plainPairwiseSimilarity	lpSimilarity	NA	NA	NA	mziDtwWorkerFactory	0.0	2.0	1	Partitioned	Local	0.1	NA
86de754a-847e-3760-bb55-14befdc41b2e	cemappDtwPlain	plainPairwiseSimilarity	rankCorrSimilarity	NA	NA	NA	mziDtwWorkerFactory	0.0	1.0	0	Partitioned	Local	0.1	NA
0c2fddb5-81c0-374a-b570-678446d4b6e1	cemappDtwPlain	plainPairwiseSimilarity	rankCorrSimilarity	NA	NA	NA	mziDtwWorkerFactory	0.0	2.25	1	Partitioned	Local	0.1	NA
cc650139-899a-3779-9fc6-866735265f4a	cemappDtwPlain	plainPairwiseSimilarity	lpSimilarity	NA	NA	NA	mziDtwWorkerFactory	0.0	1.0	2	Partitioned	Local	0.1	NA
8d6e33aa-8000-3815-9e00-2be3c868c451	cemappDtwPlain	plainPairwiseSimilarity	lpSimilarity	NA	NA	NA	mziDtwWorkerFactory	0.0	2.0	2	Partitioned	Local	0.1	NA
669bdc19-6de3-3adf-aad4-a3947fe5bd82	cemappDtwPlain	plainPairwiseSimilarity	rankCorrSimilarity	NA	NA	NA	mziDtwWorkerFactory	0.0	2.0	1	Partitioned	Local	0.1	NA
6f98089b-2a32-3f2e-86fa-1ac92e7c330e	cemappDtwPlain	plainPairwiseSimilarity	lpSimilarity	NA	NA	NA	mziDtwWorkerFactory	0.0	2.25	1	Partitioned	Local	0.1	NA
3281305a-783e-39a8-8c6d-5fe342de87cd	cemappDtwPlain	plainPairwiseSimilarity	lpSimilarity	NA	NA	NA	mziDtwWorkerFactory	0.0	2.25	2	Partitioned	Local	0.1	NA
83e33ba7-2579-341c-8bf6-70f4d4dfa58f	cemappDtwPlain	plainPairwiseSimilarity	rankCorrSimilarity	NA	NA	NA	mziDtwWorkerFactory	0.0	2.25	2	Partitioned	Local	0.1	NA
d900d405-78f1-367b-91f7-4949410567b4	cemappDtwPlain	plainPairwiseSimilarity	lpSimilarity	NA	NA	NA	mziDtwWorkerFactory	0.0	1.0	0	Partitioned	Local	0.25	NA
82deb416-8ddf-3c25-81b6-106bcca61739	cemappDtwPlain	plainPairwiseSimilarity	rankCorrSimilarity	NA	NA	NA	mziDtwWorkerFactory	0.0	1.0	1	Partitioned	Local	0.1	NA
85b01d51-a853-3278-a463-3fef79a2ca93	cemappDtwPlain	plainPairwiseSimilarity	rankCorrSimilarity	NA	NA	NA	mziDtwWorkerFactory	0.0	2.0	2	Partitioned	Local	0.1	NA
2ad0e7f0-001e-30f3-b29f-7d23073c5024	cemappDtwPlain	plainPairwiseSimilarity	lpSimilarity	NA	NA	NA	mziDtwWorkerFactory	0.0	2.0	0	Partitioned	Local	0.25	NA
e94391e7-d376-32d1-94d1-185044ab249a	cemappDtwPlain	plainPairwiseSimilarity	rankCorrSimilarity	NA	NA	NA	mziDtwWorkerFactory	0.0	1.0	2	Partitioned	Local	0.1	NA
41d86e6a-9f89-3507-87d3-e4b0c02a59e7	cemappDtwPlain	plainPairwiseSimilarity	lpSimilarity	NA	NA	NA	mziDtwWorkerFactory	0.0	1.0	1	Partitioned	Local	0.25	NA
d9e17153-f653-3a2b-b8bb-f69734e9651c	cemappDtwPlain	plainPairwiseSimilarity	lpSimilarity	NA	NA	NA	mziDtwWorkerFactory	0.0	2.0	1	Partitioned	Local	0.25	NA
0cccd96a-0cd9-3cb9-b527-ae3a45ac193c	cemappDtwPlain	plainPairwiseSimilarity	lpSimilarity	NA	NA	NA	mziDtwWorkerFactory	0.0	2.25	0	Partitioned	Local	0.25	NA
9d9cc26d-e6e9-3e69-9ff5-ba03f1203e23	cemappDtwPlain	plainPairwiseSimilarity	lpSimilarity	NA	NA	NA	mziDtwWorkerFactory	0.0	1.0	2	Partitioned	Local	0.25	NA
367876bf-5d7a-3d30-aff2-c81fac519139	cemappDtwPlain	plainPairwiseSimilarity	lpSimilarity	NA	NA	NA	mziDtwWorkerFactory	0.0	2.25	1	Partitioned	Local	0.25	NA
e463e5cd-795f-319c-bc0f-10e3c8dd0aba	cemappDtwPlain	plainPairwiseSimilarity	lpSimilarity	NA	NA	NA	mziDtwWorkerFactory	0.0	2.0	2	Partitioned	Local	0.25	NA
5d58c765-8d9c-32b3-9d81-371288d0889d	cemappDtwPlain	plainPairwiseSimilarity	lpSimilarity	NA	NA	NA	mziDtwWorkerFactory	0.0	2.25	2	Partitioned	Local	0.25	NA
4a757f33-71ef-3454-a516-d44c758c3eef	cemappDtwPlain	plainPairwiseSimilarity	rankCorrSimilarity	NA	NA	NA	mziDtwWorkerFactory	0.0	2.0	0	Partitioned	Local	0.25	NA
ee997004-65bc-3d72-820d-dd4fb0264721	cemappDtwPlain	plainPairwiseSimilarity	rankCorrSimilarity	NA	NA	NA	mziDtwWorkerFactory	0.0	2.25	0	Partitioned	Local	0.25	NA
db95293e-8fd7-3dc6-9a02-be69ad81e574	cemappDtwPlain	plainPairwiseSimilarity	rankCorrSimilarity	NA	NA	NA	mziDtwWorkerFactory	0.0	1.0	0	Partitioned	Local	0.25	NA
e8a4ba15-9ca4-3b90-8297-cfeae1fbe14d	cemappDtwPlain	plainPairwiseSimilarity	rankCorrSimilarity	NA	NA	NA	mziDtwWorkerFactory	0.0	2.25	1	Partitioned	Local	0.25	NA
4b8992aa-c0c8-32c7-9ed7-8436cda66c2a	cemappDtwPlain	plainPairwiseSimilarity	rankCorrSimilarity	NA	NA	NA	mziDtwWorkerFactory	0.0	2.0	1	Partitioned	Local	0.25	NA
6c7ad49e-d3f8-3a61-adcf-ccf3dfc32b11	cemappDtwPlain	plainPairwiseSimilarity	rankCorrSimilarity	NA	NA	NA	mziDtwWorkerFactory	0.0	1.0	1	Partitioned	Local	0.25	NA
33f9e59a-eae2-3077-b82c-a0dc12a8742b	cemappDtwPlain	plainPairwiseSimilarity	rankCorrSimilarity	NA	NA	NA	mziDtwWorkerFactory	0.0	1.0	2	Partitioned	Local	0.25	NA
81e03b88-04e9-39b8-9e99-436151492425	cemappDtwPlain	plainPairwiseSimilarity	rankCorrSimilarity	NA	NA	NA	mziDtwWorkerFactory	0.0	2.0	2	Partitioned	Local	0.25	NA
81ef8bf3-4745-364d-81ef-da35af18a843	cemappDtwPlain	plainPairwiseSimilarity	rankCorrSimilarity	NA	NA	NA	mziDtwWorkerFactory	0.0	2.25	2	Partitioned	Local	0.25	NA
71660867-f8df-32ae-aa71-32103165e413	robinsonAuto	timePenalizedSimilarity	dotSimilarity	NA	NA	2.5	NA	NA	NA	NA	Unpartitioned	NA	NA	4
c2cac7f2-4324-3dee-a32f-36f7f9c8ddc3	bipacePlain	plainSimilarity	linCorrSimilarity	4.0	NA	NA	NA	NA	NA	NA	Unpartitioned	NA	NA	8
26eba7cf-d3e6-3ffe-b782-9df649ec953a	bipacePlain	plainSimilarity	dotSimilarity	4.0	NA	NA	NA	NA	NA	NA	Unpartitioned	NA	NA	8
a07fc10c-8192-3af6-ad26-fc072510b982	bipacePlain	plainSimilarity	cosineSimilarity	4.0	NA	NA	NA	NA	NA	NA	Unpartitioned	NA	NA	2
43842178-707e-385d-8de6-13e9d31188ec	bipacePlain	plainSimilarity	dotSimilarity	4.0	NA	NA	NA	NA	NA	NA	Unpartitioned	NA	NA	2
d310a728-7f2b-39d1-9fcc-757589095dac	bipacePlain	plainSimilarity	lpSimilarity	4.0	NA	NA	NA	NA	NA	NA	Unpartitioned	NA	NA	5
e87e60f7-a8bd-3cc2-9690-d7d588bf4eff	bipacePlain	plainSimilarity	linCorrSimilarity	4.0	NA	NA	NA	NA	NA	NA	Unpartitioned	NA	NA	4
d2f7a2c7-f1de-3587-a2fd-10a7d49527ff	bipacePlain	plainSimilarity	dotSimilarity	4.0	NA	NA	NA	NA	NA	NA	Unpartitioned	NA	NA	4
5661492d-82d9-355b-93cc-187deb853fa3	bipacePlain	plainSimilarity	lpSimilarity	4.0	NA	NA	NA	NA	NA	NA	Unpartitioned	NA	NA	8
c35c57a9-e7eb-3100-ae62-38f79ebdbc16	bipacePlain	plainSimilarity	linCorrSimilarity	4.0	NA	NA	NA	NA	NA	NA	Unpartitioned	NA	NA	5
5868e6e3-2f93-32a8-8f6c-ef241a67dfbf	bipacePlain	plainSimilarity	dotSimilarity	4.0	NA	NA	NA	NA	NA	NA	Unpartitioned	NA	NA	6
e7ba0096-1e1c-3609-bae9-fe295ba0b42d	bipacePlain	plainSimilarity	cosineSimilarity	4.0	NA	NA	NA	NA	NA	NA	Unpartitioned	NA	NA	8
05c51935-03eb-357e-907c-116b6f299ff3	bipacePlain	plainSimilarity	lpSimilarity	4.0	NA	NA	NA	NA	NA	NA	Unpartitioned	NA	NA	3
67c20fc6-fe17-38d3-ae3f-26994caa400a	bipacePlain	plainSimilarity	dotSimilarity	4.0	NA	NA	NA	NA	NA	NA	Unpartitioned	NA	NA	7
c0974b10-2d30-3f6a-9615-87ed3007495f	bipacePlain	plainSimilarity	dotSimilarity	4.0	NA	NA	NA	NA	NA	NA	Unpartitioned	NA	NA	5
f11abd65-c83e-305e-975d-884ff83a308c	bipacePlain	plainSimilarity	lpSimilarity	4.0	NA	NA	NA	NA	NA	NA	Unpartitioned	NA	NA	7
0a582ff4-7d71-3522-8cf7-b2880363ea2a	bipacePlain	plainSimilarity	lpSimilarity	4.0	NA	NA	NA	NA	NA	NA	Unpartitioned	NA	NA	6
bc06a1d9-6e59-391b-a4c0-4570f2bb7d20	bipacePlain	plainSimilarity	rankCorrSimilarity	4.0	NA	NA	NA	NA	NA	NA	Unpartitioned	NA	NA	7
fc2a1ee6-f9dc-3094-8bd7-4e4eb4f063d0	bipacePlain	plainSimilarity	lpSimilarity	4.0	NA	NA	NA	NA	NA	NA	Unpartitioned	NA	NA	4
98d425bd-5c1e-3288-9a12-8a035f815748	bipacePlain	plainSimilarity	linCorrSimilarity	4.0	NA	NA	NA	NA	NA	NA	Unpartitioned	NA	NA	6
d373be68-7deb-3a89-adbe-e9a6efa6bc36	bipacePlain	plainSimilarity	linCorrSimilarity	4.0	NA	NA	NA	NA	NA	NA	Unpartitioned	NA	NA	2
8a5baca1-d268-3f5e-a37c-30cd7dcad4cf	bipacePlain	plainSimilarity	rankCorrSimilarity	4.0	NA	NA	NA	NA	NA	NA	Unpartitioned	NA	NA	5
5cd74f26-5163-3bd7-9f5b-b5bb47a6b61e	bipacePlain	plainSimilarity	rankCorrSimilarity	4.0	NA	NA	NA	NA	NA	NA	Unpartitioned	NA	NA	8
d56263bd-55dc-3e58-8370-9a9527891e3a	bipacePlain	plainSimilarity	dotSimilarity	4.0	NA	NA	NA	NA	NA	NA	Unpartitioned	NA	NA	3
9d306be5-b949-35ac-8e32-8bf94b00a6cd	bipacePlain	plainSimilarity	cosineSimilarity	4.0	NA	NA	NA	NA	NA	NA	Unpartitioned	NA	NA	7
73462d5a-bf81-3b0c-98f0-9a4d2334a635	bipacePlain	plainSimilarity	cosineSimilarity	4.0	NA	NA	NA	NA	NA	NA	Unpartitioned	NA	NA	5
baa7a0c7-9759-35d4-a402-c5b17af974eb	bipacePlain	plainSimilarity	linCorrSimilarity	4.0	NA	NA	NA	NA	NA	NA	Unpartitioned	NA	NA	7
707a5120-9749-32bd-b506-51b5394eb522	bipacePlain	plainSimilarity	rankCorrSimilarity	4.0	NA	NA	NA	NA	NA	NA	Unpartitioned	NA	NA	2
2034cb15-15b5-3e93-8178-773e7c83cde0	bipacePlain	plainSimilarity	cosineSimilarity	4.0	NA	NA	NA	NA	NA	NA	Unpartitioned	NA	NA	3
b3e084c3-01b5-3445-9064-c93d9d4a91d7	bipacePlain	plainSimilarity	cosineSimilarity	4.0	NA	NA	NA	NA	NA	NA	Unpartitioned	NA	NA	6
9dfb0508-299a-34a2-bd4b-5b05034a88c4	bipacePlain	plainSimilarity	cosineSimilarity	4.0	NA	NA	NA	NA	NA	NA	Unpartitioned	NA	NA	4
741074b1-7cb5-3f7d-bb2b-29f17e2e56d6	bipacePlain	plainSimilarity	linCorrSimilarity	4.0	NA	NA	NA	NA	NA	NA	Unpartitioned	NA	NA	3
facf3c33-5f37-3408-b652-1af4c4cc95b7	bipacePlain	plainSimilarity	lpSimilarity	4.0	NA	NA	NA	NA	NA	NA	Unpartitioned	NA	NA	2
999c6013-20ea-3a71-9757-131f5f4fe090	bipacePlain	plainSimilarity	rankCorrSimilarity	4.0	NA	NA	NA	NA	NA	NA	Unpartitioned	NA	NA	3
81738d53-e5e3-32c2-90c6-78364c330bf2	bipacePlain	plainSimilarity	rankCorrSimilarity	4.0	NA	NA	NA	NA	NA	NA	Unpartitioned	NA	NA	4
6e4a1404-0d37-3d0f-96f5-1f8164a3cb34	bipacePlain	plainSimilarity	rankCorrSimilarity	4.0	NA	NA	NA	NA	NA	NA	Unpartitioned	NA	NA	6
b4d77dc1-64a0-3300-8f44-3e1536551ff7	bipaceRt	timePenalizedSimilarity	dotSimilarity	4.0	0.0	0.25	NA	NA	NA	NA	Unpartitioned	NA	NA	2
d6242563-0033-3698-b828-e136142b0964	bipaceRt	timePenalizedSimilarity	dotSimilarity	4.0	0.0	0.1	NA	NA	NA	NA	Unpartitioned	NA	NA	2
9e11bc9c-709f-30fb-9fd7-fb053f10e161	bipaceRt	timePenalizedSimilarity	dotSimilarity	4.0	0.0	2.5	NA	NA	NA	NA	Unpartitioned	NA	NA	2
b623ae12-ad63-3cfd-b2d2-1162fa35af6d	bipaceRt	timePenalizedSimilarity	dotSimilarity	4.0	0.5	0.1	NA	NA	NA	NA	Unpartitioned	NA	NA	2
c72729c0-e118-301d-89c6-e60775b98957	bipaceRt	timePenalizedSimilarity	dotSimilarity	4.0	0.0	2.0	NA	NA	NA	NA	Unpartitioned	NA	NA	2
eec11c8d-e984-32dc-a1c0-073515da8755	bipaceRt	timePenalizedSimilarity	dotSimilarity	4.0	0.25	1.0	NA	NA	NA	NA	Unpartitioned	NA	NA	2
b7d7ba3f-640c-3543-b978-38149abd2911	bipaceRt	timePenalizedSimilarity	dotSimilarity	4.0	0.25	0.25	NA	NA	NA	NA	Unpartitioned	NA	NA	2
0f5937e3-6298-3ddd-8d2c-2185a0571347	bipaceRt	timePenalizedSimilarity	dotSimilarity	4.0	0.75	0.1	NA	NA	NA	NA	Unpartitioned	NA	NA	2
eb509af0-1697-352d-85d8-533378729cf5	bipaceRt	timePenalizedSimilarity	dotSimilarity	4.0	0.5	0.25	NA	NA	NA	NA	Unpartitioned	NA	NA	2
eafb28bb-9259-3cbe-a4d3-89f101bfa645	bipaceRt	timePenalizedSimilarity	dotSimilarity	4.0	0.25	0.1	NA	NA	NA	NA	Unpartitioned	NA	NA	2
e0f4df8e-e57b-301a-893c-08f1b17f8b06	bipaceRt	timePenalizedSimilarity	dotSimilarity	4.0	0.5	2.5	NA	NA	NA	NA	Unpartitioned	NA	NA	2
2a7bbb81-0596-316f-b440-e0d913f9e5cc	bipaceRt	timePenalizedSimilarity	dotSimilarity	4.0	0.0	0.5	NA	NA	NA	NA	Unpartitioned	NA	NA	2
f8211d2c-3a5f-3a41-ab6a-94e25d0ed8d8	bipaceRt	timePenalizedSimilarity	dotSimilarity	4.0	0.75	0.5	NA	NA	NA	NA	Unpartitioned	NA	NA	2
26a11ecb-d965-36c1-84b8-547cfc791966	bipaceRt	timePenalizedSimilarity	dotSimilarity	4.0	0.0	1.0	NA	NA	NA	NA	Unpartitioned	NA	NA	2
17263575-0396-3a83-8ec6-c27f3ae99cc3	bipaceRt	timePenalizedSimilarity	dotSimilarity	4.0	0.5	1.0	NA	NA	NA	NA	Unpartitioned	NA	NA	2
d36b9139-6b01-3f95-bc79-2cee93433efc	bipaceRt	timePenalizedSimilarity	dotSimilarity	4.0	0.5	3.0	NA	NA	NA	NA	Unpartitioned	NA	NA	2
b04d2ab7-1802-3d58-8532-24b175c62c95	bipaceRt	timePenalizedSimilarity	dotSimilarity	4.0	0.25	2.5	NA	NA	NA	NA	Unpartitioned	NA	NA	2
f628b885-cabf-3fa7-b20d-b76701a0cf94	bipaceRt	timePenalizedSimilarity	dotSimilarity	4.0	0.25	0.5	NA	NA	NA	NA	Unpartitioned	NA	NA	2
150a9146-832a-3216-b91d-5b99a0071986	bipaceRt	timePenalizedSimilarity	dotSimilarity	4.0	0.25	3.0	NA	NA	NA	NA	Unpartitioned	NA	NA	2
08f689de-e210-3991-b79b-b0d3f7d9bdd1	bipaceRt	timePenalizedSimilarity	dotSimilarity	4.0	0.75	2.5	NA	NA	NA	NA	Unpartitioned	NA	NA	2
141d9b18-aca0-39c9-9d16-748c7d065ed5	bipaceRt	timePenalizedSimilarity	dotSimilarity	4.0	0.9	0.1	NA	NA	NA	NA	Unpartitioned	NA	NA	2
7a1852f7-99c9-3b73-9c42-ac657c9a0718	bipaceRt	timePenalizedSimilarity	dotSimilarity	4.0	0.25	2.0	NA	NA	NA	NA	Unpartitioned	NA	NA	2
25d88e56-e041-3d12-9eb0-b7dc388028df	bipaceRt	timePenalizedSimilarity	dotSimilarity	4.0	0.5	2.0	NA	NA	NA	NA	Unpartitioned	NA	NA	2
cffa86b5-2632-37c1-b404-473c1fbdceca	bipaceRt	timePenalizedSimilarity	dotSimilarity	4.0	0.5	0.5	NA	NA	NA	NA	Unpartitioned	NA	NA	2
32b34fde-6e48-31a3-aedd-f0f46847ceac	bipaceRt	timePenalizedSimilarity	dotSimilarity	4.0	0.75	3.0	NA	NA	NA	NA	Unpartitioned	NA	NA	2
09cb0685-82a4-397d-8138-28a5890b43c5	bipaceRt	timePenalizedSimilarity	dotSimilarity	4.0	0.95	0.1	NA	NA	NA	NA	Unpartitioned	NA	NA	2
9ed6a38d-6af4-3eb9-affa-d581363ee954	bipaceRt	timePenalizedSimilarity	dotSimilarity	4.0	0.9	0.5	NA	NA	NA	NA	Unpartitioned	NA	NA	2
dcb2420f-19a7-3008-8878-7dd3dc80dcd3	bipaceRt	timePenalizedSimilarity	cosineSimilarity	4.0	0.0	2.5	NA	NA	NA	NA	Unpartitioned	NA	NA	2
47fc933c-5204-3586-8d8c-7c98ed35abe2	bipaceRt	timePenalizedSimilarity	dotSimilarity	4.0	0.75	1.0	NA	NA	NA	NA	Unpartitioned	NA	NA	2
ca0d5e87-a025-3e6f-89be-254f75c0088b	bipaceRt	timePenalizedSimilarity	dotSimilarity	4.0	0.0	3.0	NA	NA	NA	NA	Unpartitioned	NA	NA	2
b84d5141-19d7-302a-9a80-01ffd45f7de6	bipaceRt	timePenalizedSimilarity	dotSimilarity	4.0	0.75	0.25	NA	NA	NA	NA	Unpartitioned	NA	NA	2
b1f5cd17-86a1-3c09-bb58-f65dd5565bbd	bipaceRt	timePenalizedSimilarity	dotSimilarity	4.0	0.95	0.5	NA	NA	NA	NA	Unpartitioned	NA	NA	2
7875c77e-aee5-32ae-b849-944b1830560c	bipaceRt	timePenalizedSimilarity	dotSimilarity	4.0	0.95	2.5	NA	NA	NA	NA	Unpartitioned	NA	NA	2
0e8ef589-6f9b-38ad-9803-f0af1f7a66ee	bipaceRt	timePenalizedSimilarity	dotSimilarity	4.0	0.9	2.5	NA	NA	NA	NA	Unpartitioned	NA	NA	2
975195c4-d6c5-39ee-b093-dc27697cd55e	bipaceRt	timePenalizedSimilarity	cosineSimilarity	4.0	0.0	1.0	NA	NA	NA	NA	Unpartitioned	NA	NA	2
02c45c5d-a9d8-3bae-9371-6688c33826ec	bipaceRt	timePenalizedSimilarity	cosineSimilarity	4.0	0.0	0.1	NA	NA	NA	NA	Unpartitioned	NA	NA	2
9657f6a1-e9ca-366c-bc91-d07244ccdd19	bipaceRt	timePenalizedSimilarity	dotSimilarity	4.0	0.9	2.0	NA	NA	NA	NA	Unpartitioned	NA	NA	2
9a2938ed-cab3-314d-b49d-640d81137b96	bipaceRt	timePenalizedSimilarity	dotSimilarity	4.0	0.95	0.25	NA	NA	NA	NA	Unpartitioned	NA	NA	2
9c38deb5-bed1-3402-9fb1-e6554162d7d5	bipaceRt	timePenalizedSimilarity	dotSimilarity	4.0	0.9	0.25	NA	NA	NA	NA	Unpartitioned	NA	NA	2
4a5475d9-2601-36dd-99f1-4eccf767d0dc	bipaceRt	timePenalizedSimilarity	dotSimilarity	4.0	0.75	2.0	NA	NA	NA	NA	Unpartitioned	NA	NA	2
7b1641e3-6ad2-3af5-ad00-07a2392777e2	bipaceRt	timePenalizedSimilarity	cosineSimilarity	4.0	0.0	2.0	NA	NA	NA	NA	Unpartitioned	NA	NA	2
e018f5c8-c4f1-333d-90ab-10a81fce6aae	bipaceRt	timePenalizedSimilarity	dotSimilarity	4.0	0.9	3.0	NA	NA	NA	NA	Unpartitioned	NA	NA	2
d01088e8-c234-3cf3-8de0-87c07ebde518	bipaceRt	timePenalizedSimilarity	dotSimilarity	4.0	0.9	1.0	NA	NA	NA	NA	Unpartitioned	NA	NA	2
dcceb07d-0529-368c-97a2-9d843ebfe015	bipaceRt	timePenalizedSimilarity	dotSimilarity	4.0	0.95	1.0	NA	NA	NA	NA	Unpartitioned	NA	NA	2
94db371d-f74d-3b4c-8f4e-1679b511d98f	bipaceRt	timePenalizedSimilarity	dotSimilarity	4.0	0.95	2.0	NA	NA	NA	NA	Unpartitioned	NA	NA	2
9136bd1c-1b3e-30b5-be3d-3546df34af7a	bipaceRt	timePenalizedSimilarity	cosineSimilarity	4.0	0.25	0.1	NA	NA	NA	NA	Unpartitioned	NA	NA	2
8770c612-84bf-35d7-8cf8-0ef0a7a8b724	bipaceRt	timePenalizedSimilarity	dotSimilarity	4.0	0.95	3.0	NA	NA	NA	NA	Unpartitioned	NA	NA	2
d0c609ff-4741-382c-ac35-eebdfb262f7c	bipaceRt	timePenalizedSimilarity	cosineSimilarity	4.0	0.0	0.25	NA	NA	NA	NA	Unpartitioned	NA	NA	2
bd2f26b1-f6a5-36a9-a06a-64a93926407a	bipaceRt	timePenalizedSimilarity	cosineSimilarity	4.0	0.0	0.5	NA	NA	NA	NA	Unpartitioned	NA	NA	2
5ca96203-db4d-36cb-8182-55117d1873c2	bipaceRt	timePenalizedSimilarity	cosineSimilarity	4.0	0.25	0.5	NA	NA	NA	NA	Unpartitioned	NA	NA	2
a77ea527-91e6-392c-a7ef-884c34e9f657	bipaceRt	timePenalizedSimilarity	cosineSimilarity	4.0	0.25	0.25	NA	NA	NA	NA	Unpartitioned	NA	NA	2
9408216b-2620-3dbb-b499-93b4ab5a32fa	bipaceRt	timePenalizedSimilarity	cosineSimilarity	4.0	0.0	3.0	NA	NA	NA	NA	Unpartitioned	NA	NA	2
9ab8940e-5ea9-305d-8ab0-d8f0abb5280f	bipaceRt	timePenalizedSimilarity	cosineSimilarity	4.0	0.5	0.25	NA	NA	NA	NA	Unpartitioned	NA	NA	2
37561d34-38f1-3a82-8fe1-b33a5bb10f2f	bipaceRt	timePenalizedSimilarity	cosineSimilarity	4.0	0.25	2.5	NA	NA	NA	NA	Unpartitioned	NA	NA	2
5226a19f-8902-3d70-99b6-2391d787e726	bipaceRt	timePenalizedSimilarity	cosineSimilarity	4.0	0.25	2.0	NA	NA	NA	NA	Unpartitioned	NA	NA	2
050d3b50-e751-3e92-9499-12b2cc004799	bipaceRt	timePenalizedSimilarity	cosineSimilarity	4.0	0.25	3.0	NA	NA	NA	NA	Unpartitioned	NA	NA	2
1e8c3a63-d2df-37c8-8afa-ba47c25e08c3	bipaceRt	timePenalizedSimilarity	cosineSimilarity	4.0	0.5	0.5	NA	NA	NA	NA	Unpartitioned	NA	NA	2
280ebb39-194c-33f4-8146-4cc171f76d3e	bipaceRt	timePenalizedSimilarity	cosineSimilarity	4.0	0.75	0.25	NA	NA	NA	NA	Unpartitioned	NA	NA	2
7ece0d5d-2299-3d3c-b44c-3dac0eaabe7c	bipaceRt	timePenalizedSimilarity	cosineSimilarity	4.0	0.5	1.0	NA	NA	NA	NA	Unpartitioned	NA	NA	2
35ef6629-a0d9-3187-951a-efe910bad829	bipaceRt	timePenalizedSimilarity	cosineSimilarity	4.0	0.5	0.1	NA	NA	NA	NA	Unpartitioned	NA	NA	2
959d916c-424c-366e-b38a-e1965ee7f280	bipaceRt	timePenalizedSimilarity	cosineSimilarity	4.0	0.25	1.0	NA	NA	NA	NA	Unpartitioned	NA	NA	2
eccdcafd-b8d6-302f-bf78-a94cd96d0653	bipaceRt	timePenalizedSimilarity	cosineSimilarity	4.0	0.75	0.1	NA	NA	NA	NA	Unpartitioned	NA	NA	2
da32a726-ce1c-37d1-b3de-93a3ee54f408	bipaceRt	timePenalizedSimilarity	cosineSimilarity	4.0	0.75	0.5	NA	NA	NA	NA	Unpartitioned	NA	NA	2
eadc19c6-ee3b-36d7-a8a6-2b201e5d9f71	bipaceRt	timePenalizedSimilarity	cosineSimilarity	4.0	0.5	2.0	NA	NA	NA	NA	Unpartitioned	NA	NA	2
95b09bf2-c870-3e24-b2db-792bd95eade8	bipaceRt	timePenalizedSimilarity	cosineSimilarity	4.0	0.9	0.1	NA	NA	NA	NA	Unpartitioned	NA	NA	2
fb75d470-4828-323f-8fd2-d9e67accd49b	bipaceRt	timePenalizedSimilarity	cosineSimilarity	4.0	0.5	2.5	NA	NA	NA	NA	Unpartitioned	NA	NA	2
8f9ad61f-fc12-37b0-b04d-2fe555852ba6	bipaceRt	timePenalizedSimilarity	cosineSimilarity	4.0	0.9	0.5	NA	NA	NA	NA	Unpartitioned	NA	NA	2
78798a1d-cec8-36a9-b7bd-46f00cec2b52	bipaceRt	timePenalizedSimilarity	cosineSimilarity	4.0	0.75	1.0	NA	NA	NA	NA	Unpartitioned	NA	NA	2
8f4fb3c6-8dff-3803-8efa-9b20305abd63	bipaceRt	timePenalizedSimilarity	cosineSimilarity	4.0	0.9	0.25	NA	NA	NA	NA	Unpartitioned	NA	NA	2
a2e4a8f3-8a94-3ffd-9e38-8fef63f2f593	bipaceRt	timePenalizedSimilarity	cosineSimilarity	4.0	0.75	2.0	NA	NA	NA	NA	Unpartitioned	NA	NA	2
92d3071a-1f1a-348f-ab24-4509ca60c1fe	bipaceRt	timePenalizedSimilarity	cosineSimilarity	4.0	0.9	2.0	NA	NA	NA	NA	Unpartitioned	NA	NA	2
9ab35f3d-e1f9-3070-b38d-42cbdf570005	bipaceRt	timePenalizedSimilarity	cosineSimilarity	4.0	0.75	2.5	NA	NA	NA	NA	Unpartitioned	NA	NA	2
1b6ab734-33b1-3017-ac3a-47a1939f88c8	bipaceRt	timePenalizedSimilarity	cosineSimilarity	4.0	0.95	0.1	NA	NA	NA	NA	Unpartitioned	NA	NA	2
fb123571-65e4-3716-940f-4f34852a913a	bipaceRt	timePenalizedSimilarity	cosineSimilarity	4.0	0.9	1.0	NA	NA	NA	NA	Unpartitioned	NA	NA	2
86e21fd3-0fdd-35ce-8f97-3226fd9d727a	bipaceRt	timePenalizedSimilarity	cosineSimilarity	4.0	0.75	3.0	NA	NA	NA	NA	Unpartitioned	NA	NA	2
af299fbd-a53b-3518-a7ed-afaf639ced48	bipaceRt	timePenalizedSimilarity	cosineSimilarity	4.0	0.95	1.0	NA	NA	NA	NA	Unpartitioned	NA	NA	2
00bd3b84-fdbb-30ba-8be3-a007d83a1315	bipaceRt	timePenalizedSimilarity	cosineSimilarity	4.0	0.9	2.5	NA	NA	NA	NA	Unpartitioned	NA	NA	2
55859143-4ae0-34b7-afe5-090c772a2e3e	bipaceRt	timePenalizedSimilarity	cosineSimilarity	4.0	0.95	0.5	NA	NA	NA	NA	Unpartitioned	NA	NA	2
3e1e77aa-2afa-312f-b8d3-b77086d6a1dd	bipaceRt	timePenalizedSimilarity	cosineSimilarity	4.0	0.95	3.0	NA	NA	NA	NA	Unpartitioned	NA	NA	2
92a3f2d5-ddfb-36d2-a7b3-9c58014b6bd8	bipaceRt	timePenalizedSimilarity	cosineSimilarity	4.0	0.95	0.25	NA	NA	NA	NA	Unpartitioned	NA	NA	2
10189c2c-3bef-3224-9030-c675134a2bd8	bipaceRt	timePenalizedSimilarity	cosineSimilarity	4.0	0.95	2.0	NA	NA	NA	NA	Unpartitioned	NA	NA	2
4f018913-12a2-399d-8819-e832712bcd07	bipaceRt	timePenalizedSimilarity	cosineSimilarity	4.0	0.95	2.5	NA	NA	NA	NA	Unpartitioned	NA	NA	2
ffe63676-0a8b-324d-8573-e28afae1ef70	bipaceRt	timePenalizedSimilarity	cosineSimilarity	4.0	0.5	3.0	NA	NA	NA	NA	Unpartitioned	NA	NA	2
cade50fe-e399-3ee5-9654-67b33947d3c3	bipaceRt	timePenalizedSimilarity	linCorrSimilarity	4.0	0.25	0.1	NA	NA	NA	NA	Unpartitioned	NA	NA	2
d4b8ccf7-69bc-343e-82cc-de667cb833f5	bipaceRt	timePenalizedSimilarity	linCorrSimilarity	4.0	0.0	0.25	NA	NA	NA	NA	Unpartitioned	NA	NA	2
0bf8a924-1445-3273-a827-02ae4f1df89a	bipaceRt	timePenalizedSimilarity	linCorrSimilarity	4.0	0.0	2.0	NA	NA	NA	NA	Unpartitioned	NA	NA	2
5bb14d65-98e8-3be6-ae3f-bcbf23dbe65b	bipaceRt	timePenalizedSimilarity	cosineSimilarity	4.0	0.9	3.0	NA	NA	NA	NA	Unpartitioned	NA	NA	2
df6d7188-b563-3dc2-9333-51428da26068	bipaceRt	timePenalizedSimilarity	linCorrSimilarity	4.0	0.0	0.1	NA	NA	NA	NA	Unpartitioned	NA	NA	2
03c1d09b-be43-305f-85d9-85473108fcf6	bipaceRt	timePenalizedSimilarity	linCorrSimilarity	4.0	0.0	0.5	NA	NA	NA	NA	Unpartitioned	NA	NA	2
62124ec1-c9b5-3f70-9749-f748b9447e12	bipaceRt	timePenalizedSimilarity	linCorrSimilarity	4.0	0.25	1.0	NA	NA	NA	NA	Unpartitioned	NA	NA	2
479535ee-1f77-350e-a922-d16af5bade00	bipaceRt	timePenalizedSimilarity	linCorrSimilarity	4.0	0.0	1.0	NA	NA	NA	NA	Unpartitioned	NA	NA	2
6d90d98b-00a6-3f5a-a2f4-28f19be022b0	bipaceRt	timePenalizedSimilarity	linCorrSimilarity	4.0	0.0	3.0	NA	NA	NA	NA	Unpartitioned	NA	NA	2
974fa401-2563-3c4c-ab2a-06ed91e33a60	bipaceRt	timePenalizedSimilarity	linCorrSimilarity	4.0	0.25	2.5	NA	NA	NA	NA	Unpartitioned	NA	NA	2
678574e2-e1c8-335e-afb9-217039e86ace	bipaceRt	timePenalizedSimilarity	linCorrSimilarity	4.0	0.25	0.25	NA	NA	NA	NA	Unpartitioned	NA	NA	2
53b97fc8-ec2c-347a-8468-c30b883559d8	bipaceRt	timePenalizedSimilarity	linCorrSimilarity	4.0	0.75	0.1	NA	NA	NA	NA	Unpartitioned	NA	NA	2
64807175-ddc1-35c4-8396-5858c76386ca	bipaceRt	timePenalizedSimilarity	linCorrSimilarity	4.0	0.25	2.0	NA	NA	NA	NA	Unpartitioned	NA	NA	2
34e14157-b177-3bba-92c0-2a87ec6933af	bipaceRt	timePenalizedSimilarity	linCorrSimilarity	4.0	0.0	2.5	NA	NA	NA	NA	Unpartitioned	NA	NA	2
ff03b7e1-c068-3f1e-bf02-c7e2026d941b	bipaceRt	timePenalizedSimilarity	linCorrSimilarity	4.0	0.25	0.5	NA	NA	NA	NA	Unpartitioned	NA	NA	2
ec5500d6-e311-3df6-9374-2119bcf2aed1	bipaceRt	timePenalizedSimilarity	linCorrSimilarity	4.0	0.5	0.1	NA	NA	NA	NA	Unpartitioned	NA	NA	2
02774ce6-ad6a-3df6-9be3-4530f438d4ab	bipaceRt	timePenalizedSimilarity	linCorrSimilarity	4.0	0.5	0.25	NA	NA	NA	NA	Unpartitioned	NA	NA	2
75235ce8-2d2a-37d0-bde6-fe0015eb4bc5	bipaceRt	timePenalizedSimilarity	linCorrSimilarity	4.0	0.75	0.5	NA	NA	NA	NA	Unpartitioned	NA	NA	2
708e6a42-e11f-31c1-a900-f02a72a09d13	bipaceRt	timePenalizedSimilarity	linCorrSimilarity	4.0	0.5	3.0	NA	NA	NA	NA	Unpartitioned	NA	NA	2
611fd79c-d208-30cb-a4c2-34ace69f395e	bipaceRt	timePenalizedSimilarity	linCorrSimilarity	4.0	0.5	0.5	NA	NA	NA	NA	Unpartitioned	NA	NA	2
a536679e-b1e5-3e77-89cb-e7db6d78818a	bipaceRt	timePenalizedSimilarity	linCorrSimilarity	4.0	0.5	2.0	NA	NA	NA	NA	Unpartitioned	NA	NA	2
9e7b6258-a601-31d0-afdc-463fd92b4360	bipaceRt	timePenalizedSimilarity	linCorrSimilarity	4.0	0.75	1.0	NA	NA	NA	NA	Unpartitioned	NA	NA	2
a77fa32f-b64b-3c5a-bd00-d34e081c3e4b	bipaceRt	timePenalizedSimilarity	linCorrSimilarity	4.0	0.5	1.0	NA	NA	NA	NA	Unpartitioned	NA	NA	2
9bf2f263-17d0-3fdd-b70d-227daf1b90aa	bipaceRt	timePenalizedSimilarity	linCorrSimilarity	4.0	0.75	0.25	NA	NA	NA	NA	Unpartitioned	NA	NA	2
83b19822-5602-335b-a706-f74722a9635a	bipaceRt	timePenalizedSimilarity	linCorrSimilarity	4.0	0.5	2.5	NA	NA	NA	NA	Unpartitioned	NA	NA	2
37461cd8-a63c-3d76-b13b-235748195440	bipaceRt	timePenalizedSimilarity	linCorrSimilarity	4.0	0.75	2.5	NA	NA	NA	NA	Unpartitioned	NA	NA	2
30c07fa0-83e7-3629-a9ca-a59c065a1326	bipaceRt	timePenalizedSimilarity	linCorrSimilarity	4.0	0.9	0.1	NA	NA	NA	NA	Unpartitioned	NA	NA	2
07958332-b3df-3594-ae18-099c6af96ee4	bipaceRt	timePenalizedSimilarity	linCorrSimilarity	4.0	0.95	0.1	NA	NA	NA	NA	Unpartitioned	NA	NA	2
5e110a0f-79b6-3e29-99db-418539564b83	bipaceRt	timePenalizedSimilarity	linCorrSimilarity	4.0	0.95	0.25	NA	NA	NA	NA	Unpartitioned	NA	NA	2
034660bd-5712-3ca9-be85-f4370a653719	bipaceRt	timePenalizedSimilarity	linCorrSimilarity	4.0	0.75	3.0	NA	NA	NA	NA	Unpartitioned	NA	NA	2
e6d4c63f-bb8c-37d4-9248-4e438934a54d	bipaceRt	timePenalizedSimilarity	linCorrSimilarity	4.0	0.9	0.25	NA	NA	NA	NA	Unpartitioned	NA	NA	2
d73bb787-1f03-3a26-b75b-e56828d2fa4d	bipaceRt	timePenalizedSimilarity	linCorrSimilarity	4.0	0.75	2.0	NA	NA	NA	NA	Unpartitioned	NA	NA	2
3f22ffbc-0ed3-3368-a6c1-5df0c0cf42a7	bipaceRt	timePenalizedSimilarity	linCorrSimilarity	4.0	0.9	3.0	NA	NA	NA	NA	Unpartitioned	NA	NA	2
47a01e8c-3827-3295-b944-0cfa8ab4b707	bipaceRt	timePenalizedSimilarity	linCorrSimilarity	4.0	0.9	0.5	NA	NA	NA	NA	Unpartitioned	NA	NA	2
cd1b481b-278e-302a-94c4-fcd3149bb444	bipaceRt	timePenalizedSimilarity	linCorrSimilarity	4.0	0.9	1.0	NA	NA	NA	NA	Unpartitioned	NA	NA	2
47102556-56ce-362c-b988-2b157a8c7e2e	bipaceRt	timePenalizedSimilarity	linCorrSimilarity	4.0	0.9	2.0	NA	NA	NA	NA	Unpartitioned	NA	NA	2
9f0f2443-8a62-3dfc-bd50-3b1a06c38552	bipaceRt	timePenalizedSimilarity	linCorrSimilarity	4.0	0.9	2.5	NA	NA	NA	NA	Unpartitioned	NA	NA	2
aea34a00-635d-3dca-affc-31c9face2a88	bipaceRt	timePenalizedSimilarity	linCorrSimilarity	4.0	0.95	0.5	NA	NA	NA	NA	Unpartitioned	NA	NA	2
8a65a127-66d5-3113-b771-0d3a067b0b8f	bipaceRt	timePenalizedSimilarity	linCorrSimilarity	4.0	0.95	1.0	NA	NA	NA	NA	Unpartitioned	NA	NA	2
56df7bff-dfa8-3aae-bc1d-4bca4904db39	bipaceRt	timePenalizedSimilarity	linCorrSimilarity	4.0	0.95	3.0	NA	NA	NA	NA	Unpartitioned	NA	NA	2
332398b3-fea8-35b9-ada4-7b9eddc1cf44	bipaceRt	timePenalizedSimilarity	linCorrSimilarity	4.0	0.95	2.5	NA	NA	NA	NA	Unpartitioned	NA	NA	2
adf030b0-40c5-3f23-ab0c-d752741910dd	bipaceRt	timePenalizedSimilarity	linCorrSimilarity	4.0	0.95	2.0	NA	NA	NA	NA	Unpartitioned	NA	NA	2
1885d0a7-9698-36f2-ac45-8c696d5ff870	bipaceRt	timePenalizedSimilarity	linCorrSimilarity	4.0	0.25	3.0	NA	NA	NA	NA	Unpartitioned	NA	NA	2
82427653-b462-39a9-8a3a-9f23fab91cf4	bipaceRt	timePenalizedSimilarity	rankCorrSimilarity	4.0	0.0	0.5	NA	NA	NA	NA	Unpartitioned	NA	NA	2
9d84cfd1-0a96-3ff8-bd7c-06b7f664f80c	bipaceRt	timePenalizedSimilarity	rankCorrSimilarity	4.0	0.0	0.25	NA	NA	NA	NA	Unpartitioned	NA	NA	2
8c9aa321-5c7d-3882-b581-4f6bb1348fc9	bipaceRt	timePenalizedSimilarity	rankCorrSimilarity	4.0	0.25	0.1	NA	NA	NA	NA	Unpartitioned	NA	NA	2
7453aad1-2e45-30d0-a7b8-265203d35860	bipaceRt	timePenalizedSimilarity	rankCorrSimilarity	4.0	0.0	1.0	NA	NA	NA	NA	Unpartitioned	NA	NA	2
67ab5b9b-5af7-3f8b-8edd-2f97d26fe828	bipaceRt	timePenalizedSimilarity	rankCorrSimilarity	4.0	0.0	0.1	NA	NA	NA	NA	Unpartitioned	NA	NA	2
8c1f8e9b-128f-3b93-a18f-9946d3f58f9d	bipaceRt	timePenalizedSimilarity	rankCorrSimilarity	4.0	0.0	3.0	NA	NA	NA	NA	Unpartitioned	NA	NA	2
5e686a39-20b0-387e-85b0-9a9a07899582	bipaceRt	timePenalizedSimilarity	rankCorrSimilarity	4.0	0.5	0.25	NA	NA	NA	NA	Unpartitioned	NA	NA	2
fa6a1764-ade9-3552-a90a-916ca36db7ac	bipaceRt	timePenalizedSimilarity	rankCorrSimilarity	4.0	0.75	0.1	NA	NA	NA	NA	Unpartitioned	NA	NA	2
8a9161c8-9aa8-3779-84ae-495199315676	bipaceRt	timePenalizedSimilarity	rankCorrSimilarity	4.0	0.25	0.5	NA	NA	NA	NA	Unpartitioned	NA	NA	2
5c54a632-cf41-340c-a073-5a4eb1147c82	bipaceRt	timePenalizedSimilarity	rankCorrSimilarity	4.0	0.25	0.25	NA	NA	NA	NA	Unpartitioned	NA	NA	2
5c4a654e-d985-3979-917e-d28b368638bf	bipaceRt	timePenalizedSimilarity	rankCorrSimilarity	4.0	0.0	2.5	NA	NA	NA	NA	Unpartitioned	NA	NA	2
4f53ad56-acd9-307b-8fbf-63e442adba34	bipaceRt	timePenalizedSimilarity	rankCorrSimilarity	4.0	0.25	1.0	NA	NA	NA	NA	Unpartitioned	NA	NA	2
f2dff113-2a60-377e-8d65-ee1c11bd8e0d	bipaceRt	timePenalizedSimilarity	rankCorrSimilarity	4.0	0.25	2.5	NA	NA	NA	NA	Unpartitioned	NA	NA	2
1d236f81-5f47-3558-b197-998c785f0997	bipaceRt	timePenalizedSimilarity	rankCorrSimilarity	4.0	0.0	2.0	NA	NA	NA	NA	Unpartitioned	NA	NA	2
2817a832-ecbb-3134-85b9-af7a3c4ea92e	bipaceRt	timePenalizedSimilarity	rankCorrSimilarity	4.0	0.5	0.1	NA	NA	NA	NA	Unpartitioned	NA	NA	2
7ab5f9d6-c20d-3775-bd22-be44f00af0ff	bipaceRt	timePenalizedSimilarity	rankCorrSimilarity	4.0	0.75	0.25	NA	NA	NA	NA	Unpartitioned	NA	NA	2
76b9ccf1-94fd-3561-8c04-cdd3bd54bfaa	bipaceRt	timePenalizedSimilarity	rankCorrSimilarity	4.0	0.25	3.0	NA	NA	NA	NA	Unpartitioned	NA	NA	2
2b711bbf-c652-318b-ace9-b706ffdc86c5	bipaceRt	timePenalizedSimilarity	rankCorrSimilarity	4.0	0.25	2.0	NA	NA	NA	NA	Unpartitioned	NA	NA	2
51bb7df0-9f9b-3db9-b007-05c0386f110a	bipaceRt	timePenalizedSimilarity	rankCorrSimilarity	4.0	0.75	0.5	NA	NA	NA	NA	Unpartitioned	NA	NA	2
641af189-c681-31a3-a35c-711c7f1ab9c0	bipaceRt	timePenalizedSimilarity	rankCorrSimilarity	4.0	0.5	0.5	NA	NA	NA	NA	Unpartitioned	NA	NA	2
3d58ca4a-75c5-389a-9e75-f3861a341694	bipaceRt	timePenalizedSimilarity	rankCorrSimilarity	4.0	0.5	3.0	NA	NA	NA	NA	Unpartitioned	NA	NA	2
7a2563b2-f01f-3723-8fdd-598b06052e86	bipaceRt	timePenalizedSimilarity	rankCorrSimilarity	4.0	0.5	1.0	NA	NA	NA	NA	Unpartitioned	NA	NA	2
9aa5989e-f306-3407-a477-a37ba8b35868	bipaceRt	timePenalizedSimilarity	rankCorrSimilarity	4.0	0.9	0.1	NA	NA	NA	NA	Unpartitioned	NA	NA	2
eebe747f-1e9b-33ec-9c6b-a64a2348694a	bipaceRt	timePenalizedSimilarity	rankCorrSimilarity	4.0	0.75	3.0	NA	NA	NA	NA	Unpartitioned	NA	NA	2
826d6485-c3b1-3588-a46c-b1129bcf4db5	bipaceRt	timePenalizedSimilarity	rankCorrSimilarity	4.0	0.5	2.5	NA	NA	NA	NA	Unpartitioned	NA	NA	2
6175bfa1-faac-3ad2-8da6-131df7a93cdb	bipaceRt	timePenalizedSimilarity	rankCorrSimilarity	4.0	0.9	0.25	NA	NA	NA	NA	Unpartitioned	NA	NA	2
19d182a9-66ee-3a03-858f-87c9d5f92f26	bipaceRt	timePenalizedSimilarity	rankCorrSimilarity	4.0	0.5	2.0	NA	NA	NA	NA	Unpartitioned	NA	NA	2
bb1f1dbd-66f7-3934-ab05-001a534dd26c	bipaceRt	timePenalizedSimilarity	rankCorrSimilarity	4.0	0.75	2.5	NA	NA	NA	NA	Unpartitioned	NA	NA	2
0c310972-c8c9-38b3-a48c-c76baec1439c	bipaceRt	timePenalizedSimilarity	rankCorrSimilarity	4.0	0.9	1.0	NA	NA	NA	NA	Unpartitioned	NA	NA	2
618f3574-0db5-36c2-b4d7-ffa42b2b2dcb	bipaceRt	timePenalizedSimilarity	rankCorrSimilarity	4.0	0.75	1.0	NA	NA	NA	NA	Unpartitioned	NA	NA	2
ae325135-1e0b-3b66-891b-0557291c3b3a	bipaceRt	timePenalizedSimilarity	rankCorrSimilarity	4.0	0.95	0.1	NA	NA	NA	NA	Unpartitioned	NA	NA	2
f082fd35-3f0e-3b5e-8e3c-297513671a7a	bipaceRt	timePenalizedSimilarity	rankCorrSimilarity	4.0	0.75	2.0	NA	NA	NA	NA	Unpartitioned	NA	NA	2
c6a8cae2-b7ca-3d59-a1ae-7242b72ca9de	bipaceRt	timePenalizedSimilarity	rankCorrSimilarity	4.0	0.9	0.5	NA	NA	NA	NA	Unpartitioned	NA	NA	2
d0b7d454-10ae-3112-8708-3208871a46fe	bipaceRt	timePenalizedSimilarity	rankCorrSimilarity	4.0	0.9	2.5	NA	NA	NA	NA	Unpartitioned	NA	NA	2
0213bf30-4f3a-3247-852d-edf973b7a7ac	bipaceRt	timePenalizedSimilarity	lpSimilarity	4.0	0.0	0.1	NA	NA	NA	NA	Unpartitioned	NA	NA	2
4010705a-387b-3471-aff7-31cc548c0e64	bipaceRt	timePenalizedSimilarity	rankCorrSimilarity	4.0	0.9	3.0	NA	NA	NA	NA	Unpartitioned	NA	NA	2
a1758f90-87b7-3057-adfa-479870bdcf45	bipaceRt	timePenalizedSimilarity	rankCorrSimilarity	4.0	0.9	2.0	NA	NA	NA	NA	Unpartitioned	NA	NA	2
b1e08a7f-db6d-3f01-8571-d6c5b77b99e8	bipaceRt	timePenalizedSimilarity	rankCorrSimilarity	4.0	0.95	0.25	NA	NA	NA	NA	Unpartitioned	NA	NA	2
d968a3db-0d68-386e-9f61-1da1ff8137af	bipaceRt	timePenalizedSimilarity	rankCorrSimilarity	4.0	0.95	1.0	NA	NA	NA	NA	Unpartitioned	NA	NA	2
0ce536c9-82eb-33c0-9a56-a1374958a8a4	bipaceRt	timePenalizedSimilarity	lpSimilarity	4.0	0.0	0.25	NA	NA	NA	NA	Unpartitioned	NA	NA	2
7d7632f1-96df-31c6-8422-450061fa4ce6	bipaceRt	timePenalizedSimilarity	rankCorrSimilarity	4.0	0.95	0.5	NA	NA	NA	NA	Unpartitioned	NA	NA	2
3737cff7-f957-3994-b792-0dced4fd73e6	bipaceRt	timePenalizedSimilarity	lpSimilarity	4.0	0.0	0.5	NA	NA	NA	NA	Unpartitioned	NA	NA	2
3e6795a5-cdb5-32a1-b1e3-71cdb915702c	bipaceRt	timePenalizedSimilarity	lpSimilarity	4.0	0.0	1.0	NA	NA	NA	NA	Unpartitioned	NA	NA	2
03096187-4505-3b5b-b7ce-3942d64c0fdd	bipaceRt	timePenalizedSimilarity	lpSimilarity	4.0	0.0	2.5	NA	NA	NA	NA	Unpartitioned	NA	NA	2
3927629a-50aa-3e04-af37-f4e50c372d2a	bipaceRt	timePenalizedSimilarity	rankCorrSimilarity	4.0	0.95	2.5	NA	NA	NA	NA	Unpartitioned	NA	NA	2
8435ceab-4da9-3b5d-abad-e15453cbba52	bipaceRt	timePenalizedSimilarity	rankCorrSimilarity	4.0	0.95	3.0	NA	NA	NA	NA	Unpartitioned	NA	NA	2
deeaf949-1468-39e9-8af7-d16d81b67894	bipaceRt	timePenalizedSimilarity	lpSimilarity	4.0	0.25	0.1	NA	NA	NA	NA	Unpartitioned	NA	NA	2
7e0d1036-102f-317a-a5c6-49b0606ca35f	bipaceRt	timePenalizedSimilarity	lpSimilarity	4.0	0.0	2.0	NA	NA	NA	NA	Unpartitioned	NA	NA	2
396d2e20-392a-3a72-9236-a76665bb64d5	bipaceRt	timePenalizedSimilarity	lpSimilarity	4.0	0.0	3.0	NA	NA	NA	NA	Unpartitioned	NA	NA	2
06829720-6d61-3e00-87e6-d5a68eece331	bipaceRt	timePenalizedSimilarity	lpSimilarity	4.0	0.25	2.5	NA	NA	NA	NA	Unpartitioned	NA	NA	2
8dd7c190-21a7-3e8a-b1c2-0b50a983e3dc	bipaceRt	timePenalizedSimilarity	lpSimilarity	4.0	0.25	0.25	NA	NA	NA	NA	Unpartitioned	NA	NA	2
e343b83c-6d3d-3f2a-b9bb-15ea2d713a42	bipaceRt	timePenalizedSimilarity	lpSimilarity	4.0	0.25	3.0	NA	NA	NA	NA	Unpartitioned	NA	NA	2
1f1e4e4b-bec3-3245-bfe6-9c0ea45046e1	bipaceRt	timePenalizedSimilarity	lpSimilarity	4.0	0.25	1.0	NA	NA	NA	NA	Unpartitioned	NA	NA	2
1b72dd44-c3c3-3b3f-841b-93c2d794dca4	bipaceRt	timePenalizedSimilarity	lpSimilarity	4.0	0.5	0.25	NA	NA	NA	NA	Unpartitioned	NA	NA	2
70f592ec-6185-3356-a919-5fd5aaf85e8d	bipaceRt	timePenalizedSimilarity	lpSimilarity	4.0	0.25	0.5	NA	NA	NA	NA	Unpartitioned	NA	NA	2
f4ff0705-0aca-39a1-a762-23b1620ec897	bipaceRt	timePenalizedSimilarity	lpSimilarity	4.0	0.25	2.0	NA	NA	NA	NA	Unpartitioned	NA	NA	2
ddeeb99e-9bb8-3663-acbd-9729c94e2528	bipaceRt	timePenalizedSimilarity	lpSimilarity	4.0	0.5	1.0	NA	NA	NA	NA	Unpartitioned	NA	NA	2
92e3b698-df3c-3806-85ab-f62fc260b7f8	bipaceRt	timePenalizedSimilarity	lpSimilarity	4.0	0.5	3.0	NA	NA	NA	NA	Unpartitioned	NA	NA	2
fca598e5-7a12-3a05-9ed5-565e91480b24	bipaceRt	timePenalizedSimilarity	lpSimilarity	4.0	0.5	0.1	NA	NA	NA	NA	Unpartitioned	NA	NA	2
765258ee-2ebe-3eae-ab4f-1787b408464b	bipaceRt	timePenalizedSimilarity	lpSimilarity	4.0	0.75	0.1	NA	NA	NA	NA	Unpartitioned	NA	NA	2
71e56719-ee24-3c30-a046-afac47836b48	bipaceRt	timePenalizedSimilarity	lpSimilarity	4.0	0.5	0.5	NA	NA	NA	NA	Unpartitioned	NA	NA	2
840f834e-55ae-3e35-9ed3-b1298d1ce2f3	bipaceRt	timePenalizedSimilarity	lpSimilarity	4.0	0.75	0.5	NA	NA	NA	NA	Unpartitioned	NA	NA	2
6f0e92c6-f7e6-3efa-9122-5fc6cd7e4224	bipaceRt	timePenalizedSimilarity	lpSimilarity	4.0	0.5	2.0	NA	NA	NA	NA	Unpartitioned	NA	NA	2
93f01070-6115-3f6c-8f55-ab494d1ec070	bipaceRt	timePenalizedSimilarity	lpSimilarity	4.0	0.5	2.5	NA	NA	NA	NA	Unpartitioned	NA	NA	2
64ef276c-9469-3755-9ce1-0e0c15a76531	bipaceRt	timePenalizedSimilarity	lpSimilarity	4.0	0.75	2.0	NA	NA	NA	NA	Unpartitioned	NA	NA	2
be506d73-40f2-3aa7-abfd-8f236b154772	bipaceRt	timePenalizedSimilarity	lpSimilarity	4.0	0.9	1.0	NA	NA	NA	NA	Unpartitioned	NA	NA	2
d7a09728-57ac-32f3-9037-f9052c485d4c	bipaceRt	timePenalizedSimilarity	lpSimilarity	4.0	0.9	0.25	NA	NA	NA	NA	Unpartitioned	NA	NA	2
9593abe7-5f84-354e-a7ba-1c014ce9f05f	bipaceRt	timePenalizedSimilarity	lpSimilarity	4.0	0.75	1.0	NA	NA	NA	NA	Unpartitioned	NA	NA	2
0b52ffce-b282-3648-b3a7-188e5b3b23b4	bipaceRt	timePenalizedSimilarity	lpSimilarity	4.0	0.75	3.0	NA	NA	NA	NA	Unpartitioned	NA	NA	2
50ab5e67-6226-3aee-aa53-5a1ad439ae66	bipaceRt	timePenalizedSimilarity	lpSimilarity	4.0	0.9	0.5	NA	NA	NA	NA	Unpartitioned	NA	NA	2
5abac6d8-04e6-3de5-8a9f-c8297d7b9851	bipaceRt	timePenalizedSimilarity	lpSimilarity	4.0	0.75	0.25	NA	NA	NA	NA	Unpartitioned	NA	NA	2
d950e5b3-36ae-36f6-be02-77dc9a069a21	bipaceRt	timePenalizedSimilarity	lpSimilarity	4.0	0.75	2.5	NA	NA	NA	NA	Unpartitioned	NA	NA	2
3524c56f-d3f7-3c44-9097-f7b7cce14c2e	bipaceRt	timePenalizedSimilarity	lpSimilarity	4.0	0.95	0.1	NA	NA	NA	NA	Unpartitioned	NA	NA	2
95cbd5aa-942c-31bb-9801-72e3862bd0b7	bipaceRt	timePenalizedSimilarity	lpSimilarity	4.0	0.9	0.1	NA	NA	NA	NA	Unpartitioned	NA	NA	2
dc0fd499-d674-3eba-bb07-62e63e782b96	bipaceRt	timePenalizedSimilarity	rankCorrSimilarity	4.0	0.95	2.0	NA	NA	NA	NA	Unpartitioned	NA	NA	2
faa28654-6d3a-356b-84f4-cbf607d2f6e5	bipaceRt	timePenalizedSimilarity	lpSimilarity	4.0	0.9	2.5	NA	NA	NA	NA	Unpartitioned	NA	NA	2
4f2131ec-ba19-3bd4-b825-7a4a0f616bdc	bipaceRt	timePenalizedSimilarity	lpSimilarity	4.0	0.9	2.0	NA	NA	NA	NA	Unpartitioned	NA	NA	2
dd8e9684-2892-3229-bde0-113d2ea08ebd	bipaceRt	timePenalizedSimilarity	lpSimilarity	4.0	0.95	0.25	NA	NA	NA	NA	Unpartitioned	NA	NA	2
3f479eea-cf38-3d00-b3bc-dd165f1cf589	bipaceRt	timePenalizedSimilarity	lpSimilarity	4.0	0.9	3.0	NA	NA	NA	NA	Unpartitioned	NA	NA	2
03dc54ac-cc49-3bb8-9d99-addaaa066735	bipaceRt	timePenalizedSimilarity	lpSimilarity	4.0	0.95	0.5	NA	NA	NA	NA	Unpartitioned	NA	NA	2
c87b789b-7b71-3da7-97ad-f02c10d0726e	bipaceRt	timePenalizedSimilarity	lpSimilarity	4.0	0.95	3.0	NA	NA	NA	NA	Unpartitioned	NA	NA	2
f5549ac8-2251-3456-8b28-7c0d828cc7ba	bipaceRt	timePenalizedSimilarity	lpSimilarity	4.0	0.95	1.0	NA	NA	NA	NA	Unpartitioned	NA	NA	2
d6c232bb-ed83-32b9-b4e8-11c97069769c	bipaceRt	timePenalizedSimilarity	lpSimilarity	4.0	0.95	2.5	NA	NA	NA	NA	Unpartitioned	NA	NA	2
1787e29e-3e59-3690-abb9-796619970c0d	bipaceRt	timePenalizedSimilarity	lpSimilarity	4.0	0.95	2.0	NA	NA	NA	NA	Unpartitioned	NA	NA	2
ad0f6a73-cac8-3a1f-abe5-6fe707993fbd	bipaceRt	timePenalizedSimilarity	dotSimilarity	4.0	0.0	0.25	NA	NA	NA	NA	Unpartitioned	NA	NA	3
c8adcd4c-8727-300a-b36d-8dd115484e60	bipaceRt	timePenalizedSimilarity	dotSimilarity	4.0	0.0	0.5	NA	NA	NA	NA	Unpartitioned	NA	NA	3
e6eb79f6-5815-3ba9-848a-f1dc672c6b12	bipaceRt	timePenalizedSimilarity	dotSimilarity	4.0	0.0	2.0	NA	NA	NA	NA	Unpartitioned	NA	NA	3
0e787dc9-70d2-3065-9e68-c06e1d162d7e	bipaceRt	timePenalizedSimilarity	dotSimilarity	4.0	0.0	1.0	NA	NA	NA	NA	Unpartitioned	NA	NA	3
815386c5-57a1-3e7b-be84-bc7f555e4ab5	bipaceRt	timePenalizedSimilarity	dotSimilarity	4.0	0.0	0.1	NA	NA	NA	NA	Unpartitioned	NA	NA	3
6de5d2e0-cbeb-306d-ab83-30ffcdf232aa	bipaceRt	timePenalizedSimilarity	dotSimilarity	4.0	0.25	0.1	NA	NA	NA	NA	Unpartitioned	NA	NA	3
fa96c8a0-4486-350c-ba30-fd8e1a843445	bipaceRt	timePenalizedSimilarity	dotSimilarity	4.0	0.0	2.5	NA	NA	NA	NA	Unpartitioned	NA	NA	3
443695a8-5566-34f6-9e82-616af62bf0cb	bipaceRt	timePenalizedSimilarity	dotSimilarity	4.0	0.0	3.0	NA	NA	NA	NA	Unpartitioned	NA	NA	3
65556188-3e62-321f-a0c0-50c08e6ceff9	bipaceRt	timePenalizedSimilarity	dotSimilarity	4.0	0.25	0.5	NA	NA	NA	NA	Unpartitioned	NA	NA	3
4adaa4ef-661e-319a-8ad0-e96c59172c80	bipaceRt	timePenalizedSimilarity	dotSimilarity	4.0	0.25	0.25	NA	NA	NA	NA	Unpartitioned	NA	NA	3
5b11caf1-13e5-34fe-82db-e45af5b2fe2f	bipaceRt	timePenalizedSimilarity	dotSimilarity	4.0	0.25	2.0	NA	NA	NA	NA	Unpartitioned	NA	NA	3
995fde85-43c2-3f51-92ce-7c3d5b30d3f2	bipaceRt	timePenalizedSimilarity	dotSimilarity	4.0	0.5	0.1	NA	NA	NA	NA	Unpartitioned	NA	NA	3
0b0dfc3f-c55f-3961-b11d-5aae24b8b788	bipaceRt	timePenalizedSimilarity	dotSimilarity	4.0	0.25	1.0	NA	NA	NA	NA	Unpartitioned	NA	NA	3
a62a10ca-784d-3e3b-b9d9-f289d3f3e40a	bipaceRt	timePenalizedSimilarity	dotSimilarity	4.0	0.25	3.0	NA	NA	NA	NA	Unpartitioned	NA	NA	3
198744c6-9a75-3d0f-8555-717834f1b61e	bipaceRt	timePenalizedSimilarity	dotSimilarity	4.0	0.5	2.0	NA	NA	NA	NA	Unpartitioned	NA	NA	3
fa71f1a4-e6e4-3730-b5bc-9cc9cdc6ba78	bipaceRt	timePenalizedSimilarity	dotSimilarity	4.0	0.5	0.25	NA	NA	NA	NA	Unpartitioned	NA	NA	3
c31abefc-7836-3c63-8f77-caadef9bec8c	bipaceRt	timePenalizedSimilarity	dotSimilarity	4.0	0.5	3.0	NA	NA	NA	NA	Unpartitioned	NA	NA	3
9549dcae-a1e5-3ae4-8ee0-620e1e7d8992	bipaceRt	timePenalizedSimilarity	dotSimilarity	4.0	0.25	2.5	NA	NA	NA	NA	Unpartitioned	NA	NA	3
cb990d76-6128-3c5a-83f7-4d44ea3abc8d	bipaceRt	timePenalizedSimilarity	dotSimilarity	4.0	0.5	1.0	NA	NA	NA	NA	Unpartitioned	NA	NA	3
277d7ace-5b49-3bfa-a598-3445f7e3e298	bipaceRt	timePenalizedSimilarity	dotSimilarity	4.0	0.5	0.5	NA	NA	NA	NA	Unpartitioned	NA	NA	3
9120e255-4d5d-332a-91ce-78de6da17cfc	bipaceRt	timePenalizedSimilarity	dotSimilarity	4.0	0.5	2.5	NA	NA	NA	NA	Unpartitioned	NA	NA	3
5feef71d-0de9-300a-a914-0f3bcf45c86a	bipaceRt	timePenalizedSimilarity	dotSimilarity	4.0	0.9	0.1	NA	NA	NA	NA	Unpartitioned	NA	NA	3
a28e7240-016c-3a11-89e2-c826d015581f	bipaceRt	timePenalizedSimilarity	dotSimilarity	4.0	0.75	0.5	NA	NA	NA	NA	Unpartitioned	NA	NA	3
d248184d-3bda-3d53-98fd-df81fae58098	bipaceRt	timePenalizedSimilarity	dotSimilarity	4.0	0.75	0.1	NA	NA	NA	NA	Unpartitioned	NA	NA	3
e154ceb0-3caa-3475-841c-80195917b29c	bipaceRt	timePenalizedSimilarity	dotSimilarity	4.0	0.75	0.25	NA	NA	NA	NA	Unpartitioned	NA	NA	3
56ce2ec5-b8d7-32ec-a9b3-4a3c771156d2	bipaceRt	timePenalizedSimilarity	dotSimilarity	4.0	0.95	0.1	NA	NA	NA	NA	Unpartitioned	NA	NA	3
7268c809-20dd-3048-bba8-51250b73ccfb	bipaceRt	timePenalizedSimilarity	dotSimilarity	4.0	0.75	2.5	NA	NA	NA	NA	Unpartitioned	NA	NA	3
feb1e64e-6ed3-3eee-80bd-71bb9475e868	bipaceRt	timePenalizedSimilarity	dotSimilarity	4.0	0.95	0.25	NA	NA	NA	NA	Unpartitioned	NA	NA	3
98b49156-9449-33fc-9632-53c6fc78a075	bipaceRt	timePenalizedSimilarity	dotSimilarity	4.0	0.75	1.0	NA	NA	NA	NA	Unpartitioned	NA	NA	3
8140d93e-3a15-3ca7-95c0-7de55af876b4	bipaceRt	timePenalizedSimilarity	dotSimilarity	4.0	0.9	0.25	NA	NA	NA	NA	Unpartitioned	NA	NA	3
43d4d154-20c3-31c1-86e8-fc294516e4e5	bipaceRt	timePenalizedSimilarity	dotSimilarity	4.0	0.9	0.5	NA	NA	NA	NA	Unpartitioned	NA	NA	3
aee0e2ce-e9e2-3eb0-a87f-261f4fbacc05	bipaceRt	timePenalizedSimilarity	dotSimilarity	4.0	0.75	2.0	NA	NA	NA	NA	Unpartitioned	NA	NA	3
123861f8-d5f7-3fa6-a582-2a116ecbcb21	bipaceRt	timePenalizedSimilarity	dotSimilarity	4.0	0.9	2.5	NA	NA	NA	NA	Unpartitioned	NA	NA	3
95119dad-5d9d-3f1c-abc4-840e8664a545	bipaceRt	timePenalizedSimilarity	dotSimilarity	4.0	0.9	3.0	NA	NA	NA	NA	Unpartitioned	NA	NA	3
c049f5d1-8b33-3a9d-b68a-ee668fadf530	bipaceRt	timePenalizedSimilarity	dotSimilarity	4.0	0.75	3.0	NA	NA	NA	NA	Unpartitioned	NA	NA	3
cc288b04-d841-38c5-88e4-52faf703e16b	bipaceRt	timePenalizedSimilarity	dotSimilarity	4.0	0.9	1.0	NA	NA	NA	NA	Unpartitioned	NA	NA	3
11df326e-8007-3b48-9e1c-54dd7a263698	bipaceRt	timePenalizedSimilarity	dotSimilarity	4.0	0.9	2.0	NA	NA	NA	NA	Unpartitioned	NA	NA	3
813f4164-9503-3044-938a-c275bee31c46	bipaceRt	timePenalizedSimilarity	dotSimilarity	4.0	0.95	0.5	NA	NA	NA	NA	Unpartitioned	NA	NA	3
a49bf8af-ca1c-39f7-902e-3f5ae1c47201	bipaceRt	timePenalizedSimilarity	dotSimilarity	4.0	0.95	1.0	NA	NA	NA	NA	Unpartitioned	NA	NA	3
9c65d145-a719-347c-b407-424591d5725b	bipaceRt	timePenalizedSimilarity	dotSimilarity	4.0	0.95	2.5	NA	NA	NA	NA	Unpartitioned	NA	NA	3
c10f2edd-e20e-3d88-ab06-131dee027ad2	bipaceRt	timePenalizedSimilarity	cosineSimilarity	4.0	0.0	0.1	NA	NA	NA	NA	Unpartitioned	NA	NA	3
2297ea4e-a58d-3e86-b593-dd6922ace080	bipaceRt	timePenalizedSimilarity	dotSimilarity	4.0	0.95	3.0	NA	NA	NA	NA	Unpartitioned	NA	NA	3
7924853c-83b5-36e3-93d5-f28a050ae2f1	bipaceRt	timePenalizedSimilarity	dotSimilarity	4.0	0.95	2.0	NA	NA	NA	NA	Unpartitioned	NA	NA	3
1dc77408-7c04-3ba8-a024-dca80304ca00	bipaceRt	timePenalizedSimilarity	cosineSimilarity	4.0	0.25	0.1	NA	NA	NA	NA	Unpartitioned	NA	NA	3
b299817b-70f6-3b11-8bc6-008da66572a2	bipaceRt	timePenalizedSimilarity	cosineSimilarity	4.0	0.0	0.5	NA	NA	NA	NA	Unpartitioned	NA	NA	3
642ea2df-a452-3349-9ce8-8b5e1f659733	bipaceRt	timePenalizedSimilarity	cosineSimilarity	4.0	0.0	1.0	NA	NA	NA	NA	Unpartitioned	NA	NA	3
7211d7ec-2318-335a-87aa-c6ea9a9044a2	bipaceRt	timePenalizedSimilarity	cosineSimilarity	4.0	0.0	2.0	NA	NA	NA	NA	Unpartitioned	NA	NA	3
c6d5baef-567a-3cdb-89cd-3fcc7243adf3	bipaceRt	timePenalizedSimilarity	cosineSimilarity	4.0	0.0	0.25	NA	NA	NA	NA	Unpartitioned	NA	NA	3
d86e2c0d-62b1-3f03-be03-d7019482b67c	bipaceRt	timePenalizedSimilarity	cosineSimilarity	4.0	0.0	2.5	NA	NA	NA	NA	Unpartitioned	NA	NA	3
dff760be-ef80-34e3-9255-857cfa985c74	bipaceRt	timePenalizedSimilarity	cosineSimilarity	4.0	0.0	3.0	NA	NA	NA	NA	Unpartitioned	NA	NA	3
0198c2fb-6a32-3eb4-b954-fae051cc2bda	bipaceRt	timePenalizedSimilarity	cosineSimilarity	4.0	0.25	0.25	NA	NA	NA	NA	Unpartitioned	NA	NA	3
8a4f3b43-7d3e-3192-99ef-3bd0685e4838	bipaceRt	timePenalizedSimilarity	cosineSimilarity	4.0	0.25	1.0	NA	NA	NA	NA	Unpartitioned	NA	NA	3
d47f57dd-5ab4-3872-8f06-4758c0a2ac27	bipaceRt	timePenalizedSimilarity	cosineSimilarity	4.0	0.25	0.5	NA	NA	NA	NA	Unpartitioned	NA	NA	3
1b18dab1-4132-37ad-b153-ccdc1d882e6e	bipaceRt	timePenalizedSimilarity	cosineSimilarity	4.0	0.5	0.1	NA	NA	NA	NA	Unpartitioned	NA	NA	3
bff63147-0792-3ea6-a0e5-82463f41e0d2	bipaceRt	timePenalizedSimilarity	cosineSimilarity	4.0	0.5	0.25	NA	NA	NA	NA	Unpartitioned	NA	NA	3
46608c7a-8a4a-35d6-bd90-9a9f70358dad	bipaceRt	timePenalizedSimilarity	cosineSimilarity	4.0	0.5	0.5	NA	NA	NA	NA	Unpartitioned	NA	NA	3
b859ec8c-bc40-3fe0-8f86-58b73df5e723	bipaceRt	timePenalizedSimilarity	cosineSimilarity	4.0	0.25	3.0	NA	NA	NA	NA	Unpartitioned	NA	NA	3
c49a0d94-0496-32e1-8b19-3a882e3fafaa	bipaceRt	timePenalizedSimilarity	cosineSimilarity	4.0	0.5	1.0	NA	NA	NA	NA	Unpartitioned	NA	NA	3
0ad3edb5-4a85-3f85-b02b-9735fbd16196	bipaceRt	timePenalizedSimilarity	cosineSimilarity	4.0	0.75	0.1	NA	NA	NA	NA	Unpartitioned	NA	NA	3
ccf11f53-4489-3a3e-b2a4-88dac925f1e7	bipaceRt	timePenalizedSimilarity	cosineSimilarity	4.0	0.25	2.0	NA	NA	NA	NA	Unpartitioned	NA	NA	3
42940707-8504-3ccd-bcc5-0430ee9de16a	bipaceRt	timePenalizedSimilarity	cosineSimilarity	4.0	0.75	0.25	NA	NA	NA	NA	Unpartitioned	NA	NA	3
19e452ec-2dbf-354a-ab22-3a4e474f5ae7	bipaceRt	timePenalizedSimilarity	cosineSimilarity	4.0	0.9	0.1	NA	NA	NA	NA	Unpartitioned	NA	NA	3
add26eaa-1ad7-310b-ab20-ae8c51cc4e8e	bipaceRt	timePenalizedSimilarity	cosineSimilarity	4.0	0.5	2.5	NA	NA	NA	NA	Unpartitioned	NA	NA	3
9e76bdb8-f896-31bd-b43a-379053fdf33f	bipaceRt	timePenalizedSimilarity	cosineSimilarity	4.0	0.75	2.5	NA	NA	NA	NA	Unpartitioned	NA	NA	3
aed4b5ff-be91-35d5-94f5-4f5795947d58	bipaceRt	timePenalizedSimilarity	cosineSimilarity	4.0	0.25	2.5	NA	NA	NA	NA	Unpartitioned	NA	NA	3
cb63e2a6-d7fe-341a-86b3-e1aa347f1d90	bipaceRt	timePenalizedSimilarity	cosineSimilarity	4.0	0.75	2.0	NA	NA	NA	NA	Unpartitioned	NA	NA	3
97a0e351-21ba-3b83-9e73-79faa5bd3b31	bipaceRt	timePenalizedSimilarity	cosineSimilarity	4.0	0.75	0.5	NA	NA	NA	NA	Unpartitioned	NA	NA	3
8a444ed4-e2f4-3b1c-a5ad-1557842419c6	bipaceRt	timePenalizedSimilarity	cosineSimilarity	4.0	0.5	2.0	NA	NA	NA	NA	Unpartitioned	NA	NA	3
6ba9d1fd-2d27-320f-9010-59467e851d80	bipaceRt	timePenalizedSimilarity	cosineSimilarity	4.0	0.75	1.0	NA	NA	NA	NA	Unpartitioned	NA	NA	3
3dc6c936-61df-3a55-b993-dbd54c5a8ab2	bipaceRt	timePenalizedSimilarity	cosineSimilarity	4.0	0.5	3.0	NA	NA	NA	NA	Unpartitioned	NA	NA	3
966f02fb-6256-3e18-808c-432fae8d67a6	bipaceRt	timePenalizedSimilarity	cosineSimilarity	4.0	0.75	3.0	NA	NA	NA	NA	Unpartitioned	NA	NA	3
79fb4738-966e-3e8b-a3ca-470c7c673b47	bipaceRt	timePenalizedSimilarity	cosineSimilarity	4.0	0.9	0.5	NA	NA	NA	NA	Unpartitioned	NA	NA	3
3570b95e-31b7-33f5-a678-59549576a170	bipaceRt	timePenalizedSimilarity	cosineSimilarity	4.0	0.95	0.25	NA	NA	NA	NA	Unpartitioned	NA	NA	3
2b21ac26-cb04-3c03-b3fa-afa7d974d520	bipaceRt	timePenalizedSimilarity	cosineSimilarity	4.0	0.9	1.0	NA	NA	NA	NA	Unpartitioned	NA	NA	3
9c0975a8-e233-36c6-b9d9-4a6dcb1c81f0	bipaceRt	timePenalizedSimilarity	cosineSimilarity	4.0	0.9	2.0	NA	NA	NA	NA	Unpartitioned	NA	NA	3
c6c26f5a-131f-3cfd-b6c6-9d92dddf5096	bipaceRt	timePenalizedSimilarity	cosineSimilarity	4.0	0.9	0.25	NA	NA	NA	NA	Unpartitioned	NA	NA	3
778d944b-efbf-35ae-8759-da567eb9a186	bipaceRt	timePenalizedSimilarity	cosineSimilarity	4.0	0.95	2.0	NA	NA	NA	NA	Unpartitioned	NA	NA	3
0d5de847-aef7-3dc0-8519-c10adff14e0e	bipaceRt	timePenalizedSimilarity	cosineSimilarity	4.0	0.95	0.1	NA	NA	NA	NA	Unpartitioned	NA	NA	3
756e6802-9dcc-3e15-9707-e9e74646e72e	bipaceRt	timePenalizedSimilarity	linCorrSimilarity	4.0	0.0	1.0	NA	NA	NA	NA	Unpartitioned	NA	NA	3
ae44dd43-79d1-396d-84ca-95b4ddbd5988	bipaceRt	timePenalizedSimilarity	linCorrSimilarity	4.0	0.0	0.1	NA	NA	NA	NA	Unpartitioned	NA	NA	3
a490f978-3e34-36e3-a229-f75045f28490	bipaceRt	timePenalizedSimilarity	cosineSimilarity	4.0	0.95	1.0	NA	NA	NA	NA	Unpartitioned	NA	NA	3
d4221d11-b1b4-3577-9e96-8c65e2852dfd	bipaceRt	timePenalizedSimilarity	linCorrSimilarity	4.0	0.0	0.5	NA	NA	NA	NA	Unpartitioned	NA	NA	3
cc738f0b-1a76-308d-975e-efd176450531	bipaceRt	timePenalizedSimilarity	cosineSimilarity	4.0	0.9	2.5	NA	NA	NA	NA	Unpartitioned	NA	NA	3
7b011040-4f63-325a-990d-aa44912bcd2d	bipaceRt	timePenalizedSimilarity	cosineSimilarity	4.0	0.9	3.0	NA	NA	NA	NA	Unpartitioned	NA	NA	3
983315d4-7362-3a65-a915-369dbc6dca93	bipaceRt	timePenalizedSimilarity	cosineSimilarity	4.0	0.95	0.5	NA	NA	NA	NA	Unpartitioned	NA	NA	3
d162a81f-2bf5-3985-8541-2b422c11a797	bipaceRt	timePenalizedSimilarity	linCorrSimilarity	4.0	0.0	0.25	NA	NA	NA	NA	Unpartitioned	NA	NA	3
124d6eeb-8277-38ca-837b-9887e1337cdf	bipaceRt	timePenalizedSimilarity	cosineSimilarity	4.0	0.95	2.5	NA	NA	NA	NA	Unpartitioned	NA	NA	3
9510ad41-a5c5-3237-9bd2-c2a2162d1661	bipaceRt	timePenalizedSimilarity	cosineSimilarity	4.0	0.95	3.0	NA	NA	NA	NA	Unpartitioned	NA	NA	3
80fcd8d8-bfce-3177-8dc3-500a80a24aec	bipaceRt	timePenalizedSimilarity	linCorrSimilarity	4.0	0.25	0.1	NA	NA	NA	NA	Unpartitioned	NA	NA	3
c7179a09-5b8e-3fd0-9c4f-dc0deeb35ccd	bipaceRt	timePenalizedSimilarity	linCorrSimilarity	4.0	0.0	2.0	NA	NA	NA	NA	Unpartitioned	NA	NA	3
2f04f0dc-e382-329d-b91a-097898b6c42b	bipaceRt	timePenalizedSimilarity	linCorrSimilarity	4.0	0.5	0.1	NA	NA	NA	NA	Unpartitioned	NA	NA	3
d83631d6-0f7a-33ca-9a4d-6ac30c765a00	bipaceRt	timePenalizedSimilarity	linCorrSimilarity	4.0	0.0	2.5	NA	NA	NA	NA	Unpartitioned	NA	NA	3
feb44ed0-2835-365c-92f8-dce6ff139b75	bipaceRt	timePenalizedSimilarity	linCorrSimilarity	4.0	0.25	0.5	NA	NA	NA	NA	Unpartitioned	NA	NA	3
9566a7a7-61c9-3e14-8312-e08e145d0c38	bipaceRt	timePenalizedSimilarity	linCorrSimilarity	4.0	0.25	1.0	NA	NA	NA	NA	Unpartitioned	NA	NA	3
0db5d167-6835-3b3c-a428-79ca3bbe0b53	bipaceRt	timePenalizedSimilarity	linCorrSimilarity	4.0	0.25	0.25	NA	NA	NA	NA	Unpartitioned	NA	NA	3
e598ff9b-a33c-3210-a464-b478a7fdf690	bipaceRt	timePenalizedSimilarity	linCorrSimilarity	4.0	0.0	3.0	NA	NA	NA	NA	Unpartitioned	NA	NA	3
4aff3cad-9e99-3715-ba3b-9e1b52a36a1a	bipaceRt	timePenalizedSimilarity	linCorrSimilarity	4.0	0.5	0.5	NA	NA	NA	NA	Unpartitioned	NA	NA	3
bc670af5-abb2-3c8c-980f-853a89d29d36	bipaceRt	timePenalizedSimilarity	linCorrSimilarity	4.0	0.5	0.25	NA	NA	NA	NA	Unpartitioned	NA	NA	3
b986088e-6c0f-32e8-8841-204dc274f022	bipaceRt	timePenalizedSimilarity	linCorrSimilarity	4.0	0.25	2.5	NA	NA	NA	NA	Unpartitioned	NA	NA	3
66cd5ea3-50a6-314c-94de-7d7c52cc5566	bipaceRt	timePenalizedSimilarity	linCorrSimilarity	4.0	0.25	2.0	NA	NA	NA	NA	Unpartitioned	NA	NA	3
c379b670-70e7-32b9-ad5d-6358d3921b77	bipaceRt	timePenalizedSimilarity	linCorrSimilarity	4.0	0.25	3.0	NA	NA	NA	NA	Unpartitioned	NA	NA	3
eba40f8c-15c4-3620-95c2-acba39db2ddd	bipaceRt	timePenalizedSimilarity	linCorrSimilarity	4.0	0.75	0.5	NA	NA	NA	NA	Unpartitioned	NA	NA	3
030627c1-7603-3aa7-86cb-de5f086a2bd6	bipaceRt	timePenalizedSimilarity	linCorrSimilarity	4.0	0.75	0.1	NA	NA	NA	NA	Unpartitioned	NA	NA	3
726e79f9-85d0-3b23-940e-eea5f0a71e05	bipaceRt	timePenalizedSimilarity	linCorrSimilarity	4.0	0.75	0.25	NA	NA	NA	NA	Unpartitioned	NA	NA	3
33c19dfd-77e1-3855-9882-6a80975eba26	bipaceRt	timePenalizedSimilarity	linCorrSimilarity	4.0	0.5	1.0	NA	NA	NA	NA	Unpartitioned	NA	NA	3
bccfe1e8-e49f-3614-b836-1e7bd272eec3	bipaceRt	timePenalizedSimilarity	linCorrSimilarity	4.0	0.5	3.0	NA	NA	NA	NA	Unpartitioned	NA	NA	3
86aee7b3-7efb-3144-8cca-f4ef4ce2b2e5	bipaceRt	timePenalizedSimilarity	linCorrSimilarity	4.0	0.75	1.0	NA	NA	NA	NA	Unpartitioned	NA	NA	3
1d006c13-f5be-334c-80bc-8efb21c1c825	bipaceRt	timePenalizedSimilarity	linCorrSimilarity	4.0	0.95	0.5	NA	NA	NA	NA	Unpartitioned	NA	NA	3
1d773c48-3063-36a6-ab52-12d17908eae3	bipaceRt	timePenalizedSimilarity	linCorrSimilarity	4.0	0.5	2.0	NA	NA	NA	NA	Unpartitioned	NA	NA	3
0e629f67-5f9f-3a30-82ac-24d34ce7abad	bipaceRt	timePenalizedSimilarity	linCorrSimilarity	4.0	0.5	2.5	NA	NA	NA	NA	Unpartitioned	NA	NA	3
93f5da0a-a3cd-37d3-9c80-2aa605721ab5	bipaceRt	timePenalizedSimilarity	linCorrSimilarity	4.0	0.9	0.25	NA	NA	NA	NA	Unpartitioned	NA	NA	3
b1679bc2-422c-39c5-9a2a-6a3725582230	bipaceRt	timePenalizedSimilarity	linCorrSimilarity	4.0	0.75	2.5	NA	NA	NA	NA	Unpartitioned	NA	NA	3
72215bc9-6afe-32a9-9d87-e043f437a192	bipaceRt	timePenalizedSimilarity	linCorrSimilarity	4.0	0.9	3.0	NA	NA	NA	NA	Unpartitioned	NA	NA	3
a2c90721-c5f4-36ef-b149-c97b6eb930f4	bipaceRt	timePenalizedSimilarity	linCorrSimilarity	4.0	0.75	3.0	NA	NA	NA	NA	Unpartitioned	NA	NA	3
c4fe8671-2fd2-3467-b839-3faed70c5fd4	bipaceRt	timePenalizedSimilarity	linCorrSimilarity	4.0	0.9	0.1	NA	NA	NA	NA	Unpartitioned	NA	NA	3
93e442df-46d7-35d1-9e94-765504927554	bipaceRt	timePenalizedSimilarity	linCorrSimilarity	4.0	0.95	0.25	NA	NA	NA	NA	Unpartitioned	NA	NA	3
bbd3b4d9-a985-3bfb-b376-db74b822579c	bipaceRt	timePenalizedSimilarity	linCorrSimilarity	4.0	0.95	0.1	NA	NA	NA	NA	Unpartitioned	NA	NA	3
c947c668-bb21-3c5e-9034-932b66803eda	bipaceRt	timePenalizedSimilarity	linCorrSimilarity	4.0	0.9	0.5	NA	NA	NA	NA	Unpartitioned	NA	NA	3
5cb60db3-aaf0-3b6d-a4ee-787cd1916f03	bipaceRt	timePenalizedSimilarity	linCorrSimilarity	4.0	0.75	2.0	NA	NA	NA	NA	Unpartitioned	NA	NA	3
2690a56f-cf70-33ac-a1a2-68d98c1cc569	bipaceRt	timePenalizedSimilarity	linCorrSimilarity	4.0	0.9	1.0	NA	NA	NA	NA	Unpartitioned	NA	NA	3
6b328119-d224-3dc5-b61a-8c8dc70b2b48	bipaceRt	timePenalizedSimilarity	linCorrSimilarity	4.0	0.9	2.5	NA	NA	NA	NA	Unpartitioned	NA	NA	3
fa457fd8-7f68-3869-a18b-d42109e72033	bipaceRt	timePenalizedSimilarity	linCorrSimilarity	4.0	0.95	1.0	NA	NA	NA	NA	Unpartitioned	NA	NA	3
ac2e3041-b9f7-3170-8040-ad515b9c70d3	bipaceRt	timePenalizedSimilarity	linCorrSimilarity	4.0	0.95	2.5	NA	NA	NA	NA	Unpartitioned	NA	NA	3
f0dfac51-6e63-3951-b586-75e847ed266b	bipaceRt	timePenalizedSimilarity	linCorrSimilarity	4.0	0.95	2.0	NA	NA	NA	NA	Unpartitioned	NA	NA	3
f3aac5cc-74a8-3ac4-acdf-66c46fd0c914	bipaceRt	timePenalizedSimilarity	linCorrSimilarity	4.0	0.9	2.0	NA	NA	NA	NA	Unpartitioned	NA	NA	3
e3a8b12c-c640-3084-b093-2334da647494	bipaceRt	timePenalizedSimilarity	rankCorrSimilarity	4.0	0.25	0.5	NA	NA	NA	NA	Unpartitioned	NA	NA	3
3f8db377-9f38-3c03-946b-4fe14fe0926d	bipaceRt	timePenalizedSimilarity	linCorrSimilarity	4.0	0.95	3.0	NA	NA	NA	NA	Unpartitioned	NA	NA	3
17c7589f-f667-34c8-a46c-957885a3dabd	bipaceRt	timePenalizedSimilarity	rankCorrSimilarity	4.0	0.25	0.1	NA	NA	NA	NA	Unpartitioned	NA	NA	3
3a376860-8aff-3a27-b5c9-1ac2cc00496b	bipaceRt	timePenalizedSimilarity	rankCorrSimilarity	4.0	0.0	0.25	NA	NA	NA	NA	Unpartitioned	NA	NA	3
bbd37664-5550-39e5-9a64-686a7654d183	bipaceRt	timePenalizedSimilarity	rankCorrSimilarity	4.0	0.25	0.25	NA	NA	NA	NA	Unpartitioned	NA	NA	3
6fb20b83-2719-33d0-8d23-bcb61733237f	bipaceRt	timePenalizedSimilarity	rankCorrSimilarity	4.0	0.0	0.1	NA	NA	NA	NA	Unpartitioned	NA	NA	3
31305f93-151d-3a82-8697-033114a30449	bipaceRt	timePenalizedSimilarity	rankCorrSimilarity	4.0	0.0	3.0	NA	NA	NA	NA	Unpartitioned	NA	NA	3
654fec84-9408-30d1-a78e-0aad0e7b1b55	bipaceRt	timePenalizedSimilarity	rankCorrSimilarity	4.0	0.25	2.0	NA	NA	NA	NA	Unpartitioned	NA	NA	3
66f51b25-17c7-3911-b134-356921260e1f	bipaceRt	timePenalizedSimilarity	rankCorrSimilarity	4.0	0.0	2.0	NA	NA	NA	NA	Unpartitioned	NA	NA	3
2f94affa-2d97-3e3e-bb6f-bd6084e8ea6e	bipaceRt	timePenalizedSimilarity	rankCorrSimilarity	4.0	0.25	1.0	NA	NA	NA	NA	Unpartitioned	NA	NA	3
9e597678-18ce-3bcd-810b-c6eb842282b9	bipaceRt	timePenalizedSimilarity	rankCorrSimilarity	4.0	0.0	1.0	NA	NA	NA	NA	Unpartitioned	NA	NA	3
a33d87aa-4bdf-3bb0-b10d-add2b7554960	bipaceRt	timePenalizedSimilarity	rankCorrSimilarity	4.0	0.0	0.5	NA	NA	NA	NA	Unpartitioned	NA	NA	3
566e90f5-b1c3-3a4d-8105-43120def37ae	bipaceRt	timePenalizedSimilarity	rankCorrSimilarity	4.0	0.25	2.5	NA	NA	NA	NA	Unpartitioned	NA	NA	3
2577ff9e-61bd-3e25-92c1-cdb7578b50be	bipaceRt	timePenalizedSimilarity	rankCorrSimilarity	4.0	0.5	0.25	NA	NA	NA	NA	Unpartitioned	NA	NA	3
ae9f5309-2914-32e0-8196-3064cfee5545	bipaceRt	timePenalizedSimilarity	rankCorrSimilarity	4.0	0.5	0.1	NA	NA	NA	NA	Unpartitioned	NA	NA	3
b1f6187f-23ae-33bf-806f-c9dd009abbd5	bipaceRt	timePenalizedSimilarity	rankCorrSimilarity	4.0	0.5	0.5	NA	NA	NA	NA	Unpartitioned	NA	NA	3
91b4a9c3-02df-3629-b3ed-e019d707125f	bipaceRt	timePenalizedSimilarity	rankCorrSimilarity	4.0	0.0	2.5	NA	NA	NA	NA	Unpartitioned	NA	NA	3
4dda45d3-36a4-3d14-b964-ddac72a9bf68	bipaceRt	timePenalizedSimilarity	rankCorrSimilarity	4.0	0.5	2.0	NA	NA	NA	NA	Unpartitioned	NA	NA	3
915aaba7-7de9-387d-93e5-65eccd4280b5	bipaceRt	timePenalizedSimilarity	rankCorrSimilarity	4.0	0.5	1.0	NA	NA	NA	NA	Unpartitioned	NA	NA	3
9e1eaeae-a7f5-3f15-a9f9-82389072404d	bipaceRt	timePenalizedSimilarity	rankCorrSimilarity	4.0	0.5	2.5	NA	NA	NA	NA	Unpartitioned	NA	NA	3
d5d384e0-cbfa-3541-9cd5-9987f4f94c33	bipaceRt	timePenalizedSimilarity	rankCorrSimilarity	4.0	0.75	0.1	NA	NA	NA	NA	Unpartitioned	NA	NA	3
bb89efb0-7bac-3045-8b03-9e965e58af07	bipaceRt	timePenalizedSimilarity	rankCorrSimilarity	4.0	0.75	0.25	NA	NA	NA	NA	Unpartitioned	NA	NA	3
5106b08a-3c4a-3e0b-bce0-60b00f9a2e8e	bipaceRt	timePenalizedSimilarity	rankCorrSimilarity	4.0	0.25	3.0	NA	NA	NA	NA	Unpartitioned	NA	NA	3
7d74db39-87b3-398f-a7e2-2afd7f742c75	bipaceRt	timePenalizedSimilarity	rankCorrSimilarity	4.0	0.75	1.0	NA	NA	NA	NA	Unpartitioned	NA	NA	3
1a4adaee-f672-33fa-a2ac-e0909c57bd0b	bipaceRt	timePenalizedSimilarity	rankCorrSimilarity	4.0	0.75	2.0	NA	NA	NA	NA	Unpartitioned	NA	NA	3
ab5f4160-79f9-3663-a1b4-91b72c6e827b	bipaceRt	timePenalizedSimilarity	rankCorrSimilarity	4.0	0.9	0.1	NA	NA	NA	NA	Unpartitioned	NA	NA	3
842f9679-9d31-3d86-8103-f70020919f19	bipaceRt	timePenalizedSimilarity	rankCorrSimilarity	4.0	0.5	3.0	NA	NA	NA	NA	Unpartitioned	NA	NA	3
9ad171b0-5f50-37de-a2ee-0e14589e9cd7	bipaceRt	timePenalizedSimilarity	rankCorrSimilarity	4.0	0.75	2.5	NA	NA	NA	NA	Unpartitioned	NA	NA	3
d65ff412-0123-3cce-8c14-30794320e831	bipaceRt	timePenalizedSimilarity	rankCorrSimilarity	4.0	0.75	0.5	NA	NA	NA	NA	Unpartitioned	NA	NA	3
e611c740-b4ac-32c6-bc67-99f58152f567	bipaceRt	timePenalizedSimilarity	rankCorrSimilarity	4.0	0.75	3.0	NA	NA	NA	NA	Unpartitioned	NA	NA	3
56bc6396-a633-3575-ba74-74dcae7f8291	bipaceRt	timePenalizedSimilarity	rankCorrSimilarity	4.0	0.9	0.25	NA	NA	NA	NA	Unpartitioned	NA	NA	3
83db7754-f56e-3f44-824b-57cc4528d278	bipaceRt	timePenalizedSimilarity	rankCorrSimilarity	4.0	0.95	0.1	NA	NA	NA	NA	Unpartitioned	NA	NA	3
23eb7d88-2452-39ba-9344-f8e051169b98	bipaceRt	timePenalizedSimilarity	rankCorrSimilarity	4.0	0.9	0.5	NA	NA	NA	NA	Unpartitioned	NA	NA	3
50ed720e-3228-3ceb-8594-f630d6310f75	bipaceRt	timePenalizedSimilarity	rankCorrSimilarity	4.0	0.9	1.0	NA	NA	NA	NA	Unpartitioned	NA	NA	3
de4679ee-5df3-3090-82ef-491594b9c9e7	bipaceRt	timePenalizedSimilarity	rankCorrSimilarity	4.0	0.95	0.25	NA	NA	NA	NA	Unpartitioned	NA	NA	3
e46a76a9-277d-3c09-888a-b292ccdaa04d	bipaceRt	timePenalizedSimilarity	rankCorrSimilarity	4.0	0.9	3.0	NA	NA	NA	NA	Unpartitioned	NA	NA	3
0f2ff2a9-8b79-3464-bd54-37c16c3ece88	bipaceRt	timePenalizedSimilarity	lpSimilarity	4.0	0.0	0.1	NA	NA	NA	NA	Unpartitioned	NA	NA	3
5f49033b-0188-3c90-8f92-1a57d7071d2c	bipaceRt	timePenalizedSimilarity	rankCorrSimilarity	4.0	0.95	0.5	NA	NA	NA	NA	Unpartitioned	NA	NA	3
ac6fd30c-1f5a-3f42-a18a-9a512b2c3bf7	bipaceRt	timePenalizedSimilarity	rankCorrSimilarity	4.0	0.9	2.5	NA	NA	NA	NA	Unpartitioned	NA	NA	3
971d1ffe-0dd2-336c-968f-95fc65b4bc0c	bipaceRt	timePenalizedSimilarity	lpSimilarity	4.0	0.0	0.25	NA	NA	NA	NA	Unpartitioned	NA	NA	3
e7e46b62-0413-3347-aca7-839349dffe79	bipaceRt	timePenalizedSimilarity	rankCorrSimilarity	4.0	0.9	2.0	NA	NA	NA	NA	Unpartitioned	NA	NA	3
c695df4e-0fea-3722-bf0f-c4fe2f5b2a70	bipaceRt	timePenalizedSimilarity	rankCorrSimilarity	4.0	0.95	1.0	NA	NA	NA	NA	Unpartitioned	NA	NA	3
2f1d044f-9c49-31e4-a562-5fe516f94a2e	bipaceRt	timePenalizedSimilarity	lpSimilarity	4.0	0.0	0.5	NA	NA	NA	NA	Unpartitioned	NA	NA	3
2a5f92e8-c801-353a-9a47-96e2f3a77fa8	bipaceRt	timePenalizedSimilarity	rankCorrSimilarity	4.0	0.95	2.0	NA	NA	NA	NA	Unpartitioned	NA	NA	3
8b4bde04-797d-3f86-88fc-2a85c36496a0	bipaceRt	timePenalizedSimilarity	lpSimilarity	4.0	0.0	1.0	NA	NA	NA	NA	Unpartitioned	NA	NA	3
f151bf8b-d723-3b5f-ac73-b1c3000e2760	bipaceRt	timePenalizedSimilarity	lpSimilarity	4.0	0.0	2.0	NA	NA	NA	NA	Unpartitioned	NA	NA	3
c0e378eb-fbe4-328d-a79a-3cf3de3c2eb5	bipaceRt	timePenalizedSimilarity	rankCorrSimilarity	4.0	0.95	2.5	NA	NA	NA	NA	Unpartitioned	NA	NA	3
e73b3872-869f-3646-a4ae-d7020caedb14	bipaceRt	timePenalizedSimilarity	rankCorrSimilarity	4.0	0.95	3.0	NA	NA	NA	NA	Unpartitioned	NA	NA	3
ad26c293-60c0-3202-a819-2877c7cb5e54	bipaceRt	timePenalizedSimilarity	lpSimilarity	4.0	0.0	2.5	NA	NA	NA	NA	Unpartitioned	NA	NA	3
4283f7e3-22d3-321d-b341-5820fcc264e2	bipaceRt	timePenalizedSimilarity	lpSimilarity	4.0	0.25	0.1	NA	NA	NA	NA	Unpartitioned	NA	NA	3
a858f245-c511-35f7-8671-dc582cea4fc5	bipaceRt	timePenalizedSimilarity	lpSimilarity	4.0	0.25	2.0	NA	NA	NA	NA	Unpartitioned	NA	NA	3
1f10a540-f162-30c1-aab2-c372427d7f04	bipaceRt	timePenalizedSimilarity	lpSimilarity	4.0	0.25	1.0	NA	NA	NA	NA	Unpartitioned	NA	NA	3
c57e95a7-ef29-3c01-b66a-2c273b63674c	bipaceRt	timePenalizedSimilarity	lpSimilarity	4.0	0.25	0.25	NA	NA	NA	NA	Unpartitioned	NA	NA	3
3d75fd40-0371-3f23-8f6e-982e5aaa66aa	bipaceRt	timePenalizedSimilarity	lpSimilarity	4.0	0.0	3.0	NA	NA	NA	NA	Unpartitioned	NA	NA	3
5a683432-cdb3-3e86-9710-2705a4482e92	bipaceRt	timePenalizedSimilarity	lpSimilarity	4.0	0.25	0.5	NA	NA	NA	NA	Unpartitioned	NA	NA	3
d40cb629-477a-3a2c-9992-452051d91f31	bipaceRt	timePenalizedSimilarity	lpSimilarity	4.0	0.5	0.25	NA	NA	NA	NA	Unpartitioned	NA	NA	3
2a3e88d7-a37f-331c-9f93-8bee5040627c	bipaceRt	timePenalizedSimilarity	lpSimilarity	4.0	0.25	3.0	NA	NA	NA	NA	Unpartitioned	NA	NA	3
f61c1986-0021-3307-ad31-347b96b4b02a	bipaceRt	timePenalizedSimilarity	lpSimilarity	4.0	0.25	2.5	NA	NA	NA	NA	Unpartitioned	NA	NA	3
74e7adff-46dd-3576-9fda-bba9a910574e	bipaceRt	timePenalizedSimilarity	lpSimilarity	4.0	0.5	0.1	NA	NA	NA	NA	Unpartitioned	NA	NA	3
2d7946cb-f777-3357-b571-84b0636e93c6	bipaceRt	timePenalizedSimilarity	lpSimilarity	4.0	0.5	2.0	NA	NA	NA	NA	Unpartitioned	NA	NA	3
b2df3f7b-9baf-3ff7-9cea-32a0071481c4	bipaceRt	timePenalizedSimilarity	lpSimilarity	4.0	0.5	0.5	NA	NA	NA	NA	Unpartitioned	NA	NA	3
f3d19fc3-59df-35b4-a1ca-1eccbf63934e	bipaceRt	timePenalizedSimilarity	lpSimilarity	4.0	0.75	0.1	NA	NA	NA	NA	Unpartitioned	NA	NA	3
ca5880a2-26ba-3a7c-bde9-907e599766f6	bipaceRt	timePenalizedSimilarity	lpSimilarity	4.0	0.5	1.0	NA	NA	NA	NA	Unpartitioned	NA	NA	3
7bde34d7-6d57-31f6-bc6c-fbae9adf66ab	bipaceRt	timePenalizedSimilarity	lpSimilarity	4.0	0.5	2.5	NA	NA	NA	NA	Unpartitioned	NA	NA	3
239305e0-4d75-36ed-a89b-695189cf5895	bipaceRt	timePenalizedSimilarity	lpSimilarity	4.0	0.9	0.1	NA	NA	NA	NA	Unpartitioned	NA	NA	3
04d1af69-efd3-37f4-8117-454075df4073	bipaceRt	timePenalizedSimilarity	lpSimilarity	4.0	0.5	3.0	NA	NA	NA	NA	Unpartitioned	NA	NA	3
03a6fcf2-d1a3-3c0a-8d15-7506f87f4ec7	bipaceRt	timePenalizedSimilarity	lpSimilarity	4.0	0.75	0.5	NA	NA	NA	NA	Unpartitioned	NA	NA	3
935526bf-7aca-3881-af87-eaec0b8b7c64	bipaceRt	timePenalizedSimilarity	lpSimilarity	4.0	0.75	1.0	NA	NA	NA	NA	Unpartitioned	NA	NA	3
9fef3042-14ef-3dee-80e9-8bd85d61b857	bipaceRt	timePenalizedSimilarity	lpSimilarity	4.0	0.75	0.25	NA	NA	NA	NA	Unpartitioned	NA	NA	3
0c1c4b04-2d70-3c87-9530-979da828fa83	bipaceRt	timePenalizedSimilarity	lpSimilarity	4.0	0.9	2.0	NA	NA	NA	NA	Unpartitioned	NA	NA	3
a2ae01e8-a13f-3029-9dfa-0b68c77e96cd	bipaceRt	timePenalizedSimilarity	lpSimilarity	4.0	0.95	0.5	NA	NA	NA	NA	Unpartitioned	NA	NA	3
781fecbe-864c-3d92-87b4-0f6bd53397b6	bipaceRt	timePenalizedSimilarity	lpSimilarity	4.0	0.9	0.5	NA	NA	NA	NA	Unpartitioned	NA	NA	3
ca47f873-7aa0-3f8f-be8c-b5f289d7407a	bipaceRt	timePenalizedSimilarity	lpSimilarity	4.0	0.75	2.5	NA	NA	NA	NA	Unpartitioned	NA	NA	3
2a258d9b-0912-3293-8fd6-94f750b281e0	bipaceRt	timePenalizedSimilarity	lpSimilarity	4.0	0.9	1.0	NA	NA	NA	NA	Unpartitioned	NA	NA	3
5a9f56e1-b6c3-3414-ae27-f4043e57e8ad	bipaceRt	timePenalizedSimilarity	lpSimilarity	4.0	0.9	0.25	NA	NA	NA	NA	Unpartitioned	NA	NA	3
d20f0727-cd47-3179-8f5b-6286938c7e07	bipaceRt	timePenalizedSimilarity	lpSimilarity	4.0	0.75	3.0	NA	NA	NA	NA	Unpartitioned	NA	NA	3
48c9b168-643b-3664-9731-dbf752df5022	bipaceRt	timePenalizedSimilarity	lpSimilarity	4.0	0.75	2.0	NA	NA	NA	NA	Unpartitioned	NA	NA	3
9da0ba0a-e693-3982-ab93-4d3340fd608d	bipaceRt	timePenalizedSimilarity	lpSimilarity	4.0	0.95	0.1	NA	NA	NA	NA	Unpartitioned	NA	NA	3
07348f2b-d3c0-32ac-9e25-170c5138924b	bipaceRt	timePenalizedSimilarity	lpSimilarity	4.0	0.95	1.0	NA	NA	NA	NA	Unpartitioned	NA	NA	3
4eb4d023-a596-3524-a01e-fe99faa7c591	bipaceRt	timePenalizedSimilarity	lpSimilarity	4.0	0.95	2.0	NA	NA	NA	NA	Unpartitioned	NA	NA	3
36971c1a-c610-3cee-bfc5-adb21f778ef2	bipaceRt	timePenalizedSimilarity	lpSimilarity	4.0	0.9	2.5	NA	NA	NA	NA	Unpartitioned	NA	NA	3
f8e82744-9dbc-34aa-8658-beb88d864bbe	bipaceRt	timePenalizedSimilarity	lpSimilarity	4.0	0.9	3.0	NA	NA	NA	NA	Unpartitioned	NA	NA	3
a82c7618-a753-3a75-beaa-e940699e5bf3	bipaceRt	timePenalizedSimilarity	lpSimilarity	4.0	0.95	0.25	NA	NA	NA	NA	Unpartitioned	NA	NA	3
3402fd2a-e32f-3388-82e4-ad7392fed461	bipaceRt	timePenalizedSimilarity	dotSimilarity	4.0	0.25	0.1	NA	NA	NA	NA	Unpartitioned	NA	NA	4
a6c26337-b5b3-342b-b4f6-97a8b38a9340	bipaceRt	timePenalizedSimilarity	dotSimilarity	4.0	0.0	1.0	NA	NA	NA	NA	Unpartitioned	NA	NA	4
b30b0a3a-7b7e-3a89-80a6-3fccbe896d2e	bipaceRt	timePenalizedSimilarity	dotSimilarity	4.0	0.0	0.25	NA	NA	NA	NA	Unpartitioned	NA	NA	4
401220a7-82af-3d7e-be7a-0d027d5faea1	bipaceRt	timePenalizedSimilarity	lpSimilarity	4.0	0.95	2.5	NA	NA	NA	NA	Unpartitioned	NA	NA	3
ad75eedf-5104-3125-b4cb-34d29f0aab33	bipaceRt	timePenalizedSimilarity	dotSimilarity	4.0	0.0	3.0	NA	NA	NA	NA	Unpartitioned	NA	NA	4
dcb136be-9a15-356f-abf9-eb23a36aee59	bipaceRt	timePenalizedSimilarity	dotSimilarity	4.0	0.0	2.5	NA	NA	NA	NA	Unpartitioned	NA	NA	4
d82c80bf-4733-3016-a803-3b81a25517ec	bipaceRt	timePenalizedSimilarity	dotSimilarity	4.0	0.0	2.0	NA	NA	NA	NA	Unpartitioned	NA	NA	4
cade3e00-3a14-3767-b722-95a7a5d6af37	bipaceRt	timePenalizedSimilarity	dotSimilarity	4.0	0.0	0.5	NA	NA	NA	NA	Unpartitioned	NA	NA	4
be91ca9b-f94d-3634-9106-b45e02ffea81	bipaceRt	timePenalizedSimilarity	lpSimilarity	4.0	0.95	3.0	NA	NA	NA	NA	Unpartitioned	NA	NA	3
1b662b6f-a057-3b00-b753-65d1feb1616b	bipaceRt	timePenalizedSimilarity	dotSimilarity	4.0	0.0	0.1	NA	NA	NA	NA	Unpartitioned	NA	NA	4
b567df39-9cc5-3f82-8931-5a8e4f7ea7da	bipaceRt	timePenalizedSimilarity	dotSimilarity	4.0	0.25	2.5	NA	NA	NA	NA	Unpartitioned	NA	NA	4
8e773f26-c320-31f5-bf1e-883b26f0b059	bipaceRt	timePenalizedSimilarity	dotSimilarity	4.0	0.25	2.0	NA	NA	NA	NA	Unpartitioned	NA	NA	4
4e12a1bd-7964-3b3d-8cd7-e6c2319cc4b2	bipaceRt	timePenalizedSimilarity	dotSimilarity	4.0	0.5	0.1	NA	NA	NA	NA	Unpartitioned	NA	NA	4
7106de77-71db-381d-a4da-7b12512d0441	bipaceRt	timePenalizedSimilarity	dotSimilarity	4.0	0.25	0.25	NA	NA	NA	NA	Unpartitioned	NA	NA	4
35270b42-9a56-3b3d-95ff-264248bfc9bd	bipaceRt	timePenalizedSimilarity	dotSimilarity	4.0	0.25	0.5	NA	NA	NA	NA	Unpartitioned	NA	NA	4
558e5a26-5e15-3184-844d-f2781916ee83	bipaceRt	timePenalizedSimilarity	dotSimilarity	4.0	0.25	1.0	NA	NA	NA	NA	Unpartitioned	NA	NA	4
055afe0f-6041-325e-8e39-28d7dab81fc5	bipaceRt	timePenalizedSimilarity	dotSimilarity	4.0	0.5	0.25	NA	NA	NA	NA	Unpartitioned	NA	NA	4
849fac9e-3589-3851-9a3e-27b83fb2c188	bipaceRt	timePenalizedSimilarity	dotSimilarity	4.0	0.5	1.0	NA	NA	NA	NA	Unpartitioned	NA	NA	4
51553cd1-3f4d-3277-9713-26b51cfa4abb	bipaceRt	timePenalizedSimilarity	dotSimilarity	4.0	0.25	3.0	NA	NA	NA	NA	Unpartitioned	NA	NA	4
962841cf-d3d0-39c5-8f5a-8162d3e05293	bipaceRt	timePenalizedSimilarity	dotSimilarity	4.0	0.5	0.5	NA	NA	NA	NA	Unpartitioned	NA	NA	4
20cbc890-2cca-357e-b18e-79b0f37fd14c	bipaceRt	timePenalizedSimilarity	dotSimilarity	4.0	0.5	2.5	NA	NA	NA	NA	Unpartitioned	NA	NA	4
7f4792ca-1bbe-3cae-a18a-e53d39be76b1	bipaceRt	timePenalizedSimilarity	dotSimilarity	4.0	0.75	0.25	NA	NA	NA	NA	Unpartitioned	NA	NA	4
85968dc9-f0fe-3bc5-af11-c73d559b4afb	bipaceRt	timePenalizedSimilarity	dotSimilarity	4.0	0.75	0.1	NA	NA	NA	NA	Unpartitioned	NA	NA	4
a3fe6101-0595-3dfc-8390-d9cdb17a3b27	bipaceRt	timePenalizedSimilarity	dotSimilarity	4.0	0.75	1.0	NA	NA	NA	NA	Unpartitioned	NA	NA	4
472c20db-fbc0-3a8a-ae22-9cac50307dcd	bipaceRt	timePenalizedSimilarity	dotSimilarity	4.0	0.5	3.0	NA	NA	NA	NA	Unpartitioned	NA	NA	4
0f92d5f0-0867-330f-8abd-290aa20c1fa6	bipaceRt	timePenalizedSimilarity	dotSimilarity	4.0	0.75	0.5	NA	NA	NA	NA	Unpartitioned	NA	NA	4
c4ade3bf-a60e-3db7-a80b-967b7cae1085	bipaceRt	timePenalizedSimilarity	dotSimilarity	4.0	0.5	2.0	NA	NA	NA	NA	Unpartitioned	NA	NA	4
cac250f9-01d6-3f39-a5fd-4ec394bff0f2	bipaceRt	timePenalizedSimilarity	dotSimilarity	4.0	0.9	0.1	NA	NA	NA	NA	Unpartitioned	NA	NA	4
a57fa335-dc33-30f7-add5-c07cdc33e551	bipaceRt	timePenalizedSimilarity	dotSimilarity	4.0	0.75	3.0	NA	NA	NA	NA	Unpartitioned	NA	NA	4
f29ac580-9bc9-3e81-a609-011237523cec	bipaceRt	timePenalizedSimilarity	dotSimilarity	4.0	0.75	2.5	NA	NA	NA	NA	Unpartitioned	NA	NA	4
2e420236-5f18-3c7c-9701-1d6afcd79d48	bipaceRt	timePenalizedSimilarity	dotSimilarity	4.0	0.9	0.25	NA	NA	NA	NA	Unpartitioned	NA	NA	4
2dd1c1cc-d3b1-3eff-84d0-937321eacfc5	bipaceRt	timePenalizedSimilarity	dotSimilarity	4.0	0.95	0.25	NA	NA	NA	NA	Unpartitioned	NA	NA	4
d4187dfa-dc26-3b47-ad1c-5d7637753de2	bipaceRt	timePenalizedSimilarity	dotSimilarity	4.0	0.9	1.0	NA	NA	NA	NA	Unpartitioned	NA	NA	4
26a70f08-1738-3ad3-bb9a-2cb2f2455910	bipaceRt	timePenalizedSimilarity	dotSimilarity	4.0	0.75	2.0	NA	NA	NA	NA	Unpartitioned	NA	NA	4
b6daf62e-94c4-3bef-a212-fb03347d7514	bipaceRt	timePenalizedSimilarity	dotSimilarity	4.0	0.9	2.5	NA	NA	NA	NA	Unpartitioned	NA	NA	4
a0d23bb4-74ff-3e90-92bd-e7d458172f03	bipaceRt	timePenalizedSimilarity	dotSimilarity	4.0	0.9	0.5	NA	NA	NA	NA	Unpartitioned	NA	NA	4
c7334883-0bab-3430-a9e8-52011efcf8eb	bipaceRt	timePenalizedSimilarity	dotSimilarity	4.0	0.95	0.1	NA	NA	NA	NA	Unpartitioned	NA	NA	4
69472f7e-394c-389a-9f86-4bbcf9c2db24	bipaceRt	timePenalizedSimilarity	dotSimilarity	4.0	0.95	2.0	NA	NA	NA	NA	Unpartitioned	NA	NA	4
3be6ba16-4ce4-3da5-a461-4dcbfb128f97	bipaceRt	timePenalizedSimilarity	dotSimilarity	4.0	0.95	0.5	NA	NA	NA	NA	Unpartitioned	NA	NA	4
7d6cead4-ad4c-3d04-bffc-e3f306241502	bipaceRt	timePenalizedSimilarity	dotSimilarity	4.0	0.95	1.0	NA	NA	NA	NA	Unpartitioned	NA	NA	4
9d6173ad-5cf9-3be0-a247-0ef2421c3af7	bipaceRt	timePenalizedSimilarity	dotSimilarity	4.0	0.9	2.0	NA	NA	NA	NA	Unpartitioned	NA	NA	4
3156c2ba-4d0b-3d33-abfb-58835a018205	bipaceRt	timePenalizedSimilarity	dotSimilarity	4.0	0.9	3.0	NA	NA	NA	NA	Unpartitioned	NA	NA	4
6f9e99d6-fd9c-324f-98e4-86c1addb2938	bipaceRt	timePenalizedSimilarity	dotSimilarity	4.0	0.95	2.5	NA	NA	NA	NA	Unpartitioned	NA	NA	4
827a7b5b-397d-3f7c-a6ef-0722d1c28a28	bipaceRt	timePenalizedSimilarity	cosineSimilarity	4.0	0.0	1.0	NA	NA	NA	NA	Unpartitioned	NA	NA	4
6f287bd7-8937-38a3-be0d-2d3b744394e3	bipaceRt	timePenalizedSimilarity	cosineSimilarity	4.0	0.0	2.0	NA	NA	NA	NA	Unpartitioned	NA	NA	4
624592e0-e714-30aa-83f1-f214af456cdb	bipaceRt	timePenalizedSimilarity	cosineSimilarity	4.0	0.0	2.5	NA	NA	NA	NA	Unpartitioned	NA	NA	4
b39bebf1-c0b6-38ec-ada7-789361075a9e	bipaceRt	timePenalizedSimilarity	cosineSimilarity	4.0	0.0	0.5	NA	NA	NA	NA	Unpartitioned	NA	NA	4
8a2eafb6-56a8-3927-9654-b030cda1e90d	bipaceRt	timePenalizedSimilarity	dotSimilarity	4.0	0.95	3.0	NA	NA	NA	NA	Unpartitioned	NA	NA	4
9cf0a88f-a90b-3370-915c-681e5214bf60	bipaceRt	timePenalizedSimilarity	cosineSimilarity	4.0	0.0	0.1	NA	NA	NA	NA	Unpartitioned	NA	NA	4
dbf3aa5f-02bf-31f6-8851-20af1732dd1b	bipaceRt	timePenalizedSimilarity	cosineSimilarity	4.0	0.25	3.0	NA	NA	NA	NA	Unpartitioned	NA	NA	4
6c9355d5-39d3-3a8b-9c6b-ab543aef4fb8	bipaceRt	timePenalizedSimilarity	cosineSimilarity	4.0	0.0	0.25	NA	NA	NA	NA	Unpartitioned	NA	NA	4
ba752542-7059-3207-a68a-364e06c8e284	bipaceRt	timePenalizedSimilarity	cosineSimilarity	4.0	0.5	0.1	NA	NA	NA	NA	Unpartitioned	NA	NA	4
3177a098-5eb1-337b-b8e4-f254a35d857d	bipaceRt	timePenalizedSimilarity	cosineSimilarity	4.0	0.5	0.25	NA	NA	NA	NA	Unpartitioned	NA	NA	4
903f850f-7f2b-3823-b254-47b64bad180a	bipaceRt	timePenalizedSimilarity	cosineSimilarity	4.0	0.25	2.0	NA	NA	NA	NA	Unpartitioned	NA	NA	4
bdf44dfe-9592-3c36-9dda-d3333042779f	bipaceRt	timePenalizedSimilarity	cosineSimilarity	4.0	0.25	0.25	NA	NA	NA	NA	Unpartitioned	NA	NA	4
e6837f34-d127-3928-9857-c3c7ad539dc1	bipaceRt	timePenalizedSimilarity	cosineSimilarity	4.0	0.0	3.0	NA	NA	NA	NA	Unpartitioned	NA	NA	4
db0bf003-326c-35e4-9304-83f857b40960	bipaceRt	timePenalizedSimilarity	cosineSimilarity	4.0	0.25	2.5	NA	NA	NA	NA	Unpartitioned	NA	NA	4
785eaf5c-3902-378f-8a73-a6dac3bff687	bipaceRt	timePenalizedSimilarity	cosineSimilarity	4.0	0.25	0.1	NA	NA	NA	NA	Unpartitioned	NA	NA	4
094383de-6f96-3c1a-8073-d41258fc6956	bipaceRt	timePenalizedSimilarity	cosineSimilarity	4.0	0.25	0.5	NA	NA	NA	NA	Unpartitioned	NA	NA	4
975e7729-ec18-3068-8136-691bdf7dca30	bipaceRt	timePenalizedSimilarity	cosineSimilarity	4.0	0.75	0.5	NA	NA	NA	NA	Unpartitioned	NA	NA	4
b77199bd-8c08-38f9-9b84-398771864c12	bipaceRt	timePenalizedSimilarity	cosineSimilarity	4.0	0.75	0.1	NA	NA	NA	NA	Unpartitioned	NA	NA	4
b05d24f1-bf7c-3f88-812a-c302ad971af9	bipaceRt	timePenalizedSimilarity	cosineSimilarity	4.0	0.75	0.25	NA	NA	NA	NA	Unpartitioned	NA	NA	4
fa4b8a51-1a26-35f6-88d3-c0c3522d93b1	bipaceRt	timePenalizedSimilarity	cosineSimilarity	4.0	0.25	1.0	NA	NA	NA	NA	Unpartitioned	NA	NA	4
b68ce249-27ca-3d46-a1e3-73594e44ad65	bipaceRt	timePenalizedSimilarity	cosineSimilarity	4.0	0.5	0.5	NA	NA	NA	NA	Unpartitioned	NA	NA	4
e5010bd8-b1af-316b-a6c1-d8a2b7d73911	bipaceRt	timePenalizedSimilarity	cosineSimilarity	4.0	0.5	2.0	NA	NA	NA	NA	Unpartitioned	NA	NA	4
055b96ea-cf7b-3c81-9540-6fd321771a0a	bipaceRt	timePenalizedSimilarity	cosineSimilarity	4.0	0.5	1.0	NA	NA	NA	NA	Unpartitioned	NA	NA	4
18e44bf6-37c1-3bd1-a656-60e2afffdd12	bipaceRt	timePenalizedSimilarity	cosineSimilarity	4.0	0.5	2.5	NA	NA	NA	NA	Unpartitioned	NA	NA	4
ee8e397f-09cb-302a-9c61-0dd9ba95004b	bipaceRt	timePenalizedSimilarity	cosineSimilarity	4.0	0.75	1.0	NA	NA	NA	NA	Unpartitioned	NA	NA	4
760d5f1d-38fb-369c-a934-4a724a55b396	bipaceRt	timePenalizedSimilarity	cosineSimilarity	4.0	0.5	3.0	NA	NA	NA	NA	Unpartitioned	NA	NA	4
7dd64e25-b513-3750-b7e6-960d5643ce92	bipaceRt	timePenalizedSimilarity	cosineSimilarity	4.0	0.75	2.5	NA	NA	NA	NA	Unpartitioned	NA	NA	4
bb2c78bf-f351-307f-9969-a25175c27318	bipaceRt	timePenalizedSimilarity	cosineSimilarity	4.0	0.75	2.0	NA	NA	NA	NA	Unpartitioned	NA	NA	4
0e116672-a79e-3c50-a10b-ef185eb6628c	bipaceRt	timePenalizedSimilarity	cosineSimilarity	4.0	0.75	3.0	NA	NA	NA	NA	Unpartitioned	NA	NA	4
8c5284c6-1ea9-31de-b28e-3745d90be8f4	bipaceRt	timePenalizedSimilarity	cosineSimilarity	4.0	0.9	0.5	NA	NA	NA	NA	Unpartitioned	NA	NA	4
c1ae1a2a-3e33-347e-94e7-c3b22052edca	bipaceRt	timePenalizedSimilarity	cosineSimilarity	4.0	0.95	0.25	NA	NA	NA	NA	Unpartitioned	NA	NA	4
eb96c96b-708c-310d-bfcb-a1ce3d31e6ef	bipaceRt	timePenalizedSimilarity	cosineSimilarity	4.0	0.9	2.0	NA	NA	NA	NA	Unpartitioned	NA	NA	4
67cd924f-36fc-3d9b-9542-422ac26963bf	bipaceRt	timePenalizedSimilarity	cosineSimilarity	4.0	0.9	3.0	NA	NA	NA	NA	Unpartitioned	NA	NA	4
e5a24255-d171-382a-9848-1552ccd7a8ac	bipaceRt	timePenalizedSimilarity	cosineSimilarity	4.0	0.9	1.0	NA	NA	NA	NA	Unpartitioned	NA	NA	4
f9f20605-422a-3814-a506-606fcf6cfbe6	bipaceRt	timePenalizedSimilarity	cosineSimilarity	4.0	0.95	0.5	NA	NA	NA	NA	Unpartitioned	NA	NA	4
3ed05e8e-9286-3c60-88d2-4c12c1bd9ccc	bipaceRt	timePenalizedSimilarity	cosineSimilarity	4.0	0.9	0.25	NA	NA	NA	NA	Unpartitioned	NA	NA	4
9c90424a-8c04-3cda-83e7-c51d14375e14	bipaceRt	timePenalizedSimilarity	cosineSimilarity	4.0	0.9	0.1	NA	NA	NA	NA	Unpartitioned	NA	NA	4
2594893e-7ecc-3600-9cc5-4261a14db103	bipaceRt	timePenalizedSimilarity	cosineSimilarity	4.0	0.9	2.5	NA	NA	NA	NA	Unpartitioned	NA	NA	4
77d0091f-dea3-372f-aa6a-07d94a5a16b0	bipaceRt	timePenalizedSimilarity	cosineSimilarity	4.0	0.95	0.1	NA	NA	NA	NA	Unpartitioned	NA	NA	4
8b9d3506-3b7a-3964-946f-739f2d6d9492	bipaceRt	timePenalizedSimilarity	linCorrSimilarity	4.0	0.25	0.25	NA	NA	NA	NA	Unpartitioned	NA	NA	4
4901a953-8a3a-3b2a-9b03-d6eff541bd74	bipaceRt	timePenalizedSimilarity	linCorrSimilarity	4.0	0.25	0.1	NA	NA	NA	NA	Unpartitioned	NA	NA	4
dc82be1d-b242-3d19-a0b5-4c17c9c1d6c1	bipaceRt	timePenalizedSimilarity	cosineSimilarity	4.0	0.95	1.0	NA	NA	NA	NA	Unpartitioned	NA	NA	4
d8599dd4-ea2a-3323-a2e1-c3f576e00af1	bipaceRt	timePenalizedSimilarity	linCorrSimilarity	4.0	0.0	2.5	NA	NA	NA	NA	Unpartitioned	NA	NA	4
1a313f48-f340-3695-b5c6-a383a6eaeb1c	bipaceRt	timePenalizedSimilarity	cosineSimilarity	4.0	0.95	2.0	NA	NA	NA	NA	Unpartitioned	NA	NA	4
a0762221-8904-3e0c-bc9b-fc9e96161cc4	bipaceRt	timePenalizedSimilarity	linCorrSimilarity	4.0	0.25	0.5	NA	NA	NA	NA	Unpartitioned	NA	NA	4
13d7ad49-7c7e-3a7b-b880-43b6349a91ee	bipaceRt	timePenalizedSimilarity	linCorrSimilarity	4.0	0.5	2.0	NA	NA	NA	NA	Unpartitioned	NA	NA	4
10e516aa-b98d-32bf-a3ec-fd31e5feb5f7	bipaceRt	timePenalizedSimilarity	linCorrSimilarity	4.0	0.0	3.0	NA	NA	NA	NA	Unpartitioned	NA	NA	4
83edaa6e-73b1-3ae8-83f2-5e4bc0598472	bipaceRt	timePenalizedSimilarity	linCorrSimilarity	4.0	0.25	2.5	NA	NA	NA	NA	Unpartitioned	NA	NA	4
61eed7b1-3f23-33b3-95c2-12fbc3460765	bipaceRt	timePenalizedSimilarity	linCorrSimilarity	4.0	0.25	1.0	NA	NA	NA	NA	Unpartitioned	NA	NA	4
a8fcea33-cd10-3bca-ba77-966486a2d79c	bipaceRt	timePenalizedSimilarity	linCorrSimilarity	4.0	0.5	0.1	NA	NA	NA	NA	Unpartitioned	NA	NA	4
d3306df1-cd90-3a36-a459-e32595de21ef	bipaceRt	timePenalizedSimilarity	linCorrSimilarity	4.0	0.0	0.25	NA	NA	NA	NA	Unpartitioned	NA	NA	4
7d8a9932-bacc-328e-8316-a5d73827818e	bipaceRt	timePenalizedSimilarity	linCorrSimilarity	4.0	0.0	1.0	NA	NA	NA	NA	Unpartitioned	NA	NA	4
12d1f018-3244-361b-b804-8546eb3f7fec	bipaceRt	timePenalizedSimilarity	linCorrSimilarity	4.0	0.0	0.5	NA	NA	NA	NA	Unpartitioned	NA	NA	4
e14b865f-0245-3fce-bcc5-83549f9e7e4a	bipaceRt	timePenalizedSimilarity	cosineSimilarity	4.0	0.95	3.0	NA	NA	NA	NA	Unpartitioned	NA	NA	4
1f90fd94-cf3b-3f7c-bf46-dcd37884b7de	bipaceRt	timePenalizedSimilarity	linCorrSimilarity	4.0	0.5	0.25	NA	NA	NA	NA	Unpartitioned	NA	NA	4
7ae69617-8387-3e21-8092-1b7744af05a4	bipaceRt	timePenalizedSimilarity	linCorrSimilarity	4.0	0.0	0.1	NA	NA	NA	NA	Unpartitioned	NA	NA	4
f20ae0e5-ea8c-3e96-9ac0-253a340e8b68	bipaceRt	timePenalizedSimilarity	cosineSimilarity	4.0	0.95	2.5	NA	NA	NA	NA	Unpartitioned	NA	NA	4
cc1f1f8c-e478-34a8-8849-704b243e5019	bipaceRt	timePenalizedSimilarity	linCorrSimilarity	4.0	0.0	2.0	NA	NA	NA	NA	Unpartitioned	NA	NA	4
7d3f7314-c7e7-33a5-90c3-1e7ca41a910f	bipaceRt	timePenalizedSimilarity	linCorrSimilarity	4.0	0.25	2.0	NA	NA	NA	NA	Unpartitioned	NA	NA	4
8243b3b3-c48a-383b-9107-c524bb0e9a33	bipaceRt	timePenalizedSimilarity	linCorrSimilarity	4.0	0.5	1.0	NA	NA	NA	NA	Unpartitioned	NA	NA	4
93c87ff3-01bf-338a-930b-3db985af1792	bipaceRt	timePenalizedSimilarity	linCorrSimilarity	4.0	0.25	3.0	NA	NA	NA	NA	Unpartitioned	NA	NA	4
81af9526-87f9-31aa-8538-90d380dd7d48	bipaceRt	timePenalizedSimilarity	linCorrSimilarity	4.0	0.5	2.5	NA	NA	NA	NA	Unpartitioned	NA	NA	4
3c4f9e47-627a-3e4c-b4c8-e0cad9b35da0	bipaceRt	timePenalizedSimilarity	linCorrSimilarity	4.0	0.5	0.5	NA	NA	NA	NA	Unpartitioned	NA	NA	4
db974593-a8aa-3277-a6be-86244b06c25a	bipaceRt	timePenalizedSimilarity	linCorrSimilarity	4.0	0.75	1.0	NA	NA	NA	NA	Unpartitioned	NA	NA	4
f1df88dc-ee77-3de0-8ff5-abf74d802d65	bipaceRt	timePenalizedSimilarity	linCorrSimilarity	4.0	0.75	2.5	NA	NA	NA	NA	Unpartitioned	NA	NA	4
9bcad643-4f1f-3b55-a252-84fb7013cb4a	bipaceRt	timePenalizedSimilarity	linCorrSimilarity	4.0	0.75	0.25	NA	NA	NA	NA	Unpartitioned	NA	NA	4
635273e7-2935-3e43-8d87-68cd24b234f4	bipaceRt	timePenalizedSimilarity	linCorrSimilarity	4.0	0.9	1.0	NA	NA	NA	NA	Unpartitioned	NA	NA	4
f08682ac-dfbc-3a5f-a5f1-3715be837602	bipaceRt	timePenalizedSimilarity	linCorrSimilarity	4.0	0.75	0.5	NA	NA	NA	NA	Unpartitioned	NA	NA	4
db10fdf1-76a8-3ccb-b3bd-7c773b1a137f	bipaceRt	timePenalizedSimilarity	linCorrSimilarity	4.0	0.75	0.1	NA	NA	NA	NA	Unpartitioned	NA	NA	4
c84cbd0d-5768-3489-ba37-e20cd64e5750	bipaceRt	timePenalizedSimilarity	linCorrSimilarity	4.0	0.9	0.5	NA	NA	NA	NA	Unpartitioned	NA	NA	4
c8f92b63-df92-33ee-acb2-179a3e231e17	bipaceRt	timePenalizedSimilarity	linCorrSimilarity	4.0	0.9	2.0	NA	NA	NA	NA	Unpartitioned	NA	NA	4
a5dde939-1853-37bf-92e1-9ab72fdf2257	bipaceRt	timePenalizedSimilarity	linCorrSimilarity	4.0	0.75	2.0	NA	NA	NA	NA	Unpartitioned	NA	NA	4
75edf2ab-72ef-3f79-b0e7-58afbbdfacc1	bipaceRt	timePenalizedSimilarity	linCorrSimilarity	4.0	0.9	0.25	NA	NA	NA	NA	Unpartitioned	NA	NA	4
87344c1e-439d-308a-b23a-cecc8b8dbbc3	bipaceRt	timePenalizedSimilarity	linCorrSimilarity	4.0	0.9	0.1	NA	NA	NA	NA	Unpartitioned	NA	NA	4
d2752649-b67d-3d51-a1ef-2f4136399168	bipaceRt	timePenalizedSimilarity	linCorrSimilarity	4.0	0.5	3.0	NA	NA	NA	NA	Unpartitioned	NA	NA	4
53ab447f-e977-37d4-b031-632d13248e8a	bipaceRt	timePenalizedSimilarity	linCorrSimilarity	4.0	0.75	3.0	NA	NA	NA	NA	Unpartitioned	NA	NA	4
af888c71-4f7b-3447-b29c-868b7ab327a5	bipaceRt	timePenalizedSimilarity	linCorrSimilarity	4.0	0.95	0.5	NA	NA	NA	NA	Unpartitioned	NA	NA	4
03657a84-15ba-3180-ba0a-7a088fe7d1a2	bipaceRt	timePenalizedSimilarity	linCorrSimilarity	4.0	0.95	1.0	NA	NA	NA	NA	Unpartitioned	NA	NA	4
91d5ec6c-38e4-31fe-9777-6289125df3c2	bipaceRt	timePenalizedSimilarity	rankCorrSimilarity	4.0	0.0	1.0	NA	NA	NA	NA	Unpartitioned	NA	NA	4
76fe0b70-3497-3ea2-9eaf-2aeaef95ca01	bipaceRt	timePenalizedSimilarity	linCorrSimilarity	4.0	0.95	0.1	NA	NA	NA	NA	Unpartitioned	NA	NA	4
ecd52350-722d-3825-a4dd-68c3675d99ec	bipaceRt	timePenalizedSimilarity	linCorrSimilarity	4.0	0.95	0.25	NA	NA	NA	NA	Unpartitioned	NA	NA	4
67afe584-1c52-37f5-b20c-eba632dded83	bipaceRt	timePenalizedSimilarity	linCorrSimilarity	4.0	0.9	3.0	NA	NA	NA	NA	Unpartitioned	NA	NA	4
5b360c01-a35c-3902-a694-22e7b1d46cc0	bipaceRt	timePenalizedSimilarity	rankCorrSimilarity	4.0	0.0	0.1	NA	NA	NA	NA	Unpartitioned	NA	NA	4
314bb417-1729-3e5b-a899-03ab717f2636	bipaceRt	timePenalizedSimilarity	linCorrSimilarity	4.0	0.95	3.0	NA	NA	NA	NA	Unpartitioned	NA	NA	4
5ba7dd2b-51ec-39ea-94db-0c3887ff2675	bipaceRt	timePenalizedSimilarity	linCorrSimilarity	4.0	0.9	2.5	NA	NA	NA	NA	Unpartitioned	NA	NA	4
ee18eb13-a760-3f3d-8311-c17e06592208	bipaceRt	timePenalizedSimilarity	linCorrSimilarity	4.0	0.95	2.5	NA	NA	NA	NA	Unpartitioned	NA	NA	4
db00b9ee-51e2-3d39-b87b-5bcd671d84f0	bipaceRt	timePenalizedSimilarity	linCorrSimilarity	4.0	0.95	2.0	NA	NA	NA	NA	Unpartitioned	NA	NA	4
e146cbb2-a33a-3556-9ae7-b81d7e7e8693	bipaceRt	timePenalizedSimilarity	rankCorrSimilarity	4.0	0.0	0.5	NA	NA	NA	NA	Unpartitioned	NA	NA	4
678b7d3c-b593-33b8-bc9f-d8bcaf4c163e	bipaceRt	timePenalizedSimilarity	rankCorrSimilarity	4.0	0.0	0.25	NA	NA	NA	NA	Unpartitioned	NA	NA	4
3c9e4bc4-ac68-3cfb-8007-383f328af901	bipaceRt	timePenalizedSimilarity	rankCorrSimilarity	4.0	0.5	0.1	NA	NA	NA	NA	Unpartitioned	NA	NA	4
8a161be4-1d83-3c2f-8ee1-e569f4b186e9	bipaceRt	timePenalizedSimilarity	rankCorrSimilarity	4.0	0.25	0.25	NA	NA	NA	NA	Unpartitioned	NA	NA	4
5b0adf51-f62b-3cb8-8265-e612929b744f	bipaceRt	timePenalizedSimilarity	rankCorrSimilarity	4.0	0.5	0.25	NA	NA	NA	NA	Unpartitioned	NA	NA	4
5d99c787-1257-3e18-9dab-9805a835b795	bipaceRt	timePenalizedSimilarity	rankCorrSimilarity	4.0	0.25	0.5	NA	NA	NA	NA	Unpartitioned	NA	NA	4
99acc030-894b-35d4-818e-b4b6833ac4bd	bipaceRt	timePenalizedSimilarity	rankCorrSimilarity	4.0	0.0	2.5	NA	NA	NA	NA	Unpartitioned	NA	NA	4
20f7cb38-e1c5-3d2d-8d88-b99ea717b24b	bipaceRt	timePenalizedSimilarity	rankCorrSimilarity	4.0	0.25	0.1	NA	NA	NA	NA	Unpartitioned	NA	NA	4
144c9adf-1818-308f-83c4-3725d6faccad	bipaceRt	timePenalizedSimilarity	rankCorrSimilarity	4.0	0.25	1.0	NA	NA	NA	NA	Unpartitioned	NA	NA	4
41829def-584c-35c9-a6b0-eaac0b5247d7	bipaceRt	timePenalizedSimilarity	rankCorrSimilarity	4.0	0.75	0.25	NA	NA	NA	NA	Unpartitioned	NA	NA	4
1bf3a609-9bd0-3060-a25e-6f1202600e70	bipaceRt	timePenalizedSimilarity	rankCorrSimilarity	4.0	0.5	0.5	NA	NA	NA	NA	Unpartitioned	NA	NA	4
716737d7-15c0-3dc3-ac65-7a4f024739ac	bipaceRt	timePenalizedSimilarity	rankCorrSimilarity	4.0	0.25	3.0	NA	NA	NA	NA	Unpartitioned	NA	NA	4
69d182cc-76e0-3cb9-8543-f4926e260469	bipaceRt	timePenalizedSimilarity	rankCorrSimilarity	4.0	0.0	2.0	NA	NA	NA	NA	Unpartitioned	NA	NA	4
822f84e5-0e4e-3909-a439-ba16cc91f33e	bipaceRt	timePenalizedSimilarity	rankCorrSimilarity	4.0	0.75	0.5	NA	NA	NA	NA	Unpartitioned	NA	NA	4
b77758cb-52cd-3312-9373-7bc1604a066f	bipaceRt	timePenalizedSimilarity	rankCorrSimilarity	4.0	0.0	3.0	NA	NA	NA	NA	Unpartitioned	NA	NA	4
4d4d193d-b8a4-31f5-8e53-ef8f33cf2dc1	bipaceRt	timePenalizedSimilarity	rankCorrSimilarity	4.0	0.25	2.0	NA	NA	NA	NA	Unpartitioned	NA	NA	4
6d127d9c-c9ae-3f42-b8a1-7954d933a3f9	bipaceRt	timePenalizedSimilarity	rankCorrSimilarity	4.0	0.25	2.5	NA	NA	NA	NA	Unpartitioned	NA	NA	4
01fd9c96-6f31-3e1d-9615-878105334507	bipaceRt	timePenalizedSimilarity	rankCorrSimilarity	4.0	0.75	0.1	NA	NA	NA	NA	Unpartitioned	NA	NA	4
d3d25229-d392-3633-990c-75d34f434d5d	bipaceRt	timePenalizedSimilarity	rankCorrSimilarity	4.0	0.5	3.0	NA	NA	NA	NA	Unpartitioned	NA	NA	4
92207100-3745-3db5-b135-1e8ad467284c	bipaceRt	timePenalizedSimilarity	rankCorrSimilarity	4.0	0.95	0.1	NA	NA	NA	NA	Unpartitioned	NA	NA	4
4c38e55e-117d-3da0-babb-105a965d3fe2	bipaceRt	timePenalizedSimilarity	rankCorrSimilarity	4.0	0.75	3.0	NA	NA	NA	NA	Unpartitioned	NA	NA	4
08915ada-2d4c-3663-92f0-81dffc538c68	bipaceRt	timePenalizedSimilarity	rankCorrSimilarity	4.0	0.5	2.0	NA	NA	NA	NA	Unpartitioned	NA	NA	4
5413f2c3-e338-32be-823b-577ff8a327b7	bipaceRt	timePenalizedSimilarity	rankCorrSimilarity	4.0	0.5	2.5	NA	NA	NA	NA	Unpartitioned	NA	NA	4
ec4189f6-c440-3777-9680-c967080b92c6	bipaceRt	timePenalizedSimilarity	rankCorrSimilarity	4.0	0.5	1.0	NA	NA	NA	NA	Unpartitioned	NA	NA	4
a1b4c74e-67de-3e5c-ab7b-b8f8e0031b77	bipaceRt	timePenalizedSimilarity	rankCorrSimilarity	4.0	0.75	1.0	NA	NA	NA	NA	Unpartitioned	NA	NA	4
657075f5-d422-35c0-8567-7bcd653331ab	bipaceRt	timePenalizedSimilarity	rankCorrSimilarity	4.0	0.75	2.0	NA	NA	NA	NA	Unpartitioned	NA	NA	4
30595ca7-a9c9-333d-b30a-c67e697d6c58	bipaceRt	timePenalizedSimilarity	rankCorrSimilarity	4.0	0.9	0.1	NA	NA	NA	NA	Unpartitioned	NA	NA	4
611bbdd5-bd64-345b-9c56-dd06f784319c	bipaceRt	timePenalizedSimilarity	rankCorrSimilarity	4.0	0.75	2.5	NA	NA	NA	NA	Unpartitioned	NA	NA	4
8200e57b-e420-3734-a966-4b14a70c94e3	bipaceRt	timePenalizedSimilarity	rankCorrSimilarity	4.0	0.95	2.0	NA	NA	NA	NA	Unpartitioned	NA	NA	4
05031b17-e2f2-3466-8574-87b3b00ed289	bipaceRt	timePenalizedSimilarity	rankCorrSimilarity	4.0	0.9	3.0	NA	NA	NA	NA	Unpartitioned	NA	NA	4
08a320f7-7c11-3105-a65d-c5c7e14fccb6	bipaceRt	timePenalizedSimilarity	rankCorrSimilarity	4.0	0.9	0.25	NA	NA	NA	NA	Unpartitioned	NA	NA	4
72bc9782-ce31-3c53-a4ca-7f1587146f60	bipaceRt	timePenalizedSimilarity	rankCorrSimilarity	4.0	0.95	0.25	NA	NA	NA	NA	Unpartitioned	NA	NA	4
f117d2bf-71d3-35e6-a7f5-42f59ef15892	bipaceRt	timePenalizedSimilarity	rankCorrSimilarity	4.0	0.9	2.0	NA	NA	NA	NA	Unpartitioned	NA	NA	4
201bc47e-fbc6-302e-93d7-5f43e6d574ff	bipaceRt	timePenalizedSimilarity	rankCorrSimilarity	4.0	0.95	0.5	NA	NA	NA	NA	Unpartitioned	NA	NA	4
9dcbbae4-2c16-39d3-b4d1-946e35fb11bd	bipaceRt	timePenalizedSimilarity	lpSimilarity	4.0	0.0	0.25	NA	NA	NA	NA	Unpartitioned	NA	NA	4
3eb0c7c5-4530-33a4-9d61-6bfd259a1e8c	bipaceRt	timePenalizedSimilarity	rankCorrSimilarity	4.0	0.9	2.5	NA	NA	NA	NA	Unpartitioned	NA	NA	4
d91a9a12-e5c9-3ed9-b0fe-98b563abfbfb	bipaceRt	timePenalizedSimilarity	rankCorrSimilarity	4.0	0.95	1.0	NA	NA	NA	NA	Unpartitioned	NA	NA	4
81bcdb23-d2e0-30fd-b730-61e6e7fe0b6d	bipaceRt	timePenalizedSimilarity	rankCorrSimilarity	4.0	0.95	2.5	NA	NA	NA	NA	Unpartitioned	NA	NA	4
a9cf8734-8753-3540-8f3d-52c4d16c3bc1	bipaceRt	timePenalizedSimilarity	rankCorrSimilarity	4.0	0.9	0.5	NA	NA	NA	NA	Unpartitioned	NA	NA	4
110516cf-9eb2-34b3-9210-e00f6c31d751	bipaceRt	timePenalizedSimilarity	lpSimilarity	4.0	0.25	0.1	NA	NA	NA	NA	Unpartitioned	NA	NA	4
be4e209c-93cd-34ae-9fd0-f73d078f99ae	bipaceRt	timePenalizedSimilarity	rankCorrSimilarity	4.0	0.9	1.0	NA	NA	NA	NA	Unpartitioned	NA	NA	4
094c1ad7-caed-34bd-932e-d6b2cecac29a	bipaceRt	timePenalizedSimilarity	lpSimilarity	4.0	0.0	2.0	NA	NA	NA	NA	Unpartitioned	NA	NA	4
d706afac-9ab6-348e-9612-89d3a9148205	bipaceRt	timePenalizedSimilarity	lpSimilarity	4.0	0.25	2.0	NA	NA	NA	NA	Unpartitioned	NA	NA	4
eca1e879-a236-32e8-bfb4-84361b6c4164	bipaceRt	timePenalizedSimilarity	lpSimilarity	4.0	0.25	1.0	NA	NA	NA	NA	Unpartitioned	NA	NA	4
1ee8c9b6-1b92-325d-b742-0c04c7e27424	bipaceRt	timePenalizedSimilarity	lpSimilarity	4.0	0.25	2.5	NA	NA	NA	NA	Unpartitioned	NA	NA	4
58def62e-89cb-3a3d-b319-6e9dd22d5ba0	bipaceRt	timePenalizedSimilarity	lpSimilarity	4.0	0.0	3.0	NA	NA	NA	NA	Unpartitioned	NA	NA	4
0f4fa63d-d835-3d8b-be15-a2e35c92209c	bipaceRt	timePenalizedSimilarity	lpSimilarity	4.0	0.0	2.5	NA	NA	NA	NA	Unpartitioned	NA	NA	4
357c0161-bcc2-35ea-ab80-82ba33b85603	bipaceRt	timePenalizedSimilarity	lpSimilarity	4.0	0.0	0.1	NA	NA	NA	NA	Unpartitioned	NA	NA	4
989b9471-6fff-3dc8-83a1-86a8e576f5fc	bipaceRt	timePenalizedSimilarity	rankCorrSimilarity	4.0	0.95	3.0	NA	NA	NA	NA	Unpartitioned	NA	NA	4
44bd0a6d-fa64-3b2b-be0a-b2bf1571e623	bipaceRt	timePenalizedSimilarity	lpSimilarity	4.0	0.5	0.5	NA	NA	NA	NA	Unpartitioned	NA	NA	4
d206c5a8-e13a-3c64-8194-b9aed875b021	bipaceRt	timePenalizedSimilarity	lpSimilarity	4.0	0.25	0.25	NA	NA	NA	NA	Unpartitioned	NA	NA	4
f3bfc37b-aed2-3e4e-9939-9170b5fd4202	bipaceRt	timePenalizedSimilarity	lpSimilarity	4.0	0.0	1.0	NA	NA	NA	NA	Unpartitioned	NA	NA	4
fc287fe6-64ff-3740-9dfe-e96d03d343a6	bipaceRt	timePenalizedSimilarity	lpSimilarity	4.0	0.25	3.0	NA	NA	NA	NA	Unpartitioned	NA	NA	4
f5a01215-5498-34f3-adda-3e32689b281e	bipaceRt	timePenalizedSimilarity	lpSimilarity	4.0	0.5	0.1	NA	NA	NA	NA	Unpartitioned	NA	NA	4
909a5863-0fe8-3a4d-a1b4-0ab4577f593f	bipaceRt	timePenalizedSimilarity	lpSimilarity	4.0	0.0	0.5	NA	NA	NA	NA	Unpartitioned	NA	NA	4
07632b4c-32c3-343d-a6f0-4879f6da5a91	bipaceRt	timePenalizedSimilarity	lpSimilarity	4.0	0.25	0.5	NA	NA	NA	NA	Unpartitioned	NA	NA	4
e91c011c-3489-3509-9342-f43d461de073	bipaceRt	timePenalizedSimilarity	lpSimilarity	4.0	0.5	2.0	NA	NA	NA	NA	Unpartitioned	NA	NA	4
e5951c2d-45c7-320f-af39-8ded04e6bed8	bipaceRt	timePenalizedSimilarity	lpSimilarity	4.0	0.5	0.25	NA	NA	NA	NA	Unpartitioned	NA	NA	4
7f560ac0-c60e-33eb-a8cb-2c274c712b32	bipaceRt	timePenalizedSimilarity	lpSimilarity	4.0	0.5	3.0	NA	NA	NA	NA	Unpartitioned	NA	NA	4
72b697c6-4c42-3883-a62e-c1d967dc77a3	bipaceRt	timePenalizedSimilarity	lpSimilarity	4.0	0.75	0.1	NA	NA	NA	NA	Unpartitioned	NA	NA	4
670eba21-b28f-3609-b9ba-2eda3d607093	bipaceRt	timePenalizedSimilarity	lpSimilarity	4.0	0.75	0.25	NA	NA	NA	NA	Unpartitioned	NA	NA	4
45f77cf4-3510-3dfd-a4e7-0e9d8859d2fe	bipaceRt	timePenalizedSimilarity	lpSimilarity	4.0	0.5	1.0	NA	NA	NA	NA	Unpartitioned	NA	NA	4
55501b26-4277-3ed5-bf53-0c74d5916ea9	bipaceRt	timePenalizedSimilarity	lpSimilarity	4.0	0.5	2.5	NA	NA	NA	NA	Unpartitioned	NA	NA	4
1271d158-f36c-3f92-87fd-6f1a6941403e	bipaceRt	timePenalizedSimilarity	lpSimilarity	4.0	0.75	0.5	NA	NA	NA	NA	Unpartitioned	NA	NA	4
f011c691-6570-315b-836e-00294d64dd38	bipaceRt	timePenalizedSimilarity	lpSimilarity	4.0	0.75	2.5	NA	NA	NA	NA	Unpartitioned	NA	NA	4
b8e5add8-a6ed-321a-aa8c-9af9835b37c8	bipaceRt	timePenalizedSimilarity	lpSimilarity	4.0	0.75	1.0	NA	NA	NA	NA	Unpartitioned	NA	NA	4
6368084c-077b-3f4b-8f99-2a294c904515	bipaceRt	timePenalizedSimilarity	lpSimilarity	4.0	0.9	0.1	NA	NA	NA	NA	Unpartitioned	NA	NA	4
621137fc-439a-3ec1-bb35-d9beb9e0436b	bipaceRt	timePenalizedSimilarity	lpSimilarity	4.0	0.9	1.0	NA	NA	NA	NA	Unpartitioned	NA	NA	4
a993c408-a580-3d77-9e03-e1abdff5ad4c	bipaceRt	timePenalizedSimilarity	lpSimilarity	4.0	0.9	0.25	NA	NA	NA	NA	Unpartitioned	NA	NA	4
5f43a980-4f19-3451-bd50-cdf787561bdb	bipaceRt	timePenalizedSimilarity	lpSimilarity	4.0	0.9	0.5	NA	NA	NA	NA	Unpartitioned	NA	NA	4
948e732b-4c94-3e89-a1d9-1a3e38799f11	bipaceRt	timePenalizedSimilarity	lpSimilarity	4.0	0.75	2.0	NA	NA	NA	NA	Unpartitioned	NA	NA	4
a9f235a3-02e4-34eb-9735-2db920377136	bipaceRt	timePenalizedSimilarity	lpSimilarity	4.0	0.75	3.0	NA	NA	NA	NA	Unpartitioned	NA	NA	4
e57bd0ac-99cd-30ce-aa02-fa56026d9486	bipaceRt	timePenalizedSimilarity	lpSimilarity	4.0	0.9	2.5	NA	NA	NA	NA	Unpartitioned	NA	NA	4
be4cd060-c561-3110-80b8-f7810730feee	bipaceRt	timePenalizedSimilarity	lpSimilarity	4.0	0.95	0.1	NA	NA	NA	NA	Unpartitioned	NA	NA	4
e3156c8d-c49b-369f-ba4d-4c57da14847a	bipaceRt	timePenalizedSimilarity	lpSimilarity	4.0	0.95	1.0	NA	NA	NA	NA	Unpartitioned	NA	NA	4
d80f6015-f9be-30d2-9191-45492bc525cf	bipaceRt	timePenalizedSimilarity	lpSimilarity	4.0	0.9	2.0	NA	NA	NA	NA	Unpartitioned	NA	NA	4
75496ce3-9d59-39a7-8ee9-00c7fea2d844	bipaceRt	timePenalizedSimilarity	lpSimilarity	4.0	0.95	0.25	NA	NA	NA	NA	Unpartitioned	NA	NA	4
61c6e5ec-b3bf-3735-b041-160e66e55d41	bipaceRt	timePenalizedSimilarity	lpSimilarity	4.0	0.95	3.0	NA	NA	NA	NA	Unpartitioned	NA	NA	4
8a135258-dbc2-3966-a234-9153704c4f26	bipaceRt	timePenalizedSimilarity	dotSimilarity	4.0	0.0	1.0	NA	NA	NA	NA	Unpartitioned	NA	NA	5
552db397-85f8-3963-b798-95a328fe74bc	bipaceRt	timePenalizedSimilarity	lpSimilarity	4.0	0.95	2.5	NA	NA	NA	NA	Unpartitioned	NA	NA	4
376f0b24-9a03-379a-8592-13dee31f3d07	bipaceRt	timePenalizedSimilarity	lpSimilarity	4.0	0.9	3.0	NA	NA	NA	NA	Unpartitioned	NA	NA	4
e9c0f121-ec0f-30e3-b9f3-062850ebc2ca	bipaceRt	timePenalizedSimilarity	dotSimilarity	4.0	0.0	0.5	NA	NA	NA	NA	Unpartitioned	NA	NA	5
4e61588f-e4a1-328f-8301-7fdfedbbb1ca	bipaceRt	timePenalizedSimilarity	dotSimilarity	4.0	0.0	0.25	NA	NA	NA	NA	Unpartitioned	NA	NA	5
eed92347-8640-37eb-be85-86be57b7f2fc	bipaceRt	timePenalizedSimilarity	dotSimilarity	4.0	0.0	0.1	NA	NA	NA	NA	Unpartitioned	NA	NA	5
830db48e-5dac-3a14-9ac0-2ee5e12a8c0d	bipaceRt	timePenalizedSimilarity	lpSimilarity	4.0	0.95	0.5	NA	NA	NA	NA	Unpartitioned	NA	NA	4
4eb873c3-8c30-3607-b4ed-a5c01e0f8a74	bipaceRt	timePenalizedSimilarity	dotSimilarity	4.0	0.25	0.5	NA	NA	NA	NA	Unpartitioned	NA	NA	5
bb282c08-83ee-3eb9-b83f-d590e86090c2	bipaceRt	timePenalizedSimilarity	dotSimilarity	4.0	0.0	2.5	NA	NA	NA	NA	Unpartitioned	NA	NA	5
3e1dbc67-e4f7-34b5-9661-ba3fc8dd8cd6	bipaceRt	timePenalizedSimilarity	dotSimilarity	4.0	0.0	3.0	NA	NA	NA	NA	Unpartitioned	NA	NA	5
c4b36050-5bbd-3dbb-8eae-f5e264c18fa7	bipaceRt	timePenalizedSimilarity	dotSimilarity	4.0	0.25	0.1	NA	NA	NA	NA	Unpartitioned	NA	NA	5
e9cc33d1-ad54-372b-a8bb-f487e217e7e5	bipaceRt	timePenalizedSimilarity	dotSimilarity	4.0	0.25	0.25	NA	NA	NA	NA	Unpartitioned	NA	NA	5
49c37c06-4e52-3b10-80a0-76f114f88966	bipaceRt	timePenalizedSimilarity	lpSimilarity	4.0	0.95	2.0	NA	NA	NA	NA	Unpartitioned	NA	NA	4
aa0d97e0-98e1-3907-92bb-165957d6d8ce	bipaceRt	timePenalizedSimilarity	dotSimilarity	4.0	0.25	2.0	NA	NA	NA	NA	Unpartitioned	NA	NA	5
076f588d-a285-3d16-8d9a-69f1f49b9933	bipaceRt	timePenalizedSimilarity	dotSimilarity	4.0	0.5	0.25	NA	NA	NA	NA	Unpartitioned	NA	NA	5
7efc5845-a6c1-326d-a61f-4bb9f3e002c5	bipaceRt	timePenalizedSimilarity	dotSimilarity	4.0	0.25	1.0	NA	NA	NA	NA	Unpartitioned	NA	NA	5
d619ec26-6bd4-35df-919c-a25bc16329f5	bipaceRt	timePenalizedSimilarity	dotSimilarity	4.0	0.5	0.1	NA	NA	NA	NA	Unpartitioned	NA	NA	5
a4197cfd-9fab-313e-9ef1-b73a3eda67d1	bipaceRt	timePenalizedSimilarity	dotSimilarity	4.0	0.0	2.0	NA	NA	NA	NA	Unpartitioned	NA	NA	5
a1861b9b-4474-397a-9467-eae9a2eb36ea	bipaceRt	timePenalizedSimilarity	dotSimilarity	4.0	0.5	0.5	NA	NA	NA	NA	Unpartitioned	NA	NA	5
29c2a595-a3ee-3a39-b613-ca3903f903cc	bipaceRt	timePenalizedSimilarity	dotSimilarity	4.0	0.25	2.5	NA	NA	NA	NA	Unpartitioned	NA	NA	5
6976d0aa-e572-3071-842b-e1e383760178	bipaceRt	timePenalizedSimilarity	dotSimilarity	4.0	0.25	3.0	NA	NA	NA	NA	Unpartitioned	NA	NA	5
61746f8b-303d-30eb-b50a-b493400e1bd7	bipaceRt	timePenalizedSimilarity	dotSimilarity	4.0	0.5	2.5	NA	NA	NA	NA	Unpartitioned	NA	NA	5
23ec6ce1-628b-3b52-ae02-f41e83a9ab27	bipaceRt	timePenalizedSimilarity	dotSimilarity	4.0	0.75	0.25	NA	NA	NA	NA	Unpartitioned	NA	NA	5
7ec9a14b-e161-3ec4-8cf2-e3dc95c80f1e	bipaceRt	timePenalizedSimilarity	dotSimilarity	4.0	0.5	2.0	NA	NA	NA	NA	Unpartitioned	NA	NA	5
05f12592-e150-3e7d-9353-32ffa3e8d7fc	bipaceRt	timePenalizedSimilarity	dotSimilarity	4.0	0.5	3.0	NA	NA	NA	NA	Unpartitioned	NA	NA	5
38dcc053-3405-36c4-9cbc-d5c320f78f1d	bipaceRt	timePenalizedSimilarity	dotSimilarity	4.0	0.5	1.0	NA	NA	NA	NA	Unpartitioned	NA	NA	5
576d9e33-b39b-3642-831c-6c80f26ad0b8	bipaceRt	timePenalizedSimilarity	dotSimilarity	4.0	0.75	0.5	NA	NA	NA	NA	Unpartitioned	NA	NA	5
a73f9107-1435-3222-a778-12b9ba01adcc	bipaceRt	timePenalizedSimilarity	dotSimilarity	4.0	0.75	0.1	NA	NA	NA	NA	Unpartitioned	NA	NA	5
02192efb-18e5-39ee-9c22-dd618f583731	bipaceRt	timePenalizedSimilarity	dotSimilarity	4.0	0.9	0.5	NA	NA	NA	NA	Unpartitioned	NA	NA	5
aeed347a-4139-3278-88df-e4ef3e197a3e	bipaceRt	timePenalizedSimilarity	dotSimilarity	4.0	0.75	1.0	NA	NA	NA	NA	Unpartitioned	NA	NA	5
7c333d05-866a-3088-81ba-a091744a6daa	bipaceRt	timePenalizedSimilarity	dotSimilarity	4.0	0.75	2.5	NA	NA	NA	NA	Unpartitioned	NA	NA	5
23860739-425d-3c84-8636-6df65250f156	bipaceRt	timePenalizedSimilarity	dotSimilarity	4.0	0.9	0.1	NA	NA	NA	NA	Unpartitioned	NA	NA	5
d103ae8a-087e-3d1a-8cd4-c172e53a06bc	bipaceRt	timePenalizedSimilarity	dotSimilarity	4.0	0.9	0.25	NA	NA	NA	NA	Unpartitioned	NA	NA	5
12186967-2766-3a7b-b92b-4cd05b4fe807	bipaceRt	timePenalizedSimilarity	dotSimilarity	4.0	0.75	3.0	NA	NA	NA	NA	Unpartitioned	NA	NA	5
79f76ea6-bf11-3e9b-ab10-6f7957ccb265	bipaceRt	timePenalizedSimilarity	dotSimilarity	4.0	0.95	0.25	NA	NA	NA	NA	Unpartitioned	NA	NA	5
5a178381-d142-35a7-b988-9d3bed6c206d	bipaceRt	timePenalizedSimilarity	dotSimilarity	4.0	0.9	3.0	NA	NA	NA	NA	Unpartitioned	NA	NA	5
6efe85d6-cfdb-3f3b-a43a-ad4be8f753de	bipaceRt	timePenalizedSimilarity	dotSimilarity	4.0	0.75	2.0	NA	NA	NA	NA	Unpartitioned	NA	NA	5
9753a607-8ae5-381e-b59a-621d9eb6ccd7	bipaceRt	timePenalizedSimilarity	dotSimilarity	4.0	0.95	0.5	NA	NA	NA	NA	Unpartitioned	NA	NA	5
a7a2ed0d-5683-39d0-b8bb-adc69576fdfd	bipaceRt	timePenalizedSimilarity	dotSimilarity	4.0	0.9	1.0	NA	NA	NA	NA	Unpartitioned	NA	NA	5
d0c44147-5423-39c5-9465-83a89e869762	bipaceRt	timePenalizedSimilarity	dotSimilarity	4.0	0.9	2.0	NA	NA	NA	NA	Unpartitioned	NA	NA	5
14ff0c85-96b2-3136-b69a-fbd59e52ca17	bipaceRt	timePenalizedSimilarity	dotSimilarity	4.0	0.95	0.1	NA	NA	NA	NA	Unpartitioned	NA	NA	5
de0cbb4e-81f3-331c-8e81-05923c0a13cc	bipaceRt	timePenalizedSimilarity	dotSimilarity	4.0	0.9	2.5	NA	NA	NA	NA	Unpartitioned	NA	NA	5
3635ecfe-3254-350d-9666-dcc528c66f1a	bipaceRt	timePenalizedSimilarity	cosineSimilarity	4.0	0.0	0.25	NA	NA	NA	NA	Unpartitioned	NA	NA	5
26267e52-8ef4-3072-b422-9741683f54f4	bipaceRt	timePenalizedSimilarity	dotSimilarity	4.0	0.95	2.5	NA	NA	NA	NA	Unpartitioned	NA	NA	5
f330b9b2-6af0-3bfe-828e-ee072a14e28f	bipaceRt	timePenalizedSimilarity	cosineSimilarity	4.0	0.0	0.1	NA	NA	NA	NA	Unpartitioned	NA	NA	5
400fe477-088e-3b9a-8759-ca2f9a417331	bipaceRt	timePenalizedSimilarity	dotSimilarity	4.0	0.95	2.0	NA	NA	NA	NA	Unpartitioned	NA	NA	5
fd5442a2-a84b-3fbe-aae2-7f5450164bfd	bipaceRt	timePenalizedSimilarity	dotSimilarity	4.0	0.95	1.0	NA	NA	NA	NA	Unpartitioned	NA	NA	5
4a781617-61a1-36b1-bdfa-3cd157ec1c02	bipaceRt	timePenalizedSimilarity	dotSimilarity	4.0	0.95	3.0	NA	NA	NA	NA	Unpartitioned	NA	NA	5
d4bb7722-666a-37a5-ab72-ad68c8094013	bipaceRt	timePenalizedSimilarity	cosineSimilarity	4.0	0.0	0.5	NA	NA	NA	NA	Unpartitioned	NA	NA	5
0b308c73-addf-3792-a896-18aa1eff1ee0	bipaceRt	timePenalizedSimilarity	cosineSimilarity	4.0	0.0	2.5	NA	NA	NA	NA	Unpartitioned	NA	NA	5
541f41b7-d835-39d7-bfc2-cb203925ec27	bipaceRt	timePenalizedSimilarity	cosineSimilarity	4.0	0.0	1.0	NA	NA	NA	NA	Unpartitioned	NA	NA	5
6ee885e3-e169-3ce4-a82e-f9b94033ad4d	bipaceRt	timePenalizedSimilarity	cosineSimilarity	4.0	0.25	0.5	NA	NA	NA	NA	Unpartitioned	NA	NA	5
daa5d832-22b5-38bf-b7e1-4cdda37715e6	bipaceRt	timePenalizedSimilarity	cosineSimilarity	4.0	0.25	2.0	NA	NA	NA	NA	Unpartitioned	NA	NA	5
792da80c-45b9-3a16-907e-82558b7755a0	bipaceRt	timePenalizedSimilarity	cosineSimilarity	4.0	0.25	0.25	NA	NA	NA	NA	Unpartitioned	NA	NA	5
a7a1b451-e156-3269-ac1a-dc69123e5f83	bipaceRt	timePenalizedSimilarity	cosineSimilarity	4.0	0.25	0.1	NA	NA	NA	NA	Unpartitioned	NA	NA	5
b06c44b7-be0c-329f-9f4e-f72bb0810406	bipaceRt	timePenalizedSimilarity	cosineSimilarity	4.0	0.25	3.0	NA	NA	NA	NA	Unpartitioned	NA	NA	5
869e7d89-f600-3a2e-9cc9-e8dc2078a270	bipaceRt	timePenalizedSimilarity	cosineSimilarity	4.0	0.0	2.0	NA	NA	NA	NA	Unpartitioned	NA	NA	5
917212a7-d9e8-3d07-8839-47104d1c3e08	bipaceRt	timePenalizedSimilarity	cosineSimilarity	4.0	0.25	1.0	NA	NA	NA	NA	Unpartitioned	NA	NA	5
ff0ad761-73f5-3ce2-9289-8242c20b61eb	bipaceRt	timePenalizedSimilarity	cosineSimilarity	4.0	0.0	3.0	NA	NA	NA	NA	Unpartitioned	NA	NA	5
34882663-c8fc-3c57-9b94-4c5369ad7f80	bipaceRt	timePenalizedSimilarity	cosineSimilarity	4.0	0.5	0.1	NA	NA	NA	NA	Unpartitioned	NA	NA	5
387b0b89-f8a6-33fb-a7fd-540c4d602190	bipaceRt	timePenalizedSimilarity	cosineSimilarity	4.0	0.25	2.5	NA	NA	NA	NA	Unpartitioned	NA	NA	5
ca14485f-13ea-39ac-a86f-196832912a6b	bipaceRt	timePenalizedSimilarity	cosineSimilarity	4.0	0.75	0.5	NA	NA	NA	NA	Unpartitioned	NA	NA	5
d2cf8664-e6e6-3b15-a2fc-c5cbf3a8b9d4	bipaceRt	timePenalizedSimilarity	cosineSimilarity	4.0	0.5	1.0	NA	NA	NA	NA	Unpartitioned	NA	NA	5
934b8a2c-ea95-311a-8938-c4dc92954093	bipaceRt	timePenalizedSimilarity	cosineSimilarity	4.0	0.75	0.25	NA	NA	NA	NA	Unpartitioned	NA	NA	5
7baabc67-4f0e-33c1-a9e2-42e3ce037f69	bipaceRt	timePenalizedSimilarity	cosineSimilarity	4.0	0.75	1.0	NA	NA	NA	NA	Unpartitioned	NA	NA	5
cd7ba64b-8799-357a-a3c4-4fe56174daff	bipaceRt	timePenalizedSimilarity	cosineSimilarity	4.0	0.5	3.0	NA	NA	NA	NA	Unpartitioned	NA	NA	5
8d1c87bb-b060-3b28-9f34-1393cbe6ca15	bipaceRt	timePenalizedSimilarity	cosineSimilarity	4.0	0.75	2.0	NA	NA	NA	NA	Unpartitioned	NA	NA	5
58e215b2-0714-37ad-8a10-d97b176841b9	bipaceRt	timePenalizedSimilarity	cosineSimilarity	4.0	0.5	0.25	NA	NA	NA	NA	Unpartitioned	NA	NA	5
c5288123-676e-3935-a8d4-a6ac45aaa024	bipaceRt	timePenalizedSimilarity	cosineSimilarity	4.0	0.75	0.1	NA	NA	NA	NA	Unpartitioned	NA	NA	5
050af17b-ee76-3046-837f-82e7eb25dcee	bipaceRt	timePenalizedSimilarity	cosineSimilarity	4.0	0.5	2.5	NA	NA	NA	NA	Unpartitioned	NA	NA	5
4aaad948-5f75-3657-95e8-d2cf379250ef	bipaceRt	timePenalizedSimilarity	cosineSimilarity	4.0	0.75	2.5	NA	NA	NA	NA	Unpartitioned	NA	NA	5
23708423-b3d8-33fb-ac6b-b163cc678cec	bipaceRt	timePenalizedSimilarity	cosineSimilarity	4.0	0.9	0.25	NA	NA	NA	NA	Unpartitioned	NA	NA	5
497fcc0f-6014-3637-858b-97a204f9c7d8	bipaceRt	timePenalizedSimilarity	cosineSimilarity	4.0	0.9	0.1	NA	NA	NA	NA	Unpartitioned	NA	NA	5
bfb7c4ad-4508-3c3e-94cb-ef39b3fc9d6e	bipaceRt	timePenalizedSimilarity	cosineSimilarity	4.0	0.75	3.0	NA	NA	NA	NA	Unpartitioned	NA	NA	5
93d39bd0-888f-364c-9d73-b0c7c7cec6b5	bipaceRt	timePenalizedSimilarity	cosineSimilarity	4.0	0.5	0.5	NA	NA	NA	NA	Unpartitioned	NA	NA	5
12eec2be-5afe-39db-ae02-814d917f2d4d	bipaceRt	timePenalizedSimilarity	cosineSimilarity	4.0	0.5	2.0	NA	NA	NA	NA	Unpartitioned	NA	NA	5
2e51a3ae-7d24-301c-9d83-01d537443bfe	bipaceRt	timePenalizedSimilarity	cosineSimilarity	4.0	0.9	0.5	NA	NA	NA	NA	Unpartitioned	NA	NA	5
88ea7047-0d42-3d8d-89e6-ed2769f5b8ab	bipaceRt	timePenalizedSimilarity	cosineSimilarity	4.0	0.95	1.0	NA	NA	NA	NA	Unpartitioned	NA	NA	5
8e7d9f6b-d50d-3d74-a0f8-95a0d02c2b57	bipaceRt	timePenalizedSimilarity	cosineSimilarity	4.0	0.95	0.1	NA	NA	NA	NA	Unpartitioned	NA	NA	5
c21dbae0-193b-32b3-81d4-bada9f84ebd1	bipaceRt	timePenalizedSimilarity	cosineSimilarity	4.0	0.95	3.0	NA	NA	NA	NA	Unpartitioned	NA	NA	5
ee3de244-7d82-301f-906f-de8027bd22b5	bipaceRt	timePenalizedSimilarity	linCorrSimilarity	4.0	0.25	0.5	NA	NA	NA	NA	Unpartitioned	NA	NA	5
ac7947af-af84-39b9-a9ec-46b6427e07d4	bipaceRt	timePenalizedSimilarity	cosineSimilarity	4.0	0.95	0.25	NA	NA	NA	NA	Unpartitioned	NA	NA	5
4e9a2fa8-24dc-329e-9f85-e74f65bbc99e	bipaceRt	timePenalizedSimilarity	linCorrSimilarity	4.0	0.0	2.5	NA	NA	NA	NA	Unpartitioned	NA	NA	5
f89e7cdb-5774-3c6d-9660-d3c6c5853cb3	bipaceRt	timePenalizedSimilarity	cosineSimilarity	4.0	0.9	2.5	NA	NA	NA	NA	Unpartitioned	NA	NA	5
11a1a97d-8480-3eec-959c-eb130fdfe14f	bipaceRt	timePenalizedSimilarity	cosineSimilarity	4.0	0.9	1.0	NA	NA	NA	NA	Unpartitioned	NA	NA	5
edde117a-9d62-3405-be38-04d182be7208	bipaceRt	timePenalizedSimilarity	linCorrSimilarity	4.0	0.0	2.0	NA	NA	NA	NA	Unpartitioned	NA	NA	5
caf7b000-34e9-3c3c-b480-2b41b1e60da3	bipaceRt	timePenalizedSimilarity	linCorrSimilarity	4.0	0.0	0.25	NA	NA	NA	NA	Unpartitioned	NA	NA	5
fb6cc784-0e2a-3f1e-953c-804795243658	bipaceRt	timePenalizedSimilarity	cosineSimilarity	4.0	0.95	0.5	NA	NA	NA	NA	Unpartitioned	NA	NA	5
f09602c6-a98a-38e4-9a67-b8de160dcecc	bipaceRt	timePenalizedSimilarity	linCorrSimilarity	4.0	0.25	0.25	NA	NA	NA	NA	Unpartitioned	NA	NA	5
aaae9733-2d8a-39fe-9831-d5d69085f758	bipaceRt	timePenalizedSimilarity	linCorrSimilarity	4.0	0.0	0.5	NA	NA	NA	NA	Unpartitioned	NA	NA	5
c47ee35c-a584-392c-9ed7-3917b73346a5	bipaceRt	timePenalizedSimilarity	cosineSimilarity	4.0	0.95	2.5	NA	NA	NA	NA	Unpartitioned	NA	NA	5
207ee6f0-37b8-3ca8-8888-00314075a99a	bipaceRt	timePenalizedSimilarity	cosineSimilarity	4.0	0.9	2.0	NA	NA	NA	NA	Unpartitioned	NA	NA	5
4f84d39d-4c5e-3f3a-a0d5-996f0de55f58	bipaceRt	timePenalizedSimilarity	cosineSimilarity	4.0	0.9	3.0	NA	NA	NA	NA	Unpartitioned	NA	NA	5
573b83b5-397b-3690-a203-edc8c57f4417	bipaceRt	timePenalizedSimilarity	cosineSimilarity	4.0	0.95	2.0	NA	NA	NA	NA	Unpartitioned	NA	NA	5
ac772dfa-29a7-30b7-8c90-5faa25072e35	bipaceRt	timePenalizedSimilarity	linCorrSimilarity	4.0	0.25	0.1	NA	NA	NA	NA	Unpartitioned	NA	NA	5
23949dd0-b12e-3eda-95ab-7c443a946fd3	bipaceRt	timePenalizedSimilarity	linCorrSimilarity	4.0	0.0	1.0	NA	NA	NA	NA	Unpartitioned	NA	NA	5
ff605399-338a-3140-82e4-099ef22b882f	bipaceRt	timePenalizedSimilarity	linCorrSimilarity	4.0	0.0	0.1	NA	NA	NA	NA	Unpartitioned	NA	NA	5
bced324d-0f32-3499-8cf1-aea06b962e29	bipaceRt	timePenalizedSimilarity	linCorrSimilarity	4.0	0.0	3.0	NA	NA	NA	NA	Unpartitioned	NA	NA	5
75115fec-bb08-3c49-8aae-3cdc924dd8ea	bipaceRt	timePenalizedSimilarity	linCorrSimilarity	4.0	0.25	1.0	NA	NA	NA	NA	Unpartitioned	NA	NA	5
97691eeb-7e8b-389d-bc7a-293f55a9ce72	bipaceRt	timePenalizedSimilarity	linCorrSimilarity	4.0	0.25	2.0	NA	NA	NA	NA	Unpartitioned	NA	NA	5
3abf5c64-267f-3c0a-ab53-9b488a4f999a	bipaceRt	timePenalizedSimilarity	linCorrSimilarity	4.0	0.75	0.1	NA	NA	NA	NA	Unpartitioned	NA	NA	5
6f1bc597-ed4e-3507-b2bc-156fd7bd1225	bipaceRt	timePenalizedSimilarity	linCorrSimilarity	4.0	0.5	2.5	NA	NA	NA	NA	Unpartitioned	NA	NA	5
88835518-081f-3120-bd9f-a2689d35d0e0	bipaceRt	timePenalizedSimilarity	linCorrSimilarity	4.0	0.25	2.5	NA	NA	NA	NA	Unpartitioned	NA	NA	5
e30be637-ffb4-30a2-b76d-b0a2a542264d	bipaceRt	timePenalizedSimilarity	linCorrSimilarity	4.0	0.75	0.5	NA	NA	NA	NA	Unpartitioned	NA	NA	5
d998a228-34fe-394b-95c8-6e867664c160	bipaceRt	timePenalizedSimilarity	linCorrSimilarity	4.0	0.25	3.0	NA	NA	NA	NA	Unpartitioned	NA	NA	5
a18ca67c-b6c9-3759-8c71-acf7593c8ee2	bipaceRt	timePenalizedSimilarity	linCorrSimilarity	4.0	0.9	0.25	NA	NA	NA	NA	Unpartitioned	NA	NA	5
e055a75f-dd6f-3006-856a-95bfd379c397	bipaceRt	timePenalizedSimilarity	linCorrSimilarity	4.0	0.5	0.1	NA	NA	NA	NA	Unpartitioned	NA	NA	5
9ab8a2f4-a792-37a5-a279-91a8a153aaaa	bipaceRt	timePenalizedSimilarity	linCorrSimilarity	4.0	0.5	0.5	NA	NA	NA	NA	Unpartitioned	NA	NA	5
0506a756-01b8-3c16-b3a8-08c975836101	bipaceRt	timePenalizedSimilarity	linCorrSimilarity	4.0	0.5	3.0	NA	NA	NA	NA	Unpartitioned	NA	NA	5
44c306e2-d34e-3a14-9bf6-093e1d0c1ebd	bipaceRt	timePenalizedSimilarity	linCorrSimilarity	4.0	0.5	1.0	NA	NA	NA	NA	Unpartitioned	NA	NA	5
f475e58a-774d-3601-a47a-479ccf613c4c	bipaceRt	timePenalizedSimilarity	linCorrSimilarity	4.0	0.5	0.25	NA	NA	NA	NA	Unpartitioned	NA	NA	5
c669f1c8-5185-3004-a201-3538cf82c618	bipaceRt	timePenalizedSimilarity	linCorrSimilarity	4.0	0.5	2.0	NA	NA	NA	NA	Unpartitioned	NA	NA	5
4ef72462-eb6e-3f48-a99b-cbcb6866e2c7	bipaceRt	timePenalizedSimilarity	linCorrSimilarity	4.0	0.75	0.25	NA	NA	NA	NA	Unpartitioned	NA	NA	5
d7e87ff4-c169-39a7-9a89-192dd8d6e3b3	bipaceRt	timePenalizedSimilarity	linCorrSimilarity	4.0	0.9	0.1	NA	NA	NA	NA	Unpartitioned	NA	NA	5
d61edebd-e68d-3aa0-a337-f136e19f67fc	bipaceRt	timePenalizedSimilarity	linCorrSimilarity	4.0	0.95	0.1	NA	NA	NA	NA	Unpartitioned	NA	NA	5
32088116-dfef-312d-b51a-1851148fa4cd	bipaceRt	timePenalizedSimilarity	linCorrSimilarity	4.0	0.75	3.0	NA	NA	NA	NA	Unpartitioned	NA	NA	5
1405f2ce-463b-3917-b18f-9088cba68aa0	bipaceRt	timePenalizedSimilarity	linCorrSimilarity	4.0	0.75	1.0	NA	NA	NA	NA	Unpartitioned	NA	NA	5
456368cd-deee-3d15-ba86-9cbf0f57af71	bipaceRt	timePenalizedSimilarity	linCorrSimilarity	4.0	0.9	0.5	NA	NA	NA	NA	Unpartitioned	NA	NA	5
ecda9ae5-23c4-301e-a94f-1b6a379f7644	bipaceRt	timePenalizedSimilarity	linCorrSimilarity	4.0	0.75	2.0	NA	NA	NA	NA	Unpartitioned	NA	NA	5
c7f1d80e-ad50-30a2-9da5-74b24c18c6a6	bipaceRt	timePenalizedSimilarity	linCorrSimilarity	4.0	0.95	0.25	NA	NA	NA	NA	Unpartitioned	NA	NA	5
51adb968-cc88-3108-a3ac-754933b04e69	bipaceRt	timePenalizedSimilarity	linCorrSimilarity	4.0	0.9	1.0	NA	NA	NA	NA	Unpartitioned	NA	NA	5
9d55694d-83a1-3565-910d-9caf81c80220	bipaceRt	timePenalizedSimilarity	linCorrSimilarity	4.0	0.75	2.5	NA	NA	NA	NA	Unpartitioned	NA	NA	5
45ec13a3-84ae-3657-a857-b2d8e9616d67	bipaceRt	timePenalizedSimilarity	linCorrSimilarity	4.0	0.95	1.0	NA	NA	NA	NA	Unpartitioned	NA	NA	5
c53ceaf5-8a7b-37b9-a013-6c37cd64cc33	bipaceRt	timePenalizedSimilarity	linCorrSimilarity	4.0	0.95	0.5	NA	NA	NA	NA	Unpartitioned	NA	NA	5
05b3ab12-06a0-3ebf-a5d7-5eeb48ca2017	bipaceRt	timePenalizedSimilarity	linCorrSimilarity	4.0	0.9	2.5	NA	NA	NA	NA	Unpartitioned	NA	NA	5
b03691af-ac32-3609-b205-2a74dcb67e09	bipaceRt	timePenalizedSimilarity	linCorrSimilarity	4.0	0.9	2.0	NA	NA	NA	NA	Unpartitioned	NA	NA	5
737b9fe3-7c31-3d48-b40c-6267ad4176ba	bipaceRt	timePenalizedSimilarity	linCorrSimilarity	4.0	0.95	3.0	NA	NA	NA	NA	Unpartitioned	NA	NA	5
4a374327-90f7-3593-bda5-fb03394cb942	bipaceRt	timePenalizedSimilarity	linCorrSimilarity	4.0	0.9	3.0	NA	NA	NA	NA	Unpartitioned	NA	NA	5
9924fd8a-a09f-3a0e-86c9-268d5a56f6bf	bipaceRt	timePenalizedSimilarity	rankCorrSimilarity	4.0	0.0	0.5	NA	NA	NA	NA	Unpartitioned	NA	NA	5
61d0f20f-c15f-3015-94b4-ca74d6d5dd36	bipaceRt	timePenalizedSimilarity	rankCorrSimilarity	4.0	0.0	0.25	NA	NA	NA	NA	Unpartitioned	NA	NA	5
a1322d63-960f-3937-99c3-1f61b50918e8	bipaceRt	timePenalizedSimilarity	linCorrSimilarity	4.0	0.95	2.5	NA	NA	NA	NA	Unpartitioned	NA	NA	5
cef50b38-9adc-3f72-8b3f-1ab3212efd11	bipaceRt	timePenalizedSimilarity	rankCorrSimilarity	4.0	0.0	2.5	NA	NA	NA	NA	Unpartitioned	NA	NA	5
982563de-c1b0-3196-9dcc-b5ae8719f1cf	bipaceRt	timePenalizedSimilarity	rankCorrSimilarity	4.0	0.0	1.0	NA	NA	NA	NA	Unpartitioned	NA	NA	5
472c1c9e-76ae-3303-a36b-4e8cd820daa5	bipaceRt	timePenalizedSimilarity	linCorrSimilarity	4.0	0.95	2.0	NA	NA	NA	NA	Unpartitioned	NA	NA	5
cfbb3d33-1e7a-378e-ac77-79c15de6d38f	bipaceRt	timePenalizedSimilarity	rankCorrSimilarity	4.0	0.0	0.1	NA	NA	NA	NA	Unpartitioned	NA	NA	5
024adfa1-9a8a-38d7-ad6a-fa8b4cac6f5f	bipaceRt	timePenalizedSimilarity	rankCorrSimilarity	4.0	0.25	0.1	NA	NA	NA	NA	Unpartitioned	NA	NA	5
b0b8d6e3-a067-3061-a4d8-73079966d0ec	bipaceRt	timePenalizedSimilarity	rankCorrSimilarity	4.0	0.5	0.1	NA	NA	NA	NA	Unpartitioned	NA	NA	5
776f8138-dc4c-381c-88d5-ca25b39b6080	bipaceRt	timePenalizedSimilarity	rankCorrSimilarity	4.0	0.0	2.0	NA	NA	NA	NA	Unpartitioned	NA	NA	5
ac04936d-2bd5-3ee7-8fa1-4cac4f655733	bipaceRt	timePenalizedSimilarity	rankCorrSimilarity	4.0	0.25	0.25	NA	NA	NA	NA	Unpartitioned	NA	NA	5
230ba02c-7ac3-312e-b452-53e24fde2f4a	bipaceRt	timePenalizedSimilarity	rankCorrSimilarity	4.0	0.25	1.0	NA	NA	NA	NA	Unpartitioned	NA	NA	5
b7aeb1bf-a608-3c50-a75b-76d07ca5b57f	bipaceRt	timePenalizedSimilarity	rankCorrSimilarity	4.0	0.25	3.0	NA	NA	NA	NA	Unpartitioned	NA	NA	5
5e88205a-6c87-374b-8ab0-be1e2bffc4ae	bipaceRt	timePenalizedSimilarity	rankCorrSimilarity	4.0	0.25	2.0	NA	NA	NA	NA	Unpartitioned	NA	NA	5
b8e1ee17-bc7b-3118-844e-c75909347670	bipaceRt	timePenalizedSimilarity	rankCorrSimilarity	4.0	0.25	0.5	NA	NA	NA	NA	Unpartitioned	NA	NA	5
e2989a10-2674-30b2-ab53-42740d9fd1f0	bipaceRt	timePenalizedSimilarity	rankCorrSimilarity	4.0	0.0	3.0	NA	NA	NA	NA	Unpartitioned	NA	NA	5
34b70a73-9425-3b7e-8ab3-35ae296f45a0	bipaceRt	timePenalizedSimilarity	rankCorrSimilarity	4.0	0.5	2.0	NA	NA	NA	NA	Unpartitioned	NA	NA	5
dcaf0d1b-7c4d-319d-90ee-37e2b8a3505a	bipaceRt	timePenalizedSimilarity	rankCorrSimilarity	4.0	0.5	0.25	NA	NA	NA	NA	Unpartitioned	NA	NA	5
610fc9ab-5d82-3c0c-8266-fbf539908df6	bipaceRt	timePenalizedSimilarity	rankCorrSimilarity	4.0	0.5	0.5	NA	NA	NA	NA	Unpartitioned	NA	NA	5
64a054d7-abb5-3aad-99e1-a4af36d6d059	bipaceRt	timePenalizedSimilarity	rankCorrSimilarity	4.0	0.25	2.5	NA	NA	NA	NA	Unpartitioned	NA	NA	5
c6fb55ed-4616-338b-863c-956c4d7c412c	bipaceRt	timePenalizedSimilarity	rankCorrSimilarity	4.0	0.75	0.1	NA	NA	NA	NA	Unpartitioned	NA	NA	5
00e89f1c-0e7b-3a3a-b661-90fd4cce3572	bipaceRt	timePenalizedSimilarity	rankCorrSimilarity	4.0	0.75	0.25	NA	NA	NA	NA	Unpartitioned	NA	NA	5
b636f9eb-10f7-3357-a962-1e9f462c44b8	bipaceRt	timePenalizedSimilarity	rankCorrSimilarity	4.0	0.5	2.5	NA	NA	NA	NA	Unpartitioned	NA	NA	5
65a7ea2d-be55-3205-9701-6f3e9231fb88	bipaceRt	timePenalizedSimilarity	rankCorrSimilarity	4.0	0.75	0.5	NA	NA	NA	NA	Unpartitioned	NA	NA	5
901b4eeb-71ae-3a53-baf4-7249a4483fa5	bipaceRt	timePenalizedSimilarity	rankCorrSimilarity	4.0	0.9	0.1	NA	NA	NA	NA	Unpartitioned	NA	NA	5
f4ef5cee-da63-31ed-930c-ca7dc734b8f0	bipaceRt	timePenalizedSimilarity	rankCorrSimilarity	4.0	0.75	3.0	NA	NA	NA	NA	Unpartitioned	NA	NA	5
d4144000-cc89-313b-ba67-cd3910ca1d4a	bipaceRt	timePenalizedSimilarity	rankCorrSimilarity	4.0	0.9	0.25	NA	NA	NA	NA	Unpartitioned	NA	NA	5
51787461-96eb-3f2e-a038-574f7b7e037a	bipaceRt	timePenalizedSimilarity	rankCorrSimilarity	4.0	0.5	1.0	NA	NA	NA	NA	Unpartitioned	NA	NA	5
a79cd5bb-4fb3-39d2-a09f-0e469ad60582	bipaceRt	timePenalizedSimilarity	rankCorrSimilarity	4.0	0.75	1.0	NA	NA	NA	NA	Unpartitioned	NA	NA	5
ceb3ae82-3dd8-3131-a00e-466f04f627bb	bipaceRt	timePenalizedSimilarity	rankCorrSimilarity	4.0	0.5	3.0	NA	NA	NA	NA	Unpartitioned	NA	NA	5
0af59420-888f-32ea-8f3c-fdd3758f9451	bipaceRt	timePenalizedSimilarity	rankCorrSimilarity	4.0	0.75	2.0	NA	NA	NA	NA	Unpartitioned	NA	NA	5
54b57aae-8d5c-30a0-8943-2611fb0f1eb2	bipaceRt	timePenalizedSimilarity	rankCorrSimilarity	4.0	0.75	2.5	NA	NA	NA	NA	Unpartitioned	NA	NA	5
f5dfaed8-fe3f-367c-9a20-97a583c97100	bipaceRt	timePenalizedSimilarity	rankCorrSimilarity	4.0	0.95	0.1	NA	NA	NA	NA	Unpartitioned	NA	NA	5
edabb7c1-8a8c-3e29-a254-39d4e0ab9b37	bipaceRt	timePenalizedSimilarity	rankCorrSimilarity	4.0	0.95	0.25	NA	NA	NA	NA	Unpartitioned	NA	NA	5
3e9434da-b581-3e94-bda1-8f5dc7672dec	bipaceRt	timePenalizedSimilarity	rankCorrSimilarity	4.0	0.95	0.5	NA	NA	NA	NA	Unpartitioned	NA	NA	5
5ce03476-904f-3672-a62e-10d2f9b7976e	bipaceRt	timePenalizedSimilarity	rankCorrSimilarity	4.0	0.9	2.5	NA	NA	NA	NA	Unpartitioned	NA	NA	5
fdf29942-368d-315b-8c3f-0fbf83ab2d96	bipaceRt	timePenalizedSimilarity	rankCorrSimilarity	4.0	0.95	3.0	NA	NA	NA	NA	Unpartitioned	NA	NA	5
bb7f843d-f97e-36b9-8efb-898a26752d5b	bipaceRt	timePenalizedSimilarity	lpSimilarity	4.0	0.0	0.1	NA	NA	NA	NA	Unpartitioned	NA	NA	5
42917ad8-181f-32fd-b178-c0466d3d1ffe	bipaceRt	timePenalizedSimilarity	lpSimilarity	4.0	0.0	0.25	NA	NA	NA	NA	Unpartitioned	NA	NA	5
5c6bb483-b13c-3154-b776-3c63909c35d6	bipaceRt	timePenalizedSimilarity	rankCorrSimilarity	4.0	0.9	0.5	NA	NA	NA	NA	Unpartitioned	NA	NA	5
e1f87ba8-2e97-31a5-9354-caf286bead8d	bipaceRt	timePenalizedSimilarity	rankCorrSimilarity	4.0	0.9	1.0	NA	NA	NA	NA	Unpartitioned	NA	NA	5
87d348f9-637f-3983-8ca3-bb0f7cc6f242	bipaceRt	timePenalizedSimilarity	rankCorrSimilarity	4.0	0.95	2.5	NA	NA	NA	NA	Unpartitioned	NA	NA	5
acb22301-5857-3100-b38c-0b519db23940	bipaceRt	timePenalizedSimilarity	rankCorrSimilarity	4.0	0.9	2.0	NA	NA	NA	NA	Unpartitioned	NA	NA	5
b39e1f99-c968-3356-ae52-bed93dd8a952	bipaceRt	timePenalizedSimilarity	lpSimilarity	4.0	0.0	0.5	NA	NA	NA	NA	Unpartitioned	NA	NA	5
07f36bd6-325c-3fcd-9f58-ca09423fd988	bipaceRt	timePenalizedSimilarity	rankCorrSimilarity	4.0	0.95	1.0	NA	NA	NA	NA	Unpartitioned	NA	NA	5
eb20fe4c-4b4a-37bf-8ba8-5e7d67364756	bipaceRt	timePenalizedSimilarity	rankCorrSimilarity	4.0	0.9	3.0	NA	NA	NA	NA	Unpartitioned	NA	NA	5
eea13ec7-6c15-3a36-9373-6e04480ae157	bipaceRt	timePenalizedSimilarity	lpSimilarity	4.0	0.25	0.1	NA	NA	NA	NA	Unpartitioned	NA	NA	5
6e40386b-753d-3d82-ba1a-45a88096a615	bipaceRt	timePenalizedSimilarity	lpSimilarity	4.0	0.0	1.0	NA	NA	NA	NA	Unpartitioned	NA	NA	5
c8519c59-0f28-3e96-9944-0b62f6ea2884	bipaceRt	timePenalizedSimilarity	lpSimilarity	4.0	0.25	2.0	NA	NA	NA	NA	Unpartitioned	NA	NA	5
55ef09c4-b40d-381f-9f15-a1ce427bb993	bipaceRt	timePenalizedSimilarity	rankCorrSimilarity	4.0	0.95	2.0	NA	NA	NA	NA	Unpartitioned	NA	NA	5
40d2fd75-1b08-3ffc-aa9f-89813740a683	bipaceRt	timePenalizedSimilarity	lpSimilarity	4.0	0.0	2.0	NA	NA	NA	NA	Unpartitioned	NA	NA	5
d22bcd55-da7c-39aa-b926-8f551ddd8e69	bipaceRt	timePenalizedSimilarity	lpSimilarity	4.0	0.25	1.0	NA	NA	NA	NA	Unpartitioned	NA	NA	5
5d0ca658-b745-399d-abf3-e7e7defe18b9	bipaceRt	timePenalizedSimilarity	lpSimilarity	4.0	0.25	0.5	NA	NA	NA	NA	Unpartitioned	NA	NA	5
8473a9fd-7cff-3e57-868c-48a4f6b9d62f	bipaceRt	timePenalizedSimilarity	lpSimilarity	4.0	0.25	0.25	NA	NA	NA	NA	Unpartitioned	NA	NA	5
61a7e772-d745-32f8-bb0c-6257bc8bde09	bipaceRt	timePenalizedSimilarity	lpSimilarity	4.0	0.25	2.5	NA	NA	NA	NA	Unpartitioned	NA	NA	5
f4ec99ed-7f05-3670-8f79-69ad02ee43c3	bipaceRt	timePenalizedSimilarity	lpSimilarity	4.0	0.0	3.0	NA	NA	NA	NA	Unpartitioned	NA	NA	5
a1ae6462-d2b6-3f20-94eb-9bda2dc9aa7c	bipaceRt	timePenalizedSimilarity	lpSimilarity	4.0	0.5	0.1	NA	NA	NA	NA	Unpartitioned	NA	NA	5
d9376277-ecc9-30dd-8de4-0d4db84442e4	bipaceRt	timePenalizedSimilarity	lpSimilarity	4.0	0.0	2.5	NA	NA	NA	NA	Unpartitioned	NA	NA	5
bd250d70-565f-3ca4-a2e0-406f03a2fff1	bipaceRt	timePenalizedSimilarity	lpSimilarity	4.0	0.5	0.25	NA	NA	NA	NA	Unpartitioned	NA	NA	5
5806202e-4626-3d03-9947-8c67f7d9a0c2	bipaceRt	timePenalizedSimilarity	lpSimilarity	4.0	0.25	3.0	NA	NA	NA	NA	Unpartitioned	NA	NA	5
3690cd52-097d-3ac1-88dd-59375634ae38	bipaceRt	timePenalizedSimilarity	lpSimilarity	4.0	0.5	0.5	NA	NA	NA	NA	Unpartitioned	NA	NA	5
d8e0c841-b827-34b3-bc7d-24c7c6fa32c9	bipaceRt	timePenalizedSimilarity	lpSimilarity	4.0	0.5	1.0	NA	NA	NA	NA	Unpartitioned	NA	NA	5
4332f6ea-59f8-3ff9-888b-e49d11af224f	bipaceRt	timePenalizedSimilarity	lpSimilarity	4.0	0.75	0.25	NA	NA	NA	NA	Unpartitioned	NA	NA	5
501c2cea-265b-3c8d-b764-15393e952d10	bipaceRt	timePenalizedSimilarity	lpSimilarity	4.0	0.5	2.0	NA	NA	NA	NA	Unpartitioned	NA	NA	5
706bd1ec-1dfd-32ed-9e9e-68500457a60f	bipaceRt	timePenalizedSimilarity	lpSimilarity	4.0	0.5	3.0	NA	NA	NA	NA	Unpartitioned	NA	NA	5
bc503d72-75b3-3ea7-be7d-4e23309726de	bipaceRt	timePenalizedSimilarity	lpSimilarity	4.0	0.75	2.0	NA	NA	NA	NA	Unpartitioned	NA	NA	5
d0018922-ac32-3aae-a1f0-4a18e97e5899	bipaceRt	timePenalizedSimilarity	lpSimilarity	4.0	0.75	0.1	NA	NA	NA	NA	Unpartitioned	NA	NA	5
fcbb9868-062f-32e1-909a-d6a41d1e44c0	bipaceRt	timePenalizedSimilarity	lpSimilarity	4.0	0.75	1.0	NA	NA	NA	NA	Unpartitioned	NA	NA	5
b49e75f1-e9a7-3584-833e-839161cfe073	bipaceRt	timePenalizedSimilarity	lpSimilarity	4.0	0.75	0.5	NA	NA	NA	NA	Unpartitioned	NA	NA	5
ed851c06-3661-3302-9cd0-a519102eee65	bipaceRt	timePenalizedSimilarity	lpSimilarity	4.0	0.9	0.1	NA	NA	NA	NA	Unpartitioned	NA	NA	5
d72fecc1-7a05-34a8-865f-8c18674fce6b	bipaceRt	timePenalizedSimilarity	lpSimilarity	4.0	0.75	2.5	NA	NA	NA	NA	Unpartitioned	NA	NA	5
fcd1b1f1-56f0-34b2-a74d-088b60838d44	bipaceRt	timePenalizedSimilarity	lpSimilarity	4.0	0.9	1.0	NA	NA	NA	NA	Unpartitioned	NA	NA	5
11652c90-ddc2-3803-a91e-c466ea918d11	bipaceRt	timePenalizedSimilarity	lpSimilarity	4.0	0.75	3.0	NA	NA	NA	NA	Unpartitioned	NA	NA	5
5a301852-07b3-3e5e-903d-23aa148c6bc5	bipaceRt	timePenalizedSimilarity	lpSimilarity	4.0	0.9	0.25	NA	NA	NA	NA	Unpartitioned	NA	NA	5
72a0db94-e680-31f5-a767-dcb5632010de	bipaceRt	timePenalizedSimilarity	lpSimilarity	4.0	0.9	0.5	NA	NA	NA	NA	Unpartitioned	NA	NA	5
4020ac58-a1df-3bde-bd29-34c8cc2ee275	bipaceRt	timePenalizedSimilarity	lpSimilarity	4.0	0.5	2.5	NA	NA	NA	NA	Unpartitioned	NA	NA	5
f54f46ca-1bb7-3289-97c7-386581c6322f	bipaceRt	timePenalizedSimilarity	lpSimilarity	4.0	0.9	2.5	NA	NA	NA	NA	Unpartitioned	NA	NA	5
0a4748f5-03d1-364a-8968-dda2b489beac	bipaceRt	timePenalizedSimilarity	lpSimilarity	4.0	0.95	0.1	NA	NA	NA	NA	Unpartitioned	NA	NA	5
2b07861b-f159-3100-9d42-ab1a1405c5b3	bipaceRt	timePenalizedSimilarity	lpSimilarity	4.0	0.9	2.0	NA	NA	NA	NA	Unpartitioned	NA	NA	5
061e781d-0339-3d6f-b3d5-9f8716d82687	bipaceRt	timePenalizedSimilarity	lpSimilarity	4.0	0.95	0.5	NA	NA	NA	NA	Unpartitioned	NA	NA	5
3c10d32d-8ab6-3e84-9c2a-f38222cfbefc	bipaceRt	timePenalizedSimilarity	lpSimilarity	4.0	0.9	3.0	NA	NA	NA	NA	Unpartitioned	NA	NA	5
0b025df6-1819-338b-8f56-7b630dc1ab04	bipaceRt	timePenalizedSimilarity	lpSimilarity	4.0	0.95	0.25	NA	NA	NA	NA	Unpartitioned	NA	NA	5
a87441fd-5b5e-3164-8ff6-4a803ca3a139	bipaceRt	timePenalizedSimilarity	lpSimilarity	4.0	0.95	1.0	NA	NA	NA	NA	Unpartitioned	NA	NA	5
3627224b-b409-3201-9663-92a54e9aaf57	bipaceRt	timePenalizedSimilarity	lpSimilarity	4.0	0.95	2.5	NA	NA	NA	NA	Unpartitioned	NA	NA	5
945f97af-9098-3941-ad69-e08252203ae4	bipaceRt	timePenalizedSimilarity	lpSimilarity	4.0	0.95	2.0	NA	NA	NA	NA	Unpartitioned	NA	NA	5
ba94f799-fbee-3df2-be06-5452e614fed1	bipaceRt	timePenalizedSimilarity	dotSimilarity	4.0	0.0	2.5	NA	NA	NA	NA	Unpartitioned	NA	NA	6
a845335e-1437-332f-a8cf-09ed373f705e	bipaceRt	timePenalizedSimilarity	lpSimilarity	4.0	0.95	3.0	NA	NA	NA	NA	Unpartitioned	NA	NA	5
8f2d0838-49ff-3a74-a2aa-236e5790df10	bipaceRt	timePenalizedSimilarity	dotSimilarity	4.0	0.0	0.25	NA	NA	NA	NA	Unpartitioned	NA	NA	6
4339c8e6-1ca3-379f-8eea-731819165834	bipaceRt	timePenalizedSimilarity	dotSimilarity	4.0	0.25	0.1	NA	NA	NA	NA	Unpartitioned	NA	NA	6
6324d46d-5e38-331c-8d7d-b716a84bc490	bipaceRt	timePenalizedSimilarity	dotSimilarity	4.0	0.0	0.5	NA	NA	NA	NA	Unpartitioned	NA	NA	6
35b28d9c-a251-3676-8181-b2446f005e9e	bipaceRt	timePenalizedSimilarity	dotSimilarity	4.0	0.25	0.25	NA	NA	NA	NA	Unpartitioned	NA	NA	6
96066483-d360-3fa8-b5a8-71dc75592379	bipaceRt	timePenalizedSimilarity	dotSimilarity	4.0	0.0	3.0	NA	NA	NA	NA	Unpartitioned	NA	NA	6
5b20b4b1-b0b0-3499-a55b-6e6265b96b09	bipaceRt	timePenalizedSimilarity	dotSimilarity	4.0	0.0	1.0	NA	NA	NA	NA	Unpartitioned	NA	NA	6
1fe0a654-140f-3aa0-bdf4-842d2598c66e	bipaceRt	timePenalizedSimilarity	dotSimilarity	4.0	0.0	0.1	NA	NA	NA	NA	Unpartitioned	NA	NA	6
75a93f80-06ca-34ed-b8d0-320f4acad1ff	bipaceRt	timePenalizedSimilarity	dotSimilarity	4.0	0.0	2.0	NA	NA	NA	NA	Unpartitioned	NA	NA	6
34676524-22d3-364c-a690-874a120a0470	bipaceRt	timePenalizedSimilarity	dotSimilarity	4.0	0.25	0.5	NA	NA	NA	NA	Unpartitioned	NA	NA	6
a4c03516-5883-39e9-a9e3-d2480e76dff1	bipaceRt	timePenalizedSimilarity	dotSimilarity	4.0	0.25	2.0	NA	NA	NA	NA	Unpartitioned	NA	NA	6
84b323b0-3002-3f64-9805-529bc4e8042a	bipaceRt	timePenalizedSimilarity	dotSimilarity	4.0	0.25	2.5	NA	NA	NA	NA	Unpartitioned	NA	NA	6
c13b9e1d-e757-3b45-b6e8-3c75736f46e8	bipaceRt	timePenalizedSimilarity	dotSimilarity	4.0	0.25	3.0	NA	NA	NA	NA	Unpartitioned	NA	NA	6
6c41b478-0a8a-3061-8789-6e72aa8e4759	bipaceRt	timePenalizedSimilarity	dotSimilarity	4.0	0.75	0.1	NA	NA	NA	NA	Unpartitioned	NA	NA	6
1cf4c6fd-de3e-3bc4-883a-7a942ea0f38f	bipaceRt	timePenalizedSimilarity	dotSimilarity	4.0	0.25	1.0	NA	NA	NA	NA	Unpartitioned	NA	NA	6
75b660fb-3b52-3620-8a3f-20c78da5ab72	bipaceRt	timePenalizedSimilarity	dotSimilarity	4.0	0.5	0.5	NA	NA	NA	NA	Unpartitioned	NA	NA	6
8444c47a-0b34-31da-b39f-f43f90b6a4a4	bipaceRt	timePenalizedSimilarity	dotSimilarity	4.0	0.5	2.5	NA	NA	NA	NA	Unpartitioned	NA	NA	6
d8ff969f-d285-36b0-8521-68b168871429	bipaceRt	timePenalizedSimilarity	dotSimilarity	4.0	0.5	0.25	NA	NA	NA	NA	Unpartitioned	NA	NA	6
b01a0b5d-62c1-3f1a-82c6-8d0deb4f1cc2	bipaceRt	timePenalizedSimilarity	dotSimilarity	4.0	0.75	0.5	NA	NA	NA	NA	Unpartitioned	NA	NA	6
e53e21e2-ddc0-3e28-8a94-4059318f581d	bipaceRt	timePenalizedSimilarity	dotSimilarity	4.0	0.5	0.1	NA	NA	NA	NA	Unpartitioned	NA	NA	6
81f8a8e0-f0ce-3ccd-9671-3555b84dc5bf	bipaceRt	timePenalizedSimilarity	dotSimilarity	4.0	0.5	3.0	NA	NA	NA	NA	Unpartitioned	NA	NA	6
a7d5e980-346c-35ee-802f-0c28f23895df	bipaceRt	timePenalizedSimilarity	dotSimilarity	4.0	0.5	1.0	NA	NA	NA	NA	Unpartitioned	NA	NA	6
3000e806-72e4-3b16-a084-28814568ef3f	bipaceRt	timePenalizedSimilarity	dotSimilarity	4.0	0.75	0.25	NA	NA	NA	NA	Unpartitioned	NA	NA	6
ea01998e-9cba-3710-a647-84c2bdcd6e02	bipaceRt	timePenalizedSimilarity	dotSimilarity	4.0	0.5	2.0	NA	NA	NA	NA	Unpartitioned	NA	NA	6
8bb1ff98-90b1-3586-9714-be0214a15adf	bipaceRt	timePenalizedSimilarity	dotSimilarity	4.0	0.9	0.1	NA	NA	NA	NA	Unpartitioned	NA	NA	6
47fe4c3e-bab7-30a0-b852-eb95b5e17095	bipaceRt	timePenalizedSimilarity	dotSimilarity	4.0	0.75	1.0	NA	NA	NA	NA	Unpartitioned	NA	NA	6
e5b94668-8e1a-366a-995d-1cf844f8d525	bipaceRt	timePenalizedSimilarity	dotSimilarity	4.0	0.9	2.0	NA	NA	NA	NA	Unpartitioned	NA	NA	6
fc444956-1d3c-39e8-8d70-27a3efa32abe	bipaceRt	timePenalizedSimilarity	dotSimilarity	4.0	0.9	2.5	NA	NA	NA	NA	Unpartitioned	NA	NA	6
25f90eb6-2d55-3b07-b046-8f80d4b24a47	bipaceRt	timePenalizedSimilarity	dotSimilarity	4.0	0.75	2.5	NA	NA	NA	NA	Unpartitioned	NA	NA	6
4eb687bb-495b-313a-a19a-e0e94964466b	bipaceRt	timePenalizedSimilarity	dotSimilarity	4.0	0.9	0.25	NA	NA	NA	NA	Unpartitioned	NA	NA	6
fd798c79-8289-31d1-b497-7bbc049ed499	bipaceRt	timePenalizedSimilarity	dotSimilarity	4.0	0.75	3.0	NA	NA	NA	NA	Unpartitioned	NA	NA	6
10e9dcfd-c5ed-33a2-8d2d-304bb43971d7	bipaceRt	timePenalizedSimilarity	dotSimilarity	4.0	0.9	1.0	NA	NA	NA	NA	Unpartitioned	NA	NA	6
b6b9f151-e9cc-3645-b988-8a30f4c87439	bipaceRt	timePenalizedSimilarity	dotSimilarity	4.0	0.75	2.0	NA	NA	NA	NA	Unpartitioned	NA	NA	6
295f0f2d-fb00-34c9-b818-80598d33f851	bipaceRt	timePenalizedSimilarity	dotSimilarity	4.0	0.9	0.5	NA	NA	NA	NA	Unpartitioned	NA	NA	6
caf13b57-aeff-3779-a58c-ffcaf820047f	bipaceRt	timePenalizedSimilarity	dotSimilarity	4.0	0.95	2.0	NA	NA	NA	NA	Unpartitioned	NA	NA	6
868f7bbb-8e18-3717-b593-ff54cdb3d839	bipaceRt	timePenalizedSimilarity	dotSimilarity	4.0	0.95	0.25	NA	NA	NA	NA	Unpartitioned	NA	NA	6
3a0f16ed-5cac-30dd-aeb4-71df591a7f34	bipaceRt	timePenalizedSimilarity	dotSimilarity	4.0	0.95	0.5	NA	NA	NA	NA	Unpartitioned	NA	NA	6
d9168374-ce93-3df5-922a-2ef06315bd5d	bipaceRt	timePenalizedSimilarity	cosineSimilarity	4.0	0.0	0.1	NA	NA	NA	NA	Unpartitioned	NA	NA	6
21623daa-4425-389b-9f38-b4c3387010a2	bipaceRt	timePenalizedSimilarity	dotSimilarity	4.0	0.95	0.1	NA	NA	NA	NA	Unpartitioned	NA	NA	6
122f904e-a600-3732-a5cc-2fd6c45bb6a3	bipaceRt	timePenalizedSimilarity	dotSimilarity	4.0	0.95	3.0	NA	NA	NA	NA	Unpartitioned	NA	NA	6
3c536a0f-37c3-3732-a587-bf0978a7ab6a	bipaceRt	timePenalizedSimilarity	dotSimilarity	4.0	0.95	2.5	NA	NA	NA	NA	Unpartitioned	NA	NA	6
906f70cc-31a1-39cc-b1e1-fdc5f0586d45	bipaceRt	timePenalizedSimilarity	dotSimilarity	4.0	0.95	1.0	NA	NA	NA	NA	Unpartitioned	NA	NA	6
dc28cbde-4337-3d52-af16-cb3e20fc9007	bipaceRt	timePenalizedSimilarity	cosineSimilarity	4.0	0.25	0.5	NA	NA	NA	NA	Unpartitioned	NA	NA	6
aace55b4-6537-36a7-b5f0-de9f11a696ca	bipaceRt	timePenalizedSimilarity	cosineSimilarity	4.0	0.0	0.25	NA	NA	NA	NA	Unpartitioned	NA	NA	6
7b63ad46-e759-3d11-a24e-91e8110d3a00	bipaceRt	timePenalizedSimilarity	cosineSimilarity	4.0	0.0	1.0	NA	NA	NA	NA	Unpartitioned	NA	NA	6
fc2534bb-3d1f-3abd-84c3-7e9f70a1ce87	bipaceRt	timePenalizedSimilarity	cosineSimilarity	4.0	0.0	0.5	NA	NA	NA	NA	Unpartitioned	NA	NA	6
ecf924f0-89e7-3807-a825-1e9b6a8a54c7	bipaceRt	timePenalizedSimilarity	cosineSimilarity	4.0	0.0	3.0	NA	NA	NA	NA	Unpartitioned	NA	NA	6
0534979f-e212-37fd-b612-06b3b9c3e4c0	bipaceRt	timePenalizedSimilarity	dotSimilarity	4.0	0.9	3.0	NA	NA	NA	NA	Unpartitioned	NA	NA	6
276d3a56-4ee1-3366-98c7-6ff8ab744601	bipaceRt	timePenalizedSimilarity	cosineSimilarity	4.0	0.0	2.5	NA	NA	NA	NA	Unpartitioned	NA	NA	6
15cddc0e-aacb-3005-b9d4-63752e67f521	bipaceRt	timePenalizedSimilarity	cosineSimilarity	4.0	0.25	0.1	NA	NA	NA	NA	Unpartitioned	NA	NA	6
a8af8b68-a15b-3e39-912f-fa94d84256b9	bipaceRt	timePenalizedSimilarity	cosineSimilarity	4.0	0.25	1.0	NA	NA	NA	NA	Unpartitioned	NA	NA	6
a77023e3-dd01-3603-ab79-1c1b2f19b86f	bipaceRt	timePenalizedSimilarity	cosineSimilarity	4.0	0.25	0.25	NA	NA	NA	NA	Unpartitioned	NA	NA	6
cdbfbbb9-54fb-3095-89e4-3444d0937764	bipaceRt	timePenalizedSimilarity	cosineSimilarity	4.0	0.5	0.1	NA	NA	NA	NA	Unpartitioned	NA	NA	6
00516d5c-e265-3da3-926e-f4abc88182ce	bipaceRt	timePenalizedSimilarity	cosineSimilarity	4.0	0.0	2.0	NA	NA	NA	NA	Unpartitioned	NA	NA	6
[truncated: 1,108 more rows]
