# Supplementary material for: Combining peak- and chromatogram-based retention time alignment algorithms for multiple chromatography-mass spectrometry datasets
Source: BMC Bioinformatics. 2012 Aug 27;13:214. doi: 10.1186/1471-2105-13-214 (PMC3546004; doi:10.1186/1471-2105-13-214)
Supplement: Additional file 1 — Archive containing evaluation tables for theLeishmaniaparasite dataset. The complete evaluation table giving the parameters and classification results for BIPACE, CeMAPP-DTW and Robinson’s [10] method for the Leishmania parasite dataset is contained in a zip-archive along with the corresponding figures. Table S1 in the manuscript corresponds to the file ‘evaluation.csv’ in this archive. [file 1471-2105-13-214-S1.zip › leishmania/performance.csv]

uid	TP	FP	FN	TN	Gtsize	Toolsize	Gtunmatched	Toolunmatched	F1	Precision	Recall	FNR	FPR	Specificity
14ff0c85-96b2-3136-b69a-fbd59e52ca17	396	2	752	82	1384	1824	152	592	0.5122897800776197	0.9949748743718593	0.34494773519163763	0.6550522648083623	0.023809523809523836	0.9761904761904762
8e7d9f6b-d50d-3d74-a0f8-95a0d02c2b57	396	2	752	82	1384	1824	152	592	0.5122897800776197	0.9949748743718593	0.34494773519163763	0.6550522648083623	0.023809523809523836	0.9761904761904762
d61edebd-e68d-3aa0-a337-f136e19f67fc	396	2	752	82	1384	1824	152	592	0.5122897800776197	0.9949748743718593	0.34494773519163763	0.6550522648083623	0.023809523809523836	0.9761904761904762
f5dfaed8-fe3f-367c-9a20-97a583c97100	396	2	752	82	1384	1824	152	592	0.5122897800776197	0.9949748743718593	0.34494773519163763	0.6550522648083623	0.023809523809523836	0.9761904761904762
0a4748f5-03d1-364a-8968-dda2b489beac	396	2	752	82	1384	1824	152	592	0.5122897800776197	0.9949748743718593	0.34494773519163763	0.6550522648083623	0.023809523809523836	0.9761904761904762
6c41b478-0a8a-3061-8789-6e72aa8e4759	544	3	703	102	1384	2416	32	1064	0.6064659977703456	0.9945155393053017	0.4362469927826784	0.5637530072173216	0.02857142857142858	0.9714285714285714
21623daa-4425-389b-9f38-b4c3387010a2	396	2	752	82	1384	1824	152	592	0.5122897800776197	0.9949748743718593	0.34494773519163763	0.6550522648083623	0.023809523809523836	0.9761904761904762
8bb1ff98-90b1-3586-9714-be0214a15adf	488	1	706	101	1384	2136	88	840	0.5799168152109329	0.9979550102249489	0.40871021775544386	0.5912897822445562	0.009803921568627416	0.9901960784313726
868f7bbb-8e18-3717-b593-ff54cdb3d839	544	3	703	102	1384	2416	32	1064	0.6064659977703456	0.9945155393053017	0.4362469927826784	0.5637530072173216	0.02857142857142858	0.9714285714285714
8efdc717-e122-3230-948c-ee233f9d5263	544	3	703	102	1384	2416	32	1064	0.6064659977703456	0.9945155393053017	0.4362469927826784	0.5637530072173216	0.02857142857142858	0.9714285714285714
98d657f9-13fd-3562-b907-5f9c675c85c4	396	2	752	82	1384	1824	152	592	0.5122897800776197	0.9949748743718593	0.34494773519163763	0.6550522648083623	0.023809523809523836	0.9761904761904762
ce51d2cf-616d-3b3d-b3a8-2ea1e75328f2	488	1	706	101	1384	2136	88	840	0.5799168152109329	0.9979550102249489	0.40871021775544386	0.5912897822445562	0.009803921568627416	0.9901960784313726
4665fae2-2d7c-37d3-8060-5fd0ab1d2a7b	544	3	703	102	1384	2416	32	1064	0.6064659977703456	0.9945155393053017	0.4362469927826784	0.5637530072173216	0.02857142857142858	0.9714285714285714
2a06fa9f-097f-3525-941d-aecc1929a6a8	544	3	703	102	1384	2416	32	1064	0.6064659977703456	0.9945155393053017	0.4362469927826784	0.5637530072173216	0.02857142857142858	0.9714285714285714
1372dcf4-508f-381e-a246-595fdd423825	488	1	706	101	1384	2136	88	840	0.5799168152109329	0.9979550102249489	0.40871021775544386	0.5912897822445562	0.009803921568627416	0.9901960784313726
fab7ac84-e7bd-3923-9e71-a5196589c558	396	2	752	82	1384	1824	152	592	0.5122897800776197	0.9949748743718593	0.34494773519163763	0.6550522648083623	0.023809523809523836	0.9761904761904762
a2a79035-2589-39ba-b945-458e4bc951bd	544	3	703	102	1384	2416	32	1064	0.6064659977703456	0.9945155393053017	0.4362469927826784	0.5637530072173216	0.02857142857142858	0.9714285714285714
9273bafa-1d9c-3ba3-8247-f26990309006	396	2	752	82	1384	1824	152	592	0.5122897800776197	0.9949748743718593	0.34494773519163763	0.6550522648083623	0.023809523809523836	0.9761904761904762
ef449fa1-fc1a-3f9a-b937-2d1b04176c6c	544	3	703	102	1384	2416	32	1064	0.6064659977703456	0.9945155393053017	0.4362469927826784	0.5637530072173216	0.02857142857142858	0.9714285714285714
8ebb3143-2877-3355-8cfe-adb7e9ccf0c9	488	1	706	101	1384	2136	88	840	0.5799168152109329	0.9979550102249489	0.40871021775544386	0.5912897822445562	0.009803921568627416	0.9901960784313726
745678a7-9317-3e86-9b7f-7b3e3d7c3757	544	3	703	102	1384	2416	32	1064	0.6064659977703456	0.9945155393053017	0.4362469927826784	0.5637530072173216	0.02857142857142858	0.9714285714285714
28ab5b8c-5371-3180-afa4-a67e2241b08d	544	3	703	102	1384	2416	32	1064	0.6064659977703456	0.9945155393053017	0.4362469927826784	0.5637530072173216	0.02857142857142858	0.9714285714285714
9a383d2b-a353-3339-8b2f-7357b76b92ec	396	2	752	82	1384	1824	152	592	0.5122897800776197	0.9949748743718593	0.34494773519163763	0.6550522648083623	0.023809523809523836	0.9761904761904762
44cab836-97a3-3aea-8e6b-7be8519a95e3	544	3	703	102	1384	2416	32	1064	0.6064659977703456	0.9945155393053017	0.4362469927826784	0.5637530072173216	0.02857142857142858	0.9714285714285714
1bc221ef-eaa0-3c24-93e3-653e37dfe21d	544	3	703	102	1384	2416	32	1064	0.6064659977703456	0.9945155393053017	0.4362469927826784	0.5637530072173216	0.02857142857142858	0.9714285714285714
e5c2365e-8c1d-3bba-8cad-6b3b10f9cf6f	488	1	706	101	1384	2136	88	840	0.5799168152109329	0.9979550102249489	0.40871021775544386	0.5912897822445562	0.009803921568627416	0.9901960784313726
418144eb-86d8-3163-acdb-58c4ca92f972	488	1	706	101	1384	2136	88	840	0.5799168152109329	0.9979550102249489	0.40871021775544386	0.5912897822445562	0.009803921568627416	0.9901960784313726
3171009f-f1aa-37de-a5ff-3736140b13e4	396	2	752	82	1384	1824	152	592	0.5122897800776197	0.9949748743718593	0.34494773519163763	0.6550522648083623	0.023809523809523836	0.9761904761904762
054a0180-2d56-398a-949f-ff42ebc2a3e8	544	3	703	102	1384	2416	32	1064	0.6064659977703456	0.9945155393053017	0.4362469927826784	0.5637530072173216	0.02857142857142858	0.9714285714285714
d31635ef-d5a9-3c2f-8ada-258ac7423043	544	3	703	102	1384	2416	32	1064	0.6064659977703456	0.9945155393053017	0.4362469927826784	0.5637530072173216	0.02857142857142858	0.9714285714285714
754aba34-b07f-3fc8-91dd-6ef1a1035d8f	488	1	706	101	1384	2136	88	840	0.5799168152109329	0.9979550102249489	0.40871021775544386	0.5912897822445562	0.009803921568627416	0.9901960784313726
b609d828-6626-314d-a693-7b6389034b2f	396	2	752	82	1384	1824	152	592	0.5122897800776197	0.9949748743718593	0.34494773519163763	0.6550522648083623	0.023809523809523836	0.9761904761904762
8e02f7cc-edb7-3285-818a-dc8e27e527f3	544	3	703	102	1384	2416	32	1064	0.6064659977703456	0.9945155393053017	0.4362469927826784	0.5637530072173216	0.02857142857142858	0.9714285714285714
13fe95e0-38d4-3d4d-a930-ce02877e1835	544	3	703	102	1384	2416	32	1064	0.6064659977703456	0.9945155393053017	0.4362469927826784	0.5637530072173216	0.02857142857142858	0.9714285714285714
0a38ad03-d496-3127-8923-d01dac82bc4a	396	2	752	82	1384	1824	152	592	0.5122897800776197	0.9949748743718593	0.34494773519163763	0.6550522648083623	0.023809523809523836	0.9761904761904762
c4687127-abc1-326d-a0fa-8cb95a1bc5ae	544	3	703	102	1384	2416	32	1064	0.6064659977703456	0.9945155393053017	0.4362469927826784	0.5637530072173216	0.02857142857142858	0.9714285714285714
df538d34-ef53-3dc9-b69e-9a44b38034b8	488	1	706	101	1384	2136	88	840	0.5799168152109329	0.9979550102249489	0.40871021775544386	0.5912897822445562	0.009803921568627416	0.9901960784313726
66d96c8f-d2a5-3bd0-a070-77dc81d5d680	544	3	703	102	1384	2416	32	1064	0.6064659977703456	0.9945155393053017	0.4362469927826784	0.5637530072173216	0.02857142857142858	0.9714285714285714
4a6c4207-1a79-318d-84f9-ca4309e4afec	488	1	706	101	1384	2136	88	840	0.5799168152109329	0.9979550102249489	0.40871021775544386	0.5912897822445562	0.009803921568627416	0.9901960784313726
365f79f3-9ad5-3977-b810-afbc2391be08	396	2	752	82	1384	1824	152	592	0.5122897800776197	0.9949748743718593	0.34494773519163763	0.6550522648083623	0.023809523809523836	0.9761904761904762
f78d107d-6c86-3518-877e-3748402236c0	544	3	703	102	1384	2416	32	1064	0.6064659977703456	0.9945155393053017	0.4362469927826784	0.5637530072173216	0.02857142857142858	0.9714285714285714
a5accce7-e4c3-3ff8-ae87-6ad5e456e1c5	544	3	703	102	1384	2416	32	1064	0.6064659977703456	0.9945155393053017	0.4362469927826784	0.5637530072173216	0.02857142857142858	0.9714285714285714
d1e591c8-ca62-3982-8b67-32e0d4c46e6c	488	1	706	101	1384	2136	88	840	0.5799168152109329	0.9979550102249489	0.40871021775544386	0.5912897822445562	0.009803921568627416	0.9901960784313726
35e70cbd-8122-3ca9-a382-36a45286b268	544	3	703	102	1384	2416	32	1064	0.6064659977703456	0.9945155393053017	0.4362469927826784	0.5637530072173216	0.02857142857142858	0.9714285714285714
cd843d0a-cb04-3496-86e0-d10aa21de6ee	667	4	583	106	1384	2440	24	1080	0.6944299843831336	0.9940387481371088	0.5336	0.46640000000000004	0.036363636363636376	0.9636363636363636
57e4dbf7-f1e7-3048-b432-ebdae0a84c2e	675	4	575	106	1384	2496	24	1136	0.6998444790046657	0.9941089837997055	0.54	0.45999999999999996	0.036363636363636376	0.9636363636363636
77bb3b9e-801d-38b2-8845-72a3fe0470e9	396	2	752	82	1384	1824	152	592	0.5122897800776197	0.9949748743718593	0.34494773519163763	0.6550522648083623	0.023809523809523836	0.9761904761904762
4f38aff0-4106-3bbf-9e58-35a2e3e6ce45	544	3	703	102	1384	2416	32	1064	0.6064659977703456	0.9945155393053017	0.4362469927826784	0.5637530072173216	0.02857142857142858	0.9714285714285714
4aab2600-daa6-35eb-985d-f55fc479480c	705	4	549	110	1384	2416	16	1048	0.7182883341823739	0.9943582510578279	0.562200956937799	0.43779904306220097	0.03508771929824561	0.9649122807017544
e6e1854b-814d-3ec2-9158-c21341d303ec	675	4	575	106	1384	2496	24	1136	0.6998444790046657	0.9941089837997055	0.54	0.45999999999999996	0.036363636363636376	0.9636363636363636
6e1ff134-afc0-34cc-ac9f-16a2ed381ba3	488	1	706	101	1384	2136	88	840	0.5799168152109329	0.9979550102249489	0.40871021775544386	0.5912897822445562	0.009803921568627416	0.9901960784313726
571c09b6-2ed8-3356-95dd-4eef01485673	396	2	752	82	1384	1824	152	592	0.5122897800776197	0.9949748743718593	0.34494773519163763	0.6550522648083623	0.023809523809523836	0.9761904761904762
06770636-c290-366d-a55f-69a5e0437dfe	673	4	577	106	1384	2488	24	1128	0.6984950700570836	0.9940915805022157	0.5384	0.4616	0.036363636363636376	0.9636363636363636
d5e41ada-1b60-36e8-a77d-90a10c4d76e7	544	3	703	102	1384	2416	32	1064	0.6064659977703456	0.9945155393053017	0.4362469927826784	0.5637530072173216	0.02857142857142858	0.9714285714285714
8f6ea2b8-ab48-390e-83ee-fe7b9ab5507e	488	1	706	101	1384	2136	88	840	0.5799168152109329	0.9979550102249489	0.40871021775544386	0.5912897822445562	0.009803921568627416	0.9901960784313726
a9ad906a-5694-31b2-b6ab-d6eeff03084b	544	3	703	102	1384	2416	32	1064	0.6064659977703456	0.9945155393053017	0.4362469927826784	0.5637530072173216	0.02857142857142858	0.9714285714285714
136f6929-a21e-3850-bdcd-ca87ebbc69ae	675	4	575	106	1384	2496	24	1136	0.6998444790046657	0.9941089837997055	0.54	0.45999999999999996	0.036363636363636376	0.9636363636363636
48b448ec-be9d-30d7-8927-0ada43089aa2	396	2	752	82	1384	1824	152	592	0.5122897800776197	0.9949748743718593	0.34494773519163763	0.6550522648083623	0.023809523809523836	0.9761904761904762
0b8ef956-1c73-31a6-a201-243e839cc08e	675	4	575	106	1384	2496	24	1136	0.6998444790046657	0.9941089837997055	0.54	0.45999999999999996	0.036363636363636376	0.9636363636363636
aadab6d4-ceef-32d8-a3f8-53de0c6f4a4f	673	4	577	106	1384	2488	24	1128	0.6984950700570836	0.9940915805022157	0.5384	0.4616	0.036363636363636376	0.9636363636363636
e526167e-3ca9-3583-9f0e-2de8f074452b	675	4	575	106	1384	2496	24	1136	0.6998444790046657	0.9941089837997055	0.54	0.45999999999999996	0.036363636363636376	0.9636363636363636
40b345d6-5c9f-3b6f-90b7-c508b71081f9	667	4	583	106	1384	2440	24	1080	0.6944299843831336	0.9940387481371088	0.5336	0.46640000000000004	0.036363636363636376	0.9636363636363636
1ca410d5-f77a-3693-a8d5-2d53ba56f454	488	1	706	101	1384	2136	88	840	0.5799168152109329	0.9979550102249489	0.40871021775544386	0.5912897822445562	0.009803921568627416	0.9901960784313726
ff0b5d14-86e1-337f-9ff6-ee1b31b8b18a	544	3	703	102	1384	2416	32	1064	0.6064659977703456	0.9945155393053017	0.4362469927826784	0.5637530072173216	0.02857142857142858	0.9714285714285714
f2999e2a-128e-3b03-af60-272af90f2529	544	3	703	102	1384	2416	32	1064	0.6064659977703456	0.9945155393053017	0.4362469927826784	0.5637530072173216	0.02857142857142858	0.9714285714285714
6878a879-d98c-3ec4-b5aa-e8cd1e39fc3c	705	4	549	110	1384	2416	16	1048	0.7182883341823739	0.9943582510578279	0.562200956937799	0.43779904306220097	0.03508771929824561	0.9649122807017544
c698a94b-eae1-3b6c-b256-e4bb26496392	705	4	549	110	1384	2416	16	1048	0.7182883341823739	0.9943582510578279	0.562200956937799	0.43779904306220097	0.03508771929824561	0.9649122807017544
b1a728e4-6a3d-3b28-a1eb-9fc98c185780	667	4	583	106	1384	2440	24	1080	0.6944299843831336	0.9940387481371088	0.5336	0.46640000000000004	0.036363636363636376	0.9636363636363636
7a5f061d-a335-3399-a073-138636afe5f3	675	4	575	106	1384	2496	24	1136	0.6998444790046657	0.9941089837997055	0.54	0.45999999999999996	0.036363636363636376	0.9636363636363636
12372600-340f-3696-929a-21ed8e74673b	673	4	577	106	1384	2488	24	1128	0.6984950700570836	0.9940915805022157	0.5384	0.4616	0.036363636363636376	0.9636363636363636
dc6e7345-04e0-31e4-b9fb-2b23a12fb235	667	4	583	106	1384	2440	24	1080	0.6944299843831336	0.9940387481371088	0.5336	0.46640000000000004	0.036363636363636376	0.9636363636363636
a12a91af-026b-3ea6-abc0-d46f6d83e2e4	675	4	575	106	1384	2496	24	1136	0.6998444790046657	0.9941089837997055	0.54	0.45999999999999996	0.036363636363636376	0.9636363636363636
8856b925-481f-3961-a637-33460f6ff9e1	396	2	752	82	1384	1824	152	592	0.5122897800776197	0.9949748743718593	0.34494773519163763	0.6550522648083623	0.023809523809523836	0.9761904761904762
4c340a95-02db-3750-99bc-f229f7007d8a	675	4	575	106	1384	2496	24	1136	0.6998444790046657	0.9941089837997055	0.54	0.45999999999999996	0.036363636363636376	0.9636363636363636
494529fc-9cbd-3140-94be-c241826e05cd	544	3	703	102	1384	2416	32	1064	0.6064659977703456	0.9945155393053017	0.4362469927826784	0.5637530072173216	0.02857142857142858	0.9714285714285714
47cb05ad-885a-3293-987d-33048498827b	488	1	706	101	1384	2136	88	840	0.5799168152109329	0.9979550102249489	0.40871021775544386	0.5912897822445562	0.009803921568627416	0.9901960784313726
0b3a764e-556f-39e1-b2a5-b090e384cf05	705	4	549	110	1384	2416	16	1048	0.7182883341823739	0.9943582510578279	0.562200956937799	0.43779904306220097	0.03508771929824561	0.9649122807017544
9b59da0e-30bc-3cdf-91fc-66e782bb1843	396	2	752	82	1384	1824	152	592	0.5122897800776197	0.9949748743718593	0.34494773519163763	0.6550522648083623	0.023809523809523836	0.9761904761904762
a4c59693-4beb-3c5f-9730-e9e374b0a10a	544	3	703	102	1384	2416	32	1064	0.6064659977703456	0.9945155393053017	0.4362469927826784	0.5637530072173216	0.02857142857142858	0.9714285714285714
d205abe2-8ae3-30e3-9fda-cb03f60e30db	544	3	703	102	1384	2416	32	1064	0.6064659977703456	0.9945155393053017	0.4362469927826784	0.5637530072173216	0.02857142857142858	0.9714285714285714
10da0599-79e0-3242-919d-a3a331168d73	673	4	577	106	1384	2488	24	1128	0.6984950700570836	0.9940915805022157	0.5384	0.4616	0.036363636363636376	0.9636363636363636
8304bbd1-10a6-3bcb-a86c-a3db9a13007f	544	3	703	102	1384	2416	32	1064	0.6064659977703456	0.9945155393053017	0.4362469927826784	0.5637530072173216	0.02857142857142858	0.9714285714285714
35c0b4df-bc01-340d-873f-7fbc58a400a9	667	4	583	106	1384	2440	24	1080	0.6944299843831336	0.9940387481371088	0.5336	0.46640000000000004	0.036363636363636376	0.9636363636363636
b178be42-8958-31a3-bf4a-c604c071d595	705	4	549	110	1384	2416	16	1048	0.7182883341823739	0.9943582510578279	0.562200956937799	0.43779904306220097	0.03508771929824561	0.9649122807017544
1ad9aa73-2533-3dcf-b8d3-91a231305f44	675	4	575	106	1384	2496	24	1136	0.6998444790046657	0.9941089837997055	0.54	0.45999999999999996	0.036363636363636376	0.9636363636363636
572853d5-1e2b-344a-8e2b-12ceaebf67ca	396	2	752	82	1384	1824	152	592	0.5122897800776197	0.9949748743718593	0.34494773519163763	0.6550522648083623	0.023809523809523836	0.9761904761904762
5d72e71a-544f-3d3f-8440-65a814daf760	544	3	703	102	1384	2416	32	1064	0.6064659977703456	0.9945155393053017	0.4362469927826784	0.5637530072173216	0.02857142857142858	0.9714285714285714
a67a97c8-069b-3297-83ee-93b531a7cc26	675	4	575	106	1384	2496	24	1136	0.6998444790046657	0.9941089837997055	0.54	0.45999999999999996	0.036363636363636376	0.9636363636363636
2ae10f0a-0bcb-3d3e-ab79-eb145687f2d4	488	1	706	101	1384	2136	88	840	0.5799168152109329	0.9979550102249489	0.40871021775544386	0.5912897822445562	0.009803921568627416	0.9901960784313726
7014d54d-d7dc-35ee-b02e-cb947b8d006c	673	4	577	106	1384	2488	24	1128	0.6984950700570836	0.9940915805022157	0.5384	0.4616	0.036363636363636376	0.9636363636363636
6afbff37-a21f-3856-9549-ed03b5d26c26	957	427	0	0	1384	22272	0	20888	0.8175993165313968	0.6914739884393064	1.0	0.0	1.0	0.0
bb831064-c9bf-33d1-9a8f-14984336d5e4	890	486	0	0	1384	22272	8	20896	0.7855251544571934	0.6468023255813954	1.0	0.0	1.0	0.0
ba185a8f-11d2-3e37-8804-a80709fa4f43	1036	340	0	0	1384	22272	8	20896	0.8590381426202321	0.752906976744186	1.0	0.0	1.0	0.0
626cdf17-6ead-3593-ab93-e861e4111386	726	650	0	0	1384	22272	8	20896	0.6907706945765938	0.5276162790697675	1.0	0.0	1.0	0.0
f54578ef-565e-3402-a686-aeba9639458d	813	571	0	0	1384	22272	0	20888	0.7401001365498406	0.5874277456647399	1.0	0.0	1.0	0.0
ac2390f2-8a8d-3614-ab28-dfd4595cd99e	1031	345	0	0	1384	22272	8	20896	0.8566680515164105	0.7492732558139535	1.0	0.0	1.0	0.0
3ac677ea-1de3-3a86-acaf-631ebaeac4b3	861	507	0	0	1384	22272	16	20904	0.7725437415881561	0.6293859649122807	1.0	0.0	1.0	0.0
f4590799-f696-3681-a6d4-9de6a5527233	752	632	0	0	1384	22272	0	20888	0.7041198501872659	0.5433526011560693	1.0	0.0	1.0	0.0
3c9a3493-5831-3e83-b7cb-1908eb5e6b7d	1134	234	0	0	1384	22272	16	20904	0.9064748201438849	0.8289473684210527	1.0	0.0	1.0	0.0
c9d9f2ea-2302-3e0e-853d-4b9e382933c5	1006	370	0	0	1384	22272	8	20896	0.8446683459277918	0.7311046511627907	1.0	0.0	1.0	0.0
39fbc904-e098-345b-8896-cfbd2ec9db23	846	538	0	0	1384	22272	0	20888	0.758744394618834	0.611271676300578	1.0	0.0	1.0	0.0
e6120b0b-34d9-3c12-9a8e-25e0e938861e	726	658	0	0	1384	22272	0	20888	0.6881516587677725	0.5245664739884393	1.0	0.0	1.0	0.0
60bea0e1-1c95-3622-99ff-f14a69bf0738	1120	256	0	0	1384	22272	8	20896	0.8974358974358974	0.813953488372093	1.0	0.0	1.0	0.0
ccf59992-2ef2-30f5-96f2-c514d53ec42a	877	499	0	0	1384	22272	8	20896	0.7785175321793165	0.6373546511627907	1.0	0.0	1.0	0.0
982a0d1f-1942-318d-960d-fa58ab2d1ffe	793	583	0	0	1384	22272	8	20896	0.731212540341171	0.5763081395348837	1.0	0.0	1.0	0.0
39072919-7e81-31b3-8e42-626b0dac5f57	1104	272	0	0	1384	22272	8	20896	0.8903225806451612	0.8023255813953488	1.0	0.0	1.0	0.0
560db347-7bd7-3398-b315-9616363b8d64	1031	345	0	0	1384	22272	8	20896	0.8566680515164105	0.7492732558139535	1.0	0.0	1.0	0.0
c7845b53-3d1c-3a36-bb49-991b2ceb0428	714	670	0	0	1384	22272	0	20888	0.6806482364156339	0.5158959537572254	1.0	0.0	1.0	0.0
f5b46169-8392-35c8-bca9-30779b16e60f	807	569	0	0	1384	22272	8	20896	0.739349519010536	0.5864825581395349	1.0	0.0	1.0	0.0
7381e0e6-7dbb-373b-af30-324017c68d5d	721	663	0	0	1384	22272	0	20888	0.6850356294536818	0.5209537572254336	1.0	0.0	1.0	0.0
169134aa-d2a8-35c3-9dab-9302e8c4ae50	784	600	0	0	1384	22272	0	20888	0.7232472324723248	0.5664739884393064	1.0	0.0	1.0	0.0
2157043d-b69b-3d26-a762-76ba305d3c35	710	674	0	0	1384	22272	0	20888	0.6781279847182426	0.5130057803468208	1.0	0.0	1.0	0.0
d945cfd1-c330-3635-9a8a-f26b61973c0a	906	462	0	0	1384	22272	16	20904	0.7968337730870712	0.6622807017543859	1.0	0.0	1.0	0.0
1c68511f-477b-3372-9a28-0b5082e1fac5	901	475	0	0	1384	22272	8	20896	0.7913921826965306	0.654796511627907	1.0	0.0	1.0	0.0
586cd64f-6277-3fc4-8bfa-58371b9b07fe	756	628	0	0	1384	22272	0	20888	0.7065420560747664	0.546242774566474	1.0	0.0	1.0	0.0
2d271701-0b59-3d1c-9ac0-6476195e855b	903	481	0	0	1384	22272	0	20888	0.789680804547442	0.6524566473988439	1.0	0.0	1.0	0.0
3501ac80-8860-393e-965c-ca0c5979aa82	711	657	0	0	1384	22272	16	20904	0.6839826839826839	0.5197368421052632	1.0	0.0	1.0	0.0
20a3ba4e-674c-3b7f-b945-52c3d01d8d9b	794	590	0	0	1384	22272	0	20888	0.72910927456382	0.5736994219653179	1.0	0.0	1.0	0.0
f9516cad-d5e4-3f49-b0f5-37b1768b59ec	817	567	0	0	1384	22272	0	20888	0.7423898228078146	0.5903179190751445	1.0	0.0	1.0	0.0
521f4617-4c08-3cc6-8064-0c64762dd8b9	792	592	0	0	1384	22272	0	20888	0.7279411764705882	0.5722543352601156	1.0	0.0	1.0	0.0
d5197d1a-f5aa-344d-9019-35442beef961	855	513	0	0	1384	22272	16	20904	0.7692307692307693	0.625	1.0	0.0	1.0	0.0
568d30e2-2017-329a-9f6b-4deb4bc6ae70	857	527	0	0	1384	22272	0	20888	0.7648371262829093	0.6192196531791907	1.0	0.0	1.0	0.0
f285e7b5-40fb-36d8-9368-489510781584	753	631	0	0	1384	22272	0	20888	0.7047262517547964	0.5440751445086706	1.0	0.0	1.0	0.0
096bfa16-9662-3f8b-8e07-4f06cdbd372f	879	489	0	0	1384	22272	16	20904	0.7823765020026703	0.6425438596491229	1.0	0.0	1.0	0.0
f4d41f35-5699-3615-8490-5920c84ef14a	803	573	0	0	1384	22272	8	20896	0.7370353373106929	0.5835755813953488	1.0	0.0	1.0	0.0
649bf8e3-9c5b-3659-8331-96acb2dd1a96	865	511	0	0	1384	22272	8	20896	0.7719767960731815	0.6286337209302325	1.0	0.0	1.0	0.0
d004bb8e-a10f-357c-8b62-43ab3787db6c	843	525	0	0	1384	22272	16	20904	0.762550881953867	0.6162280701754386	1.0	0.0	1.0	0.0
455966a0-4b7a-3b82-ad8f-83b2e18b30c3	837	547	0	0	1384	22272	0	20888	0.7537145429986493	0.6047687861271677	1.0	0.0	1.0	0.0
7cb11a0e-133f-37bf-b758-6e50f4461af8	793	591	0	0	1384	22272	0	20888	0.7285254937988057	0.5729768786127167	1.0	0.0	1.0	0.0
54ac681f-8132-37a7-b73f-2cf9f7088b70	796	580	0	0	1384	22272	8	20896	0.7329650092081033	0.5784883720930233	1.0	0.0	1.0	0.0
cfef4d03-9f5f-3b6d-8554-a178b5c6398d	729	655	0	0	1384	22272	0	20888	0.6900141978230004	0.5267341040462428	1.0	0.0	1.0	0.0
e02a6ddf-c3b8-3557-a6f1-16f3dbd14c7e	867	517	0	0	1384	22272	0	20888	0.7703243003109729	0.6264450867052023	1.0	0.0	1.0	0.0
95ae39af-56d6-395d-9dd7-25b77e18e91a	880	496	0	0	1384	22272	8	20896	0.7801418439716312	0.6395348837209303	1.0	0.0	1.0	0.0
22a7ceb3-88dc-3b65-a8a3-12ac559e0f7f	813	563	0	0	1384	22272	8	20896	0.7428049337597076	0.590843023255814	1.0	0.0	1.0	0.0
a85e83cd-7426-326e-b9db-fc0c6455a69d	727	657	0	0	1384	22272	0	20888	0.6887730933207011	0.5252890173410405	1.0	0.0	1.0	0.0
73827d4f-c515-38c9-8087-878f4de22c5f	739	645	0	0	1384	22272	0	20888	0.6961846443711729	0.5339595375722543	1.0	0.0	1.0	0.0
6d1ab921-2968-3e78-a36d-7f75d6f9773c	908	468	0	0	1384	22272	8	20896	0.7950963222416811	0.6598837209302325	1.0	0.0	1.0	0.0
fad35a3f-adce-33c8-964e-4b50b76708f1	891	485	0	0	1384	22272	8	20896	0.7860608734009704	0.6475290697674418	1.0	0.0	1.0	0.0
52c421f9-8a69-3a4a-a90a-11be6eec4481	715	661	0	0	1384	22272	8	20896	0.6838833094213295	0.5196220930232558	1.0	0.0	1.0	0.0
d114e6f2-6f84-38e4-a749-67c6078945ca	957	427	0	0	1384	22272	0	20888	0.8175993165313968	0.6914739884393064	1.0	0.0	1.0	0.0
8a964951-b48b-3879-ab05-166e6e45c300	792	584	0	0	1384	22272	8	20896	0.7306273062730627	0.5755813953488372	1.0	0.0	1.0	0.0
9763ff68-ec7f-3b36-a742-6284685bd8fa	853	515	0	0	1384	22272	16	20904	0.7681224673570464	0.6235380116959064	1.0	0.0	1.0	0.0
bb4bfdd5-ec32-3ceb-9532-9df04be23b21	1008	368	0	0	1384	22272	8	20896	0.8456375838926175	0.7325581395348837	1.0	0.0	1.0	0.0
7c93c155-f05e-3f0a-b1e6-ed0b086c3615	902	474	0	0	1384	22272	8	20896	0.7919227392449517	0.6555232558139535	1.0	0.0	1.0	0.0
9c224048-42b5-3702-841a-d6ad97704691	1101	275	0	0	1384	22272	8	20896	0.8889786031489705	0.8001453488372093	1.0	0.0	1.0	0.0
92625eaf-5094-3b07-95fc-6a1da5303014	1016	360	0	0	1384	22272	8	20896	0.8494983277591973	0.7383720930232558	1.0	0.0	1.0	0.0
f67a222b-681a-393e-9407-934c1e76b818	1132	244	0	0	1384	22272	8	20896	0.9027113237639554	0.8226744186046512	1.0	0.0	1.0	0.0
6dbd73d1-755e-3b2a-b206-6f2beac840d9	1024	360	0	0	1384	22272	0	20888	0.8504983388704318	0.7398843930635838	1.0	0.0	1.0	0.0
0a466852-6fd5-36bf-88bc-addadfca7a8e	1032	352	0	0	1384	22272	0	20888	0.8543046357615894	0.7456647398843931	1.0	0.0	1.0	0.0
264a7fdf-0446-3469-a6cd-b3d718fbc2d5	1114	262	0	0	1384	22272	8	20896	0.8947791164658635	0.809593023255814	1.0	0.0	1.0	0.0
fcb8e99b-8252-31ff-9407-86e575316c86	814	570	0	0	1384	22272	0	20888	0.7406733393994541	0.588150289017341	1.0	0.0	1.0	0.0
47f7965e-19a9-3b07-abed-188d20f57d35	785	583	0	0	1384	22272	16	20904	0.7292150487691593	0.5738304093567251	1.0	0.0	1.0	0.0
266308f2-a195-3d16-bdc5-9e64fa9f39fc	722	662	0	0	1384	22272	0	20888	0.6856600189933524	0.5216763005780347	1.0	0.0	1.0	0.0
80d07bc4-936b-3319-9901-efaaff24a7a4	776	592	0	0	1384	22272	16	20904	0.7238805970149254	0.5672514619883041	1.0	0.0	1.0	0.0
d4235191-32fe-3629-9b37-93b4eac7676f	879	505	0	0	1384	22272	0	20888	0.7768448961555459	0.6351156069364162	1.0	0.0	1.0	0.0
20f30a58-27d4-35fd-b5d9-7a9b0f3affd2	785	599	0	0	1384	22272	0	20888	0.7238358690640849	0.5671965317919075	1.0	0.0	1.0	0.0
0904f0a6-3d19-3a0a-9d83-eeb879e49f1b	913	463	0	0	1384	22272	8	20896	0.7977282656181738	0.6635174418604651	1.0	0.0	1.0	0.0
0150550c-47bc-3274-951c-c6d22c203eb7	860	516	0	0	1384	22272	8	20896	0.7692307692307693	0.625	1.0	0.0	1.0	0.0
31d4ade1-fec6-3996-b0e1-76c1ee3e63bb	906	470	0	0	1384	22272	8	20896	0.7940403155127082	0.6584302325581395	1.0	0.0	1.0	0.0
60108786-709f-39ce-a718-a013f920ffa5	911	465	0	0	1384	22272	8	20896	0.7966768692610406	0.6620639534883721	1.0	0.0	1.0	0.0
fed40209-c9ba-3a64-b5d5-0a8e8a98c293	847	537	0	0	1384	22272	0	20888	0.759300761990139	0.6119942196531792	1.0	0.0	1.0	0.0
a13ac36b-7c01-3787-bf35-b05130bfeb34	858	526	0	0	1384	22272	0	20888	0.7653880463871544	0.619942196531792	1.0	0.0	1.0	0.0
6d6629fa-83d2-3e3e-8e55-db6f7e523059	793	591	0	0	1384	22272	0	20888	0.7285254937988057	0.5729768786127167	1.0	0.0	1.0	0.0
381d5c17-015c-3657-80ca-2407b1069021	848	528	0	0	1384	22272	8	20896	0.762589928057554	0.6162790697674418	1.0	0.0	1.0	0.0
16ebf7dc-3a0d-3132-8389-2da90c05dcaa	806	578	0	0	1384	22272	0	20888	0.7360730593607306	0.5823699421965318	1.0	0.0	1.0	0.0
d294eee2-e3bb-3b05-938b-a6badca3003a	818	566	0	0	1384	22272	0	20888	0.742960944595822	0.5910404624277457	1.0	0.0	1.0	0.0
11f5a3d6-e1b3-3778-817b-3e7764e6cb6e	794	590	0	0	1384	22272	0	20888	0.72910927456382	0.5736994219653179	1.0	0.0	1.0	0.0
dc1c82eb-7fb2-37f7-8f76-8fad9d4384de	823	561	0	0	1384	22272	0	20888	0.7458087902129588	0.5946531791907514	1.0	0.0	1.0	0.0
180a464f-bd5a-3d36-a568-fe15be1a62c3	838	546	0	0	1384	22272	0	20888	0.7542754275427543	0.6054913294797688	1.0	0.0	1.0	0.0
1f5a36fd-5696-33dd-a651-a46e6a37908c	740	644	0	0	1384	22272	0	20888	0.696798493408663	0.5346820809248555	1.0	0.0	1.0	0.0
10dda8bc-3d0f-3f8d-a834-7a6c7f458f76	783	601	0	0	1384	22272	0	20888	0.7226580526072911	0.5657514450867052	1.0	0.0	1.0	0.0
6195421f-cca9-35bd-82ae-6032c9e1a64c	852	524	0	0	1384	22272	8	20896	0.7648114901256733	0.6191860465116279	1.0	0.0	1.0	0.0
03966e7d-4423-32a3-a103-b1e2ff8b907d	867	517	0	0	1384	22272	0	20888	0.7703243003109729	0.6264450867052023	1.0	0.0	1.0	0.0
6666e5dc-6746-36b9-b1ab-944ba66401e0	866	518	0	0	1384	22272	0	20888	0.7697777777777777	0.6257225433526011	1.0	0.0	1.0	0.0
ae7e532e-6f49-3b9f-b2c7-d654ad664321	875	501	0	0	1384	22272	8	20896	0.7774322523322967	0.6359011627906976	1.0	0.0	1.0	0.0
62f8f93e-2d37-316a-92a5-44f97c0781ed	879	497	0	0	1384	22272	8	20896	0.77960088691796	0.6388081395348837	1.0	0.0	1.0	0.0
d2416ab5-a41a-3597-a45b-6961de89fce2	836	540	0	0	1384	22272	8	20896	0.755877034358047	0.6075581395348837	1.0	0.0	1.0	0.0
38775aa7-e787-3dab-8e9b-4ffbde65602a	885	491	0	0	1384	22272	8	20896	0.7828394515701017	0.6431686046511628	1.0	0.0	1.0	0.0
d5cb70ee-b1e7-3b88-b80f-c059d4c853c2	879	497	0	0	1384	22272	8	20896	0.77960088691796	0.6388081395348837	1.0	0.0	1.0	0.0
8551037f-509d-34ea-b7c8-97b4ed52179f	1029	347	0	0	1384	22272	8	20896	0.8557172557172558	0.7478197674418605	1.0	0.0	1.0	0.0
b7d8f995-570b-3ef5-bc6e-51c7fb83a634	885	491	0	0	1384	22272	8	20896	0.7828394515701017	0.6431686046511628	1.0	0.0	1.0	0.0
e7fb8f49-644c-3ed4-b2ea-bc4a3f618871	899	477	0	0	1384	22272	8	20896	0.7903296703296703	0.653343023255814	1.0	0.0	1.0	0.0
02525e25-a0a1-347c-81c2-846c402f5a73	792	576	0	0	1384	22272	16	20904	0.7333333333333334	0.5789473684210527	1.0	0.0	1.0	0.0
686285f8-952d-374d-b5fb-daa725d0d929	975	393	0	0	1384	22272	16	20904	0.8322663252240717	0.7127192982456141	1.0	0.0	1.0	0.0
fe3e72db-be1c-35f5-ab51-b8a50733567e	774	594	0	0	1384	22272	16	20904	0.7226890756302521	0.5657894736842105	1.0	0.0	1.0	0.0
ba77ea8d-6714-3ddf-ac0f-d98128bdf7aa	1006	362	0	0	1384	22272	16	20904	0.8475147430497052	0.7353801169590644	1.0	0.0	1.0	0.0
e949738b-ee4c-3e91-ac13-7f392ec2e2fd	754	630	0	0	1384	22272	0	20888	0.7053320860617399	0.5447976878612717	1.0	0.0	1.0	0.0
17c9adb0-39ca-3f8a-9e76-0e2e4172d154	881	495	0	0	1384	22272	8	20896	0.7806823216659281	0.6402616279069767	1.0	0.0	1.0	0.0
3da6cd2a-f79f-329f-bc42-d53e9283579a	749	635	0	0	1384	22272	0	20888	0.7022972339428035	0.5411849710982659	1.0	0.0	1.0	0.0
aef060b9-6ffc-3445-aa18-0ba6e687f75f	761	623	0	0	1384	22272	0	20888	0.7095571095571095	0.5498554913294798	1.0	0.0	1.0	0.0
6d1f1474-86f7-37cb-b7ce-03cade0cad6a	813	571	0	0	1384	22272	0	20888	0.7401001365498406	0.5874277456647399	1.0	0.0	1.0	0.0
86f2a94f-0d4e-3deb-95c8-2acb2eb715a8	882	486	0	0	1384	22272	16	20904	0.7839999999999999	0.6447368421052632	1.0	0.0	1.0	0.0
de7b4cc3-20cf-3b04-986d-428b125a9bf1	952	432	0	0	1384	22272	0	20888	0.815068493150685	0.6878612716763006	1.0	0.0	1.0	0.0
747f58d0-1d0a-3bcf-81b6-f7c041f91943	737	647	0	0	1384	22272	0	20888	0.694955209806695	0.5325144508670521	1.0	0.0	1.0	0.0
20b6932b-dfc5-3c18-b4db-52008bcfa1e4	662	722	0	0	1384	22264	0	20880	0.6471163245356795	0.47832369942196534	1.0	0.0	1.0	0.0
448d95b0-9819-3e3c-b581-b863c81192a7	664	720	0	0	1384	22272	0	20888	0.6484375	0.4797687861271676	1.0	0.0	1.0	0.0
3dd50bef-86e0-3f6e-a6dd-050a5841665a	794	590	0	0	1384	22272	0	20888	0.72910927456382	0.5736994219653179	1.0	0.0	1.0	0.0
3842e636-a787-3105-9c12-45410f00887c	742	642	0	0	1384	22272	0	20888	0.698024459078081	0.5361271676300579	1.0	0.0	1.0	0.0
9d473b69-38a3-3494-9f93-4174709b2f08	742	642	0	0	1384	22272	0	20888	0.698024459078081	0.5361271676300579	1.0	0.0	1.0	0.0
7691aecd-036e-3581-88f0-cb6b6eb113ba	677	699	0	0	1384	22272	8	20896	0.6595226497808085	0.49200581395348836	1.0	0.0	1.0	0.0
bdb6f1e3-0ac5-3669-8c68-98326ba870fb	836	548	0	0	1384	22272	0	20888	0.753153153153153	0.6040462427745664	1.0	0.0	1.0	0.0
5e4bfb9a-671e-32fb-86eb-4085097e29b5	719	657	0	0	1384	22272	8	20896	0.6863961813842482	0.5225290697674418	1.0	0.0	1.0	0.0
902b2bc2-be7b-3a03-9a82-acbebc91f53d	827	557	0	0	1384	22272	0	20888	0.7480777928539122	0.5975433526011561	1.0	0.0	1.0	0.0
a73c97db-bdb9-3c33-8286-a898fa9cba61	696	688	0	0	1384	22264	0	20880	0.6692307692307693	0.5028901734104047	1.0	0.0	1.0	0.0
4dedc338-b82a-37fe-a048-947ce39080d1	676	700	0	0	1384	22272	8	20896	0.6588693957115009	0.49127906976744184	1.0	0.0	1.0	0.0
0807a279-0191-39ba-9046-3b826c1df5b9	715	653	0	0	1384	22272	16	20904	0.6865098415746519	0.5226608187134503	1.0	0.0	1.0	0.0
4b5d4560-6e45-3eb9-8da4-862b6897a6b2	686	698	0	0	1384	22272	0	20888	0.6628019323671498	0.4956647398843931	1.0	0.0	1.0	0.0
1e626305-3223-33d8-bc49-4e06eed20702	716	668	0	0	1384	22272	0	20888	0.681904761904762	0.5173410404624278	1.0	0.0	1.0	0.0
708d9e27-f608-3c2c-8fae-34fb69a4ab3b	729	655	0	0	1384	22272	0	20888	0.6900141978230004	0.5267341040462428	1.0	0.0	1.0	0.0
80f39ed2-c688-3df5-810b-dcc46414decc	817	567	0	0	1384	22272	0	20888	0.7423898228078146	0.5903179190751445	1.0	0.0	1.0	0.0
89ced503-9010-3c5d-b28d-772c67c44ce1	717	667	0	0	1384	22272	0	20888	0.6825321275583056	0.5180635838150289	1.0	0.0	1.0	0.0
ead1a428-4895-30d5-9e10-a72ecf8e0696	715	669	0	0	1384	22272	0	20888	0.6812767984754645	0.5166184971098265	1.0	0.0	1.0	0.0
a2581f00-2c9a-3022-b353-aa04ea0fa97d	715	669	0	0	1384	22272	0	20888	0.6812767984754645	0.5166184971098265	1.0	0.0	1.0	0.0
ccdebceb-2058-3b21-ac6e-59e7b9c77233	771	613	0	0	1384	22272	0	20888	0.7155452436194896	0.5570809248554913	1.0	0.0	1.0	0.0
5f561bdb-3ba7-3178-88c5-405a24486a4d	688	696	0	0	1384	22272	0	20888	0.664092664092664	0.49710982658959535	1.0	0.0	1.0	0.0
8dd25213-4a8c-3f1b-9462-cddd1b2f6d61	763	621	0	0	1384	22272	0	20888	0.7107591988821611	0.5513005780346821	1.0	0.0	1.0	0.0
db7db920-cb8c-3fdf-810f-1cc2ad4edd5b	690	686	0	0	1384	22272	8	20896	0.6679574056147144	0.501453488372093	1.0	0.0	1.0	0.0
7b62c4af-b343-3a19-a08b-dbf611436148	672	704	0	0	1384	22272	8	20896	0.65625	0.4883720930232558	1.0	0.0	1.0	0.0
7eef5398-ee9e-306d-85b8-8f3c458b7872	691	685	0	0	1384	22272	8	20896	0.6686018384131591	0.5021802325581395	1.0	0.0	1.0	0.0
ed0e8084-765c-3a09-b213-7ef23c3827d9	766	618	0	0	1384	22272	0	20888	0.7125581395348837	0.5534682080924855	1.0	0.0	1.0	0.0
18ceff05-d2f0-35ab-9e99-64cdf7193922	688	688	0	0	1384	22272	8	20896	0.6666666666666666	0.5	1.0	0.0	1.0	0.0
1a090a1a-7f26-3372-a8d0-8b090561de8e	690	686	0	0	1384	22272	8	20896	0.6679574056147144	0.501453488372093	1.0	0.0	1.0	0.0
636d2808-a194-3348-9222-5a255c3d9c6f	790	594	0	0	1384	22272	0	20888	0.7267709291628336	0.5708092485549133	1.0	0.0	1.0	0.0
a48a285b-9f1f-3e08-8bed-85f236629500	880	496	0	0	1384	22272	8	20896	0.7801418439716312	0.6395348837209303	1.0	0.0	1.0	0.0
d0c5856d-dab8-366d-a038-f37b62545b4c	755	629	0	0	1384	22272	0	20888	0.7059373539036934	0.5455202312138728	1.0	0.0	1.0	0.0
c765a075-3667-31a5-b135-58676d89eda5	883	485	0	0	1384	22272	16	20904	0.7845402043536206	0.64546783625731	1.0	0.0	1.0	0.0
d301aead-7d1a-3fc0-b57e-3a592c6e3965	876	500	0	0	1384	22272	8	20896	0.7779751332149201	0.6366279069767442	1.0	0.0	1.0	0.0
3d0d3444-a323-3f4d-9d0f-587270b598fa	1029	347	0	0	1384	22272	8	20896	0.8557172557172558	0.7478197674418605	1.0	0.0	1.0	0.0
6bfaf63c-6b1f-3d61-b616-72860995aa7d	976	392	0	0	1384	22272	16	20904	0.832764505119454	0.7134502923976608	1.0	0.0	1.0	0.0
dd9512ce-5cc2-3428-b528-84e8b11ec7f0	716	652	0	0	1384	22272	16	20904	0.6871401151631478	0.5233918128654971	1.0	0.0	1.0	0.0
26f3f41d-cca2-3f24-9746-39ad87834346	743	641	0	0	1384	22272	0	20888	0.6986365773389751	0.536849710982659	1.0	0.0	1.0	0.0
377c2fe6-1c31-39fb-9dfc-61a57cfedbdb	767	617	0	0	1384	22272	0	20888	0.7131566713156671	0.5541907514450867	1.0	0.0	1.0	0.0
506542a9-a771-3f8d-92de-a3e0a5ede62b	883	493	0	0	1384	22272	8	20896	0.7817618415227977	0.6417151162790697	1.0	0.0	1.0	0.0
310e4522-b4a4-3fbc-a826-f441df387850	743	641	0	0	1384	22272	0	20888	0.6986365773389751	0.536849710982659	1.0	0.0	1.0	0.0
e8a1a759-76c7-32ed-abb6-c4319223afe0	738	646	0	0	1384	22272	0	20888	0.6955702167766258	0.5332369942196532	1.0	0.0	1.0	0.0
88f91f45-39ee-3a5b-92a3-97d05715f61f	677	699	0	0	1384	22272	8	20896	0.6595226497808085	0.49200581395348836	1.0	0.0	1.0	0.0
2c520470-50cb-3b51-9df4-14d4824e059f	717	667	0	0	1384	22272	0	20888	0.6825321275583056	0.5180635838150289	1.0	0.0	1.0	0.0
c54495a7-b463-3326-9d07-d98415674c79	1006	362	0	0	1384	22272	16	20904	0.8475147430497052	0.7353801169590644	1.0	0.0	1.0	0.0
628d66e7-8ab7-3af0-9ab2-607e475cf5ed	900	476	0	0	1384	22272	8	20896	0.7908611599297013	0.6540697674418605	1.0	0.0	1.0	0.0
c69109bc-1bf7-3496-9bcc-bc67ce0a9720	819	565	0	0	1384	22272	0	20888	0.743531547889242	0.5917630057803468	1.0	0.0	1.0	0.0
7984da2a-d2b6-38d4-8891-7623f23f97a3	665	719	0	0	1384	22272	0	20888	0.6490971205466081	0.4804913294797688	1.0	0.0	1.0	0.0
359e2426-3721-3175-83bb-db81dc9af20f	678	698	0	0	1384	22272	8	20896	0.6601752677702045	0.49273255813953487	1.0	0.0	1.0	0.0
b77280ad-cd0c-391f-971d-e86f65cf7472	673	703	0	0	1384	22272	8	20896	0.6569058077110785	0.4890988372093023	1.0	0.0	1.0	0.0
6ea7dcd1-0bf9-3ff7-82ec-fd2cfa7986fc	721	655	0	0	1384	22272	8	20896	0.687649022412971	0.5239825581395349	1.0	0.0	1.0	0.0
735e5076-0a30-34be-937b-34d41351ec2e	460	916	0	0	1384	22264	8	20888	0.5010893246187363	0.33430232558139533	1.0	0.0	1.0	0.0
87c17710-dfb6-3004-9353-c507140b05ee	880	496	0	0	1384	22272	8	20896	0.7801418439716312	0.6395348837209303	1.0	0.0	1.0	0.0
36f4d15c-0086-3085-a01c-a0e6e3ef9779	660	724	0	0	1384	22264	0	20880	0.6457925636007827	0.476878612716763	1.0	0.0	1.0	0.0
5d53b66f-be23-3107-bef9-c37cb4ff11c5	795	589	0	0	1384	22272	0	20888	0.7296925195043599	0.5744219653179191	1.0	0.0	1.0	0.0
ade3ee50-b207-3421-8d93-7c625da44f1d	762	622	0	0	1384	22272	0	20888	0.7101584342963653	0.5505780346820809	1.0	0.0	1.0	0.0
5d594665-c996-303b-a4cb-adfdb0913254	750	634	0	0	1384	22272	0	20888	0.7029053420805998	0.541907514450867	1.0	0.0	1.0	0.0
99fa6adf-1c14-36e2-96e3-9a0de4d83435	827	557	0	0	1384	22272	0	20888	0.7480777928539122	0.5975433526011561	1.0	0.0	1.0	0.0
57da5c15-0382-32e6-b432-e1e377739c59	836	548	0	0	1384	22272	0	20888	0.753153153153153	0.6040462427745664	1.0	0.0	1.0	0.0
b845db80-a96a-3729-8881-593df398c7b5	687	697	0	0	1384	22272	0	20888	0.6634476098503138	0.4963872832369942	1.0	0.0	1.0	0.0
03e3e8d6-0662-3ac0-8d72-3c83f9884849	716	668	0	0	1384	22272	0	20888	0.681904761904762	0.5173410404624278	1.0	0.0	1.0	0.0
ce07349b-fde4-31ae-858b-30070663f59b	689	695	0	0	1384	22272	0	20888	0.6647370959961408	0.49783236994219654	1.0	0.0	1.0	0.0
144b954e-4b62-33ea-afa5-55b0581f524c	689	687	0	0	1384	22272	8	20896	0.6673123486682808	0.5007267441860465	1.0	0.0	1.0	0.0
d58818f2-7dca-3dab-ba92-1f202ef71090	694	690	0	0	1384	22264	0	20880	0.6679499518768046	0.5014450867052023	1.0	0.0	1.0	0.0
2af8ccb5-7854-3183-91f1-f58de80a3825	730	654	0	0	1384	22272	0	20888	0.6906338694418165	0.5274566473988439	1.0	0.0	1.0	0.0
844a73a2-6e51-358b-b5ad-44786d8ac135	716	668	0	0	1384	22272	0	20888	0.681904761904762	0.5173410404624278	1.0	0.0	1.0	0.0
fdbd9685-b76c-36c6-9a0c-949851d1db03	771	613	0	0	1384	22272	0	20888	0.7155452436194896	0.5570809248554913	1.0	0.0	1.0	0.0
58eb181c-8929-3eaa-9c0a-38dde9c1a833	693	683	0	0	1384	22272	8	20896	0.6698888351860801	0.5036337209302325	1.0	0.0	1.0	0.0
c37a9ba2-f8e9-380c-9664-f11ee1710916	718	666	0	0	1384	22272	0	20888	0.6831588962892483	0.5187861271676301	1.0	0.0	1.0	0.0
0248f7d9-4e81-3402-bbe8-5a347d2318e7	687	689	0	0	1384	22272	8	20896	0.666020358700921	0.4992732558139535	1.0	0.0	1.0	0.0
cb1e3b2c-4774-3f0f-8a08-0f7646a00c83	952	432	0	0	1384	22272	0	20888	0.815068493150685	0.6878612716763006	1.0	0.0	1.0	0.0
d09644ee-90b6-3a62-843f-38904cfe329c	691	685	0	0	1384	22272	8	20896	0.6686018384131591	0.5021802325581395	1.0	0.0	1.0	0.0
4441c4ab-d76a-3a6a-aaac-1558733b7c9c	748	636	0	0	1384	22272	0	20888	0.701688555347092	0.5404624277456648	1.0	0.0	1.0	0.0
a9eae9c9-8cbd-33b6-856d-6fde7056ff88	738	646	0	0	1384	22272	0	20888	0.6955702167766258	0.5332369942196532	1.0	0.0	1.0	0.0
bc784d5e-ef8a-3461-a611-c60614fb3d07	880	496	0	0	1384	22272	8	20896	0.7801418439716312	0.6395348837209303	1.0	0.0	1.0	0.0
4df84d64-9e1c-3a1a-81c7-1e123cb170ca	877	499	0	0	1384	22272	8	20896	0.7785175321793165	0.6373546511627907	1.0	0.0	1.0	0.0
a31bbbb7-7422-3ec8-837f-dee0ee8ef5b3	691	685	0	0	1384	22272	8	20896	0.6686018384131591	0.5021802325581395	1.0	0.0	1.0	0.0
dae9f1b6-94f6-3f9d-a69c-5f5b5d4f7215	790	594	0	0	1384	22272	0	20888	0.7267709291628336	0.5708092485549133	1.0	0.0	1.0	0.0
1a8e238a-71a5-3807-a8fa-2b5de7488dd0	762	622	0	0	1384	22272	0	20888	0.7101584342963653	0.5505780346820809	1.0	0.0	1.0	0.0
27af69e9-00b2-3090-b549-e9d08c8b0936	761	623	0	0	1384	22272	0	20888	0.7095571095571095	0.5498554913294798	1.0	0.0	1.0	0.0
d8ceeeb4-e136-3ab5-b89d-9ecf6dea0aec	875	501	0	0	1384	22272	8	20896	0.7774322523322967	0.6359011627906976	1.0	0.0	1.0	0.0
5670288f-d7d0-332e-8cf1-c86fb4169dd8	879	497	0	0	1384	22272	8	20896	0.77960088691796	0.6388081395348837	1.0	0.0	1.0	0.0
858778db-a604-3775-9021-0f8cce17c910	757	627	0	0	1384	22272	0	20888	0.7071461933675851	0.5469653179190751	1.0	0.0	1.0	0.0
0ecec10c-10bd-3e1f-95f3-45fe9a08a0c4	879	497	0	0	1384	22272	8	20896	0.77960088691796	0.6388081395348837	1.0	0.0	1.0	0.0
532a553e-3812-3221-91cd-f2501a266204	1010	358	0	0	1384	22272	16	20904	0.849453322119428	0.7383040935672515	1.0	0.0	1.0	0.0
e81bdfb3-1c33-3083-b360-dc20eb7a5a46	975	393	0	0	1384	22272	16	20904	0.8322663252240717	0.7127192982456141	1.0	0.0	1.0	0.0
f89f4347-31a8-3d48-bfe5-9862c822e949	1028	348	0	0	1384	22272	8	20896	0.8552412645590682	0.747093023255814	1.0	0.0	1.0	0.0
3e9f1bbe-8ddb-3b78-8954-88e00fa5a956	899	477	0	0	1384	22272	8	20896	0.7903296703296703	0.653343023255814	1.0	0.0	1.0	0.0
dcee4e18-5e42-3290-9901-83eeacd61ead	766	618	0	0	1384	22272	0	20888	0.7125581395348837	0.5534682080924855	1.0	0.0	1.0	0.0
bc76061e-1d26-3bbc-8599-050b97ba3143	794	590	0	0	1384	22272	0	20888	0.72910927456382	0.5736994219653179	1.0	0.0	1.0	0.0
5f0814af-f154-3fec-9b2a-bb3f357fd137	802	582	0	0	1384	22272	0	20888	0.7337602927721866	0.5794797687861272	1.0	0.0	1.0	0.0
8c254f68-0cc9-3975-accd-f6f658ad043b	832	552	0	0	1384	22272	0	20888	0.7509025270758123	0.6011560693641619	1.0	0.0	1.0	0.0
88f20973-e17f-382f-bd9b-eb8c20505d10	717	659	0	0	1384	22272	8	20896	0.6851409460105111	0.5210755813953488	1.0	0.0	1.0	0.0
577153c6-1b48-3c33-8e2c-a474cdc80d8f	740	644	0	0	1384	22272	0	20888	0.696798493408663	0.5346820809248555	1.0	0.0	1.0	0.0
22947a19-7783-3ec2-b94b-967045ac8228	816	568	0	0	1384	22272	0	20888	0.7418181818181818	0.5895953757225434	1.0	0.0	1.0	0.0
71b88f4c-db05-357e-b77d-45a2d16b675b	690	686	0	0	1384	22272	8	20896	0.6679574056147144	0.501453488372093	1.0	0.0	1.0	0.0
fde0f320-9ee4-3734-9fc0-ca432cdc490c	717	667	0	0	1384	22272	0	20888	0.6825321275583056	0.5180635838150289	1.0	0.0	1.0	0.0
09e6f7d6-c796-34e2-ae6f-93646d1c089d	696	688	0	0	1384	22264	0	20880	0.6692307692307693	0.5028901734104047	1.0	0.0	1.0	0.0
6cf57b59-a9c0-3461-8a89-36da0f772936	688	688	0	0	1384	22272	8	20896	0.6666666666666666	0.5	1.0	0.0	1.0	0.0
4fcc068b-6438-3e53-8525-88b765a1b704	715	669	0	0	1384	22272	0	20888	0.6812767984754645	0.5166184971098265	1.0	0.0	1.0	0.0
8841ce69-ccac-361c-9492-b0cf9e9b1068	675	701	0	0	1384	22272	8	20896	0.6582155046318869	0.49055232558139533	1.0	0.0	1.0	0.0
6a7eef43-a054-345c-b3d7-21087e3747fa	724	660	0	0	1384	22272	0	20888	0.6869070208728653	0.523121387283237	1.0	0.0	1.0	0.0
591f0f75-8f10-3c30-b2e6-b0c366674591	712	664	0	0	1384	22272	8	20896	0.6819923371647509	0.5174418604651163	1.0	0.0	1.0	0.0
66470b03-2fe7-3873-9a07-d87c15556caa	687	689	0	0	1384	22272	8	20896	0.666020358700921	0.4992732558139535	1.0	0.0	1.0	0.0
2024e7f8-aa8b-3539-8689-d96810b3998c	716	668	0	0	1384	22272	0	20888	0.681904761904762	0.5173410404624278	1.0	0.0	1.0	0.0
3b9568b3-360e-30fe-9e35-762f7974b543	826	558	0	0	1384	22272	0	20888	0.7475113122171946	0.596820809248555	1.0	0.0	1.0	0.0
c78647f5-45b6-30c0-b446-4dee4e47b6e6	674	710	0	0	1384	22272	0	20888	0.6550048590864918	0.4869942196531792	1.0	0.0	1.0	0.0
264987b2-7433-3455-8f2c-fee38dfa5bfd	689	687	0	0	1384	22272	8	20896	0.6673123486682808	0.5007267441860465	1.0	0.0	1.0	0.0
75883b14-1979-3d0c-b9e5-898e25e15585	663	721	0	0	1384	22272	0	20888	0.6477772349780165	0.4790462427745665	1.0	0.0	1.0	0.0
7648305c-469a-3658-9d3d-9b15ff3839e8	693	691	0	0	1384	22272	0	20888	0.6673086181993259	0.5007225433526011	1.0	0.0	1.0	0.0
5bc3f52d-9376-3b8d-a29a-1c58e4389893	672	704	0	0	1384	22272	8	20896	0.65625	0.4883720930232558	1.0	0.0	1.0	0.0
8ed3bef5-f201-33e7-aa21-8cce6f5e2352	685	699	0	0	1384	22272	0	20888	0.6621556307394877	0.4949421965317919	1.0	0.0	1.0	0.0
d1d6f774-ed1a-3b8b-8807-28776b7d0e9e	772	612	0	0	1384	22272	0	20888	0.7161410018552875	0.5578034682080925	1.0	0.0	1.0	0.0
dc1d16a7-8674-3f2e-8f22-7fe5a34f15c3	715	669	0	0	1384	22272	0	20888	0.6812767984754645	0.5166184971098265	1.0	0.0	1.0	0.0
c1a1caff-78df-3ab4-9d59-0e4a0818e0a0	729	655	0	0	1384	22272	0	20888	0.6900141978230004	0.5267341040462428	1.0	0.0	1.0	0.0
ce7edf98-cc69-3668-8119-69e7623ef480	763	621	0	0	1384	22272	0	20888	0.7107591988821611	0.5513005780346821	1.0	0.0	1.0	0.0
14b5fb4f-2203-337c-87ce-e3eaa1103b64	790	594	0	0	1384	22272	0	20888	0.7267709291628336	0.5708092485549133	1.0	0.0	1.0	0.0
6788f295-517f-3ea1-b1ac-05a8b23766e5	460	916	0	0	1384	22264	8	20888	0.5010893246187363	0.33430232558139533	1.0	0.0	1.0	0.0
7c68a80c-5680-360a-8d28-e5bdd67026c2	880	496	0	0	1384	22272	8	20896	0.7801418439716312	0.6395348837209303	1.0	0.0	1.0	0.0
162a76e2-6e9b-3a4b-b36d-29b8dacbcaeb	976	392	0	0	1384	22272	16	20904	0.832764505119454	0.7134502923976608	1.0	0.0	1.0	0.0
6e5fe46b-bfb4-3666-9976-f042ecde96ab	876	500	0	0	1384	22272	8	20896	0.7779751332149201	0.6366279069767442	1.0	0.0	1.0	0.0
bd0219c1-4106-3931-826a-8e3d59f57297	900	476	0	0	1384	22272	8	20896	0.7908611599297013	0.6540697674418605	1.0	0.0	1.0	0.0
bb06771d-167a-3c42-b716-96dc169943da	1028	348	0	0	1384	22272	8	20896	0.8552412645590682	0.747093023255814	1.0	0.0	1.0	0.0
1ac8ef66-9d3f-3e93-8cd8-3369111b884c	880	496	0	0	1384	22272	8	20896	0.7801418439716312	0.6395348837209303	1.0	0.0	1.0	0.0
87415906-61aa-3d64-8bd5-026c2e48db02	878	498	0	0	1384	22272	8	20896	0.7790594498669032	0.6380813953488372	1.0	0.0	1.0	0.0
fbe96d2d-601c-393d-b420-73590df0f13c	877	499	0	0	1384	22272	8	20896	0.7785175321793165	0.6373546511627907	1.0	0.0	1.0	0.0
77df2709-5228-366a-8d8e-4e030a77587b	749	635	0	0	1384	22272	0	20888	0.7022972339428035	0.5411849710982659	1.0	0.0	1.0	0.0
adf2a98d-6975-37bd-ab8e-b4b0abbdf6d8	660	724	0	0	1384	22264	0	20880	0.6457925636007827	0.476878612716763	1.0	0.0	1.0	0.0
c858c2f0-99db-3592-a333-e67b3b0327b0	743	641	0	0	1384	22272	0	20888	0.6986365773389751	0.536849710982659	1.0	0.0	1.0	0.0
1859db51-cf12-3c87-b56e-3d9b0aca952e	881	495	0	0	1384	22272	8	20896	0.7806823216659281	0.6402616279069767	1.0	0.0	1.0	0.0
2b761728-f17e-3190-be3b-6700d5fce97c	758	626	0	0	1384	22272	0	20888	0.707749766573296	0.5476878612716763	1.0	0.0	1.0	0.0
2ba396c8-56e3-32af-844a-3529e155b97d	739	645	0	0	1384	22272	0	20888	0.6961846443711729	0.5339595375722543	1.0	0.0	1.0	0.0
f8a8aa05-f9a5-314a-9181-44eaea418a8e	1010	358	0	0	1384	22272	16	20904	0.849453322119428	0.7383040935672515	1.0	0.0	1.0	0.0
9de7f4c2-62b5-3ca7-b6a9-f4e3f388f11b	762	622	0	0	1384	22272	0	20888	0.7101584342963653	0.5505780346820809	1.0	0.0	1.0	0.0
dd9fb199-4fa6-3324-88ad-c69e168f42ee	664	720	0	0	1384	22272	0	20888	0.6484375	0.4797687861271676	1.0	0.0	1.0	0.0
1933c258-9897-34e6-8043-f6f333b219ca	673	703	0	0	1384	22272	8	20896	0.6569058077110785	0.4890988372093023	1.0	0.0	1.0	0.0
77b4a8ff-e71c-3aed-a8a6-a3dd3ce4b7cf	741	643	0	0	1384	22272	0	20888	0.6974117647058823	0.5354046242774566	1.0	0.0	1.0	0.0
f5879309-18da-3beb-bd11-f186bcc9a937	676	700	0	0	1384	22272	8	20896	0.6588693957115009	0.49127906976744184	1.0	0.0	1.0	0.0
14faecd9-705a-39f6-be22-f69bcab300ef	682	694	0	0	1384	22272	8	20896	0.662779397473275	0.4956395348837209	1.0	0.0	1.0	0.0
5d2f199c-6c1c-35b7-833c-dfc88bc67b7b	713	663	0	0	1384	22272	8	20896	0.6826232647199617	0.5181686046511628	1.0	0.0	1.0	0.0
bcd928d9-8dd1-3033-8561-026d70d62c64	795	589	0	0	1384	22272	0	20888	0.7296925195043599	0.5744219653179191	1.0	0.0	1.0	0.0
31eeb41a-912e-3a82-88ed-48c797f0e17d	832	552	0	0	1384	22272	0	20888	0.7509025270758123	0.6011560693641619	1.0	0.0	1.0	0.0
77eef98e-0ed5-369b-bce6-7225e33e6ba7	826	558	0	0	1384	22272	0	20888	0.7475113122171946	0.596820809248555	1.0	0.0	1.0	0.0
71927d14-70c9-3d2d-aca2-4d818123bd82	818	566	0	0	1384	22272	0	20888	0.742960944595822	0.5910404624277457	1.0	0.0	1.0	0.0
dc068c6d-1e16-3f71-a5a1-743425961a6d	719	657	0	0	1384	22272	8	20896	0.6863961813842482	0.5225290697674418	1.0	0.0	1.0	0.0
458b3a29-60f7-3f06-a32d-f7f583265f4b	767	617	0	0	1384	22272	0	20888	0.7131566713156671	0.5541907514450867	1.0	0.0	1.0	0.0
f5218cd8-ff2f-3fb6-ba9f-106fc991e472	718	666	0	0	1384	22272	0	20888	0.6831588962892483	0.5187861271676301	1.0	0.0	1.0	0.0
4d7597b0-5f5b-3c09-9b96-3a06a7409e89	764	620	0	0	1384	22272	0	20888	0.7113594040968343	0.5520231213872833	1.0	0.0	1.0	0.0
618ca95e-9f36-32a1-bf25-282b596bdd4d	688	688	0	0	1384	22272	8	20896	0.6666666666666666	0.5	1.0	0.0	1.0	0.0
eaa14ed0-5fb0-35ee-ad7b-490f1c603b0b	747	637	0	0	1384	22272	0	20888	0.70107930549038	0.5397398843930635	1.0	0.0	1.0	0.0
22f81b27-fd02-3801-bc43-2989c843be3c	694	690	0	0	1384	22272	0	20888	0.6679499518768046	0.5014450867052023	1.0	0.0	1.0	0.0
35477324-1560-311f-bab3-082afe6dbb3f	686	698	0	0	1384	22272	0	20888	0.6628019323671498	0.4956647398843931	1.0	0.0	1.0	0.0
eb951464-1337-3d9c-bb86-cedcde9a8982	730	654	0	0	1384	22272	0	20888	0.6906338694418165	0.5274566473988439	1.0	0.0	1.0	0.0
3103ffab-03d4-3bff-a31a-6b3042af40e6	685	691	0	0	1384	22272	8	20896	0.6647258612324114	0.49781976744186046	1.0	0.0	1.0	0.0
a25bfc2c-5528-33c5-89bd-02672326c5f4	694	690	0	0	1384	22264	0	20880	0.6679499518768046	0.5014450867052023	1.0	0.0	1.0	0.0
97577e8b-d87f-3f4f-b9b8-26e3bc5ae7de	717	667	0	0	1384	22272	0	20888	0.6825321275583056	0.5180635838150289	1.0	0.0	1.0	0.0
f14f639d-9ff3-31ad-a13d-8981fddb043e	603	781	0	0	1384	22272	0	20888	0.60694514343231	0.4356936416184971	1.0	0.0	1.0	0.0
2512f124-2d57-3cd0-8176-8c46e3ac18b3	716	668	0	0	1384	22272	0	20888	0.681904761904762	0.5173410404624278	1.0	0.0	1.0	0.0
3e75b4bf-b902-3a8c-9d3b-35bbfbecd7a4	772	612	0	0	1384	22272	0	20888	0.7161410018552875	0.5578034682080925	1.0	0.0	1.0	0.0
07949c04-a5f8-3ba3-a0fe-d88d03fe1a77	691	685	0	0	1384	22272	8	20896	0.6686018384131591	0.5021802325581395	1.0	0.0	1.0	0.0
d239ea20-38ff-3f5b-b3cd-7ceef8683c39	691	685	0	0	1384	22272	8	20896	0.6686018384131591	0.5021802325581395	1.0	0.0	1.0	0.0
bbeab3f6-e7e1-3d42-b7dc-2b27512aba1f	790	594	0	0	1384	22272	0	20888	0.7267709291628336	0.5708092485549133	1.0	0.0	1.0	0.0
2804358d-e9c7-3b4b-906d-f80c66789178	757	627	0	0	1384	22272	0	20888	0.7071461933675851	0.5469653179190751	1.0	0.0	1.0	0.0
01252bc7-9925-3820-a9ad-40090bcd89d4	730	646	0	0	1384	22272	8	20896	0.6932573599240266	0.5305232558139535	1.0	0.0	1.0	0.0
0ba5f5f2-1a83-3abc-aba6-f94cfddb8bdf	462	914	0	0	1384	22264	8	20888	0.5027203482045701	0.33575581395348836	1.0	0.0	1.0	0.0
9eaf0afe-a5d8-3ec2-94a8-761498e35399	720	648	0	0	1384	22272	16	20904	0.6896551724137931	0.5263157894736842	1.0	0.0	1.0	0.0
58c9b7ee-83db-3bd9-886f-bd7b5340108c	874	502	0	0	1384	22272	8	20896	0.776888888888889	0.6351744186046512	1.0	0.0	1.0	0.0
a74bde4d-cda0-3f3c-b3c7-f501ff7b8597	743	633	0	0	1384	22272	8	20896	0.7012741859367626	0.5399709302325582	1.0	0.0	1.0	0.0
4326de3e-6f8b-3ab9-8b04-5e1bacb82a0f	847	537	0	0	1384	22272	0	20888	0.759300761990139	0.6119942196531792	1.0	0.0	1.0	0.0
34a646f6-5647-3eff-ba3f-d2e5f021e01c	874	502	0	0	1384	22272	8	20896	0.776888888888889	0.6351744186046512	1.0	0.0	1.0	0.0
e773afe9-087b-3bb9-b6de-84f455ab2417	877	499	0	0	1384	22272	8	20896	0.7785175321793165	0.6373546511627907	1.0	0.0	1.0	0.0
ff8ffb77-5adc-315f-ba2e-a0d7eafc5e7e	858	526	0	0	1384	22272	0	20888	0.7653880463871544	0.619942196531792	1.0	0.0	1.0	0.0
050e84c2-cfab-3cd9-9a0e-fd2fb41890f5	891	485	0	0	1384	22272	8	20896	0.7860608734009704	0.6475290697674418	1.0	0.0	1.0	0.0
817abc7c-c0c9-3504-93a2-c72f636b73cd	1013	363	0	0	1384	22272	8	20896	0.8480535789033068	0.7361918604651163	1.0	0.0	1.0	0.0
9fcbd916-6ada-3b89-97e2-52e7c0f0ee30	870	506	0	0	1384	22272	8	20896	0.7747105966162066	0.6322674418604651	1.0	0.0	1.0	0.0
838df7e1-fcfe-36f3-a9a7-b2541410889f	1051	333	0	0	1384	22272	0	20888	0.8632443531827516	0.759393063583815	1.0	0.0	1.0	0.0
462de502-0b93-340e-8b41-589f700ac26f	1068	308	0	0	1384	22272	8	20896	0.8739770867430442	0.7761627906976745	1.0	0.0	1.0	0.0
6e570a25-d0eb-34f6-bc21-d87938a622a4	741	643	0	0	1384	22272	0	20888	0.6974117647058823	0.5354046242774566	1.0	0.0	1.0	0.0
191d3517-7cfb-342f-96b9-aa4915ee0fde	662	722	0	0	1384	22264	0	20880	0.6471163245356795	0.47832369942196534	1.0	0.0	1.0	0.0
d237d0a2-65cd-3b71-886a-8683505dfe2d	749	635	0	0	1384	22272	0	20888	0.7022972339428035	0.5411849710982659	1.0	0.0	1.0	0.0
69cdef81-2726-3f75-aacd-45355dbffdec	597	787	0	0	1384	22272	0	20888	0.6027258960121151	0.4313583815028902	1.0	0.0	1.0	0.0
6e961e83-eb29-3a46-88f1-9e33715afcb2	598	770	0	0	1384	22272	16	20904	0.6083418107833164	0.4371345029239766	1.0	0.0	1.0	0.0
c79cd3ac-cc3c-32a6-a976-87c7b1737062	618	758	0	0	1384	22272	8	20896	0.6198595787362087	0.4491279069767442	1.0	0.0	1.0	0.0
3ad135b8-5f3d-3887-9ce4-ef9e8c694ec6	649	727	0	0	1384	22272	8	20896	0.6409876543209877	0.47165697674418605	1.0	0.0	1.0	0.0
efd821b7-18df-33fc-85f2-bab17d4868e1	667	709	0	0	1384	22272	8	20896	0.6529613313754283	0.48473837209302323	1.0	0.0	1.0	0.0
254f68d7-40de-3cfc-82d9-10c78420804d	601	775	0	0	1384	22272	8	20896	0.6079919069296915	0.4367732558139535	1.0	0.0	1.0	0.0
180a5b65-2d26-3e26-91da-53823e91b46b	765	619	0	0	1384	22272	0	20888	0.7119590507212658	0.5527456647398844	1.0	0.0	1.0	0.0
49e800d1-3c15-3592-ad2a-0639cdf854dd	635	741	0	0	1384	22272	8	20896	0.6315266036797613	0.46148255813953487	1.0	0.0	1.0	0.0
1efcf3a0-c268-37e7-98cc-7da7587a8e9b	788	596	0	0	1384	22272	0	20888	0.725598526703499	0.569364161849711	1.0	0.0	1.0	0.0
9f15e418-86f8-3bfe-bae5-daff30dfdb3f	809	575	0	0	1384	22272	0	20888	0.7378020975832194	0.5845375722543352	1.0	0.0	1.0	0.0
bb9bdca2-df31-3231-91f9-42fae6172ca7	806	578	0	0	1384	22272	0	20888	0.7360730593607306	0.5823699421965318	1.0	0.0	1.0	0.0
31e74e4a-f7c3-3d4a-8000-c85e47277452	783	601	0	0	1384	22272	0	20888	0.7226580526072911	0.5657514450867052	1.0	0.0	1.0	0.0
ddb11770-8b1f-3c88-b308-f9682e18c688	623	753	0	0	1384	22272	8	20896	0.6233116558279139	0.45276162790697677	1.0	0.0	1.0	0.0
75a06818-2f7e-3c6b-83bb-28dce2941473	696	688	0	0	1384	22264	0	20880	0.6692307692307693	0.5028901734104047	1.0	0.0	1.0	0.0
724361b6-bed2-3ba6-aaef-9c2c5ce28512	716	668	0	0	1384	22272	0	20888	0.681904761904762	0.5173410404624278	1.0	0.0	1.0	0.0
0edb0f7b-1db5-313f-9e6c-361984e72747	716	668	0	0	1384	22272	0	20888	0.681904761904762	0.5173410404624278	1.0	0.0	1.0	0.0
246e5d4c-950d-3451-a042-c35547bdd4f3	675	709	0	0	1384	22272	0	20888	0.6556580864497329	0.4877167630057804	1.0	0.0	1.0	0.0
9522389f-57e8-37c1-9018-3ce1d30494ea	600	768	0	0	1384	22272	16	20904	0.6097560975609756	0.43859649122807015	1.0	0.0	1.0	0.0
b53b2af7-c873-3758-9892-bad0879ac635	587	789	0	0	1384	22272	8	20896	0.5980641874681609	0.4265988372093023	1.0	0.0	1.0	0.0
bd7dd3c9-15b9-38e8-bf31-ad975379a977	750	634	0	0	1384	22272	0	20888	0.7029053420805998	0.541907514450867	1.0	0.0	1.0	0.0
5d947790-36ee-3913-a429-1045a956d6ed	730	654	0	0	1384	22272	0	20888	0.6906338694418165	0.5274566473988439	1.0	0.0	1.0	0.0
d94f5d49-e903-37ad-8d86-dba2754ad48d	725	659	0	0	1384	22272	0	20888	0.687529634898056	0.5238439306358381	1.0	0.0	1.0	0.0
413de30c-40e8-392e-a818-37e58717edd7	630	746	0	0	1384	22272	8	20896	0.6281156530408774	0.4578488372093023	1.0	0.0	1.0	0.0
e4903216-33bb-3b31-8dfc-4e56134623fd	753	631	0	0	1384	22272	0	20888	0.7047262517547964	0.5440751445086706	1.0	0.0	1.0	0.0
c94e5fcb-33cd-3d49-9eb3-293304fd054f	610	766	0	0	1384	22272	8	20896	0.6143001007049346	0.4433139534883721	1.0	0.0	1.0	0.0
c0c7b495-ea06-3325-8e4d-470c6c1c4e18	739	645	0	0	1384	22272	0	20888	0.6961846443711729	0.5339595375722543	1.0	0.0	1.0	0.0
6b127a44-59b7-3d53-a07d-7a02d10e0473	598	778	0	0	1384	22272	8	20896	0.6058763931104356	0.43459302325581395	1.0	0.0	1.0	0.0
96b7eec4-49d3-38b2-8a38-be5dcc315ce9	731	645	0	0	1384	22272	8	20896	0.6938775510204082	0.53125	1.0	0.0	1.0	0.0
f49da270-f728-307d-a70b-399b0ddef59e	460	916	0	0	1384	22264	8	20888	0.5010893246187363	0.33430232558139533	1.0	0.0	1.0	0.0
c7aa2b93-9998-3144-994d-de7621d95aa8	758	626	0	0	1384	22272	0	20888	0.707749766573296	0.5476878612716763	1.0	0.0	1.0	0.0
6d884c5c-13c2-3e93-8040-5be31d998876	875	501	0	0	1384	22272	8	20896	0.7774322523322967	0.6359011627906976	1.0	0.0	1.0	0.0
358331ab-cd77-3d74-a66d-d1810590ed20	859	525	0	0	1384	22272	0	20888	0.7659384752563532	0.6206647398843931	1.0	0.0	1.0	0.0
9d2cf420-ea31-30d5-a4af-8dca248231fc	746	630	0	0	1384	22272	8	20896	0.7031102733270499	0.5421511627906976	1.0	0.0	1.0	0.0
6c99abfc-5bab-37c0-a777-0eee53859c2f	722	646	0	0	1384	22272	16	20904	0.6909090909090909	0.5277777777777778	1.0	0.0	1.0	0.0
6467fe9c-c58d-3561-8a9d-a89ed693412e	953	423	0	0	1384	22272	8	20896	0.8183769858308286	0.6925872093023255	1.0	0.0	1.0	0.0
9bc7ceb0-3854-37f9-b8bb-112601ecc7e2	839	537	0	0	1384	22272	8	20896	0.7575620767494358	0.6097383720930233	1.0	0.0	1.0	0.0
b4c993ab-f7e9-3c41-af2f-aee5a8378d9b	871	505	0	0	1384	22272	8	20896	0.7752558967512239	0.6329941860465116	1.0	0.0	1.0	0.0
0749b001-412e-365d-83ce-d4a1c397f927	855	521	0	0	1384	22272	8	20896	0.7664724338861498	0.6213662790697675	1.0	0.0	1.0	0.0
4f9bae70-cce6-3de6-a769-5fe5aed6e3ff	874	502	0	0	1384	22272	8	20896	0.776888888888889	0.6351744186046512	1.0	0.0	1.0	0.0
445ab7d0-9d44-36e1-a9da-792d6155ff57	1024	360	0	0	1384	22272	0	20888	0.8504983388704318	0.7398843930635838	1.0	0.0	1.0	0.0
423ba993-18d1-36d2-bc61-777cc0ba94ee	1068	316	0	0	1384	22272	0	20888	0.8711256117455138	0.7716763005780347	1.0	0.0	1.0	0.0
bdf3bc82-9866-33c9-acf1-de3345da8fb5	878	498	0	0	1384	22272	8	20896	0.7790594498669032	0.6380813953488372	1.0	0.0	1.0	0.0
01fcd63c-c2ba-3ed3-9c15-b55c9e002576	892	484	0	0	1384	22272	8	20896	0.7865961199294533	0.6482558139534884	1.0	0.0	1.0	0.0
044c8adc-1707-387a-9d5a-f7b102b06140	1050	326	0	0	1384	22272	8	20896	0.8656224237427864	0.7630813953488372	1.0	0.0	1.0	0.0
d60f6fa6-5be0-3afc-8902-552a84906bc7	1067	301	0	0	1384	22272	16	20904	0.8763860369609856	0.7799707602339181	1.0	0.0	1.0	0.0
cac40e63-6922-3639-9028-ebcf97b89c3f	1014	362	0	0	1384	22272	8	20896	0.8485355648535565	0.7369186046511628	1.0	0.0	1.0	0.0
8268c7c6-a14b-35f8-a158-66a016c25039	664	720	0	0	1384	22272	0	20888	0.6484375	0.4797687861271676	1.0	0.0	1.0	0.0
b5b0498f-7c5f-3db1-976b-b20f29e1e2e2	660	724	0	0	1384	22264	0	20880	0.6457925636007827	0.476878612716763	1.0	0.0	1.0	0.0
edc5a481-17b3-3e5d-a9a7-740538346065	742	642	0	0	1384	22272	0	20888	0.698024459078081	0.5361271676300579	1.0	0.0	1.0	0.0
dae49ec9-9959-37c2-aaad-469a7800a955	618	758	0	0	1384	22272	8	20896	0.6198595787362087	0.4491279069767442	1.0	0.0	1.0	0.0
ab9bf5ad-78af-3406-9074-723541e29e59	750	634	0	0	1384	22272	0	20888	0.7029053420805998	0.541907514450867	1.0	0.0	1.0	0.0
d62cc199-a150-3fd9-82e3-11df3eae7ae0	597	771	0	0	1384	22272	16	20904	0.6076335877862596	0.43640350877192985	1.0	0.0	1.0	0.0
96b2b482-4228-3f27-accb-29da5aef2516	668	708	0	0	1384	22272	8	20896	0.6536203522504892	0.48546511627906974	1.0	0.0	1.0	0.0
c6bda622-9f63-315e-bf7b-9fe263a4d002	600	776	0	0	1384	22272	8	20896	0.6072874493927126	0.436046511627907	1.0	0.0	1.0	0.0
8a8c31e2-9389-3784-a9a7-5ba9933cbe39	766	618	0	0	1384	22272	0	20888	0.7125581395348837	0.5534682080924855	1.0	0.0	1.0	0.0
c5bc1952-937b-3616-8ac8-aa267bfd7cc1	648	728	0	0	1384	22272	8	20896	0.6403162055335969	0.47093023255813954	1.0	0.0	1.0	0.0
757ebd06-abaf-3edf-9b45-f0a2509d60d5	778	598	0	0	1384	22272	8	20896	0.7223769730733519	0.565406976744186	1.0	0.0	1.0	0.0
ebc782b4-c364-30ef-824a-343c21c2a547	634	742	0	0	1384	22272	8	20896	0.6308457711442785	0.46075581395348836	1.0	0.0	1.0	0.0
bcf9dcf0-6ffe-3938-8fc2-f74c070c6616	811	573	0	0	1384	22272	0	20888	0.7389521640091117	0.5859826589595376	1.0	0.0	1.0	0.0
ba8c2031-536e-3c01-a06a-d9f0c17cc14c	806	578	0	0	1384	22272	0	20888	0.7360730593607306	0.5823699421965318	1.0	0.0	1.0	0.0
73179c2a-7bee-38e6-8ff1-3fc0e5d7739b	789	595	0	0	1384	22272	0	20888	0.7261849976990337	0.5700867052023122	1.0	0.0	1.0	0.0
6fdb315e-d925-33e9-834f-aed93ebfc5ef	783	601	0	0	1384	22272	0	20888	0.7226580526072911	0.5657514450867052	1.0	0.0	1.0	0.0
f3abac24-2cb1-35a8-842f-ac8426cf4468	842	518	0	0	1384	22272	24	20912	0.7647593097184378	0.6191176470588236	1.0	0.0	1.0	0.0
0b0ab81a-7f47-385a-98d8-edca0fe772be	839	521	0	0	1384	22272	24	20912	0.7630741246020919	0.6169117647058824	1.0	0.0	1.0	0.0
cd87e506-d68b-31b9-98b4-b41170249a2f	845	531	0	0	1384	22272	8	20896	0.7609185051778479	0.6140988372093024	1.0	0.0	1.0	0.0
c669c3e2-0a12-3aa5-97dd-5c34f271acf8	775	601	0	0	1384	22272	8	20896	0.7205950720595072	0.5632267441860465	1.0	0.0	1.0	0.0
f36e6f5c-2339-396c-b23e-0798bf3479aa	797	579	0	0	1384	22272	8	20896	0.7335480901978831	0.5792151162790697	1.0	0.0	1.0	0.0
a227681e-4588-3808-8ce9-6d7e4b43eb02	694	690	0	0	1384	22264	0	20880	0.6679499518768046	0.5014450867052023	1.0	0.0	1.0	0.0
a9051160-5505-3a8e-bca2-bf0e041a2591	797	571	0	0	1384	22272	16	20904	0.7362586605080831	0.5826023391812866	1.0	0.0	1.0	0.0
46da9782-b92e-38d7-afa3-d1c9e7b4795f	717	667	0	0	1384	22272	0	20888	0.6825321275583056	0.5180635838150289	1.0	0.0	1.0	0.0
d594121b-d6f7-3db0-9a80-1fe3eb57128c	797	571	0	0	1384	22272	16	20904	0.7362586605080831	0.5826023391812866	1.0	0.0	1.0	0.0
8c3561e8-7abe-3e60-bc0c-673cea9edeb6	833	543	0	0	1384	22272	8	20896	0.7541874151199638	0.6053779069767442	1.0	0.0	1.0	0.0
93073834-e71d-3ab1-b024-96e13f00ef07	760	624	0	0	1384	22272	0	20888	0.7089552238805971	0.5491329479768786	1.0	0.0	1.0	0.0
085ff170-7fd1-3567-a22d-78b76aae4eef	773	611	0	0	1384	22272	0	20888	0.7167362076958739	0.5585260115606936	1.0	0.0	1.0	0.0
4a729b8f-c209-39ab-9cfe-c00c8f3b2e56	731	653	0	0	1384	22272	0	20888	0.6912529550827423	0.528179190751445	1.0	0.0	1.0	0.0
a9a8beb6-3a31-38cb-8a5a-55db77ac52a9	599	769	0	0	1384	22272	16	20904	0.6090493136756482	0.4378654970760234	1.0	0.0	1.0	0.0
33ddcd14-3dcf-3db7-ae08-fd49c7bd7e08	759	625	0	0	1384	22272	0	20888	0.7083527764815679	0.5484104046242775	1.0	0.0	1.0	0.0
5116d5d4-1953-3690-8998-fc5340d55063	623	753	0	0	1384	22272	8	20896	0.6233116558279139	0.45276162790697677	1.0	0.0	1.0	0.0
a41753f4-89e2-3574-8c9e-91fee38f2e95	789	587	0	0	1384	22272	8	20896	0.7288683602771362	0.5734011627906976	1.0	0.0	1.0	0.0
1e828c3d-5620-3888-bf8f-d6c330a46ae7	676	708	0	0	1384	22272	0	20888	0.6563106796116506	0.4884393063583815	1.0	0.0	1.0	0.0
817ffba1-3d4c-34fe-9bd8-382c2d9d9228	632	744	0	0	1384	22272	8	20896	0.6294820717131474	0.45930232558139533	1.0	0.0	1.0	0.0
b2494d71-4336-313c-a377-1c7dee993da1	586	790	0	0	1384	22272	8	20896	0.5973496432212029	0.4258720930232558	1.0	0.0	1.0	0.0
34b8eed9-63fb-3e40-b979-6e7eb4f0a295	538	830	0	0	1384	22272	16	20904	0.5645330535152151	0.3932748538011696	1.0	0.0	1.0	0.0
386327ff-6b66-3d5b-a930-d7b03d35b81b	750	634	0	0	1384	22272	0	20888	0.7029053420805998	0.541907514450867	1.0	0.0	1.0	0.0
19a62c0d-44a8-365b-bb4e-2996d74f1485	726	658	0	0	1384	22272	0	20888	0.6881516587677725	0.5245664739884393	1.0	0.0	1.0	0.0
fa038e18-96d3-3e6d-9934-fc06d7c308cc	737	647	0	0	1384	22272	0	20888	0.694955209806695	0.5325144508670521	1.0	0.0	1.0	0.0
d31bd1e5-16a4-31a6-b986-e50fad10e5c9	590	778	0	0	1384	22272	16	20904	0.6026557711950971	0.43128654970760233	1.0	0.0	1.0	0.0
ab8b1cd4-3f75-312c-aa65-ffd4e1fc20d3	800	576	0	0	1384	22272	8	20896	0.7352941176470588	0.5813953488372093	1.0	0.0	1.0	0.0
6d742f80-6221-335c-82c3-14c29e967490	750	634	0	0	1384	22272	0	20888	0.7029053420805998	0.541907514450867	1.0	0.0	1.0	0.0
0e07254b-c1b2-3bc8-a448-ca3a8f764b74	421	947	0	0	1384	22272	16	20904	0.4706539966461711	0.3077485380116959	1.0	0.0	1.0	0.0
e6368e04-f18b-349b-8f19-77796b8dca71	442	926	0	0	1384	22272	16	20904	0.48839779005524864	0.3230994152046784	1.0	0.0	1.0	0.0
22017d74-cd92-3d02-9b29-99da3b77e000	588	764	0	0	1384	22272	32	20920	0.6061855670103093	0.4349112426035503	1.0	0.0	1.0	0.0
f56d34fd-7549-34e4-af68-fbcdbcc8bdff	597	779	0	0	1384	22272	8	20896	0.6051697921946275	0.43386627906976744	1.0	0.0	1.0	0.0
b052c787-49e8-3407-866b-6def310c931e	608	768	0	0	1384	22272	8	20896	0.6129032258064516	0.4418604651162791	1.0	0.0	1.0	0.0
6e0e453f-9476-3f63-80e9-961b8f54aabf	717	667	0	0	1384	22272	0	20888	0.6825321275583056	0.5180635838150289	1.0	0.0	1.0	0.0
8d2ccaa3-b445-3454-8599-7ba442fd3569	501	875	0	0	1384	22272	8	20896	0.5338305807139051	0.3640988372093023	1.0	0.0	1.0	0.0
eca2e01c-aec5-30c8-a49f-1aa50873a93b	716	668	0	0	1384	22272	0	20888	0.681904761904762	0.5173410404624278	1.0	0.0	1.0	0.0
b2d11371-c1c7-3816-870a-f28b34907e0d	544	808	0	0	1384	22272	32	20920	0.5738396624472574	0.40236686390532544	1.0	0.0	1.0	0.0
932b1224-c69d-3683-a16a-75e3f530c984	599	769	0	0	1384	22272	16	20904	0.6090493136756482	0.4378654970760234	1.0	0.0	1.0	0.0
e3abeb39-2659-386f-92d0-9256579e47b1	459	909	0	0	1384	22272	16	20904	0.5024630541871921	0.3355263157894737	1.0	0.0	1.0	0.0
a5c7e1ae-02f2-3050-a339-cd6f11762142	535	833	0	0	1384	22272	16	20904	0.5622700998423542	0.39108187134502925	1.0	0.0	1.0	0.0
5476a095-73fc-31a4-b32e-3776f92c9215	795	589	0	0	1384	22272	0	20888	0.7296925195043599	0.5744219653179191	1.0	0.0	1.0	0.0
d7f7a103-4b88-3074-bb00-745f2ec72dcd	799	577	0	0	1384	22272	8	20896	0.7347126436781609	0.5806686046511628	1.0	0.0	1.0	0.0
17f58ce9-fe3a-37cf-bf21-7693e7f487df	601	775	0	0	1384	22272	8	20896	0.6079919069296915	0.4367732558139535	1.0	0.0	1.0	0.0
683c1c6d-6ec6-3ed1-9b68-9094fc69e238	629	747	0	0	1384	22272	8	20896	0.627431421446384	0.4571220930232558	1.0	0.0	1.0	0.0
25bfb6c3-a35c-31dc-b242-53bf7e85853e	637	715	0	0	1384	22272	32	20920	0.6405228758169934	0.47115384615384615	1.0	0.0	1.0	0.0
c8a74764-49e6-3907-b18b-a516042f812d	599	777	0	0	1384	22272	8	20896	0.6065822784810126	0.43531976744186046	1.0	0.0	1.0	0.0
d10e55a7-a914-3643-addf-8df497a72dd5	586	774	0	0	1384	22272	24	20912	0.6022610483042138	0.4308823529411765	1.0	0.0	1.0	0.0
184ab3fc-78be-3e98-9f39-4bddaad7840c	596	772	0	0	1384	22272	16	20904	0.6069246435845214	0.43567251461988304	1.0	0.0	1.0	0.0
21c7edc8-b47c-3217-a6a0-bbf1ee41a2d1	1017	359	0	0	1384	22272	8	20896	0.8499791057250313	0.7390988372093024	1.0	0.0	1.0	0.0
cb93126a-eb64-3538-afc5-c82f49d9d008	1027	349	0	0	1384	22272	8	20896	0.8547648772367874	0.7463662790697675	1.0	0.0	1.0	0.0
38a34f8c-b702-3299-9ff9-2633ddaf1a49	547	813	0	0	1384	22272	24	20912	0.5736759307813319	0.4022058823529412	1.0	0.0	1.0	0.0
68a67f56-e668-3fc7-9f39-9b7a8fa6805f	792	584	0	0	1384	22272	8	20896	0.7306273062730627	0.5755813953488372	1.0	0.0	1.0	0.0
667d2920-6331-3056-8e08-e0f87bd6b93d	1023	353	0	0	1384	22272	8	20896	0.8528553563984993	0.7434593023255814	1.0	0.0	1.0	0.0
8320a3eb-bae8-3221-b774-82ae8bfc788a	524	860	0	0	1384	22272	0	20888	0.549266247379455	0.3786127167630058	1.0	0.0	1.0	0.0
f2bf3eb8-2f4d-375e-8646-c4c32da607ca	918	458	0	0	1384	22272	8	20896	0.8003487358326068	0.6671511627906976	1.0	0.0	1.0	0.0
5c69f905-c516-3275-9aa7-26b001ff6a55	804	564	0	0	1384	22272	16	20904	0.7403314917127072	0.5877192982456141	1.0	0.0	1.0	0.0
47fc58d6-5f61-3136-a4b7-9d8953e9964a	537	839	0	0	1384	22272	8	20896	0.5614218504966022	0.39026162790697677	1.0	0.0	1.0	0.0
0d926e67-9b58-35a3-8de5-c7a92f6865af	851	509	0	0	1384	22272	24	20912	0.7697874265038445	0.6257352941176471	1.0	0.0	1.0	0.0
fa5c3baf-ead7-31d8-8f3d-85a534aa10e4	850	518	0	0	1384	22272	16	20904	0.7664562669071235	0.6213450292397661	1.0	0.0	1.0	0.0
1a035de2-0031-3c48-80db-f23a4ed068c5	808	552	0	0	1384	22272	24	20912	0.7453874538745386	0.5941176470588235	1.0	0.0	1.0	0.0
093d9cea-7523-39c8-84bd-3f1ec62a07c7	811	557	0	0	1384	22272	16	20904	0.7443781551170261	0.5928362573099415	1.0	0.0	1.0	0.0
351ba146-192c-3c49-bff6-e9f71075f4fc	757	619	0	0	1384	22272	8	20896	0.7097984060009376	0.5501453488372093	1.0	0.0	1.0	0.0
63977f7c-6fed-3fdb-9d0a-bba4cca57f50	785	591	0	0	1384	22272	8	20896	0.7265155020823693	0.5704941860465116	1.0	0.0	1.0	0.0
461dc16f-2fd0-3405-9cfa-ad5c9659e380	745	639	0	0	1384	22272	0	20888	0.6998590887740723	0.5382947976878613	1.0	0.0	1.0	0.0
62962bfa-1d42-3d58-8bc6-16d36e2494ce	853	515	0	0	1384	22272	16	20904	0.7681224673570464	0.6235380116959064	1.0	0.0	1.0	0.0
f3eca8ee-cf83-3df3-9281-7e0a41ec6a72	757	619	0	0	1384	22272	8	20896	0.7097984060009376	0.5501453488372093	1.0	0.0	1.0	0.0
0ae59ace-9f38-3bdd-9654-042e15c5b55e	807	545	0	0	1384	22272	32	20920	0.7475683186660491	0.5968934911242604	1.0	0.0	1.0	0.0
42264d63-0713-32fc-aaa2-60b39bc6aa85	784	576	0	0	1384	22272	24	20912	0.7313432835820896	0.5764705882352941	1.0	0.0	1.0	0.0
123cd51f-6b40-362a-bc51-89e24ecfde11	527	841	0	0	1384	22272	16	20904	0.5562005277044855	0.385233918128655	1.0	0.0	1.0	0.0
17bd83fb-38ce-3009-83ed-4216e28c1b77	553	815	0	0	1384	22272	16	20904	0.5757418011452369	0.40423976608187134	1.0	0.0	1.0	0.0
5cf98c22-b00d-3c99-966a-17c717852fb3	415	953	0	0	1384	22272	16	20904	0.46550757150869326	0.3033625730994152	1.0	0.0	1.0	0.0
352ad3f8-28a8-3207-9d4b-40b79b98f0e2	774	610	0	0	1384	22272	0	20888	0.7173308619091752	0.5592485549132948	1.0	0.0	1.0	0.0
2fcf4223-ed1d-3b4c-828b-6457566299f9	650	718	0	0	1384	22272	16	20904	0.6442021803766106	0.47514619883040937	1.0	0.0	1.0	0.0
acdd9a7e-6058-3eb3-bdfa-37e297272a13	391	977	0	0	1384	22272	16	20904	0.4445707788516202	0.2858187134502924	1.0	0.0	1.0	0.0
84fbb451-7a6e-35db-a63f-70b30ad2751a	483	893	0	0	1384	22272	8	20896	0.5196342119419042	0.35101744186046513	1.0	0.0	1.0	0.0
7db4aa5c-811d-35be-8746-cb5bff55e9b5	529	815	0	0	1384	22272	40	20928	0.5648691938067272	0.39360119047619047	1.0	0.0	1.0	0.0
6330eabc-f996-32f8-ab8e-6a08556630ad	742	634	0	0	1384	22272	8	20896	0.7006610009442871	0.5392441860465116	1.0	0.0	1.0	0.0
1c5e221d-c9e3-3264-a973-87beb6709191	545	823	0	0	1384	22272	16	20904	0.5697856769472034	0.3983918128654971	1.0	0.0	1.0	0.0
847ed982-a0b8-3fd9-b003-947662f8e9af	709	675	0	0	1384	22272	0	20888	0.6774964166268513	0.5122832369942196	1.0	0.0	1.0	0.0
c487a84c-6dec-3f67-8617-dcffe959defd	481	879	0	0	1384	22272	24	20912	0.5225420966865834	0.3536764705882353	1.0	0.0	1.0	0.0
ad74e206-4213-3ce2-9535-d07264848892	534	834	0	0	1384	22272	16	20904	0.5615141955835962	0.39035087719298245	1.0	0.0	1.0	0.0
cce11252-be1d-31f4-944e-9e079dadfe1e	721	647	0	0	1384	22272	16	20904	0.6902824317855434	0.527046783625731	1.0	0.0	1.0	0.0
5a9ef91e-a390-3fde-af0f-10be879534f4	740	644	0	0	1384	22272	0	20888	0.696798493408663	0.5346820809248555	1.0	0.0	1.0	0.0
5c16fcdf-1c80-3364-bd66-d8a7003a7838	596	756	0	0	1384	22272	32	20920	0.6119096509240246	0.4408284023668639	1.0	0.0	1.0	0.0
59c92656-f33d-3eef-886c-ba51dbd589fa	641	735	0	0	1384	22272	8	20896	0.6355974219137333	0.46584302325581395	1.0	0.0	1.0	0.0
733b60a0-f3f1-397f-bf38-fdced60985c0	735	641	0	0	1384	22272	8	20896	0.6963524396020844	0.534156976744186	1.0	0.0	1.0	0.0
d58fbf92-1218-38e9-9a10-3bc2987c7a12	586	774	0	0	1384	22272	24	20912	0.6022610483042138	0.4308823529411765	1.0	0.0	1.0	0.0
73b75c30-aaf8-3fdc-b53f-d4ef6ba0d3dc	642	726	0	0	1384	22272	16	20904	0.6388059701492538	0.4692982456140351	1.0	0.0	1.0	0.0
29c2c322-fc20-3d99-8ef1-5110b1c8a2c4	709	667	0	0	1384	22272	8	20896	0.6800959232613908	0.5152616279069767	1.0	0.0	1.0	0.0
62456e7a-42b5-397c-9059-f459030ca46f	537	807	0	0	1384	22272	40	20928	0.5709728867623605	0.39955357142857145	1.0	0.0	1.0	0.0
1cf12e0f-caf4-3889-98b7-0b5e8f257f86	548	820	0	0	1384	22272	16	20904	0.5720250521920668	0.40058479532163743	1.0	0.0	1.0	0.0
616d73cf-9af4-3f81-98fb-ac29b4789d90	545	823	0	0	1384	22272	16	20904	0.5697856769472034	0.3983918128654971	1.0	0.0	1.0	0.0
1f423bc3-26a0-3d14-8ad2-17e14a2bb244	598	778	0	0	1384	22272	8	20896	0.6058763931104356	0.43459302325581395	1.0	0.0	1.0	0.0
4bcf67e6-0b65-3ce1-bce4-6c710ee6ec15	907	469	0	0	1384	22272	8	20896	0.7945685501533071	0.659156976744186	1.0	0.0	1.0	0.0
99bdb833-14c5-3309-bf81-0f1d21708715	796	572	0	0	1384	22272	16	20904	0.7356746765249538	0.5818713450292398	1.0	0.0	1.0	0.0
aae621dc-8334-3869-8bf3-497bca4b3733	1129	247	0	0	1384	22272	8	20896	0.9013972055888223	0.8204941860465116	1.0	0.0	1.0	0.0
cd8df5ce-140f-30bd-8466-67ae29b771d9	830	530	0	0	1384	22272	24	20912	0.7579908675799087	0.6102941176470589	1.0	0.0	1.0	0.0
9f64199b-13ce-3060-9cac-2a05fbb95a2d	879	497	0	0	1384	22272	8	20896	0.77960088691796	0.6388081395348837	1.0	0.0	1.0	0.0
76834f1b-c65d-3779-b123-77137be4c6bd	893	475	0	0	1384	22272	16	20904	0.7899159663865547	0.6527777777777778	1.0	0.0	1.0	0.0
3c583299-fcf7-3973-a169-5711591a4243	777	607	0	0	1384	22272	0	20888	0.7191115224433132	0.5614161849710982	1.0	0.0	1.0	0.0
f11b018d-d26f-3565-9ad7-3b69c3f6ea42	814	570	0	0	1384	22272	0	20888	0.7406733393994541	0.588150289017341	1.0	0.0	1.0	0.0
83a5fa78-53b6-3968-ad24-cbf3260274ad	806	554	0	0	1384	22272	24	20912	0.7442289935364728	0.5926470588235294	1.0	0.0	1.0	0.0
89a237fb-1dd4-371b-a208-edcc9360c97d	847	537	0	0	1384	22272	0	20888	0.759300761990139	0.6119942196531792	1.0	0.0	1.0	0.0
bcfbd9b1-f5de-3a34-8979-8072ac021458	878	498	0	0	1384	22272	8	20896	0.7790594498669032	0.6380813953488372	1.0	0.0	1.0	0.0
247fba6e-1f05-3a21-aac4-1486fd50d2d8	684	692	0	0	1384	22272	8	20896	0.6640776699029126	0.49709302325581395	1.0	0.0	1.0	0.0
16ae2ee9-6bfb-3261-a539-1be80d781bf7	710	666	0	0	1384	22272	8	20896	0.6807286673058486	0.5159883720930233	1.0	0.0	1.0	0.0
0aed19d9-3632-386f-86cb-03342596fd1c	719	657	0	0	1384	22272	8	20896	0.6863961813842482	0.5225290697674418	1.0	0.0	1.0	0.0
e297d44e-0128-363f-af85-18bbf236b0af	580	804	0	0	1384	22272	0	20888	0.5906313645621182	0.4190751445086705	1.0	0.0	1.0	0.0
72a1f946-c33c-3179-a35c-7b04e8b4bf96	711	665	0	0	1384	22272	8	20896	0.6813608049832295	0.5167151162790697	1.0	0.0	1.0	0.0
b3f7b18f-ca1e-3016-9ac9-0c96c67ad053	785	599	0	0	1384	22272	0	20888	0.7238358690640849	0.5671965317919075	1.0	0.0	1.0	0.0
18971a82-e825-3b8d-be87-519b5364865f	702	674	0	0	1384	22272	8	20896	0.6756496631376324	0.5101744186046512	1.0	0.0	1.0	0.0
b0478417-13b6-3392-9cf8-eb9601ebd3ca	1061	323	0	0	1384	22272	0	20888	0.8678936605316974	0.7666184971098265	1.0	0.0	1.0	0.0
bafd85b5-2a4b-317c-9053-d7e78c0b763d	778	606	0	0	1384	22272	0	20888	0.7197039777983348	0.5621387283236994	1.0	0.0	1.0	0.0
377aac16-0223-3052-bd90-6ec89c41c44a	1057	327	0	0	1384	22272	0	20888	0.8660385088078657	0.763728323699422	1.0	0.0	1.0	0.0
777848ae-ed99-3196-98ed-5cce86052903	757	603	0	0	1384	22272	24	20912	0.7151629664619745	0.5566176470588236	1.0	0.0	1.0	0.0
9bb5097c-27ea-355d-83e2-85ba8100e422	915	453	0	0	1384	22272	16	20904	0.8015768725361367	0.668859649122807	1.0	0.0	1.0	0.0
5f3b775f-b82e-3f9d-8854-321166906067	784	584	0	0	1384	22272	16	20904	0.7286245353159851	0.5730994152046783	1.0	0.0	1.0	0.0
4f6a70b2-5b4b-378c-933d-cf5231bf7b80	877	499	0	0	1384	22272	8	20896	0.7785175321793165	0.6373546511627907	1.0	0.0	1.0	0.0
946bec5a-f955-3434-a694-0888f57dd3b0	693	691	0	0	1384	22272	0	20888	0.6673086181993259	0.5007225433526011	1.0	0.0	1.0	0.0
697fcb1d-75e1-3a65-8b21-34889635db90	1064	320	0	0	1384	22272	0	20888	0.8692810457516339	0.7687861271676301	1.0	0.0	1.0	0.0
5b1ee3cd-92dc-3668-8fbd-695c8425312f	1149	219	0	0	1384	22272	16	20904	0.9129916567342075	0.8399122807017544	1.0	0.0	1.0	0.0
d9c7b118-eddc-32f7-b39f-0fa8f9f8fe20	722	662	0	0	1384	22272	0	20888	0.6856600189933524	0.5216763005780347	1.0	0.0	1.0	0.0
79e90b27-f90f-3fbd-83a9-b7b983499632	813	571	0	0	1384	22272	0	20888	0.7401001365498406	0.5874277456647399	1.0	0.0	1.0	0.0
b1a0ecf5-37f9-36de-9a39-d93acc6ee405	881	503	0	0	1384	22272	0	20888	0.777924944812362	0.6365606936416185	1.0	0.0	1.0	0.0
029ca464-7952-3b76-a205-a30d323e24bd	977	391	0	0	1384	22272	16	20904	0.8332622601279318	0.7141812865497076	1.0	0.0	1.0	0.0
a5c17aa6-da97-38cb-81c5-a04a0f0e1eb3	697	679	0	0	1384	22272	8	20896	0.6724553786782441	0.5065406976744186	1.0	0.0	1.0	0.0
8c3790fc-1722-3f13-b56b-5b08b6d5a3b4	883	493	0	0	1384	22272	8	20896	0.7817618415227977	0.6417151162790697	1.0	0.0	1.0	0.0
24812db4-ae36-39b9-a5b2-2e524dcded31	683	693	0	0	1384	22272	8	20896	0.6634288489558038	0.49636627906976744	1.0	0.0	1.0	0.0
2393af12-9cd2-34a3-8a2a-04ddbf40594c	745	623	0	0	1384	22272	16	20904	0.7051585423568387	0.5445906432748538	1.0	0.0	1.0	0.0
fe74d68f-1336-3022-bd57-f877ce89ed0d	1064	320	0	0	1384	22272	0	20888	0.8692810457516339	0.7687861271676301	1.0	0.0	1.0	0.0
6aa4190c-48c3-308d-8cdb-b67ad7c41a65	697	679	0	0	1384	22272	8	20896	0.6724553786782441	0.5065406976744186	1.0	0.0	1.0	0.0
c0b83717-2108-3069-80ea-1d8e869eeae2	684	684	0	0	1384	22272	16	20904	0.6666666666666666	0.5	1.0	0.0	1.0	0.0
a9811355-c45b-3fb6-8068-23e760fcd154	822	546	0	0	1384	22272	16	20904	0.7506849315068493	0.6008771929824561	1.0	0.0	1.0	0.0
f9a1af44-7a80-3252-9494-9c481cf4e132	768	600	0	0	1384	22272	16	20904	0.7191011235955056	0.5614035087719298	1.0	0.0	1.0	0.0
4bfbb4f6-16d3-3826-b2cf-5a318b3721bf	1015	361	0	0	1384	22272	8	20896	0.8490171476369719	0.7376453488372093	1.0	0.0	1.0	0.0
bb183d8e-4b84-3e85-a853-6ea99bcb168a	711	657	0	0	1384	22272	16	20904	0.6839826839826839	0.5197368421052632	1.0	0.0	1.0	0.0
461ee916-0f16-376f-a9b6-d0f14ef34bd5	709	659	0	0	1384	22272	16	20904	0.6827154549831487	0.5182748538011696	1.0	0.0	1.0	0.0
802226fa-e893-39f6-839f-6cf691dc45b1	722	654	0	0	1384	22272	8	20896	0.6882745471877979	0.5247093023255814	1.0	0.0	1.0	0.0
5bfa91e8-da10-3784-a403-6573cf533a31	639	745	0	0	1384	22272	0	20888	0.6317350469599604	0.46170520231213874	1.0	0.0	1.0	0.0
9e671816-d533-38a1-a383-fd8a69a90131	696	680	0	0	1384	22272	8	20896	0.6718146718146718	0.5058139534883721	1.0	0.0	1.0	0.0
c061d036-a048-3635-a269-19f6d37edaac	719	665	0	0	1384	22272	0	20888	0.6837850689491203	0.5195086705202312	1.0	0.0	1.0	0.0
2cca0f55-79d0-31cd-9e14-1471f7a206a2	701	675	0	0	1384	22272	8	20896	0.6750120365912373	0.5094476744186046	1.0	0.0	1.0	0.0
d14f3bb0-c753-3979-ba1e-476ddfe9cd83	692	684	0	0	1384	22272	8	20896	0.6692456479690523	0.502906976744186	1.0	0.0	1.0	0.0
cd5a4ee7-e1c0-3b3d-864b-734f3d9b0e11	786	598	0	0	1384	22272	0	20888	0.7244239631336405	0.5679190751445087	1.0	0.0	1.0	0.0
ce0311a5-0b59-3a26-8bd3-579bfe8b8836	820	564	0	0	1384	22272	0	20888	0.7441016333938294	0.5924855491329479	1.0	0.0	1.0	0.0
b7fa1a69-cfc4-353c-a001-b2978fb786fe	692	684	0	0	1384	22272	8	20896	0.6692456479690523	0.502906976744186	1.0	0.0	1.0	0.0
19faf667-b127-3544-aebf-b32399588b85	1096	280	0	0	1384	22272	8	20896	0.8867313915857604	0.7965116279069767	1.0	0.0	1.0	0.0
f4a6c74a-721c-3371-b3f9-fbe483719eb6	1071	313	0	0	1384	22272	0	20888	0.8725050916496946	0.7738439306358381	1.0	0.0	1.0	0.0
bc771994-11fc-3b2a-9734-9fa1eab56f8d	848	512	0	0	1384	22272	24	20912	0.7681159420289855	0.6235294117647059	1.0	0.0	1.0	0.0
15faf3d2-98cf-3afa-ab81-8c87d4faa5c1	861	515	0	0	1384	22272	8	20896	0.769780956638355	0.6257267441860465	1.0	0.0	1.0	0.0
5dd08309-8fb0-3c8b-896c-c639f2e93359	792	584	0	0	1384	22272	8	20896	0.7306273062730627	0.5755813953488372	1.0	0.0	1.0	0.0
513fbfd8-9f0b-3146-be1f-9363918261c9	796	564	0	0	1384	22272	24	20912	0.738404452690167	0.5852941176470589	1.0	0.0	1.0	0.0
36889a27-edbd-395a-a1db-d392afcb1333	591	785	0	0	1384	22272	8	20896	0.6009150991357397	0.42950581395348836	1.0	0.0	1.0	0.0
86de754a-847e-3760-bb55-14befdc41b2e	732	644	0	0	1384	22272	8	20896	0.6944971537001897	0.5319767441860465	1.0	0.0	1.0	0.0
0c2fddb5-81c0-374a-b570-678446d4b6e1	759	625	0	0	1384	22272	0	20888	0.7083527764815679	0.5484104046242775	1.0	0.0	1.0	0.0
cc650139-899a-3779-9fc6-866735265f4a	748	628	0	0	1384	22272	8	20896	0.704331450094162	0.5436046511627907	1.0	0.0	1.0	0.0
8d6e33aa-8000-3815-9e00-2be3c868c451	638	730	0	0	1384	22272	16	20904	0.6360917248255235	0.46637426900584794	1.0	0.0	1.0	0.0
669bdc19-6de3-3adf-aad4-a3947fe5bd82	612	772	0	0	1384	22272	0	20888	0.6132264529058116	0.4421965317919075	1.0	0.0	1.0	0.0
6f98089b-2a32-3f2e-86fa-1ac92e7c330e	561	807	0	0	1384	22272	16	20904	0.5816485225505442	0.4100877192982456	1.0	0.0	1.0	0.0
3281305a-783e-39a8-8c6d-5fe342de87cd	611	773	0	0	1384	22272	0	20888	0.6125313283208019	0.44147398843930635	1.0	0.0	1.0	0.0
83e33ba7-2579-341c-8bf6-70f4d4dfa58f	728	656	0	0	1384	22272	0	20888	0.6893939393939393	0.5260115606936416	1.0	0.0	1.0	0.0
d900d405-78f1-367b-91f7-4949410567b4	1071	313	0	0	1384	22272	0	20888	0.8725050916496946	0.7738439306358381	1.0	0.0	1.0	0.0
82deb416-8ddf-3c25-81b6-106bcca61739	579	797	0	0	1384	22272	8	20896	0.5923273657289003	0.42078488372093026	1.0	0.0	1.0	0.0
85b01d51-a853-3278-a463-3fef79a2ca93	517	867	0	0	1384	22272	0	20888	0.5439242503945292	0.3735549132947977	1.0	0.0	1.0	0.0
2ad0e7f0-001e-30f3-b29f-7d23073c5024	839	513	0	0	1384	22272	32	20920	0.7658603377453218	0.6205621301775148	1.0	0.0	1.0	0.0
e94391e7-d376-32d1-94d1-185044ab249a	545	831	0	0	1384	22272	8	20896	0.5674128058302966	0.3960755813953488	1.0	0.0	1.0	0.0
d9e17153-f653-3a2b-b8bb-f69734e9651c	666	694	0	0	1384	22272	24	20912	0.6574531095755182	0.48970588235294116	1.0	0.0	1.0	0.0
0cccd96a-0cd9-3cb9-b527-ae3a45ac193c	793	559	0	0	1384	22272	32	20920	0.7393939393939394	0.5865384615384616	1.0	0.0	1.0	0.0
9d9cc26d-e6e9-3e69-9ff5-ba03f1203e23	749	635	0	0	1384	22272	0	20888	0.7022972339428035	0.5411849710982659	1.0	0.0	1.0	0.0
367876bf-5d7a-3d30-aff2-c81fac519139	608	752	0	0	1384	22272	24	20912	0.6178861788617886	0.4470588235294118	1.0	0.0	1.0	0.0
e463e5cd-795f-319c-bc0f-10e3c8dd0aba	643	717	0	0	1384	22272	24	20912	0.6420369445831253	0.4727941176470588	1.0	0.0	1.0	0.0
5d58c765-8d9c-32b3-9d81-371288d0889d	607	753	0	0	1384	22272	24	20912	0.6171835282155568	0.44632352941176473	1.0	0.0	1.0	0.0
4a757f33-71ef-3454-a516-d44c758c3eef	861	515	0	0	1384	22272	8	20896	0.769780956638355	0.6257267441860465	1.0	0.0	1.0	0.0
ee997004-65bc-3d72-820d-dd4fb0264721	1096	280	0	0	1384	22272	8	20896	0.8867313915857604	0.7965116279069767	1.0	0.0	1.0	0.0
db95293e-8fd7-3dc6-9a02-be69ad81e574	736	640	0	0	1384	22272	8	20896	0.6969696969696969	0.5348837209302325	1.0	0.0	1.0	0.0
e8a4ba15-9ca4-3b90-8297-cfeae1fbe14d	760	624	0	0	1384	22272	0	20888	0.7089552238805971	0.5491329479768786	1.0	0.0	1.0	0.0
4b8992aa-c0c8-32c7-9ed7-8436cda66c2a	611	773	0	0	1384	22272	0	20888	0.6125313283208019	0.44147398843930635	1.0	0.0	1.0	0.0
6c7ad49e-d3f8-3a61-adcf-ccf3dfc32b11	578	798	0	0	1384	22272	8	20896	0.5916069600818834	0.42005813953488375	1.0	0.0	1.0	0.0
33f9e59a-eae2-3077-b82c-a0dc12a8742b	545	831	0	0	1384	22272	8	20896	0.5674128058302966	0.3960755813953488	1.0	0.0	1.0	0.0
81e03b88-04e9-39b8-9e99-436151492425	563	813	0	0	1384	22272	8	20896	0.5807117070654977	0.40915697674418605	1.0	0.0	1.0	0.0
81ef8bf3-4745-364d-81ef-da35af18a843	724	660	0	0	1384	22272	0	20888	0.6869070208728653	0.523121387283237	1.0	0.0	1.0	0.0
26eba7cf-d3e6-3ffe-b782-9df649ec953a	628	12	0	0	1384	664	744	24	0.9905362776025236	0.98125	1.0	0.0	1.0	0.0
c2cac7f2-4324-3dee-a32f-36f7f9c8ddc3	776	8	0	0	1384	808	600	24	0.9948717948717948	0.9897959183673469	1.0	0.0	1.0	0.0
a07fc10c-8192-3af6-ad26-fc072510b982	1126	25	107	94	1384	1464	32	112	0.9446308724832214	0.9782797567332754	0.9132197891321979	0.08678021086780208	0.2100840336134454	0.7899159663865546
43842178-707e-385d-8de6-13e9d31188ec	849	43	144	44	1384	1128	304	48	0.9007957559681699	0.9517937219730942	0.8549848942598187	0.14501510574018128	0.49425287356321834	0.5057471264367817
d310a728-7f2b-39d1-9fcc-757589095dac	962	18	72	36	1384	1120	296	32	0.9553128103277061	0.9816326530612245	0.9303675048355899	0.06963249516441006	0.33333333333333337	0.6666666666666666
e87e60f7-a8bd-3cc2-9690-d7d588bf4eff	1099	26	71	68	1384	1296	120	32	0.9577342047930283	0.9768888888888889	0.9393162393162393	0.06068376068376069	0.276595744680851	0.723404255319149
d2f7a2c7-f1de-3587-a2fd-10a7d49527ff	798	40	54	20	1384	936	472	24	0.9443786982248521	0.9522673031026253	0.9366197183098591	0.06338028169014087	0.6666666666666667	0.3333333333333333
5661492d-82d9-355b-93cc-187deb853fa3	603	5	0	0	1384	632	776	24	0.9958711808422791	0.9917763157894737	1.0	0.0	1.0	0.0
5868e6e3-2f93-32a8-8f6c-ef241a67dfbf	752	39	28	5	1384	848	560	24	0.9573520050922978	0.9506953223767383	0.9641025641025641	0.03589743589743588	0.8863636363636364	0.11363636363636363
c35c57a9-e7eb-3100-ae62-38f79ebdbc16	1053	24	50	41	1384	1200	216	32	0.9660550458715597	0.9777158774373259	0.9546690843155031	0.045330915684496875	0.36923076923076925	0.6307692307692307
e7ba0096-1e1c-3609-bae9-fe295ba0b42d	776	8	0	0	1384	808	600	24	0.9948717948717948	0.9897959183673469	1.0	0.0	1.0	0.0
05c51935-03eb-357e-907c-116b6f299ff3	1037	28	136	79	1384	1352	104	72	0.9267202859696158	0.9737089201877934	0.8840579710144928	0.1159420289855072	0.26168224299065423	0.7383177570093458
67c20fc6-fe17-38d3-ae3f-26994caa400a	705	26	10	3	1384	768	640	24	0.9751037344398341	0.9644322845417237	0.986013986013986	0.013986013986013957	0.896551724137931	0.10344827586206896
c0974b10-2d30-3f6a-9615-87ed3007495f	767	39	33	9	1384	872	536	24	0.9551681195516811	0.9516129032258065	0.95875	0.04125000000000001	0.8125	0.1875
f11abd65-c83e-305e-975d-884ff83a308c	806	12	18	12	1384	872	536	24	0.9817295980511571	0.9853300733496333	0.9781553398058253	0.021844660194174748	0.5	0.5
0a582ff4-7d71-3522-8cf7-b2880363ea2a	876	14	38	16	1384	976	440	32	0.9711751662971175	0.9842696629213483	0.9584245076586433	0.04157549234135671	0.4666666666666667	0.5333333333333333
bc06a1d9-6e59-391b-a4c0-4570f2bb7d20	862	13	15	6	1384	920	488	24	0.9840182648401826	0.9851428571428571	0.9828962371721779	0.01710376282782211	0.6842105263157895	0.3157894736842105
fc2a1ee6-f9dc-3094-8bd7-4e4eb4f063d0	1010	26	107	57	1384	1232	184	32	0.9382257315373898	0.974903474903475	0.9042076991942704	0.09579230080572965	0.3132530120481928	0.6867469879518072
98d425bd-5c1e-3288-9a12-8a035f815748	976	21	25	18	1384	1072	344	32	0.9769769769769769	0.9789368104312939	0.975024975024975	0.024975024975025018	0.5384615384615384	0.46153846153846156
d373be68-7deb-3a89-adbe-e9a6efa6bc36	1126	25	107	94	1384	1464	32	112	0.9446308724832214	0.9782797567332754	0.9132197891321979	0.08678021086780208	0.2100840336134454	0.7899159663865546
5cd74f26-5163-3bd7-9f5b-b5bb47a6b61e	719	9	0	0	1384	752	656	24	0.9937802349689012	0.9876373626373627	1.0	0.0	1.0	0.0
8a5baca1-d268-3f5e-a37c-30cd7dcad4cf	978	20	43	31	1384	1104	312	32	0.9687964338781574	0.9799599198396793	0.9578844270323212	0.04211557296767876	0.3921568627450981	0.6078431372549019
d56263bd-55dc-3e58-8370-9a9527891e3a	832	42	100	34	1384	1040	376	32	0.921373200442968	0.9519450800915332	0.8927038626609443	0.10729613733905574	0.5526315789473684	0.4473684210526316
9d306be5-b949-35ac-8e32-8bf94b00a6cd	917	14	8	13	1384	976	432	24	0.9881465517241379	0.9849624060150376	0.9913513513513513	0.008648648648648671	0.5185185185185186	0.48148148148148145
73462d5a-bf81-3b0c-98f0-9a4d2334a635	1053	24	50	41	1384	1200	216	32	0.9660550458715597	0.9777158774373259	0.9546690843155031	0.045330915684496875	0.36923076923076925	0.6307692307692307
baa7a0c7-9759-35d4-a402-c5b17af974eb	917	14	8	13	1384	976	432	24	0.9881465517241379	0.9849624060150376	0.9913513513513513	0.008648648648648671	0.5185185185185186	0.48148148148148145
707a5120-9749-32bd-b506-51b5394eb522	1090	23	148	91	1384	1496	32	144	0.9272649936197362	0.9793351302785265	0.8804523424878837	0.11954765751211627	0.20175438596491224	0.7982456140350878
2034cb15-15b5-3e93-8178-773e7c83cde0	1115	26	84	79	1384	1368	80	64	0.952991452991453	0.9772129710780018	0.9299416180150125	0.07005838198498748	0.24761904761904763	0.7523809523809524
b3e084c3-01b5-3445-9064-c93d9d4a91d7	976	21	25	18	1384	1072	344	32	0.9769769769769769	0.9789368104312939	0.975024975024975	0.024975024975025018	0.5384615384615384	0.46153846153846156
9dfb0508-299a-34a2-bd4b-5b05034a88c4	1103	26	75	68	1384	1304	112	32	0.9562201993931512	0.9769707705934455	0.9363327674023769	0.06366723259762308	0.276595744680851	0.723404255319149
741074b1-7cb5-3f7d-bb2b-29f17e2e56d6	1117	26	90	79	1384	1376	72	64	0.9506382978723404	0.9772528433945756	0.9254349627174814	0.07456503728251862	0.24761904761904763	0.7523809523809524
facf3c33-5f37-3408-b652-1af4c4cc95b7	1048	23	163	86	1384	1448	64	128	0.9184925503943908	0.9785247432306255	0.8654004954582989	0.1345995045417011	0.21100917431192656	0.7889908256880734
999c6013-20ea-3a71-9757-131f5f4fe090	1076	23	125	72	1384	1360	88	64	0.9356521739130436	0.9790718835304822	0.8959200666111574	0.10407993338884258	0.2421052631578947	0.7578947368421053
81738d53-e5e3-32c2-90c6-78364c330bf2	1044	22	86	56	1384	1240	176	32	0.9508196721311475	0.9793621013133208	0.9238938053097345	0.07610619469026547	0.28205128205128205	0.717948717948718
6e4a1404-0d37-3d0f-96f5-1f8164a3cb34	935	18	32	15	1384	1032	384	32	0.9739583333333334	0.9811122770199371	0.9669079627714581	0.033092037228541926	0.5454545454545454	0.45454545454545453
b4d77dc1-64a0-3300-8f44-3e1536551ff7	1171	24	43	82	1384	1472	64	152	0.9721876297218763	0.9799163179916318	0.9645799011532126	0.03542009884678743	0.2264150943396226	0.7735849056603774
d6242563-0033-3698-b828-e136142b0964	1166	22	43	81	1384	1464	72	152	0.9728827701293283	0.9814814814814815	0.9644334160463193	0.03556658395368073	0.21359223300970875	0.7864077669902912
9e11bc9c-709f-30fb-9fd7-fb053f10e161	1110	27	84	75	1384	1400	88	104	0.9523809523809523	0.9762532981530343	0.9296482412060302	0.07035175879396982	0.2647058823529411	0.7352941176470589
b623ae12-ad63-3cfd-b2d2-1162fa35af6d	675	4	575	106	1384	2496	24	1136	0.6998444790046657	0.9941089837997055	0.54	0.45999999999999996	0.036363636363636376	0.9636363636363636
c72729c0-e118-301d-89c6-e60775b98957	1135	27	74	76	1384	1424	72	112	0.9574019401096583	0.9767641996557659	0.9387923904052936	0.06120760959470639	0.2621359223300971	0.7378640776699029
eec11c8d-e984-32dc-a1c0-073515da8755	1194	20	50	96	1384	1536	24	176	0.9715215622457282	0.9835255354200988	0.9598070739549839	0.04019292604501612	0.1724137931034483	0.8275862068965517
b7d7ba3f-640c-3543-b978-38149abd2911	959	5	303	117	1384	1760	0	376	0.8616352201257861	0.9948132780082988	0.7599049128367671	0.2400950871632329	0.040983606557377095	0.9590163934426229
eb509af0-1697-352d-85d8-533378729cf5	795	4	463	114	1384	2072	8	696	0.7729703451628585	0.9949937421777222	0.6319554848966613	0.3680445151033387	0.03389830508474578	0.9661016949152542
0f5937e3-6298-3ddd-8d2c-2185a0571347	544	3	703	102	1384	2416	32	1064	0.6064659977703456	0.9945155393053017	0.4362469927826784	0.5637530072173216	0.02857142857142858	0.9714285714285714
e0f4df8e-e57b-301a-893c-08f1b17f8b06	1128	30	80	74	1384	1424	72	112	0.9535080304311073	0.9740932642487047	0.9337748344370861	0.06622516556291391	0.28846153846153844	0.7115384615384616
eafb28bb-9259-3cbe-a4d3-89f101bfa645	667	4	583	106	1384	2440	24	1080	0.6944299843831336	0.9940387481371088	0.5336	0.46640000000000004	0.036363636363636376	0.9636363636363636
2a7bbb81-0596-316f-b440-e0d913f9e5cc	1166	22	43	81	1384	1464	72	152	0.9728827701293283	0.9814814814814815	0.9644334160463193	0.03556658395368073	0.21359223300970875	0.7864077669902912
f8211d2c-3a5f-3a41-ab6a-94e25d0ed8d8	873	5	389	117	1384	1792	0	408	0.8158878504672897	0.9943052391799544	0.6917591125198098	0.3082408874801902	0.040983606557377095	0.9590163934426229
26a11ecb-d965-36c1-84b8-547cfc791966	1172	28	37	83	1384	1472	64	152	0.9730178497301785	0.9766666666666667	0.9693961952026469	0.03060380479735314	0.25225225225225223	0.7477477477477478
17263575-0396-3a83-8ec6-c27f3ae99cc3	1188	10	67	111	1384	1584	8	208	0.968609865470852	0.991652754590985	0.9466135458167331	0.05338645418326693	0.0826446280991735	0.9173553719008265
d36b9139-6b01-3f95-bc79-2cee93433efc	1097	27	80	76	1384	1376	104	96	0.9534984789222077	0.9759786476868327	0.9320305862361937	0.06796941376380627	0.2621359223300971	0.7378640776699029
b04d2ab7-1802-3d58-8532-24b175c62c95	1110	27	84	75	1384	1400	88	104	0.9523809523809523	0.9762532981530343	0.9296482412060302	0.07035175879396982	0.2647058823529411	0.7352941176470589
f628b885-cabf-3fa7-b20d-b76701a0cf94	1152	6	105	113	1384	1608	8	232	0.9540372670807454	0.9948186528497409	0.9164677804295943	0.08353221957040569	0.050420168067226934	0.9495798319327731
150a9146-832a-3216-b91d-5b99a0071986	1088	24	89	79	1384	1376	104	96	0.9506334643949323	0.9784172661870504	0.9243840271877655	0.07561597281223453	0.23300970873786409	0.7669902912621359
08f689de-e210-3991-b79b-b0d3f7d9bdd1	1165	22	54	87	1384	1496	56	168	0.968412302576891	0.9814658803706824	0.955701394585726	0.044298605414273995	0.2018348623853211	0.7981651376146789
7a1852f7-99c9-3b73-9c42-ac657c9a0718	1144	27	70	79	1384	1440	64	120	0.9593291404612159	0.9769427839453458	0.942339373970346	0.05766062602965405	0.2547169811320755	0.7452830188679245
141d9b18-aca0-39c9-9d16-748c7d065ed5	488	1	706	101	1384	2136	88	840	0.5799168152109329	0.9979550102249489	0.40871021775544386	0.5912897822445562	0.009803921568627416	0.9901960784313726
25d88e56-e041-3d12-9eb0-b7dc388028df	1179	27	53	85	1384	1488	40	144	0.9671862182116489	0.9776119402985075	0.9569805194805194	0.04301948051948057	0.2410714285714286	0.7589285714285714
cffa86b5-2632-37c1-b404-473c1fbdceca	1058	5	204	117	1384	1728	0	344	0.9101075268817205	0.9952963311382879	0.838351822503962	0.161648177496038	0.040983606557377095	0.9590163934426229
32b34fde-6e48-31a3-aedd-f0f46847ceac	1180	30	53	89	1384	1504	32	152	0.9660253786328284	0.9752066115702479	0.9570154095701541	0.042984590429845926	0.25210084033613445	0.7478991596638656
dcb2420f-19a7-3008-8878-7dd3dc80dcd3	1206	26	28	84	1384	1488	40	144	0.9781021897810218	0.9788961038961039	0.9773095623987034	0.02269043760129663	0.23636363636363633	0.7636363636363637
09cb0685-82a4-397d-8138-28a5890b43c5	396	2	752	82	1384	1824	152	592	0.5122897800776197	0.9949748743718593	0.34494773519163763	0.6550522648083623	0.023809523809523836	0.9761904761904762
9ed6a38d-6af4-3eb9-affa-d581363ee954	725	4	529	110	1384	2360	16	992	0.7312153303076148	0.9945130315500685	0.5781499202551834	0.4218500797448166	0.03508771929824561	0.9649122807017544
975195c4-d6c5-39ee-b093-dc27697cd55e	1178	26	42	82	1384	1472	56	144	0.971947194719472	0.978405315614618	0.9655737704918033	0.03442622950819674	0.2407407407407407	0.7592592592592593
0e8ef589-6f9b-38ad-9803-f0af1f7a66ee	1188	10	67	111	1384	1584	8	208	0.968609865470852	0.991652754590985	0.9466135458167331	0.05338645418326693	0.0826446280991735	0.9173553719008265
47fc933c-5204-3586-8d8c-7c98ed35abe2	1145	6	112	113	1384	1616	8	240	0.9509966777408638	0.9947871416159861	0.9108989657915673	0.08910103420843274	0.050420168067226934	0.9495798319327731
ca0d5e87-a025-3e6f-89be-254f75c0088b	1088	24	89	79	1384	1376	104	96	0.9506334643949323	0.9784172661870504	0.9243840271877655	0.07561597281223453	0.23300970873786409	0.7669902912621359
b1f5cd17-86a1-3c09-bb58-f65dd5565bbd	673	4	577	106	1384	2488	24	1128	0.6984950700570836	0.9940915805022157	0.5384	0.4616	0.036363636363636376	0.9636363636363636
b84d5141-19d7-302a-9a80-01ffd45f7de6	705	4	549	110	1384	2416	16	1048	0.7182883341823739	0.9943582510578279	0.562200956937799	0.43779904306220097	0.03508771929824561	0.9649122807017544
9657f6a1-e9ca-366c-bc91-d07244ccdd19	1162	8	94	112	1384	1616	8	240	0.9579554822753503	0.9931623931623932	0.9251592356687898	0.07484076433121023	0.06666666666666665	0.9333333333333333
7875c77e-aee5-32ae-b849-944b1830560c	1152	6	105	113	1384	1608	8	232	0.9540372670807454	0.9948186528497409	0.9164677804295943	0.08353221957040569	0.050420168067226934	0.9495798319327731
02c45c5d-a9d8-3bae-9371-6688c33826ec	1166	22	43	81	1384	1464	72	152	0.9728827701293283	0.9814814814814815	0.9644334160463193	0.03556658395368073	0.21359223300970875	0.7864077669902912
9a2938ed-cab3-314d-b49d-640d81137b96	544	3	703	102	1384	2416	32	1064	0.6064659977703456	0.9945155393053017	0.4362469927826784	0.5637530072173216	0.02857142857142858	0.9714285714285714
7b1641e3-6ad2-3af5-ad00-07a2392777e2	1194	26	35	81	1384	1480	48	144	0.9750918742343814	0.978688524590164	0.9715215622457283	0.028478437754271724	0.2429906542056075	0.7570093457943925
9c38deb5-bed1-3402-9fb1-e6554162d7d5	675	4	575	106	1384	2496	24	1136	0.6998444790046657	0.9941089837997055	0.54	0.45999999999999996	0.036363636363636376	0.9636363636363636
4a5475d9-2601-36dd-99f1-4eccf767d0dc	1193	13	52	102	1384	1536	24	176	0.9734802121583027	0.9892205638474295	0.9582329317269076	0.0417670682730924	0.11304347826086958	0.8869565217391304
e018f5c8-c4f1-333d-90ab-10a81fce6aae	1183	12	62	103	1384	1544	24	184	0.9696721311475409	0.9899581589958159	0.9502008032128514	0.049799196787148614	0.10434782608695647	0.8956521739130435
94db371d-f74d-3b4c-8f4e-1679b511d98f	1061	5	201	117	1384	1680	0	296	0.911512027491409	0.9953095684803002	0.840729001584786	0.15927099841521397	0.040983606557377095	0.9590163934426229
d01088e8-c234-3cf3-8de0-87c07ebde518	988	5	274	117	1384	1744	0	360	0.8762749445676276	0.9949647532729103	0.7828843106180665	0.21711568938193349	0.040983606557377095	0.9590163934426229
dcceb07d-0529-368c-97a2-9d843ebfe015	815	5	447	117	1384	1968	0	584	0.7829010566762727	0.9939024390243902	0.6458003169572107	0.35419968304278926	0.040983606557377095	0.9590163934426229
9136bd1c-1b3e-30b5-be3d-3546df34af7a	667	4	583	106	1384	2440	24	1080	0.6944299843831336	0.9940387481371088	0.5336	0.46640000000000004	0.036363636363636376	0.9636363636363636
d0c609ff-4741-382c-ac35-eebdfb262f7c	1171	24	43	82	1384	1472	64	152	0.9721876297218763	0.9799163179916318	0.9645799011532126	0.03542009884678743	0.2264150943396226	0.7735849056603774
8770c612-84bf-35d7-8cf8-0ef0a7a8b724	1167	7	89	113	1384	1616	8	240	0.9604938271604938	0.9940374787052811	0.929140127388535	0.07085987261146498	0.05833333333333335	0.9416666666666667
5ca96203-db4d-36cb-8182-55117d1873c2	1152	6	105	113	1384	1608	8	232	0.9540372670807454	0.9948186528497409	0.9164677804295943	0.08353221957040569	0.050420168067226934	0.9495798319327731
a77ea527-91e6-392c-a7ef-884c34e9f657	959	5	303	117	1384	1760	0	376	0.8616352201257861	0.9948132780082988	0.7599049128367671	0.2400950871632329	0.040983606557377095	0.9590163934426229
bd2f26b1-f6a5-36a9-a06a-64a93926407a	1172	24	42	82	1384	1472	64	152	0.9726141078838175	0.979933110367893	0.9654036243822076	0.034596375617792385	0.2264150943396226	0.7735849056603774
9408216b-2620-3dbb-b499-93b4ab5a32fa	1194	26	32	84	1384	1480	48	144	0.9762878168438266	0.978688524590164	0.9738988580750407	0.02610114192495927	0.23636363636363633	0.7636363636363637
5226a19f-8902-3d70-99b6-2391d787e726	1194	25	35	82	1384	1480	48	144	0.9754901960784313	0.9794913863822805	0.9715215622457283	0.028478437754271724	0.23364485981308414	0.7663551401869159
9ab8940e-5ea9-305d-8ab0-d8f0abb5280f	795	4	463	114	1384	2072	8	696	0.7729703451628585	0.9949937421777222	0.6319554848966613	0.3680445151033387	0.03389830508474578	0.9661016949152542
050d3b50-e751-3e92-9499-12b2cc004799	1194	26	32	84	1384	1480	48	144	0.9762878168438266	0.978688524590164	0.9738988580750407	0.02610114192495927	0.23636363636363633	0.7636363636363637
37561d34-38f1-3a82-8fe1-b33a5bb10f2f	1206	26	28	84	1384	1488	40	144	0.9781021897810218	0.9788961038961039	0.9773095623987034	0.02269043760129663	0.23636363636363633	0.7636363636363637
1e8c3a63-d2df-37c8-8afa-ba47c25e08c3	1058	5	204	117	1384	1728	0	344	0.9101075268817205	0.9952963311382879	0.838351822503962	0.161648177496038	0.040983606557377095	0.9590163934426229
7ece0d5d-2299-3d3c-b44c-3dac0eaabe7c	1188	8	69	111	1384	1576	8	200	0.9686098654708519	0.9933110367892977	0.9451073985680191	0.054892601431980936	0.0672268907563025	0.9327731092436975
280ebb39-194c-33f4-8146-4cc171f76d3e	705	4	549	110	1384	2416	16	1048	0.7182883341823739	0.9943582510578279	0.562200956937799	0.43779904306220097	0.03508771929824561	0.9649122807017544
959d916c-424c-366e-b38a-e1965ee7f280	1187	17	54	94	1384	1520	32	168	0.970961145194274	0.9858803986710963	0.9564867042707494	0.043513295729250556	0.15315315315315314	0.8468468468468469
35ef6629-a0d9-3187-951a-efe910bad829	675	4	575	106	1384	2496	24	1136	0.6998444790046657	0.9941089837997055	0.54	0.45999999999999996	0.036363636363636376	0.9636363636363636
eccdcafd-b8d6-302f-bf78-a94cd96d0653	544	3	703	102	1384	2416	32	1064	0.6064659977703456	0.9945155393053017	0.4362469927826784	0.5637530072173216	0.02857142857142858	0.9714285714285714
eadc19c6-ee3b-36d7-a8a6-2b201e5d9f71	1196	24	39	85	1384	1496	40	152	0.9743380855397148	0.980327868852459	0.968421052631579	0.03157894736842104	0.22018348623853212	0.7798165137614679
da32a726-ce1c-37d1-b3de-93a3ee54f408	873	5	389	117	1384	1792	0	408	0.8158878504672897	0.9943052391799544	0.6917591125198098	0.3082408874801902	0.040983606557377095	0.9590163934426229
fb75d470-4828-323f-8fd2-d9e67accd49b	1201	25	33	85	1384	1488	40	144	0.9764227642276423	0.9796084828711256	0.973257698541329	0.02674230145867096	0.2272727272727273	0.7727272727272727
78798a1d-cec8-36a9-b7bd-46f00cec2b52	1145	6	112	113	1384	1616	8	240	0.9509966777408638	0.9947871416159861	0.9108989657915673	0.08910103420843274	0.050420168067226934	0.9495798319327731
8f9ad61f-fc12-37b0-b04d-2fe555852ba6	725	4	529	110	1384	2360	16	992	0.7312153303076148	0.9945130315500685	0.5781499202551834	0.4218500797448166	0.03508771929824561	0.9649122807017544
95b09bf2-c870-3e24-b2db-792bd95eade8	488	1	706	101	1384	2136	88	840	0.5799168152109329	0.9979550102249489	0.40871021775544386	0.5912897822445562	0.009803921568627416	0.9901960784313726
a2e4a8f3-8a94-3ffd-9e38-8fef63f2f593	1189	11	53	99	1384	1520	32	168	0.9737919737919738	0.9908333333333333	0.9573268921095008	0.04267310789049916	0.09999999999999998	0.9
8f4fb3c6-8dff-3803-8efa-9b20305abd63	675	4	575	106	1384	2496	24	1136	0.6998444790046657	0.9941089837997055	0.54	0.45999999999999996	0.036363636363636376	0.9636363636363636
92d3071a-1f1a-348f-ab24-4509ca60c1fe	1162	8	94	112	1384	1616	8	240	0.9579554822753503	0.9931623931623932	0.9251592356687898	0.07484076433121023	0.06666666666666665	0.9333333333333333
9ab35f3d-e1f9-3070-b38d-42cbdf570005	1176	21	45	86	1384	1480	56	152	0.9727047146401985	0.9824561403508771	0.9631449631449631	0.03685503685503688	0.19626168224299068	0.8037383177570093
1b6ab734-33b1-3017-ac3a-47a1939f88c8	396	2	752	82	1384	1824	152	592	0.5122897800776197	0.9949748743718593	0.34494773519163763	0.6550522648083623	0.023809523809523836	0.9761904761904762
fb123571-65e4-3716-940f-4f34852a913a	988	5	274	117	1384	1744	0	360	0.8762749445676276	0.9949647532729103	0.7828843106180665	0.21711568938193349	0.040983606557377095	0.9590163934426229
86e21fd3-0fdd-35ce-8f97-3226fd9d727a	1197	24	35	88	1384	1496	40	152	0.9759478189971463	0.9803439803439803	0.9715909090909091	0.02840909090909094	0.2142857142857143	0.7857142857142857
00bd3b84-fdbb-30ba-8be3-a007d83a1315	1188	8	69	111	1384	1576	8	200	0.9686098654708519	0.9933110367892977	0.9451073985680191	0.054892601431980936	0.0672268907563025	0.9327731092436975
af299fbd-a53b-3518-a7ed-afaf639ced48	815	5	447	117	1384	1968	0	584	0.7829010566762727	0.9939024390243902	0.6458003169572107	0.35419968304278926	0.040983606557377095	0.9590163934426229
3e1e77aa-2afa-312f-b8d3-b77086d6a1dd	1167	7	89	113	1384	1616	8	240	0.9604938271604938	0.9940374787052811	0.929140127388535	0.07085987261146498	0.05833333333333335	0.9416666666666667
55859143-4ae0-34b7-afe5-090c772a2e3e	673	4	577	106	1384	2488	24	1128	0.6984950700570836	0.9940915805022157	0.5384	0.4616	0.036363636363636376	0.9636363636363636
92a3f2d5-ddfb-36d2-a7b3-9c58014b6bd8	544	3	703	102	1384	2416	32	1064	0.6064659977703456	0.9945155393053017	0.4362469927826784	0.5637530072173216	0.02857142857142858	0.9714285714285714
10189c2c-3bef-3224-9030-c675134a2bd8	1061	5	201	117	1384	1680	0	296	0.911512027491409	0.9953095684803002	0.840729001584786	0.15927099841521397	0.040983606557377095	0.9590163934426229
d4b8ccf7-69bc-343e-82cc-de667cb833f5	1171	24	43	82	1384	1472	64	152	0.9721876297218763	0.9799163179916318	0.9645799011532126	0.03542009884678743	0.2264150943396226	0.7735849056603774
4f018913-12a2-399d-8819-e832712bcd07	1152	6	105	113	1384	1608	8	232	0.9540372670807454	0.9948186528497409	0.9164677804295943	0.08353221957040569	0.050420168067226934	0.9495798319327731
5bb14d65-98e8-3be6-ae3f-bcbf23dbe65b	1185	10	62	103	1384	1536	24	176	0.9705159705159704	0.9916317991631799	0.95028067361668	0.049719326383319995	0.08849557522123896	0.911504424778761
cade50fe-e399-3ee5-9654-67b33947d3c3	667	4	583	106	1384	2440	24	1080	0.6944299843831336	0.9940387481371088	0.5336	0.46640000000000004	0.036363636363636376	0.9636363636363636
ffe63676-0a8b-324d-8573-e28afae1ef70	1194	26	32	84	1384	1480	48	144	0.9762878168438266	0.978688524590164	0.9738988580750407	0.02610114192495927	0.23636363636363633	0.7636363636363637
62124ec1-c9b5-3f70-9749-f748b9447e12	1187	17	54	94	1384	1520	32	168	0.970961145194274	0.9858803986710963	0.9564867042707494	0.043513295729250556	0.15315315315315314	0.8468468468468469
0bf8a924-1445-3273-a827-02ae4f1df89a	1194	26	35	81	1384	1480	48	144	0.9750918742343814	0.978688524590164	0.9715215622457283	0.028478437754271724	0.2429906542056075	0.7570093457943925
03c1d09b-be43-305f-85d9-85473108fcf6	1172	24	42	82	1384	1472	64	152	0.9726141078838175	0.979933110367893	0.9654036243822076	0.034596375617792385	0.2264150943396226	0.7735849056603774
df6d7188-b563-3dc2-9333-51428da26068	1166	22	43	81	1384	1464	72	152	0.9728827701293283	0.9814814814814815	0.9644334160463193	0.03556658395368073	0.21359223300970875	0.7864077669902912
6d90d98b-00a6-3f5a-a2f4-28f19be022b0	1195	24	31	86	1384	1480	48	144	0.9775051124744376	0.9803117309269893	0.9747145187601958	0.02528548123980423	0.21818181818181814	0.7818181818181819
479535ee-1f77-350e-a922-d16af5bade00	1178	26	42	82	1384	1472	56	144	0.971947194719472	0.978405315614618	0.9655737704918033	0.03442622950819674	0.2407407407407407	0.7592592592592593
974fa401-2563-3c4c-ab2a-06ed91e33a60	1205	26	29	84	1384	1488	40	144	0.9776876267748478	0.9788789601949635	0.9764991896272285	0.02350081037277152	0.23636363636363633	0.7636363636363637
53b97fc8-ec2c-347a-8468-c30b883559d8	544	3	703	102	1384	2416	32	1064	0.6064659977703456	0.9945155393053017	0.4362469927826784	0.5637530072173216	0.02857142857142858	0.9714285714285714
678574e2-e1c8-335e-afb9-217039e86ace	959	5	303	117	1384	1760	0	376	0.8616352201257861	0.9948132780082988	0.7599049128367671	0.2400950871632329	0.040983606557377095	0.9590163934426229
34e14157-b177-3bba-92c0-2a87ec6933af	1205	26	29	84	1384	1488	40	144	0.9776876267748478	0.9788789601949635	0.9764991896272285	0.02350081037277152	0.23636363636363633	0.7636363636363637
64807175-ddc1-35c4-8396-5858c76386ca	1194	25	35	82	1384	1480	48	144	0.9754901960784313	0.9794913863822805	0.9715215622457283	0.028478437754271724	0.23364485981308414	0.7663551401869159
ff03b7e1-c068-3f1e-bf02-c7e2026d941b	1152	6	105	113	1384	1608	8	232	0.9540372670807454	0.9948186528497409	0.9164677804295943	0.08353221957040569	0.050420168067226934	0.9495798319327731
ec5500d6-e311-3df6-9374-2119bcf2aed1	675	4	575	106	1384	2496	24	1136	0.6998444790046657	0.9941089837997055	0.54	0.45999999999999996	0.036363636363636376	0.9636363636363636
02774ce6-ad6a-3df6-9be3-4530f438d4ab	795	4	463	114	1384	2072	8	696	0.7729703451628585	0.9949937421777222	0.6319554848966613	0.3680445151033387	0.03389830508474578	0.9661016949152542
708e6a42-e11f-31c1-a900-f02a72a09d13	1195	24	31	86	1384	1480	48	144	0.9775051124744376	0.9803117309269893	0.9747145187601958	0.02528548123980423	0.21818181818181814	0.7818181818181819
75235ce8-2d2a-37d0-bde6-fe0015eb4bc5	873	5	389	117	1384	1792	0	408	0.8158878504672897	0.9943052391799544	0.6917591125198098	0.3082408874801902	0.040983606557377095	0.9590163934426229
a536679e-b1e5-3e77-89cb-e7db6d78818a	1196	24	39	85	1384	1496	40	152	0.9743380855397148	0.980327868852459	0.968421052631579	0.03157894736842104	0.22018348623853212	0.7798165137614679
611fd79c-d208-30cb-a4c2-34ace69f395e	1058	5	204	117	1384	1728	0	344	0.9101075268817205	0.9952963311382879	0.838351822503962	0.161648177496038	0.040983606557377095	0.9590163934426229
9e7b6258-a601-31d0-afdc-463fd92b4360	1145	6	112	113	1384	1616	8	240	0.9509966777408638	0.9947871416159861	0.9108989657915673	0.08910103420843274	0.050420168067226934	0.9495798319327731
9bf2f263-17d0-3fdd-b70d-227daf1b90aa	705	4	549	110	1384	2416	16	1048	0.7182883341823739	0.9943582510578279	0.562200956937799	0.43779904306220097	0.03508771929824561	0.9649122807017544
a77fa32f-b64b-3c5a-bd00-d34e081c3e4b	1188	8	69	111	1384	1576	8	200	0.9686098654708519	0.9933110367892977	0.9451073985680191	0.054892601431980936	0.0672268907563025	0.9327731092436975
83b19822-5602-335b-a706-f74722a9635a	1200	25	34	85	1384	1488	40	144	0.9760065067100446	0.9795918367346939	0.9724473257698542	0.027552674230145846	0.2272727272727273	0.7727272727272727
07958332-b3df-3594-ae18-099c6af96ee4	396	2	752	82	1384	1824	152	592	0.5122897800776197	0.9949748743718593	0.34494773519163763	0.6550522648083623	0.023809523809523836	0.9761904761904762
5e110a0f-79b6-3e29-99db-418539564b83	544	3	703	102	1384	2416	32	1064	0.6064659977703456	0.9945155393053017	0.4362469927826784	0.5637530072173216	0.02857142857142858	0.9714285714285714
30c07fa0-83e7-3629-a9ca-a59c065a1326	488	1	706	101	1384	2136	88	840	0.5799168152109329	0.9979550102249489	0.40871021775544386	0.5912897822445562	0.009803921568627416	0.9901960784313726
37461cd8-a63c-3d76-b13b-235748195440	1176	21	45	86	1384	1480	56	152	0.9727047146401985	0.9824561403508771	0.9631449631449631	0.03685503685503688	0.19626168224299068	0.8037383177570093
3f22ffbc-0ed3-3368-a6c1-5df0c0cf42a7	1185	10	62	103	1384	1536	24	176	0.9705159705159704	0.9916317991631799	0.95028067361668	0.049719326383319995	0.08849557522123896	0.911504424778761
d73bb787-1f03-3a26-b75b-e56828d2fa4d	1189	11	53	99	1384	1520	32	168	0.9737919737919738	0.9908333333333333	0.9573268921095008	0.04267310789049916	0.09999999999999998	0.9
034660bd-5712-3ca9-be85-f4370a653719	1200	22	32	90	1384	1496	40	152	0.9779951100244499	0.9819967266775778	0.974025974025974	0.025974025974025983	0.1964285714285714	0.8035714285714286
47a01e8c-3827-3295-b944-0cfa8ab4b707	725	4	529	110	1384	2360	16	992	0.7312153303076148	0.9945130315500685	0.5781499202551834	0.4218500797448166	0.03508771929824561	0.9649122807017544
e6d4c63f-bb8c-37d4-9248-4e438934a54d	675	4	575	106	1384	2496	24	1136	0.6998444790046657	0.9941089837997055	0.54	0.45999999999999996	0.036363636363636376	0.9636363636363636
cd1b481b-278e-302a-94c4-fcd3149bb444	988	5	274	117	1384	1744	0	360	0.8762749445676276	0.9949647532729103	0.7828843106180665	0.21711568938193349	0.040983606557377095	0.9590163934426229
47102556-56ce-362c-b988-2b157a8c7e2e	1162	8	94	112	1384	1616	8	240	0.9579554822753503	0.9931623931623932	0.9251592356687898	0.07484076433121023	0.06666666666666665	0.9333333333333333
9f0f2443-8a62-3dfc-bd50-3b1a06c38552	1188	8	69	111	1384	1576	8	200	0.9686098654708519	0.9933110367892977	0.9451073985680191	0.054892601431980936	0.0672268907563025	0.9327731092436975
aea34a00-635d-3dca-affc-31c9face2a88	673	4	577	106	1384	2488	24	1128	0.6984950700570836	0.9940915805022157	0.5384	0.4616	0.036363636363636376	0.9636363636363636
8a65a127-66d5-3113-b771-0d3a067b0b8f	815	5	447	117	1384	1968	0	584	0.7829010566762727	0.9939024390243902	0.6458003169572107	0.35419968304278926	0.040983606557377095	0.9590163934426229
56df7bff-dfa8-3aae-bc1d-4bca4904db39	1167	7	89	113	1384	1616	8	240	0.9604938271604938	0.9940374787052811	0.929140127388535	0.07085987261146498	0.05833333333333335	0.9416666666666667
adf030b0-40c5-3f23-ab0c-d752741910dd	1061	5	201	117	1384	1680	0	296	0.911512027491409	0.9953095684803002	0.840729001584786	0.15927099841521397	0.040983606557377095	0.9590163934426229
332398b3-fea8-35b9-ada4-7b9eddc1cf44	1152	6	105	113	1384	1608	8	232	0.9540372670807454	0.9948186528497409	0.9164677804295943	0.08353221957040569	0.050420168067226934	0.9495798319327731
1885d0a7-9698-36f2-ac45-8c696d5ff870	1195	24	31	86	1384	1480	48	144	0.9775051124744376	0.9803117309269893	0.9747145187601958	0.02528548123980423	0.21818181818181814	0.7818181818181819
82427653-b462-39a9-8a3a-9f23fab91cf4	1171	24	43	82	1384	1472	64	152	0.9721876297218763	0.9799163179916318	0.9645799011532126	0.03542009884678743	0.2264150943396226	0.7735849056603774
9d84cfd1-0a96-3ff8-bd7c-06b7f664f80c	1166	22	43	81	1384	1464	72	152	0.9728827701293283	0.9814814814814815	0.9644334160463193	0.03556658395368073	0.21359223300970875	0.7864077669902912
7453aad1-2e45-30d0-a7b8-265203d35860	1171	24	43	82	1384	1472	64	152	0.9721876297218763	0.9799163179916318	0.9645799011532126	0.03542009884678743	0.2264150943396226	0.7735849056603774
67ab5b9b-5af7-3f8b-8edd-2f97d26fe828	1166	22	43	81	1384	1464	72	152	0.9728827701293283	0.9814814814814815	0.9644334160463193	0.03556658395368073	0.21359223300970875	0.7864077669902912
8c9aa321-5c7d-3882-b581-4f6bb1348fc9	667	4	583	106	1384	2440	24	1080	0.6944299843831336	0.9940387481371088	0.5336	0.46640000000000004	0.036363636363636376	0.9636363636363636
8c1f8e9b-128f-3b93-a18f-9946d3f58f9d	1190	23	39	84	1384	1480	48	144	0.9746109746109747	0.9810387469084914	0.96826688364524	0.03173311635475995	0.2149532710280374	0.7850467289719626
8a9161c8-9aa8-3779-84ae-495199315676	1152	6	105	113	1384	1608	8	232	0.9540372670807454	0.9948186528497409	0.9164677804295943	0.08353221957040569	0.050420168067226934	0.9495798319327731
5c54a632-cf41-340c-a073-5a4eb1147c82	959	5	303	117	1384	1760	0	376	0.8616352201257861	0.9948132780082988	0.7599049128367671	0.2400950871632329	0.040983606557377095	0.9590163934426229
5c4a654e-d985-3979-917e-d28b368638bf	1185	25	36	82	1384	1472	56	144	0.9749074454956808	0.9793388429752066	0.9705159705159705	0.029484029484029506	0.23364485981308414	0.7663551401869159
4f53ad56-acd9-307b-8fbf-63e442adba34	1188	17	53	94	1384	1520	32	168	0.9713818479149632	0.9858921161825727	0.9572925060435133	0.04270749395648665	0.15315315315315314	0.8468468468468469
f2dff113-2a60-377e-8d65-ee1c11bd8e0d	1185	25	36	82	1384	1472	56	144	0.9749074454956808	0.9793388429752066	0.9705159705159705	0.029484029484029506	0.23364485981308414	0.7663551401869159
1d236f81-5f47-3558-b197-998c785f0997	1187	24	42	83	1384	1480	48	144	0.9729508196721312	0.9801816680429397	0.9658258746948739	0.03417412530512609	0.22429906542056077	0.7757009345794392
fa6a1764-ade9-3552-a90a-916ca36db7ac	544	3	703	102	1384	2416	32	1064	0.6064659977703456	0.9945155393053017	0.4362469927826784	0.5637530072173216	0.02857142857142858	0.9714285714285714
5e686a39-20b0-387e-85b0-9a9a07899582	795	4	463	114	1384	2072	8	696	0.7729703451628585	0.9949937421777222	0.6319554848966613	0.3680445151033387	0.03389830508474578	0.9661016949152542
2817a832-ecbb-3134-85b9-af7a3c4ea92e	675	4	575	106	1384	2496	24	1136	0.6998444790046657	0.9941089837997055	0.54	0.45999999999999996	0.036363636363636376	0.9636363636363636
2b711bbf-c652-318b-ace9-b706ffdc86c5	1187	24	42	83	1384	1480	48	144	0.9729508196721312	0.9801816680429397	0.9658258746948739	0.03417412530512609	0.22429906542056077	0.7757009345794392
7ab5f9d6-c20d-3775-bd22-be44f00af0ff	705	4	549	110	1384	2416	16	1048	0.7182883341823739	0.9943582510578279	0.562200956937799	0.43779904306220097	0.03508771929824561	0.9649122807017544
76b9ccf1-94fd-3561-8c04-cdd3bd54bfaa	1190	23	39	84	1384	1480	48	144	0.9746109746109747	0.9810387469084914	0.96826688364524	0.03173311635475995	0.2149532710280374	0.7850467289719626
51bb7df0-9f9b-3db9-b007-05c0386f110a	873	5	389	117	1384	1792	0	408	0.8158878504672897	0.9943052391799544	0.6917591125198098	0.3082408874801902	0.040983606557377095	0.9590163934426229
641af189-c681-31a3-a35c-711c7f1ab9c0	1058	5	204	117	1384	1728	0	344	0.9101075268817205	0.9952963311382879	0.838351822503962	0.161648177496038	0.040983606557377095	0.9590163934426229
7a2563b2-f01f-3723-8fdd-598b06052e86	1188	8	69	111	1384	1576	8	200	0.9686098654708519	0.9933110367892977	0.9451073985680191	0.054892601431980936	0.0672268907563025	0.9327731092436975
eebe747f-1e9b-33ec-9c6b-a64a2348694a	1199	22	36	87	1384	1488	40	144	0.9763843648208469	0.9819819819819819	0.9708502024291498	0.029149797570850233	0.2018348623853211	0.7981651376146789
826d6485-c3b1-3588-a46c-b1129bcf4db5	1184	25	37	82	1384	1472	56	144	0.974485596707819	0.9793217535153019	0.9696969696969697	0.030303030303030276	0.23364485981308414	0.7663551401869159
3d58ca4a-75c5-389a-9e75-f3861a341694	1190	23	39	84	1384	1480	48	144	0.9746109746109747	0.9810387469084914	0.96826688364524	0.03173311635475995	0.2149532710280374	0.7850467289719626
6175bfa1-faac-3ad2-8da6-131df7a93cdb	675	4	575	106	1384	2496	24	1136	0.6998444790046657	0.9941089837997055	0.54	0.45999999999999996	0.036363636363636376	0.9636363636363636
9aa5989e-f306-3407-a477-a37ba8b35868	488	1	706	101	1384	2136	88	840	0.5799168152109329	0.9979550102249489	0.40871021775544386	0.5912897822445562	0.009803921568627416	0.9901960784313726
19d182a9-66ee-3a03-858f-87c9d5f92f26	1196	23	39	86	1384	1488	40	144	0.9747351263243683	0.9811320754716981	0.968421052631579	0.03157894736842104	0.21100917431192656	0.7889908256880734
bb1f1dbd-66f7-3934-ab05-001a534dd26c	1173	21	40	86	1384	1472	64	152	0.9746572496884088	0.9824120603015075	0.9670239076669415	0.03297609233305854	0.19626168224299068	0.8037383177570093
0c310972-c8c9-38b3-a48c-c76baec1439c	988	5	274	117	1384	1744	0	360	0.8762749445676276	0.9949647532729103	0.7828843106180665	0.21711568938193349	0.040983606557377095	0.9590163934426229
f082fd35-3f0e-3b5e-8e3c-297513671a7a	1190	11	52	99	1384	1520	32	168	0.9742120343839541	0.9908409658617818	0.9581320450885669	0.041867954911433136	0.09999999999999998	0.9
618f3574-0db5-36c2-b4d7-ffa42b2b2dcb	1145	6	112	113	1384	1616	8	240	0.9509966777408638	0.9947871416159861	0.9108989657915673	0.08910103420843274	0.050420168067226934	0.9495798319327731
ae325135-1e0b-3b66-891b-0557291c3b3a	396	2	752	82	1384	1824	152	592	0.5122897800776197	0.9949748743718593	0.34494773519163763	0.6550522648083623	0.023809523809523836	0.9761904761904762
c6a8cae2-b7ca-3d59-a1ae-7242b72ca9de	725	4	529	110	1384	2360	16	992	0.7312153303076148	0.9945130315500685	0.5781499202551834	0.4218500797448166	0.03508771929824561	0.9649122807017544
d0b7d454-10ae-3112-8708-3208871a46fe	1188	8	69	111	1384	1576	8	200	0.9686098654708519	0.9933110367892977	0.9451073985680191	0.054892601431980936	0.0672268907563025	0.9327731092436975
0213bf30-4f3a-3247-852d-edf973b7a7ac	450	75	328	43	1384	992	488	96	0.6907137375287798	0.8571428571428571	0.5784061696658098	0.4215938303341902	0.6355932203389831	0.3644067796610169
a1758f90-87b7-3057-adfa-479870bdcf45	1162	8	94	112	1384	1616	8	240	0.9579554822753503	0.9931623931623932	0.9251592356687898	0.07484076433121023	0.06666666666666665	0.9333333333333333
4010705a-387b-3471-aff7-31cc548c0e64	1185	10	62	103	1384	1536	24	176	0.9705159705159704	0.9916317991631799	0.95028067361668	0.049719326383319995	0.08849557522123896	0.911504424778761
0ce536c9-82eb-33c0-9a56-a1374958a8a4	451	77	324	44	1384	992	488	96	0.6922486569455103	0.8541666666666666	0.5819354838709677	0.4180645161290323	0.6363636363636364	0.36363636363636365
d968a3db-0d68-386e-9f61-1da1ff8137af	815	5	447	117	1384	1968	0	584	0.7829010566762727	0.9939024390243902	0.6458003169572107	0.35419968304278926	0.040983606557377095	0.9590163934426229
b1e08a7f-db6d-3f01-8571-d6c5b77b99e8	544	3	703	102	1384	2416	32	1064	0.6064659977703456	0.9945155393053017	0.4362469927826784	0.5637530072173216	0.02857142857142858	0.9714285714285714
8435ceab-4da9-3b5d-abad-e15453cbba52	1167	7	89	113	1384	1616	8	240	0.9604938271604938	0.9940374787052811	0.929140127388535	0.07085987261146498	0.05833333333333335	0.9416666666666667
3927629a-50aa-3e04-af37-f4e50c372d2a	1152	6	105	113	1384	1608	8	232	0.9540372670807454	0.9948186528497409	0.9164677804295943	0.08353221957040569	0.050420168067226934	0.9495798319327731
3e6795a5-cdb5-32a1-b1e3-71cdb915702c	463	71	357	45	1384	1016	448	80	0.6838995568685377	0.8670411985018727	0.5646341463414634	0.43536585365853664	0.6120689655172413	0.3879310344827586
3737cff7-f957-3994-b792-0dced4fd73e6	447	78	310	45	1384	984	504	104	0.6973478939157565	0.8514285714285714	0.5904887714663144	0.4095112285336856	0.6341463414634146	0.36585365853658536
7d7632f1-96df-31c6-8422-450061fa4ce6	673	4	577	106	1384	2488	24	1128	0.6984950700570836	0.9940915805022157	0.5384	0.4616	0.036363636363636376	0.9636363636363636
03096187-4505-3b5b-b7ce-3942d64c0fdd	784	32	295	65	1384	1360	208	184	0.8274406332453826	0.9607843137254902	0.726598702502317	0.27340129749768305	0.3298969072164949	0.6701030927835051
396d2e20-392a-3a72-9236-a76665bb64d5	846	40	268	70	1384	1360	160	136	0.846	0.9548532731376975	0.7594254937163375	0.2405745062836625	0.36363636363636365	0.6363636363636364
06829720-6d61-3e00-87e6-d5a68eece331	784	32	295	65	1384	1360	208	184	0.8274406332453826	0.9607843137254902	0.726598702502317	0.27340129749768305	0.3298969072164949	0.6701030927835051
deeaf949-1468-39e9-8af7-d16d81b67894	667	4	583	106	1384	2440	24	1080	0.6944299843831336	0.9940387481371088	0.5336	0.46640000000000004	0.036363636363636376	0.9636363636363636
8dd7c190-21a7-3e8a-b1c2-0b50a983e3dc	959	5	303	117	1384	1760	0	376	0.8616352201257861	0.9948132780082988	0.7599049128367671	0.2400950871632329	0.040983606557377095	0.9590163934426229
7e0d1036-102f-317a-a5c6-49b0606ca35f	678	63	351	44	1384	1320	248	184	0.7661016949152543	0.9149797570850202	0.6588921282798834	0.3411078717201166	0.5887850467289719	0.411214953271028
e343b83c-6d3d-3f2a-b9bb-15ea2d713a42	846	40	268	70	1384	1360	160	136	0.846	0.9548532731376975	0.7594254937163375	0.2405745062836625	0.36363636363636365	0.6363636363636364
1f1e4e4b-bec3-3245-bfe6-9c0ea45046e1	1130	19	97	90	1384	1488	48	152	0.9511784511784511	0.9834638816362054	0.9209453952730237	0.07905460472697634	0.17431192660550454	0.8256880733944955
1b72dd44-c3c3-3b3f-841b-93c2d794dca4	795	4	463	114	1384	2072	8	696	0.7729703451628585	0.9949937421777222	0.6319554848966613	0.3680445151033387	0.03389830508474578	0.9661016949152542
70f592ec-6185-3356-a919-5fd5aaf85e8d	1151	6	106	113	1384	1608	8	232	0.9536039768019885	0.9948141745894555	0.9156722354813047	0.08432776451869528	0.050420168067226934	0.9495798319327731
f4ff0705-0aca-39a1-a762-23b1620ec897	797	44	285	50	1384	1352	208	176	0.8289131565262612	0.9476813317479191	0.7365988909426987	0.2634011090573013	0.46808510638297873	0.5319148936170213
fca598e5-7a12-3a05-9ed5-565e91480b24	675	4	575	106	1384	2496	24	1136	0.6998444790046657	0.9941089837997055	0.54	0.45999999999999996	0.036363636363636376	0.9636363636363636
92e3b698-df3c-3806-85ab-f62fc260b7f8	916	32	234	74	1384	1360	128	104	0.873212583412774	0.9662447257383966	0.7965217391304348	0.20347826086956522	0.30188679245283023	0.6981132075471698
ddeeb99e-9bb8-3663-acbd-9729c94e2528	1186	9	71	110	1384	1576	8	200	0.967373572593801	0.9924686192468619	0.94351630867144	0.056483691328560015	0.07563025210084029	0.9243697478991597
765258ee-2ebe-3eae-ab4f-1787b408464b	544	3	703	102	1384	2416	32	1064	0.6064659977703456	0.9945155393053017	0.4362469927826784	0.5637530072173216	0.02857142857142858	0.9714285714285714
71e56719-ee24-3c30-a046-afac47836b48	1058	5	204	117	1384	1728	0	344	0.9101075268817205	0.9952963311382879	0.838351822503962	0.161648177496038	0.040983606557377095	0.9590163934426229
840f834e-55ae-3e35-9ed3-b1298d1ce2f3	873	5	389	117	1384	1792	0	408	0.8158878504672897	0.9943052391799544	0.6917591125198098	0.3082408874801902	0.040983606557377095	0.9590163934426229
6f0e92c6-f7e6-3efa-9122-5fc6cd7e4224	1104	27	134	87	1384	1472	32	120	0.9320388349514563	0.9761273209549072	0.8917609046849758	0.10823909531502418	0.23684210526315785	0.7631578947368421
93f01070-6115-3f6c-8f55-ab494d1ec070	944	32	205	67	1384	1376	136	128	0.8884705882352941	0.9672131147540983	0.8215839860748477	0.17841601392515227	0.3232323232323232	0.6767676767676768
9593abe7-5f84-354e-a7ba-1c014ce9f05f	1144	6	113	113	1384	1616	8	240	0.9505608641462401	0.9947826086956522	0.9101034208432777	0.08989657915672233	0.050420168067226934	0.9495798319327731
64ef276c-9469-3755-9ce1-0e0c15a76531	1184	9	58	101	1384	1512	32	160	0.9724845995893223	0.9924559932942163	0.9533011272141707	0.04669887278582929	0.08181818181818179	0.9181818181818182
50ab5e67-6226-3aee-aa53-5a1ad439ae66	725	4	529	110	1384	2360	16	992	0.7312153303076148	0.9945130315500685	0.5781499202551834	0.4218500797448166	0.03508771929824561	0.9649122807017544
d950e5b3-36ae-36f6-be02-77dc9a069a21	1151	18	77	90	1384	1488	48	152	0.9603671255736337	0.9846022241231822	0.9372964169381107	0.06270358306188928	0.16666666666666663	0.8333333333333334
0b52ffce-b282-3648-b3a7-188e5b3b23b4	1144	24	95	89	1384	1488	32	136	0.9505608641462402	0.9794520547945206	0.9233252623083131	0.07667473769168687	0.21238938053097345	0.7876106194690266
be506d73-40f2-3aa7-abfd-8f236b154772	988	5	274	117	1384	1744	0	360	0.8762749445676276	0.9949647532729103	0.7828843106180665	0.21711568938193349	0.040983606557377095	0.9590163934426229
5abac6d8-04e6-3de5-8a9f-c8297d7b9851	705	4	549	110	1384	2416	16	1048	0.7182883341823739	0.9943582510578279	0.562200956937799	0.43779904306220097	0.03508771929824561	0.9649122807017544
d7a09728-57ac-32f3-9037-f9052c485d4c	675	4	575	106	1384	2496	24	1136	0.6998444790046657	0.9941089837997055	0.54	0.45999999999999996	0.036363636363636376	0.9636363636363636
3524c56f-d3f7-3c44-9097-f7b7cce14c2e	396	2	752	82	1384	1824	152	592	0.5122897800776197	0.9949748743718593	0.34494773519163763	0.6550522648083623	0.023809523809523836	0.9761904761904762
3f479eea-cf38-3d00-b3bc-dd165f1cf589	1184	10	63	103	1384	1536	24	176	0.9700942236788201	0.9916247906197655	0.9494787489975942	0.05052125100240579	0.08849557522123896	0.911504424778761
faa28654-6d3a-356b-84f4-cbf607d2f6e5	1187	8	70	111	1384	1576	8	200	0.968189233278956	0.9933054393305439	0.9443118536197295	0.05568814638027053	0.0672268907563025	0.9327731092436975
4f2131ec-ba19-3bd4-b825-7a4a0f616bdc	1161	8	95	112	1384	1616	8	240	0.9575257731958764	0.9931565440547476	0.9243630573248408	0.07563694267515919	0.06666666666666665	0.9333333333333333
dc0fd499-d674-3eba-bb07-62e63e782b96	1061	5	201	117	1384	1680	0	296	0.911512027491409	0.9953095684803002	0.840729001584786	0.15927099841521397	0.040983606557377095	0.9590163934426229
95cbd5aa-942c-31bb-9801-72e3862bd0b7	488	1	706	101	1384	2136	88	840	0.5799168152109329	0.9979550102249489	0.40871021775544386	0.5912897822445562	0.009803921568627416	0.9901960784313726
dd8e9684-2892-3229-bde0-113d2ea08ebd	544	3	703	102	1384	2416	32	1064	0.6064659977703456	0.9945155393053017	0.4362469927826784	0.5637530072173216	0.02857142857142858	0.9714285714285714
ad0f6a73-cac8-3a1f-abe5-6fe707993fbd	1169	24	40	79	1384	1392	72	80	0.9733555370524563	0.9798826487845766	0.9669148056244831	0.033085194375516935	0.23300970873786409	0.7669902912621359
c8adcd4c-8727-300a-b36d-8dd115484e60	1164	22	40	78	1384	1384	80	80	0.9740585774058577	0.9814502529510961	0.9667774086378738	0.03322259136212624	0.21999999999999997	0.78
1787e29e-3e59-3690-abb9-796619970c0d	1061	5	201	117	1384	1680	0	296	0.911512027491409	0.9953095684803002	0.840729001584786	0.15927099841521397	0.040983606557377095	0.9590163934426229
d6c232bb-ed83-32b9-b4e8-11c97069769c	1151	6	106	113	1384	1608	8	232	0.9536039768019885	0.9948141745894555	0.9156722354813047	0.08432776451869528	0.050420168067226934	0.9495798319327731
f5549ac8-2251-3456-8b28-7c0d828cc7ba	815	5	447	117	1384	1968	0	584	0.7829010566762727	0.9939024390243902	0.6458003169572107	0.35419968304278926	0.040983606557377095	0.9590163934426229
c87b789b-7b71-3da7-97ad-f02c10d0726e	1166	7	90	113	1384	1616	8	240	0.9600658707286949	0.9940323955669225	0.928343949044586	0.07165605095541405	0.05833333333333335	0.9416666666666667
03dc54ac-cc49-3bb8-9d99-addaaa066735	673	4	577	106	1384	2488	24	1128	0.6984950700570836	0.9940915805022157	0.5384	0.4616	0.036363636363636376	0.9636363636363636
e6eb79f6-5815-3ba9-848a-f1dc672c6b12	1133	27	71	73	1384	1360	80	56	0.958544839255499	0.9767241379310345	0.9410299003322259	0.05897009966777411	0.27	0.73
0e787dc9-70d2-3065-9e68-c06e1d162d7e	1167	27	25	77	1384	1376	88	80	0.9782062028499581	0.9773869346733668	0.9790268456375839	0.02097315436241609	0.2596153846153846	0.7403846153846154
65556188-3e62-321f-a0c0-50c08e6ceff9	1152	6	105	113	1384	1472	8	96	0.9540372670807454	0.9948186528497409	0.9164677804295943	0.08353221957040569	0.050420168067226934	0.9495798319327731
4adaa4ef-661e-319a-8ad0-e96c59172c80	952	7	295	106	1384	1480	24	120	0.8631006346328196	0.9927007299270073	0.7634322373696872	0.23656776263031276	0.06194690265486724	0.9380530973451328
fa96c8a0-4486-350c-ba30-fd8e1a843445	1104	27	69	72	1384	1336	112	64	0.9583333333333333	0.9761273209549072	0.9411764705882353	0.05882352941176472	0.2727272727272727	0.7272727272727273
443695a8-5566-34f6-9e82-616af62bf0cb	1082	24	78	72	1384	1320	128	64	0.9549867608120035	0.9783001808318263	0.9327586206896552	0.0672413793103448	0.25	0.75
6de5d2e0-cbeb-306d-ab83-30ffcdf232aa	619	4	471	74	1384	1336	216	168	0.7227086981903094	0.9935794542536116	0.5678899082568807	0.4321100917431193	0.05128205128205132	0.9487179487179487
815386c5-57a1-3e7b-be84-bc7f555e4ab5	1164	22	40	78	1384	1376	80	72	0.9740585774058577	0.9814502529510961	0.9667774086378738	0.03322259136212624	0.21999999999999997	0.78
5b11caf1-13e5-34fe-82db-e45af5b2fe2f	1140	27	64	73	1384	1360	80	56	0.9616195698017714	0.9768637532133676	0.946843853820598	0.05315614617940201	0.27	0.73
0b0dfc3f-c55f-3961-b11d-5aae24b8b788	1194	20	50	96	1384	1448	24	88	0.9715215622457282	0.9835255354200988	0.9598070739549839	0.04019292604501612	0.1724137931034483	0.8275862068965517
995fde85-43c2-3f51-92ce-7c3d5b30d3f2	621	4	450	69	1384	1360	240	216	0.7323113207547172	0.9936	0.5798319327731093	0.4201680672268907	0.0547945205479452	0.9452054794520548
a62a10ca-784d-3e3b-b9d9-f289d3f3e40a	1082	24	78	72	1384	1320	128	64	0.9549867608120035	0.9783001808318263	0.9327586206896552	0.0672413793103448	0.25	0.75
198744c6-9a75-3d0f-8555-717834f1b61e	1179	27	53	85	1384	1408	40	64	0.9671862182116489	0.9776119402985075	0.9569805194805194	0.04301948051948057	0.2410714285714286	0.7589285714285714
9549dcae-a1e5-3ae4-8ee0-620e1e7d8992	1104	27	69	72	1384	1336	112	64	0.9583333333333333	0.9761273209549072	0.9411764705882353	0.05882352941176472	0.2727272727272727	0.7272727272727273
c31abefc-7836-3c63-8f77-caadef9bec8c	1091	27	69	69	1384	1320	128	64	0.9578577699736611	0.9758497316636852	0.9405172413793104	0.059482758620689635	0.28125	0.71875
cb990d76-6128-3c5a-83f7-4d44ea3abc8d	1188	10	67	111	1384	1464	8	88	0.968609865470852	0.991652754590985	0.9466135458167331	0.05338645418326693	0.0826446280991735	0.9173553719008265
277d7ace-5b49-3bfa-a598-3445f7e3e298	1055	7	201	113	1384	1472	8	96	0.9102674719585852	0.9934086629001884	0.839968152866242	0.16003184713375795	0.05833333333333335	0.9416666666666667
fa71f1a4-e6e4-3730-b5bc-9cc9cdc6ba78	771	5	407	97	1384	1464	104	184	0.789150460593654	0.9935567010309279	0.6544991511035654	0.3455008488964346	0.0490196078431373	0.9509803921568627
9120e255-4d5d-332a-91ce-78de6da17cfc	1126	30	74	74	1384	1376	80	72	0.9558573853989814	0.9740484429065744	0.9383333333333334	0.06166666666666665	0.28846153846153844	0.7115384615384616
5feef71d-0de9-300a-a914-0f3bcf45c86a	360	2	395	27	1384	832	600	48	0.6445837063563116	0.994475138121547	0.4768211920529801	0.5231788079470199	0.06896551724137934	0.9310344827586207
d248184d-3bda-3d53-98fd-df81fae58098	452	4	478	50	1384	1136	400	152	0.6522366522366522	0.9912280701754386	0.4860215053763441	0.5139784946236559	0.07407407407407407	0.9259259259259259
e154ceb0-3caa-3475-841c-80195917b29c	673	4	477	86	1384	1472	144	232	0.7367268746579092	0.9940915805022157	0.5852173913043478	0.4147826086956522	0.0444444444444444	0.9555555555555556
a28e7240-016c-3a11-89e2-c826d015581f	864	7	378	103	1384	1472	32	120	0.8177946048272599	0.9919632606199771	0.6956521739130435	0.30434782608695654	0.0636363636363636	0.9363636363636364
43d4d154-20c3-31c1-86e8-fc294516e4e5	703	4	476	97	1384	1576	104	296	0.7454931071049843	0.9943422913719944	0.5962680237489398	0.40373197625106017	0.03960396039603964	0.9603960396039604
7268c809-20dd-3048-bba8-51250b73ccfb	1162	24	50	84	1384	1400	64	80	0.969140950792327	0.9797639123102867	0.9587458745874587	0.041254125412541254	0.2222222222222222	0.7777777777777778
feb1e64e-6ed3-3eee-80bd-71bb9475e868	452	4	478	50	1384	1136	400	152	0.6522366522366522	0.9912280701754386	0.4860215053763441	0.5139784946236559	0.07407407407407407	0.9259259259259259
56ce2ec5-b8d7-32ec-a9b3-4a3c771156d2	221	2	300	5	1384	544	856	16	0.5940860215053764	0.9910313901345291	0.42418426103646834	0.5758157389635317	0.2857142857142857	0.7142857142857143
8140d93e-3a15-3ca7-95c0-7de55af876b4	621	4	450	69	1384	1360	240	216	0.7323113207547172	0.9936	0.5798319327731093	0.4201680672268907	0.0547945205479452	0.9452054794520548
98b49156-9449-33fc-9632-53c6fc78a075	1145	6	112	113	1384	1472	8	96	0.9509966777408638	0.9947871416159861	0.9108989657915673	0.08910103420843274	0.050420168067226934	0.9495798319327731
123861f8-d5f7-3fa6-a582-2a116ecbcb21	1188	10	67	111	1384	1464	8	88	0.968609865470852	0.991652754590985	0.9466135458167331	0.05338645418326693	0.0826446280991735	0.9173553719008265
95119dad-5d9d-3f1c-abc4-840e8664a545	1183	12	62	103	1384	1456	24	96	0.9696721311475409	0.9899581589958159	0.9502008032128514	0.049799196787148614	0.10434782608695647	0.8956521739130435
aee0e2ce-e9e2-3eb0-a87f-261f4fbacc05	1191	13	48	100	1384	1440	32	88	0.9750306999590668	0.989202657807309	0.9612590799031477	0.03874092009685226	0.11504424778761058	0.8849557522123894
c049f5d1-8b33-3a9d-b68a-ee668fadf530	1180	30	53	89	1384	1432	32	80	0.9660253786328284	0.9752066115702479	0.9570154095701541	0.042984590429845926	0.25210084033613445	0.7478991596638656
813f4164-9503-3044-938a-c275bee31c46	625	4	465	74	1384	1328	216	160	0.7271669575334497	0.9936406995230525	0.573394495412844	0.42660550458715596	0.05128205128205132	0.9487179487179487
cc288b04-d841-38c5-88e4-52faf703e16b	984	5	269	110	1384	1472	16	104	0.8777876895628902	0.9949443882709808	0.7853152434158021	0.21468475658419794	0.04347826086956519	0.9565217391304348
11df326e-8007-3b48-9e1c-54dd7a263698	1162	8	94	112	1384	1472	8	96	0.9579554822753503	0.9931623931623932	0.9251592356687898	0.07484076433121023	0.06666666666666665	0.9333333333333333
a49bf8af-ca1c-39f7-902e-3f5ae1c47201	799	5	419	97	1384	1488	64	168	0.7903066271018794	0.9937810945273632	0.6559934318555009	0.34400656814449915	0.0490196078431373	0.9509803921568627
9c65d145-a719-347c-b407-424591d5725b	1152	6	105	113	1384	1472	8	96	0.9540372670807454	0.9948186528497409	0.9164677804295943	0.08353221957040569	0.050420168067226934	0.9495798319327731
2297ea4e-a58d-3e86-b593-dd6922ace080	1167	7	89	113	1384	1472	8	96	0.9604938271604938	0.9940374787052811	0.929140127388535	0.07085987261146498	0.05833333333333335	0.9416666666666667
b299817b-70f6-3b11-8bc6-008da66572a2	1170	24	39	79	1384	1392	72	80	0.9737827715355807	0.9798994974874372	0.967741935483871	0.032258064516129004	0.23300970873786409	0.7669902912621359
7924853c-83b5-36e3-93d5-f28a050ae2f1	1056	7	194	111	1384	1464	16	96	0.9130998702983139	0.993414863593603	0.8448	0.1552	0.05932203389830504	0.940677966101695
1dc77408-7c04-3ba8-a024-dca80304ca00	619	4	471	74	1384	1336	216	168	0.7227086981903094	0.9935794542536116	0.5678899082568807	0.4321100917431193	0.05128205128205132	0.9487179487179487
642ea2df-a452-3349-9ce8-8b5e1f659733	1176	26	39	79	1384	1400	64	80	0.9731071576334299	0.978369384359401	0.9679012345679012	0.032098765432098775	0.24761904761904763	0.7523809523809524
c10f2edd-e20e-3d88-ab06-131dee027ad2	1164	22	40	78	1384	1376	80	72	0.9740585774058577	0.9814502529510961	0.9667774086378738	0.03322259136212624	0.21999999999999997	0.78
d86e2c0d-62b1-3f03-be03-d7019482b67c	1206	26	28	84	1384	1424	40	80	0.9781021897810218	0.9788961038961039	0.9773095623987034	0.02269043760129663	0.23636363636363633	0.7636363636363637
0198c2fb-6a32-3eb4-b954-fae051cc2bda	952	7	295	106	1384	1480	24	120	0.8631006346328196	0.9927007299270073	0.7634322373696872	0.23656776263031276	0.06194690265486724	0.9380530973451328
dff760be-ef80-34e3-9255-857cfa985c74	1192	26	26	84	1384	1408	56	80	0.9786535303776683	0.9786535303776683	0.9786535303776683	0.021346469622331665	0.23636363636363633	0.7636363636363637
7211d7ec-2318-335a-87aa-c6ea9a9044a2	1194	26	35	81	1384	1416	48	80	0.9750918742343814	0.978688524590164	0.9715215622457283	0.028478437754271724	0.2429906542056075	0.7570093457943925
c6d5baef-567a-3cdb-89cd-3fcc7243adf3	1169	24	40	79	1384	1392	72	80	0.9733555370524563	0.9798826487845766	0.9669148056244831	0.033085194375516935	0.23300970873786409	0.7669902912621359
1b18dab1-4132-37ad-b153-ccdc1d882e6e	621	4	450	69	1384	1360	240	216	0.7323113207547172	0.9936	0.5798319327731093	0.4201680672268907	0.0547945205479452	0.9452054794520548
8a4f3b43-7d3e-3192-99ef-3bd0685e4838	1187	17	54	94	1384	1440	32	88	0.970961145194274	0.9858803986710963	0.9564867042707494	0.043513295729250556	0.15315315315315314	0.8468468468468469
46608c7a-8a4a-35d6-bd90-9a9f70358dad	1055	7	201	113	1384	1472	8	96	0.9102674719585852	0.9934086629001884	0.839968152866242	0.16003184713375795	0.05833333333333335	0.9416666666666667
d47f57dd-5ab4-3872-8f06-4758c0a2ac27	1152	6	105	113	1384	1472	8	96	0.9540372670807454	0.9948186528497409	0.9164677804295943	0.08353221957040569	0.050420168067226934	0.9495798319327731
bff63147-0792-3ea6-a0e5-82463f41e0d2	771	5	407	97	1384	1464	104	184	0.789150460593654	0.9935567010309279	0.6544991511035654	0.3455008488964346	0.0490196078431373	0.9509803921568627
b859ec8c-bc40-3fe0-8f86-58b73df5e723	1192	26	26	84	1384	1408	56	80	0.9786535303776683	0.9786535303776683	0.9786535303776683	0.021346469622331665	0.23636363636363633	0.7636363636363637
ccf11f53-4489-3a3e-b2a4-88dac925f1e7	1194	25	35	82	1384	1416	48	80	0.9754901960784313	0.9794913863822805	0.9715215622457283	0.028478437754271724	0.23364485981308414	0.7663551401869159
0ad3edb5-4a85-3f85-b02b-9735fbd16196	452	4	478	50	1384	1136	400	152	0.6522366522366522	0.9912280701754386	0.4860215053763441	0.5139784946236559	0.07407407407407407	0.9259259259259259
c49a0d94-0496-32e1-8b19-3a882e3fafaa	1188	8	69	111	1384	1464	8	88	0.9686098654708519	0.9933110367892977	0.9451073985680191	0.054892601431980936	0.0672268907563025	0.9327731092436975
19e452ec-2dbf-354a-ab22-3a4e474f5ae7	360	2	395	27	1384	832	600	48	0.6445837063563116	0.994475138121547	0.4768211920529801	0.5231788079470199	0.06896551724137934	0.9310344827586207
9e76bdb8-f896-31bd-b43a-379053fdf33f	1175	23	45	85	1384	1408	56	80	0.9718775847808107	0.9808013355592654	0.9631147540983607	0.03688524590163933	0.2129629629629629	0.7870370370370371
42940707-8504-3ccd-bcc5-0430ee9de16a	673	4	477	86	1384	1472	144	232	0.7367268746579092	0.9940915805022157	0.5852173913043478	0.4147826086956522	0.0444444444444444	0.9555555555555556
add26eaa-1ad7-310b-ab20-ae8c51cc4e8e	1199	25	30	82	1384	1416	48	80	0.9775784753363228	0.9795751633986928	0.9755899104963385	0.024410089503661525	0.23364485981308414	0.7663551401869159
aed4b5ff-be91-35d5-94f5-4f5795947d58	1206	26	28	84	1384	1424	40	80	0.9781021897810218	0.9788961038961039	0.9773095623987034	0.02269043760129663	0.23636363636363633	0.7636363636363637
8a444ed4-e2f4-3b1c-a5ad-1557842419c6	1196	24	39	85	1384	1424	40	80	0.9743380855397148	0.980327868852459	0.968421052631579	0.03157894736842104	0.22018348623853212	0.7798165137614679
6ba9d1fd-2d27-320f-9010-59467e851d80	1145	6	112	113	1384	1472	8	96	0.9509966777408638	0.9947871416159861	0.9108989657915673	0.08910103420843274	0.050420168067226934	0.9495798319327731
97a0e351-21ba-3b83-9e73-79faa5bd3b31	864	7	378	103	1384	1472	32	120	0.8177946048272599	0.9919632606199771	0.6956521739130435	0.30434782608695654	0.0636363636363636	0.9363636363636364
cb63e2a6-d7fe-341a-86b3-e1aa347f1d90	1187	11	49	97	1384	1432	40	88	0.9753492193919475	0.9908180300500835	0.9603559870550162	0.039644012944983764	0.10185185185185186	0.8981481481481481
966f02fb-6256-3e18-808c-432fae8d67a6	1195	24	29	88	1384	1416	48	80	0.978305362259517	0.9803117309269893	0.9763071895424836	0.023692810457516367	0.2142857142857143	0.7857142857142857
3dc6c936-61df-3a55-b993-dbd54c5a8ab2	1192	26	26	84	1384	1408	56	80	0.9786535303776683	0.9786535303776683	0.9786535303776683	0.021346469622331665	0.23636363636363633	0.7636363636363637
79fb4738-966e-3e8b-a3ca-470c7c673b47	703	4	476	97	1384	1576	104	296	0.7454931071049843	0.9943422913719944	0.5962680237489398	0.40373197625106017	0.03960396039603964	0.9603960396039604
3570b95e-31b7-33f5-a678-59549576a170	452	4	478	50	1384	1136	400	152	0.6522366522366522	0.9912280701754386	0.4860215053763441	0.5139784946236559	0.07407407407407407	0.9259259259259259
2b21ac26-cb04-3c03-b3fa-afa7d974d520	984	5	269	110	1384	1472	16	104	0.8777876895628902	0.9949443882709808	0.7853152434158021	0.21468475658419794	0.04347826086956519	0.9565217391304348
9c0975a8-e233-36c6-b9d9-4a6dcb1c81f0	1162	8	94	112	1384	1472	8	96	0.9579554822753503	0.9931623931623932	0.9251592356687898	0.07484076433121023	0.06666666666666665	0.9333333333333333
c6c26f5a-131f-3cfd-b6c6-9d92dddf5096	621	4	450	69	1384	1360	240	216	0.7323113207547172	0.9936	0.5798319327731093	0.4201680672268907	0.0547945205479452	0.9452054794520548
0d5de847-aef7-3dc0-8519-c10adff14e0e	221	2	300	5	1384	544	856	16	0.5940860215053764	0.9910313901345291	0.42418426103646834	0.5758157389635317	0.2857142857142857	0.7142857142857143
778d944b-efbf-35ae-8759-da567eb9a186	1056	7	194	111	1384	1464	16	96	0.9130998702983139	0.993414863593603	0.8448	0.1552	0.05932203389830504	0.940677966101695
ae44dd43-79d1-396d-84ca-95b4ddbd5988	1164	22	40	78	1384	1376	80	72	0.9740585774058577	0.9814502529510961	0.9667774086378738	0.03322259136212624	0.21999999999999997	0.78
cc738f0b-1a76-308d-975e-efd176450531	1188	8	69	111	1384	1464	8	88	0.9686098654708519	0.9933110367892977	0.9451073985680191	0.054892601431980936	0.0672268907563025	0.9327731092436975
d4221d11-b1b4-3577-9e96-8c65e2852dfd	1170	24	39	79	1384	1392	72	80	0.9737827715355807	0.9798994974874372	0.967741935483871	0.032258064516129004	0.23300970873786409	0.7669902912621359
a490f978-3e34-36e3-a229-f75045f28490	799	5	419	97	1384	1488	64	168	0.7903066271018794	0.9937810945273632	0.6559934318555009	0.34400656814449915	0.0490196078431373	0.9509803921568627
7b011040-4f63-325a-990d-aa44912bcd2d	1185	10	62	103	1384	1456	24	96	0.9705159705159704	0.9916317991631799	0.95028067361668	0.049719326383319995	0.08849557522123896	0.911504424778761
756e6802-9dcc-3e15-9707-e9e74646e72e	1176	26	39	79	1384	1400	64	80	0.9731071576334299	0.978369384359401	0.9679012345679012	0.032098765432098775	0.24761904761904763	0.7523809523809524
9510ad41-a5c5-3237-9bd2-c2a2162d1661	1167	7	89	113	1384	1472	8	96	0.9604938271604938	0.9940374787052811	0.929140127388535	0.07085987261146498	0.05833333333333335	0.9416666666666667
124d6eeb-8277-38ca-837b-9887e1337cdf	1152	6	105	113	1384	1472	8	96	0.9540372670807454	0.9948186528497409	0.9164677804295943	0.08353221957040569	0.050420168067226934	0.9495798319327731
80fcd8d8-bfce-3177-8dc3-500a80a24aec	619	4	471	74	1384	1336	216	168	0.7227086981903094	0.9935794542536116	0.5678899082568807	0.4321100917431193	0.05128205128205132	0.9487179487179487
d162a81f-2bf5-3985-8541-2b422c11a797	1169	24	40	79	1384	1392	72	80	0.9733555370524563	0.9798826487845766	0.9669148056244831	0.033085194375516935	0.23300970873786409	0.7669902912621359
983315d4-7362-3a65-a915-369dbc6dca93	625	4	465	74	1384	1328	216	160	0.7271669575334497	0.9936406995230525	0.573394495412844	0.42660550458715596	0.05128205128205132	0.9487179487179487
c7179a09-5b8e-3fd0-9c4f-dc0deeb35ccd	1194	26	35	81	1384	1416	48	80	0.9750918742343814	0.978688524590164	0.9715215622457283	0.028478437754271724	0.2429906542056075	0.7570093457943925
2f04f0dc-e382-329d-b91a-097898b6c42b	621	4	450	69	1384	1360	240	216	0.7323113207547172	0.9936	0.5798319327731093	0.4201680672268907	0.0547945205479452	0.9452054794520548
feb44ed0-2835-365c-92f8-dce6ff139b75	1152	6	105	113	1384	1472	8	96	0.9540372670807454	0.9948186528497409	0.9164677804295943	0.08353221957040569	0.050420168067226934	0.9495798319327731
0db5d167-6835-3b3c-a428-79ca3bbe0b53	952	7	295	106	1384	1480	24	120	0.8631006346328196	0.9927007299270073	0.7634322373696872	0.23656776263031276	0.06194690265486724	0.9380530973451328
e598ff9b-a33c-3210-a464-b478a7fdf690	1193	24	25	86	1384	1408	56	80	0.9798767967145791	0.9802793755135579	0.9794745484400657	0.02052545155993435	0.21818181818181814	0.7818181818181819
9566a7a7-61c9-3e14-8312-e08e145d0c38	1187	17	54	94	1384	1440	32	88	0.970961145194274	0.9858803986710963	0.9564867042707494	0.043513295729250556	0.15315315315315314	0.8468468468468469
d83631d6-0f7a-33ca-9a4d-6ac30c765a00	1205	26	29	84	1384	1424	40	80	0.9776876267748478	0.9788789601949635	0.9764991896272285	0.02350081037277152	0.23636363636363633	0.7636363636363637
030627c1-7603-3aa7-86cb-de5f086a2bd6	452	4	478	50	1384	1136	400	152	0.6522366522366522	0.9912280701754386	0.4860215053763441	0.5139784946236559	0.07407407407407407	0.9259259259259259
c379b670-70e7-32b9-ad5d-6358d3921b77	1193	24	25	86	1384	1408	56	80	0.9798767967145791	0.9802793755135579	0.9794745484400657	0.02052545155993435	0.21818181818181814	0.7818181818181819
66cd5ea3-50a6-314c-94de-7d7c52cc5566	1194	25	35	82	1384	1416	48	80	0.9754901960784313	0.9794913863822805	0.9715215622457283	0.028478437754271724	0.23364485981308414	0.7663551401869159
bc670af5-abb2-3c8c-980f-853a89d29d36	771	5	407	97	1384	1464	104	184	0.789150460593654	0.9935567010309279	0.6544991511035654	0.3455008488964346	0.0490196078431373	0.9509803921568627
eba40f8c-15c4-3620-95c2-acba39db2ddd	864	7	378	103	1384	1472	32	120	0.8177946048272599	0.9919632606199771	0.6956521739130435	0.30434782608695654	0.0636363636363636	0.9363636363636364
b986088e-6c0f-32e8-8841-204dc274f022	1205	26	29	84	1384	1424	40	80	0.9776876267748478	0.9788789601949635	0.9764991896272285	0.02350081037277152	0.23636363636363633	0.7636363636363637
4aff3cad-9e99-3715-ba3b-9e1b52a36a1a	1055	7	201	113	1384	1472	8	96	0.9102674719585852	0.9934086629001884	0.839968152866242	0.16003184713375795	0.05833333333333335	0.9416666666666667
33c19dfd-77e1-3855-9882-6a80975eba26	1188	8	69	111	1384	1464	8	88	0.9686098654708519	0.9933110367892977	0.9451073985680191	0.054892601431980936	0.0672268907563025	0.9327731092436975
bccfe1e8-e49f-3614-b836-1e7bd272eec3	1193	24	25	86	1384	1408	56	80	0.9798767967145791	0.9802793755135579	0.9794745484400657	0.02052545155993435	0.21818181818181814	0.7818181818181819
726e79f9-85d0-3b23-940e-eea5f0a71e05	673	4	477	86	1384	1472	144	232	0.7367268746579092	0.9940915805022157	0.5852173913043478	0.4147826086956522	0.0444444444444444	0.9555555555555556
86aee7b3-7efb-3144-8cca-f4ef4ce2b2e5	1145	6	112	113	1384	1472	8	96	0.9509966777408638	0.9947871416159861	0.9108989657915673	0.08910103420843274	0.050420168067226934	0.9495798319327731
bbd3b4d9-a985-3bfb-b376-db74b822579c	221	2	300	5	1384	544	856	16	0.5940860215053764	0.9910313901345291	0.42418426103646834	0.5758157389635317	0.2857142857142857	0.7142857142857143
c4fe8671-2fd2-3467-b839-3faed70c5fd4	360	2	395	27	1384	832	600	48	0.6445837063563116	0.994475138121547	0.4768211920529801	0.5231788079470199	0.06896551724137934	0.9310344827586207
93e442df-46d7-35d1-9e94-765504927554	452	4	478	50	1384	1136	400	152	0.6522366522366522	0.9912280701754386	0.4860215053763441	0.5139784946236559	0.07407407407407407	0.9259259259259259
1d773c48-3063-36a6-ab52-12d17908eae3	1196	24	39	85	1384	1424	40	80	0.9743380855397148	0.980327868852459	0.968421052631579	0.03157894736842104	0.22018348623853212	0.7798165137614679
a2c90721-c5f4-36ef-b149-c97b6eb930f4	1198	22	26	90	1384	1416	48	80	0.9803600654664485	0.9819672131147541	0.9787581699346405	0.021241830065359513	0.1964285714285714	0.8035714285714286
0e629f67-5f9f-3a30-82ac-24d34ce7abad	1198	25	31	82	1384	1416	48	80	0.9771615008156606	0.9795584627964022	0.9747762408462164	0.02522375915378361	0.23364485981308414	0.7663551401869159
b1679bc2-422c-39c5-9a2a-6a3725582230	1175	23	45	85	1384	1408	56	80	0.9718775847808107	0.9808013355592654	0.9631147540983607	0.03688524590163933	0.2129629629629629	0.7870370370370371
93f5da0a-a3cd-37d3-9c80-2aa605721ab5	621	4	450	69	1384	1360	240	216	0.7323113207547172	0.9936	0.5798319327731093	0.4201680672268907	0.0547945205479452	0.9452054794520548
1d006c13-f5be-334c-80bc-8efb21c1c825	625	4	465	74	1384	1328	216	160	0.7271669575334497	0.9936406995230525	0.573394495412844	0.42660550458715596	0.05128205128205132	0.9487179487179487
72215bc9-6afe-32a9-9d87-e043f437a192	1185	10	62	103	1384	1456	24	96	0.9705159705159704	0.9916317991631799	0.95028067361668	0.049719326383319995	0.08849557522123896	0.911504424778761
2690a56f-cf70-33ac-a1a2-68d98c1cc569	984	5	269	110	1384	1472	16	104	0.8777876895628902	0.9949443882709808	0.7853152434158021	0.21468475658419794	0.04347826086956519	0.9565217391304348
c947c668-bb21-3c5e-9034-932b66803eda	703	4	476	97	1384	1576	104	296	0.7454931071049843	0.9943422913719944	0.5962680237489398	0.40373197625106017	0.03960396039603964	0.9603960396039604
5cb60db3-aaf0-3b6d-a4ee-787cd1916f03	1187	11	49	97	1384	1432	40	88	0.9753492193919475	0.9908180300500835	0.9603559870550162	0.039644012944983764	0.10185185185185186	0.8981481481481481
6b328119-d224-3dc5-b61a-8c8dc70b2b48	1188	8	69	111	1384	1464	8	88	0.9686098654708519	0.9933110367892977	0.9451073985680191	0.054892601431980936	0.0672268907563025	0.9327731092436975
fa457fd8-7f68-3869-a18b-d42109e72033	799	5	419	97	1384	1488	64	168	0.7903066271018794	0.9937810945273632	0.6559934318555009	0.34400656814449915	0.0490196078431373	0.9509803921568627
ac2e3041-b9f7-3170-8040-ad515b9c70d3	1152	6	105	113	1384	1472	8	96	0.9540372670807454	0.9948186528497409	0.9164677804295943	0.08353221957040569	0.050420168067226934	0.9495798319327731
f0dfac51-6e63-3951-b586-75e847ed266b	1056	7	194	111	1384	1464	16	96	0.9130998702983139	0.993414863593603	0.8448	0.1552	0.05932203389830504	0.940677966101695
f3aac5cc-74a8-3ac4-acdf-66c46fd0c914	1162	8	94	112	1384	1472	8	96	0.9579554822753503	0.9931623931623932	0.9251592356687898	0.07484076433121023	0.06666666666666665	0.9333333333333333
3a376860-8aff-3a27-b5c9-1ac2cc00496b	1164	22	40	78	1384	1376	80	72	0.9740585774058577	0.9814502529510961	0.9667774086378738	0.03322259136212624	0.21999999999999997	0.78
3f8db377-9f38-3c03-946b-4fe14fe0926d	1167	7	89	113	1384	1472	8	96	0.9604938271604938	0.9940374787052811	0.929140127388535	0.07085987261146498	0.05833333333333335	0.9416666666666667
17c7589f-f667-34c8-a46c-957885a3dabd	619	4	471	74	1384	1336	216	168	0.7227086981903094	0.9935794542536116	0.5678899082568807	0.4321100917431193	0.05128205128205132	0.9487179487179487
e3a8b12c-c640-3084-b093-2334da647494	1152	6	105	113	1384	1472	8	96	0.9540372670807454	0.9948186528497409	0.9164677804295943	0.08353221957040569	0.050420168067226934	0.9495798319327731
bbd37664-5550-39e5-9a64-686a7654d183	952	7	295	106	1384	1480	24	120	0.8631006346328196	0.9927007299270073	0.7634322373696872	0.23656776263031276	0.06194690265486724	0.9380530973451328
6fb20b83-2719-33d0-8d23-bcb61733237f	1164	22	40	78	1384	1376	80	72	0.9740585774058577	0.9814502529510961	0.9667774086378738	0.03322259136212624	0.21999999999999997	0.78
654fec84-9408-30d1-a78e-0aad0e7b1b55	1185	24	39	80	1384	1408	56	80	0.9741060419235512	0.9801488833746899	0.9681372549019608	0.031862745098039214	0.23076923076923073	0.7692307692307693
31305f93-151d-3a82-8697-033114a30449	1188	23	36	81	1384	1408	56	80	0.975770020533881	0.9810074318744839	0.9705882352941176	0.02941176470588236	0.22115384615384615	0.7788461538461539
66f51b25-17c7-3911-b134-356921260e1f	1185	24	39	80	1384	1408	56	80	0.9741060419235512	0.9801488833746899	0.9681372549019608	0.031862745098039214	0.23076923076923073	0.7692307692307693
2f94affa-2d97-3e3e-bb6f-bd6084e8ea6e	1188	17	53	94	1384	1440	32	88	0.9713818479149632	0.9858921161825727	0.9572925060435133	0.04270749395648665	0.15315315315315314	0.8468468468468469
9e597678-18ce-3bcd-810b-c6eb842282b9	1169	24	40	79	1384	1392	72	80	0.9733555370524563	0.9798826487845766	0.9669148056244831	0.033085194375516935	0.23300970873786409	0.7669902912621359
566e90f5-b1c3-3a4d-8105-43120def37ae	1183	25	33	79	1384	1400	64	80	0.9760726072607261	0.9793046357615894	0.9728618421052632	0.027138157894736836	0.24038461538461542	0.7596153846153846
a33d87aa-4bdf-3bb0-b10d-add2b7554960	1169	24	40	79	1384	1392	72	80	0.9733555370524563	0.9798826487845766	0.9669148056244831	0.033085194375516935	0.23300970873786409	0.7669902912621359
2577ff9e-61bd-3e25-92c1-cdb7578b50be	771	5	407	97	1384	1464	104	184	0.789150460593654	0.9935567010309279	0.6544991511035654	0.3455008488964346	0.0490196078431373	0.9509803921568627
ae9f5309-2914-32e0-8196-3064cfee5545	621	4	450	69	1384	1360	240	216	0.7323113207547172	0.9936	0.5798319327731093	0.4201680672268907	0.0547945205479452	0.9452054794520548
b1f6187f-23ae-33bf-806f-c9dd009abbd5	1055	7	201	113	1384	1472	8	96	0.9102674719585852	0.9934086629001884	0.839968152866242	0.16003184713375795	0.05833333333333335	0.9416666666666667
91b4a9c3-02df-3629-b3ed-e019d707125f	1183	25	33	79	1384	1400	64	80	0.9760726072607261	0.9793046357615894	0.9728618421052632	0.027138157894736836	0.24038461538461542	0.7596153846153846
d5d384e0-cbfa-3541-9cd5-9987f4f94c33	452	4	478	50	1384	1136	400	152	0.6522366522366522	0.9912280701754386	0.4860215053763441	0.5139784946236559	0.07407407407407407	0.9259259259259259
4dda45d3-36a4-3d14-b964-ddac72a9bf68	1196	23	39	86	1384	1424	40	80	0.9747351263243683	0.9811320754716981	0.968421052631579	0.03157894736842104	0.21100917431192656	0.7889908256880734
915aaba7-7de9-387d-93e5-65eccd4280b5	1188	8	69	111	1384	1464	8	88	0.9686098654708519	0.9933110367892977	0.9451073985680191	0.054892601431980936	0.0672268907563025	0.9327731092436975
bb89efb0-7bac-3045-8b03-9e965e58af07	673	4	477	86	1384	1472	144	232	0.7367268746579092	0.9940915805022157	0.5852173913043478	0.4147826086956522	0.0444444444444444	0.9555555555555556
9e1eaeae-a7f5-3f15-a9f9-82389072404d	1182	25	34	79	1384	1400	64	80	0.9756500206355757	0.9792874896437448	0.9720394736842105	0.02796052631578949	0.24038461538461542	0.7596153846153846
ab5f4160-79f9-3663-a1b4-91b72c6e827b	360	2	395	27	1384	832	600	48	0.6445837063563116	0.994475138121547	0.4768211920529801	0.5231788079470199	0.06896551724137934	0.9310344827586207
5106b08a-3c4a-3e0b-bce0-60b00f9a2e8e	1188	23	36	81	1384	1408	56	80	0.975770020533881	0.9810074318744839	0.9705882352941176	0.02941176470588236	0.22115384615384615	0.7788461538461539
1a4adaee-f672-33fa-a2ac-e0909c57bd0b	1190	11	52	99	1384	1440	32	88	0.9742120343839541	0.9908409658617818	0.9581320450885669	0.041867954911433136	0.09999999999999998	0.9
842f9679-9d31-3d86-8103-f70020919f19	1188	23	36	81	1384	1408	56	80	0.975770020533881	0.9810074318744839	0.9705882352941176	0.02941176470588236	0.22115384615384615	0.7788461538461539
7d74db39-87b3-398f-a7e2-2afd7f742c75	1145	6	112	113	1384	1472	8	96	0.9509966777408638	0.9947871416159861	0.9108989657915673	0.08910103420843274	0.050420168067226934	0.9495798319327731
83db7754-f56e-3f44-824b-57cc4528d278	221	2	300	5	1384	544	856	16	0.5940860215053764	0.9910313901345291	0.42418426103646834	0.5758157389635317	0.2857142857142857	0.7142857142857143
e611c740-b4ac-32c6-bc67-99f58152f567	1199	22	36	87	1384	1424	40	80	0.9763843648208469	0.9819819819819819	0.9708502024291498	0.029149797570850233	0.2018348623853211	0.7981651376146789
23eb7d88-2452-39ba-9344-f8e051169b98	703	4	476	97	1384	1576	104	296	0.7454931071049843	0.9943422913719944	0.5962680237489398	0.40373197625106017	0.03960396039603964	0.9603960396039604
9ad171b0-5f50-37de-a2ee-0e14589e9cd7	1172	23	40	85	1384	1400	64	80	0.9738263398421271	0.9807531380753138	0.966996699669967	0.03300330033003296	0.2129629629629629	0.7870370370370371
56bc6396-a633-3575-ba74-74dcae7f8291	621	4	450	69	1384	1360	240	216	0.7323113207547172	0.9936	0.5798319327731093	0.4201680672268907	0.0547945205479452	0.9452054794520548
d65ff412-0123-3cce-8c14-30794320e831	864	7	378	103	1384	1472	32	120	0.8177946048272599	0.9919632606199771	0.6956521739130435	0.30434782608695654	0.0636363636363636	0.9363636363636364
0f2ff2a9-8b79-3464-bd54-37c16c3ece88	412	44	144	16	1384	664	768	48	0.8142292490118577	0.9035087719298246	0.7410071942446043	0.25899280575539574	0.7333333333333334	0.26666666666666666
de4679ee-5df3-3090-82ef-491594b9c9e7	452	4	478	50	1384	1136	400	152	0.6522366522366522	0.9912280701754386	0.4860215053763441	0.5139784946236559	0.07407407407407407	0.9259259259259259
971d1ffe-0dd2-336c-968f-95fc65b4bc0c	414	47	146	17	1384	664	760	40	0.810969637610186	0.8980477223427332	0.7392857142857143	0.2607142857142857	0.734375	0.265625
5f49033b-0188-3c90-8f92-1a57d7071d2c	625	4	465	74	1384	1328	216	160	0.7271669575334497	0.9936406995230525	0.573394495412844	0.42660550458715596	0.05128205128205132	0.9487179487179487
e46a76a9-277d-3c09-888a-b292ccdaa04d	1185	10	62	103	1384	1456	24	96	0.9705159705159704	0.9916317991631799	0.95028067361668	0.049719326383319995	0.08849557522123896	0.911504424778761
ac6fd30c-1f5a-3f42-a18a-9a512b2c3bf7	1188	8	69	111	1384	1464	8	88	0.9686098654708519	0.9933110367892977	0.9451073985680191	0.054892601431980936	0.0672268907563025	0.9327731092436975
e7e46b62-0413-3347-aca7-839349dffe79	1162	8	94	112	1384	1472	8	96	0.9579554822753503	0.9931623931623932	0.9251592356687898	0.07484076433121023	0.06666666666666665	0.9333333333333333
50ed720e-3228-3ceb-8594-f630d6310f75	984	5	269	110	1384	1472	16	104	0.8777876895628902	0.9949443882709808	0.7853152434158021	0.21468475658419794	0.04347826086956519	0.9565217391304348
c695df4e-0fea-3722-bf0f-c4fe2f5b2a70	799	5	419	97	1384	1488	64	168	0.7903066271018794	0.9937810945273632	0.6559934318555009	0.34400656814449915	0.0490196078431373	0.9509803921568627
2f1d044f-9c49-31e4-a562-5fe516f94a2e	416	50	156	18	1384	680	744	40	0.8015414258188824	0.8927038626609443	0.7272727272727273	0.2727272727272727	0.7352941176470589	0.2647058823529412
f151bf8b-d723-3b5f-ac73-b1c3000e2760	643	55	221	33	1384	1040	432	88	0.8233034571062738	0.9212034383954155	0.7442129629629629	0.2557870370370371	0.625	0.375
c0e378eb-fbe4-328d-a79a-3cf3de3c2eb5	1152	6	105	113	1384	1472	8	96	0.9540372670807454	0.9948186528497409	0.9164677804295943	0.08353221957040569	0.050420168067226934	0.9495798319327731
8b4bde04-797d-3f86-88fc-2a85c36496a0	416	40	152	16	1384	672	760	48	0.8124999999999999	0.9122807017543859	0.7323943661971831	0.2676056338028169	0.7142857142857143	0.2857142857142857
2a5f92e8-c801-353a-9a47-96e2f3a77fa8	1056	7	194	111	1384	1464	16	96	0.9130998702983139	0.993414863593603	0.8448	0.1552	0.05932203389830504	0.940677966101695
e73b3872-869f-3646-a4ae-d7020caedb14	1167	7	89	113	1384	1472	8	96	0.9604938271604938	0.9940374787052811	0.929140127388535	0.07085987261146498	0.05833333333333335	0.9416666666666667
ad26c293-60c0-3202-a819-2877c7cb5e54	763	34	240	43	1384	1144	304	64	0.8477777777777777	0.9573400250941029	0.7607178464606181	0.23928215353938187	0.4415584415584416	0.5584415584415584
4283f7e3-22d3-321d-b341-5820fcc264e2	619	4	471	74	1384	1336	216	168	0.7227086981903094	0.9935794542536116	0.5678899082568807	0.4321100917431193	0.05128205128205132	0.9487179487179487
a858f245-c511-35f7-8671-dc582cea4fc5	776	46	218	40	1384	1160	304	80	0.8546255506607929	0.9440389294403893	0.7806841046277666	0.2193158953722334	0.5348837209302326	0.46511627906976744
1f10a540-f162-30c1-aab2-c372427d7f04	1130	19	97	90	1384	1424	48	88	0.9511784511784511	0.9834638816362054	0.9209453952730237	0.07905460472697634	0.17431192660550454	0.8256880733944955
c57e95a7-ef29-3c01-b66a-2c273b63674c	952	7	295	106	1384	1480	24	120	0.8631006346328196	0.9927007299270073	0.7634322373696872	0.23656776263031276	0.06194690265486724	0.9380530973451328
3d75fd40-0371-3f23-8f6e-982e5aaa66aa	830	40	224	50	1384	1208	240	64	0.8627858627858627	0.9540229885057471	0.7874762808349146	0.2125237191650854	0.4444444444444444	0.5555555555555556
5a683432-cdb3-3e86-9710-2705a4482e92	1151	6	106	113	1384	1472	8	96	0.9536039768019885	0.9948141745894555	0.9156722354813047	0.08432776451869528	0.050420168067226934	0.9495798319327731
f61c1986-0021-3307-ad31-347b96b4b02a	763	34	240	43	1384	1144	304	64	0.8477777777777777	0.9573400250941029	0.7607178464606181	0.23928215353938187	0.4415584415584416	0.5584415584415584
d40cb629-477a-3a2c-9992-452051d91f31	771	5	407	97	1384	1464	104	184	0.789150460593654	0.9935567010309279	0.6544991511035654	0.3455008488964346	0.0490196078431373	0.9509803921568627
f3d19fc3-59df-35b4-a1ca-1eccbf63934e	452	4	478	50	1384	1136	400	152	0.6522366522366522	0.9912280701754386	0.4860215053763441	0.5139784946236559	0.07407407407407407	0.9259259259259259
74e7adff-46dd-3576-9fda-bba9a910574e	621	4	450	69	1384	1360	240	216	0.7323113207547172	0.9936	0.5798319327731093	0.4201680672268907	0.0547945205479452	0.9452054794520548
b2df3f7b-9baf-3ff7-9cea-32a0071481c4	1055	7	201	113	1384	1472	8	96	0.9102674719585852	0.9934086629001884	0.839968152866242	0.16003184713375795	0.05833333333333335	0.9416666666666667
2d7946cb-f777-3357-b571-84b0636e93c6	1098	27	124	79	1384	1400	56	72	0.9356625479335321	0.976	0.8985270049099836	0.1014729950900164	0.2547169811320755	0.7452830188679245
2a3e88d7-a37f-331c-9f93-8bee5040627c	830	40	224	50	1384	1208	240	64	0.8627858627858627	0.9540229885057471	0.7874762808349146	0.2125237191650854	0.4444444444444444	0.5555555555555556
7bde34d7-6d57-31f6-bc6c-fbae9adf66ab	932	30	182	48	1384	1256	192	64	0.8978805394990366	0.9688149688149689	0.8366247755834829	0.16337522441651708	0.3846153846153846	0.6153846153846154
ca5880a2-26ba-3a7c-bde9-907e599766f6	1186	9	71	110	1384	1464	8	88	0.967373572593801	0.9924686192468619	0.94351630867144	0.056483691328560015	0.07563025210084029	0.9243697478991597
239305e0-4d75-36ed-a89b-695189cf5895	360	2	395	27	1384	832	600	48	0.6445837063563116	0.994475138121547	0.4768211920529801	0.5231788079470199	0.06896551724137934	0.9310344827586207
04d1af69-efd3-37f4-8117-454075df4073	896	30	192	50	1384	1248	216	80	0.8897715988083416	0.9676025917926566	0.8235294117647058	0.17647058823529416	0.375	0.625
935526bf-7aca-3881-af87-eaec0b8b7c64	1144	6	113	113	1384	1472	8	96	0.9505608641462401	0.9947826086956522	0.9101034208432777	0.08989657915672233	0.050420168067226934	0.9495798319327731
03a6fcf2-d1a3-3c0a-8d15-7506f87f4ec7	864	7	378	103	1384	1472	32	120	0.8177946048272599	0.9919632606199771	0.6956521739130435	0.30434782608695654	0.0636363636363636	0.9363636363636364
9fef3042-14ef-3dee-80e9-8bd85d61b857	673	4	477	86	1384	1472	144	232	0.7367268746579092	0.9940915805022157	0.5852173913043478	0.4147826086956522	0.0444444444444444	0.9555555555555556
0c1c4b04-2d70-3c87-9530-979da828fa83	1161	8	95	112	1384	1472	8	96	0.9575257731958764	0.9931565440547476	0.9243630573248408	0.07563694267515919	0.06666666666666665	0.9333333333333333
a2ae01e8-a13f-3029-9dfa-0b68c77e96cd	625	4	465	74	1384	1328	216	160	0.7271669575334497	0.9936406995230525	0.573394495412844	0.42660550458715596	0.05128205128205132	0.9487179487179487
5a9f56e1-b6c3-3414-ae27-f4043e57e8ad	621	4	450	69	1384	1360	240	216	0.7323113207547172	0.9936	0.5798319327731093	0.4201680672268907	0.0547945205479452	0.9452054794520548
d20f0727-cd47-3179-8f5b-6286938c7e07	1142	25	93	84	1384	1416	40	72	0.9508742714404662	0.9785775492716366	0.9246963562753037	0.07530364372469633	0.22935779816513757	0.7706422018348624
781fecbe-864c-3d92-87b4-0f6bd53397b6	703	4	476	97	1384	1576	104	296	0.7454931071049843	0.9943422913719944	0.5962680237489398	0.40373197625106017	0.03960396039603964	0.9603960396039604
ca47f873-7aa0-3f8f-be8c-b5f289d7407a	1148	20	71	89	1384	1416	56	88	0.9618768328445748	0.9828767123287672	0.9417555373256767	0.05824446267432326	0.1834862385321101	0.8165137614678899
2a258d9b-0912-3293-8fd6-94f750b281e0	984	5	269	110	1384	1472	16	104	0.8777876895628902	0.9949443882709808	0.7853152434158021	0.21468475658419794	0.04347826086956519	0.9565217391304348
9da0ba0a-e693-3982-ab93-4d3340fd608d	221	2	300	5	1384	544	856	16	0.5940860215053764	0.9910313901345291	0.42418426103646834	0.5758157389635317	0.2857142857142857	0.7142857142857143
48c9b168-643b-3664-9731-dbf752df5022	1182	9	54	99	1384	1432	40	88	0.9740420271940667	0.9924433249370277	0.9563106796116505	0.043689320388349495	0.08333333333333337	0.9166666666666666
07348f2b-d3c0-32ac-9e25-170c5138924b	799	5	419	97	1384	1488	64	168	0.7903066271018794	0.9937810945273632	0.6559934318555009	0.34400656814449915	0.0490196078431373	0.9509803921568627
4eb4d023-a596-3524-a01e-fe99faa7c591	1056	7	194	111	1384	1464	16	96	0.9130998702983139	0.993414863593603	0.8448	0.1552	0.05932203389830504	0.940677966101695
36971c1a-c610-3cee-bfc5-adb21f778ef2	1187	8	70	111	1384	1464	8	88	0.968189233278956	0.9933054393305439	0.9443118536197295	0.05568814638027053	0.0672268907563025	0.9327731092436975
a82c7618-a753-3a75-beaa-e940699e5bf3	452	4	478	50	1384	1136	400	152	0.6522366522366522	0.9912280701754386	0.4860215053763441	0.5139784946236559	0.07407407407407407	0.9259259259259259
f8e82744-9dbc-34aa-8658-beb88d864bbe	1184	10	63	103	1384	1456	24	96	0.9700942236788201	0.9916247906197655	0.9494787489975942	0.05052125100240579	0.08849557522123896	0.911504424778761
3402fd2a-e32f-3388-82e4-ad7392fed461	454	4	252	18	1384	744	656	16	0.7800687285223369	0.9912663755458515	0.6430594900849859	0.35694050991501414	0.18181818181818177	0.8181818181818182
cade3e00-3a14-3767-b722-95a7a5d6af37	1158	22	31	77	1384	1312	96	24	0.9776276910088645	0.9813559322033898	0.9739276703111859	0.026072329688814122	0.2222222222222222	0.7777777777777778
d82c80bf-4733-3016-a803-3b81a25517ec	1114	25	52	57	1384	1272	136	24	0.9665943600867678	0.9780509218612818	0.9554030874785592	0.044596912521440824	0.30487804878048785	0.6951219512195121
b30b0a3a-7b7e-3a89-80a6-3fccbe896d2e	1163	24	31	78	1384	1328	88	32	0.9769004619907603	0.9797809604043808	0.974036850921273	0.025963149078726988	0.23529411764705888	0.7647058823529411
1b662b6f-a057-3b00-b753-65d1feb1616b	1158	22	31	77	1384	1312	96	24	0.9776276910088645	0.9813559322033898	0.9739276703111859	0.026072329688814122	0.2222222222222222	0.7777777777777778
401220a7-82af-3d7e-be7a-0d027d5faea1	1151	6	106	113	1384	1472	8	96	0.9536039768019885	0.9948141745894555	0.9156722354813047	0.08432776451869528	0.050420168067226934	0.9495798319327731
be91ca9b-f94d-3634-9106-b45e02ffea81	1166	7	90	113	1384	1472	8	96	0.9600658707286949	0.9940323955669225	0.928343949044586	0.07165605095541405	0.05833333333333335	0.9416666666666667
a6c26337-b5b3-342b-b4f6-97a8b38a9340	1167	27	25	77	1384	1328	88	32	0.9782062028499581	0.9773869346733668	0.9790268456375839	0.02097315436241609	0.2596153846153846	0.7403846153846154
ad75eedf-5104-3125-b4cb-34d29f0aab33	1067	21	65	55	1384	1232	176	24	0.9612612612612613	0.9806985294117647	0.9425795053003534	0.05742049469964661	0.2763157894736842	0.7236842105263158
dcb136be-9a15-356f-abf9-eb23a36aee59	1084	23	47	54	1384	1232	176	24	0.9687220732797139	0.979223125564589	0.9584438549955792	0.04155614500442084	0.2987012987012987	0.7012987012987013
b567df39-9cc5-3f82-8931-5a8e4f7ea7da	1084	23	47	54	1384	1232	176	24	0.9687220732797139	0.979223125564589	0.9584438549955792	0.04155614500442084	0.2987012987012987	0.7012987012987013
8e773f26-c320-31f5-bf1e-883b26f0b059	1124	25	47	60	1384	1280	128	24	0.9689655172413792	0.9782419495213229	0.9598633646456021	0.04013663535439793	0.2941176470588235	0.7058823529411765
4e12a1bd-7964-3b3d-8cd7-e6c2319cc4b2	477	4	256	23	1384	776	624	16	0.785831960461285	0.9916839916839917	0.6507503410641201	0.3492496589358799	0.14814814814814814	0.8518518518518519
055afe0f-6041-325e-8e39-28d7dab81fc5	640	4	244	40	1384	960	456	32	0.837696335078534	0.9937888198757764	0.7239819004524887	0.27601809954751133	0.09090909090909094	0.9090909090909091
35270b42-9a56-3b3d-95ff-264248bfc9bd	1134	6	96	92	1384	1368	56	40	0.9569620253164556	0.9947368421052631	0.9219512195121952	0.07804878048780484	0.061224489795918324	0.9387755102040817
7106de77-71db-381d-a4da-7b12512d0441	894	5	231	70	1384	1240	184	40	0.8833992094861661	0.9944382647385984	0.7946666666666666	0.20533333333333337	0.06666666666666665	0.9333333333333333
558e5a26-5e15-3184-844d-f2781916ee83	1178	18	35	81	1384	1344	72	32	0.9779991697799917	0.9849498327759197	0.9711459192085737	0.028854080791426262	0.18181818181818177	0.8181818181818182
849fac9e-3589-3851-9a3e-27b83fb2c188	1167	10	55	88	1384	1352	64	32	0.9729053772405171	0.9915038232795242	0.9549918166939444	0.045008183306055605	0.10204081632653061	0.8979591836734694
51553cd1-3f4d-3277-9713-26b51cfa4abb	1067	21	65	55	1384	1232	176	24	0.9612612612612613	0.9806985294117647	0.9425795053003534	0.05742049469964661	0.2763157894736842	0.7236842105263158
962841cf-d3d0-39c5-8f5a-8162d3e05293	1021	5	170	84	1384	1312	104	32	0.92106450157871	0.9951267056530214	0.8572628043660789	0.14273719563392107	0.0561797752808989	0.9438202247191011
85968dc9-f0fe-3bc5-af11-c73d559b4afb	261	3	206	2	1384	480	912	8	0.7140902872777019	0.9886363636363636	0.5588865096359743	0.4411134903640257	0.6	0.4
cac250f9-01d6-3f39-a5fd-4ec394bff0f2	209	0	166	1	1384	376	1008	0	0.7157534246575343	1.0	0.5573333333333333	0.44266666666666665	0.0	1.0
7f4792ca-1bbe-3cae-a18a-e53d39be76b1	508	4	259	29	1384	824	584	24	0.7943706020328382	0.9921875	0.6623207301173403	0.3376792698826597	0.12121212121212122	0.8787878787878788
0f92d5f0-0867-330f-8abd-290aa20c1fa6	785	5	286	60	1384	1168	248	32	0.843632455668995	0.9936708860759493	0.7329598506069094	0.2670401493930906	0.07692307692307687	0.9230769230769231
20cbc890-2cca-357e-b18e-79b0f37fd14c	1101	28	47	56	1384	1256	152	24	0.9670619235836627	0.975199291408326	0.9590592334494773	0.0409407665505227	0.33333333333333337	0.6666666666666666
a3fe6101-0595-3dfc-8390-d9cdb17a3b27	1127	6	103	92	1384	1360	56	32	0.9538721963605585	0.9947043248014121	0.916260162601626	0.08373983739837398	0.061224489795918324	0.9387755102040817
c4ade3bf-a60e-3db7-a80b-967b7cae1085	1160	22	28	70	1384	1304	104	24	0.978902953586498	0.9813874788494078	0.9764309764309764	0.023569023569023573	0.23913043478260865	0.7608695652173914
472c20db-fbc0-3a8a-ae22-9cac50307dcd	1076	24	54	54	1384	1232	176	24	0.9650224215246637	0.9781818181818182	0.952212389380531	0.04778761061946901	0.3076923076923077	0.6923076923076923
2e420236-5f18-3c7c-9701-1d6afcd79d48	477	4	256	23	1384	776	624	16	0.785831960461285	0.9916839916839917	0.6507503410641201	0.3492496589358799	0.14814814814814814	0.8518518518518519
a57fa335-dc33-30f7-add5-c07cdc33e551	1164	28	38	74	1384	1328	80	24	0.9724310776942355	0.9765100671140939	0.9683860232945092	0.03161397670549082	0.27450980392156865	0.7254901960784313
2dd1c1cc-d3b1-3eff-84d0-937321eacfc5	261	3	206	2	1384	480	912	8	0.7140902872777019	0.9886363636363636	0.5588865096359743	0.4411134903640257	0.6	0.4
f29ac580-9bc9-3e81-a609-011237523cec	1147	21	30	74	1384	1296	112	24	0.9782515991471215	0.9820205479452054	0.9745114698385726	0.02548853016142738	0.2210526315789474	0.7789473684210526
c7334883-0bab-3430-a9e8-52011efcf8eb	100	0	99	1	1384	200	1184	0	0.6688963210702341	1.0	0.5025125628140703	0.4974874371859297	0.0	1.0
a0d23bb4-74ff-3e90-92bd-e7d458172f03	538	4	266	32	1384	880	544	40	0.7994056463595839	0.992619926199262	0.6691542288557214	0.3308457711442786	0.11111111111111116	0.8888888888888888
d4187dfa-dc26-3b47-ad1c-5d7637753de2	939	5	228	76	1384	1280	136	32	0.8896257697773566	0.9947033898305084	0.8046272493573264	0.19537275064267356	0.06172839506172845	0.9382716049382716
b6daf62e-94c4-3bef-a212-fb03347d7514	1167	10	55	88	1384	1352	64	32	0.9729053772405171	0.9915038232795242	0.9549918166939444	0.045008183306055605	0.10204081632653061	0.8979591836734694
26a70f08-1738-3ad3-bb9a-2cb2f2455910	1173	13	36	82	1384	1336	80	32	0.9795407098121086	0.9890387858347386	0.9702233250620348	0.02977667493796521	0.13684210526315788	0.8631578947368421
3be6ba16-4ce4-3da5-a461-4dcbfb128f97	463	4	251	18	1384	752	648	16	0.7840812870448773	0.9914346895074947	0.6484593837535014	0.35154061624649857	0.18181818181818177	0.8181818181818182
7d6cead4-ad4c-3d04-bffc-e3f306241502	676	5	271	40	1384	1024	392	32	0.8304668304668305	0.9926578560939795	0.7138331573389651	0.28616684266103487	0.11111111111111116	0.8888888888888888
69472f7e-394c-389a-9f86-4bbcf9c2db24	1025	5	168	82	1384	1312	104	32	0.9221772379667117	0.9951456310679612	0.8591785414920369	0.14082145850796313	0.05747126436781613	0.9425287356321839
3156c2ba-4d0b-3d33-abfb-58835a018205	1156	12	38	82	1384	1320	96	32	0.9788314987298898	0.9897260273972602	0.9681742043551089	0.031825795644891075	0.12765957446808507	0.8723404255319149
9d6173ad-5cf9-3be0-a247-0ef2421c3af7	1141	8	80	91	1384	1360	64	40	0.9628691983122363	0.9930374238468234	0.9344799344799345	0.0655200655200655	0.08080808080808077	0.9191919191919192
6f9e99d6-fd9c-324f-98e4-86c1addb2938	1134	6	96	92	1384	1368	56	40	0.9569620253164556	0.9947368421052631	0.9219512195121952	0.07804878048780484	0.061224489795918324	0.9387755102040817
6f287bd7-8937-38a3-be0d-2d3b744394e3	1194	26	35	81	1384	1368	48	32	0.9750918742343814	0.978688524590164	0.9715215622457283	0.028478437754271724	0.2429906542056075	0.7570093457943925
827a7b5b-397d-3f7c-a6ef-0722d1c28a28	1173	26	34	79	1384	1344	72	32	0.9750623441396509	0.9783152627189324	0.971830985915493	0.028169014084507005	0.24761904761904763	0.7523809523809524
bdf44dfe-9592-3c36-9dda-d3333042779f	894	5	231	70	1384	1240	184	40	0.8833992094861661	0.9944382647385984	0.7946666666666666	0.20533333333333337	0.06666666666666665	0.9333333333333333
903f850f-7f2b-3823-b254-47b64bad180a	1194	25	35	82	1384	1368	48	32	0.9754901960784313	0.9794913863822805	0.9715215622457283	0.028478437754271724	0.23364485981308414	0.7663551401869159
624592e0-e714-30aa-83f1-f214af456cdb	1206	26	28	84	1384	1376	40	32	0.9781021897810218	0.9788961038961039	0.9773095623987034	0.02269043760129663	0.23636363636363633	0.7636363636363637
e6837f34-d127-3928-9857-c3c7ad539dc1	1190	25	24	81	1384	1352	64	32	0.9798270893371758	0.9794238683127572	0.9802306425041186	0.01976935749588138	0.23584905660377353	0.7641509433962265
dbf3aa5f-02bf-31f6-8851-20af1732dd1b	1190	25	24	81	1384	1352	64	32	0.9798270893371758	0.9794238683127572	0.9802306425041186	0.01976935749588138	0.23584905660377353	0.7641509433962265
9cf0a88f-a90b-3370-915c-681e5214bf60	1158	22	31	77	1384	1312	96	24	0.9776276910088645	0.9813559322033898	0.9739276703111859	0.026072329688814122	0.2222222222222222	0.7777777777777778
3177a098-5eb1-337b-b8e4-f254a35d857d	640	4	244	40	1384	960	456	32	0.837696335078534	0.9937888198757764	0.7239819004524887	0.27601809954751133	0.09090909090909094	0.9090909090909091
6c9355d5-39d3-3a8b-9c6b-ab543aef4fb8	1163	24	31	78	1384	1328	88	32	0.9769004619907603	0.9797809604043808	0.974036850921273	0.025963149078726988	0.23529411764705888	0.7647058823529411
094383de-6f96-3c1a-8073-d41258fc6956	1134	6	96	92	1384	1368	56	40	0.9569620253164556	0.9947368421052631	0.9219512195121952	0.07804878048780484	0.061224489795918324	0.9387755102040817
8a2eafb6-56a8-3927-9654-b030cda1e90d	1149	7	80	92	1384	1368	56	40	0.9635220125786162	0.9939446366782007	0.9349064279902359	0.06509357200976407	0.07070707070707072	0.9292929292929293
ba752542-7059-3207-a68a-364e06c8e284	477	4	256	23	1384	776	624	16	0.785831960461285	0.9916839916839917	0.6507503410641201	0.3492496589358799	0.14814814814814814	0.8518518518518519
b39bebf1-c0b6-38ec-ada7-789361075a9e	1164	24	30	78	1384	1328	88	32	0.9773299748110832	0.9797979797979798	0.9748743718592965	0.025125628140703515	0.23529411764705888	0.7647058823529411
785eaf5c-3902-378f-8a73-a6dac3bff687	454	4	252	18	1384	744	656	16	0.7800687285223369	0.9912663755458515	0.6430594900849859	0.35694050991501414	0.18181818181818177	0.8181818181818182
db0bf003-326c-35e4-9304-83f857b40960	1206	26	28	84	1384	1376	40	32	0.9781021897810218	0.9788961038961039	0.9773095623987034	0.02269043760129663	0.23636363636363633	0.7636363636363637
b77199bd-8c08-38f9-9b84-398771864c12	261	3	206	2	1384	480	912	8	0.7140902872777019	0.9886363636363636	0.5588865096359743	0.4411134903640257	0.6	0.4
18e44bf6-37c1-3bd1-a656-60e2afffdd12	1196	25	26	81	1384	1360	56	32	0.9791240278346295	0.9795249795249795	0.9787234042553191	0.021276595744680882	0.23584905660377353	0.7641509433962265
b05d24f1-bf7c-3f88-812a-c302ad971af9	508	4	259	29	1384	824	584	24	0.7943706020328382	0.9921875	0.6623207301173403	0.3376792698826597	0.12121212121212122	0.8787878787878788
b68ce249-27ca-3d46-a1e3-73594e44ad65	1021	5	170	84	1384	1312	104	32	0.92106450157871	0.9951267056530214	0.8572628043660789	0.14273719563392107	0.0561797752808989	0.9438202247191011
055b96ea-cf7b-3c81-9540-6fd321771a0a	1167	8	57	88	1384	1352	64	32	0.9729053772405168	0.9931914893617021	0.9534313725490197	0.04656862745098034	0.08333333333333337	0.9166666666666666
fa4b8a51-1a26-35f6-88d3-c0c3522d93b1	1169	17	38	80	1384	1336	80	32	0.9770162975344755	0.9856661045531198	0.9685169842584921	0.031483015741507914	0.17525773195876293	0.8247422680412371
975e7729-ec18-3068-8136-691bdf7dca30	785	5	286	60	1384	1168	248	32	0.843632455668995	0.9936708860759493	0.7329598506069094	0.2670401493930906	0.07692307692307687	0.9230769230769231
e5010bd8-b1af-316b-a6c1-d8a2b7d73911	1188	20	28	76	1384	1344	72	32	0.9801980198019803	0.9834437086092715	0.9769736842105263	0.023026315789473673	0.20833333333333337	0.7916666666666666
ee8e397f-09cb-302a-9c61-0dd9ba95004b	1127	6	103	92	1384	1360	56	32	0.9538721963605585	0.9947043248014121	0.916260162601626	0.08373983739837398	0.061224489795918324	0.9387755102040817
760d5f1d-38fb-369c-a934-4a724a55b396	1190	25	24	81	1384	1352	64	32	0.9798270893371758	0.9794238683127572	0.9802306425041186	0.01976935749588138	0.23584905660377353	0.7641509433962265
7dd64e25-b513-3750-b7e6-960d5643ce92	1165	18	30	75	1384	1320	96	32	0.9798149705634988	0.9847844463229078	0.9748953974895398	0.025104602510460206	0.19354838709677424	0.8064516129032258
77d0091f-dea3-372f-aa6a-07d94a5a16b0	100	0	99	1	1384	200	1184	0	0.6688963210702341	1.0	0.5025125628140703	0.4974874371859297	0.0	1.0
8c5284c6-1ea9-31de-b28e-3745d90be8f4	538	4	266	32	1384	880	544	40	0.7994056463595839	0.992619926199262	0.6691542288557214	0.3308457711442786	0.11111111111111116	0.8888888888888888
eb96c96b-708c-310d-bfcb-a1ce3d31e6ef	1141	8	80	91	1384	1360	64	40	0.9628691983122363	0.9930374238468234	0.9344799344799345	0.0655200655200655	0.08080808080808077	0.9191919191919192
2594893e-7ecc-3600-9cc5-4261a14db103	1167	8	57	88	1384	1352	64	32	0.9729053772405168	0.9931914893617021	0.9534313725490197	0.04656862745098034	0.08333333333333337	0.9166666666666666
9c90424a-8c04-3cda-83e7-c51d14375e14	209	0	166	1	1384	376	1008	0	0.7157534246575343	1.0	0.5573333333333333	0.44266666666666665	0.0	1.0
0e116672-a79e-3c50-a10b-ef185eb6628c	1187	20	18	79	1384	1336	80	32	0.98424543946932	0.9834299917149959	0.9850622406639005	0.014937759336099532	0.202020202020202	0.797979797979798
f9f20605-422a-3814-a506-606fcf6cfbe6	463	4	251	18	1384	752	648	16	0.7840812870448773	0.9914346895074947	0.6484593837535014	0.35154061624649857	0.18181818181818177	0.8181818181818182
3ed05e8e-9286-3c60-88d2-4c12c1bd9ccc	477	4	256	23	1384	776	624	16	0.785831960461285	0.9916839916839917	0.6507503410641201	0.3492496589358799	0.14814814814814814	0.8518518518518519
c1ae1a2a-3e33-347e-94e7-c3b22052edca	261	3	206	2	1384	480	912	8	0.7140902872777019	0.9886363636363636	0.5588865096359743	0.4411134903640257	0.6	0.4
e5a24255-d171-382a-9848-1552ccd7a8ac	939	5	228	76	1384	1280	136	32	0.8896257697773566	0.9947033898305084	0.8046272493573264	0.19537275064267356	0.06172839506172845	0.9382716049382716
67cd924f-36fc-3d9b-9542-422ac26963bf	1158	10	38	82	1384	1320	96	32	0.9796954314720813	0.9914383561643836	0.9682274247491639	0.0317725752508361	0.10869565217391308	0.8913043478260869
bb2c78bf-f351-307f-9969-a25175c27318	1172	11	39	82	1384	1336	80	32	0.9791144527986632	0.9907016060862215	0.967795210569777	0.03220478943022298	0.11827956989247312	0.8817204301075269
dc82be1d-b242-3d19-a0b5-4c17c9c1d6c1	676	5	271	40	1384	1024	392	32	0.8304668304668305	0.9926578560939795	0.7138331573389651	0.28616684266103487	0.11111111111111116	0.8888888888888888
1a313f48-f340-3695-b5c6-a383a6eaeb1c	1025	5	168	82	1384	1312	104	32	0.9221772379667117	0.9951456310679612	0.8591785414920369	0.14082145850796313	0.05747126436781613	0.9425287356321839
8b9d3506-3b7a-3964-946f-739f2d6d9492	894	5	231	70	1384	1240	184	40	0.8833992094861661	0.9944382647385984	0.7946666666666666	0.20533333333333337	0.06666666666666665	0.9333333333333333
4901a953-8a3a-3b2a-9b03-d6eff541bd74	454	4	252	18	1384	744	656	16	0.7800687285223369	0.9912663755458515	0.6430594900849859	0.35694050991501414	0.18181818181818177	0.8181818181818182
13d7ad49-7c7e-3a7b-b880-43b6349a91ee	1188	20	28	76	1384	1344	72	32	0.9801980198019803	0.9834437086092715	0.9769736842105263	0.023026315789473673	0.20833333333333337	0.7916666666666666
a0762221-8904-3e0c-bc9b-fc9e96161cc4	1134	6	96	92	1384	1368	56	40	0.9569620253164556	0.9947368421052631	0.9219512195121952	0.07804878048780484	0.061224489795918324	0.9387755102040817
d8599dd4-ea2a-3323-a2e1-c3f576e00af1	1203	25	27	81	1384	1368	48	32	0.9788445890968268	0.9796416938110749	0.9780487804878049	0.02195121951219514	0.23584905660377353	0.7641509433962265
83edaa6e-73b1-3ae8-83f2-5e4bc0598472	1203	25	27	81	1384	1368	48	32	0.9788445890968268	0.9796416938110749	0.9780487804878049	0.02195121951219514	0.23584905660377353	0.7641509433962265
10e516aa-b98d-32bf-a3ec-fd31e5feb5f7	1191	23	23	83	1384	1352	64	32	0.9810543657331137	0.9810543657331137	0.9810543657331137	0.018945634266886335	0.21698113207547165	0.7830188679245284
61eed7b1-3f23-33b3-95c2-12fbc3460765	1169	17	38	80	1384	1336	80	32	0.9770162975344755	0.9856661045531198	0.9685169842584921	0.031483015741507914	0.17525773195876293	0.8247422680412371
12d1f018-3244-361b-b804-8546eb3f7fec	1164	24	30	78	1384	1328	88	32	0.9773299748110832	0.9797979797979798	0.9748743718592965	0.025125628140703515	0.23529411764705888	0.7647058823529411
7d8a9932-bacc-328e-8316-a5d73827818e	1173	26	34	79	1384	1344	72	32	0.9750623441396509	0.9783152627189324	0.971830985915493	0.028169014084507005	0.24761904761904763	0.7523809523809524
a8fcea33-cd10-3bca-ba77-966486a2d79c	477	4	256	23	1384	776	624	16	0.785831960461285	0.9916839916839917	0.6507503410641201	0.3492496589358799	0.14814814814814814	0.8518518518518519
1f90fd94-cf3b-3f7c-bf46-dcd37884b7de	640	4	244	40	1384	960	456	32	0.837696335078534	0.9937888198757764	0.7239819004524887	0.27601809954751133	0.09090909090909094	0.9090909090909091
e14b865f-0245-3fce-bcc5-83549f9e7e4a	1149	7	80	92	1384	1368	56	40	0.9635220125786162	0.9939446366782007	0.9349064279902359	0.06509357200976407	0.07070707070707072	0.9292929292929293
f20ae0e5-ea8c-3e96-9ac0-253a340e8b68	1134	6	96	92	1384	1368	56	40	0.9569620253164556	0.9947368421052631	0.9219512195121952	0.07804878048780484	0.061224489795918324	0.9387755102040817
cc1f1f8c-e478-34a8-8849-704b243e5019	1194	26	35	81	1384	1368	48	32	0.9750918742343814	0.978688524590164	0.9715215622457283	0.028478437754271724	0.2429906542056075	0.7570093457943925
7ae69617-8387-3e21-8092-1b7744af05a4	1158	22	31	77	1384	1312	96	24	0.9776276910088645	0.9813559322033898	0.9739276703111859	0.026072329688814122	0.2222222222222222	0.7777777777777778
d3306df1-cd90-3a36-a459-e32595de21ef	1163	24	31	78	1384	1328	88	32	0.9769004619907603	0.9797809604043808	0.974036850921273	0.025963149078726988	0.23529411764705888	0.7647058823529411
7d3f7314-c7e7-33a5-90c3-1e7ca41a910f	1194	25	35	82	1384	1368	48	32	0.9754901960784313	0.9794913863822805	0.9715215622457283	0.028478437754271724	0.23364485981308414	0.7663551401869159
8243b3b3-c48a-383b-9107-c524bb0e9a33	1167	8	57	88	1384	1352	64	32	0.9729053772405168	0.9931914893617021	0.9534313725490197	0.04656862745098034	0.08333333333333337	0.9166666666666666
93c87ff3-01bf-338a-930b-3db985af1792	1191	23	23	83	1384	1352	64	32	0.9810543657331137	0.9810543657331137	0.9810543657331137	0.018945634266886335	0.21698113207547165	0.7830188679245284
81af9526-87f9-31aa-8538-90d380dd7d48	1193	24	25	78	1384	1352	64	32	0.9798767967145791	0.9802793755135579	0.9794745484400657	0.02052545155993435	0.23529411764705888	0.7647058823529411
3c4f9e47-627a-3e4c-b4c8-e0cad9b35da0	1021	5	170	84	1384	1312	104	32	0.92106450157871	0.9951267056530214	0.8572628043660789	0.14273719563392107	0.0561797752808989	0.9438202247191011
9bcad643-4f1f-3b55-a252-84fb7013cb4a	508	4	259	29	1384	824	584	24	0.7943706020328382	0.9921875	0.6623207301173403	0.3376792698826597	0.12121212121212122	0.8787878787878788
db10fdf1-76a8-3ccb-b3bd-7c773b1a137f	261	3	206	2	1384	480	912	8	0.7140902872777019	0.9886363636363636	0.5588865096359743	0.4411134903640257	0.6	0.4
f1df88dc-ee77-3de0-8ff5-abf74d802d65	1165	18	30	75	1384	1320	96	32	0.9798149705634988	0.9847844463229078	0.9748953974895398	0.025104602510460206	0.19354838709677424	0.8064516129032258
db974593-a8aa-3277-a6be-86244b06c25a	1127	6	103	92	1384	1360	56	32	0.9538721963605585	0.9947043248014121	0.916260162601626	0.08373983739837398	0.061224489795918324	0.9387755102040817
635273e7-2935-3e43-8d87-68cd24b234f4	939	5	228	76	1384	1280	136	32	0.8896257697773566	0.9947033898305084	0.8046272493573264	0.19537275064267356	0.06172839506172845	0.9382716049382716
87344c1e-439d-308a-b23a-cecc8b8dbbc3	209	0	166	1	1384	376	1008	0	0.7157534246575343	1.0	0.5573333333333333	0.44266666666666665	0.0	1.0
f08682ac-dfbc-3a5f-a5f1-3715be837602	785	5	286	60	1384	1168	248	32	0.843632455668995	0.9936708860759493	0.7329598506069094	0.2670401493930906	0.07692307692307687	0.9230769230769231
75edf2ab-72ef-3f79-b0e7-58afbbdfacc1	477	4	256	23	1384	776	624	16	0.785831960461285	0.9916839916839917	0.6507503410641201	0.3492496589358799	0.14814814814814814	0.8518518518518519
c84cbd0d-5768-3489-ba37-e20cd64e5750	538	4	266	32	1384	880	544	40	0.7994056463595839	0.992619926199262	0.6691542288557214	0.3308457711442786	0.11111111111111116	0.8888888888888888
c8f92b63-df92-33ee-acb2-179a3e231e17	1141	8	80	91	1384	1360	64	40	0.9628691983122363	0.9930374238468234	0.9344799344799345	0.0655200655200655	0.08080808080808077	0.9191919191919192
a5dde939-1853-37bf-92e1-9ab72fdf2257	1172	11	39	82	1384	1336	80	32	0.9791144527986632	0.9907016060862215	0.967795210569777	0.03220478943022298	0.11827956989247312	0.8817204301075269
d2752649-b67d-3d51-a1ef-2f4136399168	1191	23	23	83	1384	1352	64	32	0.9810543657331137	0.9810543657331137	0.9810543657331137	0.018945634266886335	0.21698113207547165	0.7830188679245284
53ab447f-e977-37d4-b031-632d13248e8a	1191	20	20	81	1384	1344	72	32	0.9834847233691164	0.9834847233691164	0.9834847233691164	0.01651527663088359	0.19801980198019797	0.801980198019802
76fe0b70-3497-3ea2-9eaf-2aeaef95ca01	100	0	99	1	1384	200	1184	0	0.6688963210702341	1.0	0.5025125628140703	0.4974874371859297	0.0	1.0
ecd52350-722d-3825-a4dd-68c3675d99ec	261	3	206	2	1384	480	912	8	0.7140902872777019	0.9886363636363636	0.5588865096359743	0.4411134903640257	0.6	0.4
af888c71-4f7b-3447-b29c-868b7ab327a5	463	4	251	18	1384	752	648	16	0.7840812870448773	0.9914346895074947	0.6484593837535014	0.35154061624649857	0.18181818181818177	0.8181818181818182
03657a84-15ba-3180-ba0a-7a088fe7d1a2	676	5	271	40	1384	1024	392	32	0.8304668304668305	0.9926578560939795	0.7138331573389651	0.28616684266103487	0.11111111111111116	0.8888888888888888
67afe584-1c52-37f5-b20c-eba632dded83	1158	10	38	82	1384	1320	96	32	0.9796954314720813	0.9914383561643836	0.9682274247491639	0.0317725752508361	0.10869565217391308	0.8913043478260869
5b360c01-a35c-3902-a694-22e7b1d46cc0	1158	22	31	77	1384	1312	96	24	0.9776276910088645	0.9813559322033898	0.9739276703111859	0.026072329688814122	0.2222222222222222	0.7777777777777778
314bb417-1729-3e5b-a899-03ab717f2636	1149	7	80	92	1384	1368	56	40	0.9635220125786162	0.9939446366782007	0.9349064279902359	0.06509357200976407	0.07070707070707072	0.9292929292929293
ee18eb13-a760-3f3d-8311-c17e06592208	1134	6	96	92	1384	1368	56	40	0.9569620253164556	0.9947368421052631	0.9219512195121952	0.07804878048780484	0.061224489795918324	0.9387755102040817
91d5ec6c-38e4-31fe-9777-6289125df3c2	1163	24	31	78	1384	1328	88	32	0.9769004619907603	0.9797809604043808	0.974036850921273	0.025963149078726988	0.23529411764705888	0.7647058823529411
5ba7dd2b-51ec-39ea-94db-0c3887ff2675	1167	8	57	88	1384	1352	64	32	0.9729053772405168	0.9931914893617021	0.9534313725490197	0.04656862745098034	0.08333333333333337	0.9166666666666666
e146cbb2-a33a-3556-9ae7-b81d7e7e8693	1163	24	31	78	1384	1328	88	32	0.9769004619907603	0.9797809604043808	0.974036850921273	0.025963149078726988	0.23529411764705888	0.7647058823529411
db00b9ee-51e2-3d39-b87b-5bcd671d84f0	1025	5	168	82	1384	1312	104	32	0.9221772379667117	0.9951456310679612	0.8591785414920369	0.14082145850796313	0.05747126436781613	0.9425287356321839
678b7d3c-b593-33b8-bc9f-d8bcaf4c163e	1158	22	31	77	1384	1312	96	24	0.9776276910088645	0.9813559322033898	0.9739276703111859	0.026072329688814122	0.2222222222222222	0.7777777777777778
3c9e4bc4-ac68-3cfb-8007-383f328af901	477	4	256	23	1384	776	624	16	0.785831960461285	0.9916839916839917	0.6507503410641201	0.3492496589358799	0.14814814814814814	0.8518518518518519
20f7cb38-e1c5-3d2d-8d88-b99ea717b24b	454	4	252	18	1384	744	656	16	0.7800687285223369	0.9912663755458515	0.6430594900849859	0.35694050991501414	0.18181818181818177	0.8181818181818182
5b0adf51-f62b-3cb8-8265-e612929b744f	640	4	244	40	1384	960	456	32	0.837696335078534	0.9937888198757764	0.7239819004524887	0.27601809954751133	0.09090909090909094	0.9090909090909091
8a161be4-1d83-3c2f-8ee1-e569f4b186e9	894	5	231	70	1384	1240	184	40	0.8833992094861661	0.9944382647385984	0.7946666666666666	0.20533333333333337	0.06666666666666665	0.9333333333333333
144c9adf-1818-308f-83c4-3725d6faccad	1170	17	37	80	1384	1336	80	32	0.9774436090225564	0.9856781802864364	0.9693454846727423	0.030654515327257714	0.17525773195876293	0.8247422680412371
5d99c787-1257-3e18-9dab-9805a835b795	1134	6	96	92	1384	1368	56	40	0.9569620253164556	0.9947368421052631	0.9219512195121952	0.07804878048780484	0.061224489795918324	0.9387755102040817
99acc030-894b-35d4-818e-b4b6833ac4bd	1176	23	22	75	1384	1328	88	32	0.981226533166458	0.9808173477898249	0.9816360601001669	0.018363939899833093	0.23469387755102045	0.7653061224489796
41829def-584c-35c9-a6b0-eaac0b5247d7	508	4	259	29	1384	824	584	24	0.7943706020328382	0.9921875	0.6623207301173403	0.3376792698826597	0.12121212121212122	0.8787878787878788
1bf3a609-9bd0-3060-a25e-6f1202600e70	1021	5	170	84	1384	1312	104	32	0.92106450157871	0.9951267056530214	0.8572628043660789	0.14273719563392107	0.0561797752808989	0.9438202247191011
69d182cc-76e0-3cb9-8543-f4926e260469	1178	22	28	76	1384	1336	80	32	0.9792186201163757	0.9816666666666667	0.9767827529021559	0.023217247097844118	0.22448979591836737	0.7755102040816326
716737d7-15c0-3dc3-ac65-7a4f024739ac	1181	21	25	77	1384	1336	80	32	0.9808970099667774	0.9825291181364393	0.9792703150912107	0.020729684908789348	0.2142857142857143	0.7857142857142857
01fd9c96-6f31-3e1d-9615-878105334507	261	3	206	2	1384	480	912	8	0.7140902872777019	0.9886363636363636	0.5588865096359743	0.4411134903640257	0.6	0.4
822f84e5-0e4e-3909-a439-ba16cc91f33e	785	5	286	60	1384	1168	248	32	0.843632455668995	0.9936708860759493	0.7329598506069094	0.2670401493930906	0.07692307692307687	0.9230769230769231
6d127d9c-c9ae-3f42-b8a1-7954d933a3f9	1176	23	22	75	1384	1328	88	32	0.981226533166458	0.9808173477898249	0.9816360601001669	0.018363939899833093	0.23469387755102045	0.7653061224489796
4d4d193d-b8a4-31f5-8e53-ef8f33cf2dc1	1178	22	28	76	1384	1336	80	32	0.9792186201163757	0.9816666666666667	0.9767827529021559	0.023217247097844118	0.22448979591836737	0.7755102040816326
b77758cb-52cd-3312-9373-7bc1604a066f	1181	21	25	77	1384	1336	80	32	0.9808970099667774	0.9825291181364393	0.9792703150912107	0.020729684908789348	0.2142857142857143	0.7857142857142857
92207100-3745-3db5-b135-1e8ad467284c	100	0	99	1	1384	200	1184	0	0.6688963210702341	1.0	0.5025125628140703	0.4974874371859297	0.0	1.0
5413f2c3-e338-32be-823b-577ff8a327b7	1175	23	23	75	1384	1328	88	32	0.9808013355592654	0.9808013355592654	0.9808013355592654	0.019198664440734592	0.23469387755102045	0.7653061224489796
08915ada-2d4c-3663-92f0-81dffc538c68	1187	20	28	77	1384	1344	72	32	0.9801816680429396	0.9834299917149959	0.9769547325102881	0.023045267489711918	0.20618556701030932	0.7938144329896907
4c38e55e-117d-3da0-babb-105a965d3fe2	1190	19	25	78	1384	1344	72	32	0.9818481848184818	0.9842845326716294	0.9794238683127572	0.020576131687242816	0.19587628865979378	0.8041237113402062
ec4189f6-c440-3777-9680-c967080b92c6	1167	8	57	88	1384	1352	64	32	0.9729053772405168	0.9931914893617021	0.9534313725490197	0.04656862745098034	0.08333333333333337	0.9166666666666666
a1b4c74e-67de-3e5c-ab7b-b8f8e0031b77	1127	6	103	92	1384	1360	56	32	0.9538721963605585	0.9947043248014121	0.916260162601626	0.08373983739837398	0.061224489795918324	0.9387755102040817
d3d25229-d392-3633-990c-75d34f434d5d	1181	21	25	77	1384	1336	80	32	0.9808970099667774	0.9825291181364393	0.9792703150912107	0.020729684908789348	0.2142857142857143	0.7857142857142857
30595ca7-a9c9-333d-b30a-c67e697d6c58	209	0	166	1	1384	376	1008	0	0.7157534246575343	1.0	0.5573333333333333	0.44266666666666665	0.0	1.0
08a320f7-7c11-3105-a65d-c5c7e14fccb6	477	4	256	23	1384	776	624	16	0.785831960461285	0.9916839916839917	0.6507503410641201	0.3492496589358799	0.14814814814814814	0.8518518518518519
72bc9782-ce31-3c53-a4ca-7f1587146f60	261	3	206	2	1384	480	912	8	0.7140902872777019	0.9886363636363636	0.5588865096359743	0.4411134903640257	0.6	0.4
611bbdd5-bd64-345b-9c56-dd06f784319c	1162	18	25	75	1384	1312	104	32	0.9818335445711872	0.9847457627118644	0.97893850042123	0.021061499578770015	0.19354838709677424	0.8064516129032258
657075f5-d422-35c0-8567-7bcd653331ab	1172	11	39	82	1384	1336	80	32	0.9791144527986632	0.9907016060862215	0.967795210569777	0.03220478943022298	0.11827956989247312	0.8817204301075269
9dcbbae4-2c16-39d3-b4d1-946e35fb11bd	389	39	97	11	1384	552	848	16	0.8512035010940918	0.9088785046728972	0.8004115226337448	0.19958847736625518	0.78	0.22
201bc47e-fbc6-302e-93d7-5f43e6d574ff	463	4	251	18	1384	752	648	16	0.7840812870448773	0.9914346895074947	0.6484593837535014	0.35154061624649857	0.18181818181818177	0.8181818181818182
f117d2bf-71d3-35e6-a7f5-42f59ef15892	1141	8	80	91	1384	1360	64	40	0.9628691983122363	0.9930374238468234	0.9344799344799345	0.0655200655200655	0.08080808080808077	0.9191919191919192
8200e57b-e420-3734-a966-4b14a70c94e3	1025	5	168	82	1384	1312	104	32	0.9221772379667117	0.9951456310679612	0.8591785414920369	0.14082145850796313	0.05747126436781613	0.9425287356321839
05031b17-e2f2-3466-8574-87b3b00ed289	1158	10	38	82	1384	1320	96	32	0.9796954314720813	0.9914383561643836	0.9682274247491639	0.0317725752508361	0.10869565217391308	0.8913043478260869
3eb0c7c5-4530-33a4-9d61-6bfd259a1e8c	1167	8	57	88	1384	1352	64	32	0.9729053772405168	0.9931914893617021	0.9534313725490197	0.04656862745098034	0.08333333333333337	0.9166666666666666
110516cf-9eb2-34b3-9210-e00f6c31d751	454	4	252	18	1384	744	656	16	0.7800687285223369	0.9912663755458515	0.6430594900849859	0.35694050991501414	0.18181818181818177	0.8181818181818182
a9cf8734-8753-3540-8f3d-52c4d16c3bc1	538	4	266	32	1384	880	544	40	0.7994056463595839	0.992619926199262	0.6691542288557214	0.3308457711442786	0.11111111111111116	0.8888888888888888
d706afac-9ab6-348e-9612-89d3a9148205	730	35	135	28	1384	984	456	56	0.8957055214723927	0.954248366013072	0.8439306358381503	0.1560693641618497	0.5555555555555556	0.4444444444444444
be4e209c-93cd-34ae-9fd0-f73d078f99ae	939	5	228	76	1384	1280	136	32	0.8896257697773566	0.9947033898305084	0.8046272493573264	0.19537275064267356	0.06172839506172845	0.9382716049382716
d91a9a12-e5c9-3ed9-b0fe-98b563abfbfb	676	5	271	40	1384	1024	392	32	0.8304668304668305	0.9926578560939795	0.7138331573389651	0.28616684266103487	0.11111111111111116	0.8888888888888888
81bcdb23-d2e0-30fd-b730-61e6e7fe0b6d	1134	6	96	92	1384	1368	56	40	0.9569620253164556	0.9947368421052631	0.9219512195121952	0.07804878048780484	0.061224489795918324	0.9387755102040817
094c1ad7-caed-34bd-932e-d6b2cecac29a	604	43	145	24	1384	872	568	56	0.8653295128939827	0.9335394126738794	0.8064085447263017	0.19359145527369825	0.6417910447761195	0.3582089552238806
eca1e879-a236-32e8-bfb4-84361b6c4164	1108	17	77	70	1384	1304	112	32	0.9593073593073593	0.9848888888888889	0.9350210970464135	0.06497890295358655	0.1954022988505747	0.8045977011494253
1ee8c9b6-1b92-325d-b742-0c04c7e27424	706	29	152	25	1384	952	472	40	0.8863779033270559	0.9605442176870749	0.8228438228438228	0.17715617715617715	0.537037037037037	0.46296296296296297
0f4fa63d-d835-3d8b-be15-a2e35c92209c	706	29	152	25	1384	952	472	40	0.8863779033270559	0.9605442176870749	0.8228438228438228	0.17715617715617715	0.537037037037037	0.46296296296296297
58def62e-89cb-3a3d-b319-6e9dd22d5ba0	792	30	154	40	1384	1056	368	40	0.8959276018099548	0.9635036496350365	0.8372093023255814	0.16279069767441856	0.4285714285714286	0.5714285714285714
357c0161-bcc2-35ea-ab80-82ba33b85603	385	35	90	10	1384	536	864	16	0.8603351955307262	0.9166666666666666	0.8105263157894737	0.18947368421052635	0.7777777777777778	0.2222222222222222
f3bfc37b-aed2-3e4e-9939-9170b5fd4202	387	33	96	12	1384	544	856	16	0.8571428571428571	0.9214285714285714	0.8012422360248447	0.19875776397515532	0.7333333333333334	0.26666666666666666
909a5863-0fe8-3a4d-a1b4-0ab4577f593f	386	38	93	11	1384	544	856	16	0.8549280177187154	0.910377358490566	0.8058455114822547	0.1941544885177453	0.7755102040816326	0.22448979591836735
d206c5a8-e13a-3c64-8194-b9aed875b021	894	5	231	70	1384	1240	184	40	0.8833992094861661	0.9944382647385984	0.7946666666666666	0.20533333333333337	0.06666666666666665	0.9333333333333333
f5a01215-5498-34f3-adda-3e32689b281e	477	4	256	23	1384	776	624	16	0.785831960461285	0.9916839916839917	0.6507503410641201	0.3492496589358799	0.14814814814814814	0.8518518518518519
44bd0a6d-fa64-3b2b-be0a-b2bf1571e623	1021	5	170	84	1384	1312	104	32	0.92106450157871	0.9951267056530214	0.8572628043660789	0.14273719563392107	0.0561797752808989	0.9438202247191011
fc287fe6-64ff-3740-9dfe-e96d03d343a6	792	30	154	40	1384	1056	368	40	0.8959276018099548	0.9635036496350365	0.8372093023255814	0.16279069767441856	0.4285714285714286	0.5714285714285714
07632b4c-32c3-343d-a6f0-4879f6da5a91	1133	6	97	92	1384	1368	56	40	0.9565217391304348	0.9947322212467077	0.9211382113821138	0.07886178861788617	0.061224489795918324	0.9387755102040817
e91c011c-3489-3509-9342-f43d461de073	1074	24	98	60	1384	1288	128	32	0.9462555066079296	0.9781420765027322	0.9163822525597269	0.08361774744027306	0.2857142857142857	0.7142857142857143
989b9471-6fff-3dc8-83a1-86a8e576f5fc	1149	7	80	92	1384	1368	56	40	0.9635220125786162	0.9939446366782007	0.9349064279902359	0.06509357200976407	0.07070707070707072	0.9292929292929293
e5951c2d-45c7-320f-af39-8ded04e6bed8	640	4	244	40	1384	960	456	32	0.837696335078534	0.9937888198757764	0.7239819004524887	0.27601809954751133	0.09090909090909094	0.9090909090909091
72b697c6-4c42-3883-a62e-c1d967dc77a3	261	3	206	2	1384	480	912	8	0.7140902872777019	0.9886363636363636	0.5588865096359743	0.4411134903640257	0.6	0.4
670eba21-b28f-3609-b9ba-2eda3d607093	508	4	259	29	1384	824	584	24	0.7943706020328382	0.9921875	0.6623207301173403	0.3376792698826597	0.12121212121212122	0.8787878787878788
7f560ac0-c60e-33eb-a8cb-2c274c712b32	862	28	140	42	1384	1136	312	64	0.9112050739957717	0.9685393258426966	0.8602794411177644	0.13972055888223556	0.4	0.6
45f77cf4-3510-3dfd-a4e7-0e9d8859d2fe	1165	9	59	87	1384	1352	64	32	0.9716430358632194	0.9923339011925043	0.951797385620915	0.04820261437908502	0.09375	0.90625
55501b26-4277-3ed5-bf53-0c74d5916ea9	892	33	122	41	1384	1128	296	40	0.920061887570913	0.9643243243243244	0.8796844181459567	0.12031558185404334	0.44594594594594594	0.5540540540540541
1271d158-f36c-3f92-87fd-6f1a6941403e	785	5	286	60	1384	1168	248	32	0.843632455668995	0.9936708860759493	0.7329598506069094	0.2670401493930906	0.07692307692307687	0.9230769230769231
6368084c-077b-3f4b-8f99-2a294c904515	209	0	166	1	1384	376	1008	0	0.7157534246575343	1.0	0.5573333333333333	0.44266666666666665	0.0	1.0
b8e5add8-a6ed-321a-aa8c-9af9835b37c8	1126	6	104	92	1384	1360	56	32	0.9534292972057576	0.9946996466431095	0.9154471544715447	0.08455284552845532	0.061224489795918324	0.9387755102040817
f011c691-6570-315b-836e-00294d64dd38	1132	18	54	76	1384	1312	104	32	0.9691780821917809	0.9843478260869565	0.954468802698145	0.04553119730185495	0.19148936170212771	0.8085106382978723
a993c408-a580-3d77-9e03-e1abdff5ad4c	477	4	256	23	1384	776	624	16	0.785831960461285	0.9916839916839917	0.6507503410641201	0.3492496589358799	0.14814814814814814	0.8518518518518519
621137fc-439a-3ec1-bb35-d9beb9e0436b	939	5	228	76	1384	1280	136	32	0.8896257697773566	0.9947033898305084	0.8046272493573264	0.19537275064267356	0.06172839506172845	0.9382716049382716
948e732b-4c94-3e89-a1d9-1a3e38799f11	1167	9	44	84	1384	1336	80	32	0.9777963971512359	0.9923469387755102	0.9636663914120561	0.03633360858794388	0.09677419354838712	0.9032258064516129
5f43a980-4f19-3451-bd50-cdf787561bdb	538	4	266	32	1384	880	544	40	0.7994056463595839	0.992619926199262	0.6691542288557214	0.3308457711442786	0.11111111111111116	0.8888888888888888
be4cd060-c561-3110-80b8-f7810730feee	100	0	99	1	1384	200	1184	0	0.6688963210702341	1.0	0.5025125628140703	0.4974874371859297	0.0	1.0
a9f235a3-02e4-34eb-9735-2db920377136	1130	22	83	69	1384	1336	80	32	0.9556025369978859	0.9809027777777778	0.9315746084089035	0.06842539159109651	0.2417582417582418	0.7582417582417582
e3156c8d-c49b-369f-ba4d-4c57da14847a	676	5	271	40	1384	1024	392	32	0.8304668304668305	0.9926578560939795	0.7138331573389651	0.28616684266103487	0.11111111111111116	0.8888888888888888
e57bd0ac-99cd-30ce-aa02-fa56026d9486	1166	8	58	88	1384	1352	64	32	0.9724770642201834	0.9931856899488927	0.9526143790849673	0.04738562091503273	0.08333333333333337	0.9166666666666666
d80f6015-f9be-30d2-9191-45492bc525cf	1140	8	81	91	1384	1360	64	40	0.962431405656395	0.9930313588850174	0.9336609336609336	0.06633906633906639	0.08080808080808077	0.9191919191919192
75496ce3-9d59-39a7-8ee9-00c7fea2d844	261	3	206	2	1384	480	912	8	0.7140902872777019	0.9886363636363636	0.5588865096359743	0.4411134903640257	0.6	0.4
61c6e5ec-b3bf-3735-b041-160e66e55d41	1148	7	81	92	1384	1368	56	40	0.9630872483221476	0.9939393939393939	0.934092758340114	0.06590724165988604	0.07070707070707072	0.9292929292929293
8a135258-dbc2-3966-a234-9153704c4f26	1142	24	18	56	1384	1272	144	32	0.9819432502149613	0.9794168096054888	0.9844827586206897	0.01551724137931032	0.30000000000000004	0.7
552db397-85f8-3963-b798-95a328fe74bc	1133	6	97	92	1384	1368	56	40	0.9565217391304348	0.9947322212467077	0.9211382113821138	0.07886178861788617	0.061224489795918324	0.9387755102040817
e9c0f121-ec0f-30e3-b9f3-062850ebc2ca	1130	18	21	55	1384	1248	160	24	0.9830361026533276	0.9843205574912892	0.9817549956559514	0.018245004344048632	0.2465753424657534	0.7534246575342466
376f0b24-9a03-379a-8592-13dee31f3d07	1157	10	39	82	1384	1320	96	32	0.9792636479052053	0.9914310197086547	0.967391304347826	0.03260869565217395	0.10869565217391308	0.8913043478260869
4e61588f-e4a1-328f-8301-7fdfedbbb1ca	1135	20	21	56	1384	1264	152	32	0.982258762440502	0.9826839826839827	0.9818339100346021	0.018166089965397925	0.26315789473684215	0.7368421052631579
eed92347-8640-37eb-be85-86be57b7f2fc	1130	18	21	55	1384	1248	160	24	0.9830361026533276	0.9843205574912892	0.9817549956559514	0.018245004344048632	0.2465753424657534	0.7534246575342466
830db48e-5dac-3a14-9ac0-2ee5e12a8c0d	463	4	251	18	1384	752	648	16	0.7840812870448773	0.9914346895074947	0.6484593837535014	0.35154061624649857	0.18181818181818177	0.8181818181818182
4eb873c3-8c30-3607-b4ed-a5c01e0f8a74	1074	6	70	58	1384	1240	176	32	0.9658273381294965	0.9944444444444445	0.9388111888111889	0.06118881118881114	0.09375	0.90625
bb282c08-83ee-3eb9-b83f-d590e86090c2	1049	22	31	34	1384	1160	248	24	0.9753602975360297	0.9794584500466853	0.9712962962962963	0.028703703703703676	0.3928571428571429	0.6071428571428571
c4b36050-5bbd-3dbb-8eae-f5e264c18fa7	291	3	105	1	1384	400	984	0	0.8434782608695651	0.9897959183673469	0.7348484848484849	0.26515151515151514	0.75	0.25
d619ec26-6bd4-35df-919c-a25bc16329f5	314	3	113	2	1384	432	952	0	0.8440860215053764	0.9905362776025236	0.7353629976580797	0.26463700234192034	0.6	0.4
076f588d-a285-3d16-8d9a-69f1f49b9933	500	4	135	9	1384	664	736	16	0.877963125548727	0.9920634920634921	0.7874015748031497	0.21259842519685035	0.3076923076923077	0.6923076923076923
3e1dbc67-e4f7-34b5-9661-ba3fc8dd8cd6	1031	21	50	34	1384	1160	248	24	0.9667135489920299	0.9800380228136882	0.9537465309898242	0.046253469010175796	0.38181818181818183	0.6181818181818182
e9cc33d1-ad54-372b-a8bb-f487e217e7e5	754	5	127	34	1384	936	464	16	0.9195121951219514	0.9934123847167325	0.8558456299659478	0.14415437003405218	0.1282051282051282	0.8717948717948718
aa0d97e0-98e1-3907-92bb-165957d6d8ce	1092	25	33	42	1384	1216	192	24	0.9741302408563782	0.9776186213070726	0.9706666666666667	0.029333333333333322	0.3731343283582089	0.6268656716417911
a4197cfd-9fab-313e-9ef1-b73a3eda67d1	1074	25	30	39	1384	1192	216	24	0.9750340444847935	0.9772520473157416	0.9728260869565217	0.02717391304347827	0.390625	0.609375
49c37c06-4e52-3b10-80a0-76f114f88966	1025	5	168	82	1384	1312	104	32	0.9221772379667117	0.9951456310679612	0.8591785414920369	0.14082145850796313	0.05747126436781613	0.9425287356321839
7efc5845-a6c1-326d-a61f-4bb9f3e002c5	1148	12	20	60	1384	1272	144	32	0.9862542955326461	0.9896551724137931	0.9828767123287672	0.017123287671232834	0.16666666666666663	0.8333333333333334
29c2a595-a3ee-3a39-b613-ca3903f903cc	1049	22	31	34	1384	1160	248	24	0.9753602975360297	0.9794584500466853	0.9712962962962963	0.028703703703703676	0.3928571428571429	0.6071428571428571
a1861b9b-4474-397a-9467-eae9a2eb36ea	917	5	102	48	1384	1088	312	16	0.9448737764039156	0.9945770065075922	0.8999018645731109	0.10009813542688906	0.09433962264150941	0.9056603773584906
6976d0aa-e572-3071-842b-e1e383760178	1031	21	50	34	1384	1160	248	24	0.9667135489920299	0.9800380228136882	0.9537465309898242	0.046253469010175796	0.38181818181818183	0.6181818181818182
61746f8b-303d-30eb-b50a-b493400e1bd7	1076	25	39	36	1384	1200	208	24	0.9711191335740073	0.9772933696639419	0.9650224215246637	0.034977578475336335	0.4098360655737705	0.5901639344262295
23ec6ce1-628b-3b52-ae02-f41e83a9ab27	349	3	123	5	1384	480	904	0	0.8470873786407768	0.9914772727272727	0.739406779661017	0.260593220338983	0.375	0.625
23860739-425d-3c84-8636-6df65250f156	105	0	63	0	1384	168	1216	0	0.7692307692307693	1.0	0.625	0.375	NaN	NaN
79f76ea6-bf11-3e9b-ab10-6f7957ccb265	139	1	84	0	1384	224	1160	0	0.7658402203856749	0.9928571428571429	0.6233183856502242	0.37668161434977576	1.0	0.0
a73f9107-1435-3222-a778-12b9ba01adcc	139	1	84	0	1384	224	1160	0	0.7658402203856749	0.9928571428571429	0.6233183856502242	0.37668161434977576	1.0	0.0
9753a607-8ae5-381e-b59a-621d9eb6ccd7	304	3	108	1	1384	416	968	0	0.8456189151599444	0.990228013029316	0.7378640776699029	0.2621359223300971	0.75	0.25
d103ae8a-087e-3d1a-8cd4-c172e53a06bc	314	3	113	2	1384	432	952	0	0.8440860215053764	0.9905362776025236	0.7353629976580797	0.26463700234192034	0.6	0.4
02192efb-18e5-39ee-9c22-dd618f583731	379	3	131	7	1384	520	864	0	0.8497757847533632	0.9921465968586387	0.7431372549019608	0.2568627450980392	0.30000000000000004	0.7
576d9e33-b39b-3642-831c-6c80f26ad0b8	589	5	133	17	1384	760	640	16	0.8951367781155016	0.9915824915824916	0.8157894736842105	0.1842105263157895	0.2272727272727273	0.7727272727272727
05f12592-e150-3e7d-9353-32ffa3e8d7fc	1050	22	46	34	1384	1176	232	24	0.9686346863468634	0.9794776119402985	0.958029197080292	0.041970802919708006	0.3928571428571429	0.6071428571428571
38dcc053-3405-36c4-9cbc-d5c320f78f1d	1135	10	45	66	1384	1288	128	32	0.9763440860215054	0.9912663755458515	0.961864406779661	0.03813559322033899	0.13157894736842102	0.868421052631579
7c333d05-866a-3088-81ba-a091744a6daa	1123	21	26	54	1384	1248	160	24	0.9795028347143481	0.9816433566433567	0.9773716275021758	0.022628372497824234	0.28	0.72
aeed347a-4139-3278-88df-e4ef3e197a3e	1071	6	81	58	1384	1248	168	32	0.9609690444145356	0.9944289693593314	0.9296875	0.0703125	0.09375	0.90625
d0c44147-5423-39c5-9465-83a89e869762	1086	7	56	59	1384	1240	176	32	0.9718120805369129	0.9935956084172004	0.9509632224168126	0.04903677758318736	0.10606060606060608	0.8939393939393939
12186967-2766-3a7b-b92b-4cd05b4fe807	1134	22	21	55	1384	1256	152	24	0.9813933362180873	0.9809688581314879	0.9818181818181818	0.018181818181818188	0.2857142857142857	0.7142857142857143
7ec9a14b-e161-3ec4-8cf2-e3dc95c80f1e	1136	22	22	52	1384	1256	152	24	0.9810017271157168	0.9810017271157168	0.9810017271157168	0.01899827288428324	0.29729729729729726	0.7027027027027027
a7a2ed0d-5683-39d0-b8bb-adc69576fdfd	803	5	127	41	1384	992	408	16	0.9240506329113923	0.9938118811881188	0.8634408602150537	0.13655913978494627	0.10869565217391308	0.8913043478260869
5a178381-d142-35a7-b988-9d3bed6c206d	1126	10	29	59	1384	1256	160	32	0.982976865997381	0.9911971830985915	0.9748917748917749	0.02510822510822508	0.14492753623188404	0.855072463768116
6efe85d6-cfdb-3f3b-a43a-ad4be8f753de	1142	12	25	61	1384	1272	144	32	0.984058595433003	0.9896013864818024	0.9785775492716366	0.02142245072836335	0.1643835616438356	0.8356164383561644
fd5442a2-a84b-3fbe-aae2-7f5450164bfd	505	4	129	10	1384	664	736	16	0.8836395450568679	0.9921414538310412	0.7965299684542587	0.20347003154574128	0.2857142857142857	0.7142857142857143
26267e52-8ef4-3072-b422-9741683f54f4	1074	6	70	58	1384	1240	176	32	0.9658273381294965	0.9944444444444445	0.9388111888111889	0.06118881118881114	0.09375	0.90625
de0cbb4e-81f3-331c-8e81-05923c0a13cc	1135	10	45	66	1384	1288	128	32	0.9763440860215054	0.9912663755458515	0.961864406779661	0.03813559322033899	0.13157894736842102	0.868421052631579
3635ecfe-3254-350d-9666-dcc528c66f1a	1135	20	21	56	1384	1264	152	32	0.982258762440502	0.9826839826839827	0.9818339100346021	0.018166089965397925	0.26315789473684215	0.7368421052631579
f330b9b2-6af0-3bfe-828e-ee072a14e28f	1130	18	21	55	1384	1248	160	24	0.9830361026533276	0.9843205574912892	0.9817549956559514	0.018245004344048632	0.2465753424657534	0.7534246575342466
400fe477-088e-3b9a-8759-ca2f9a417331	929	5	106	48	1384	1104	296	16	0.9436262061960385	0.9946466809421841	0.8975845410628019	0.10241545893719806	0.09433962264150941	0.9056603773584906
4a781617-61a1-36b1-bdfa-3cd157ec1c02	1085	7	49	59	1384	1232	184	32	0.9748427672955975	0.9935897435897436	0.9567901234567902	0.043209876543209846	0.10606060606060608	0.8939393939393939
d4bb7722-666a-37a5-ab72-ad68c8094013	1140	20	21	59	1384	1272	144	32	0.982335200344679	0.9827586206896551	0.9819121447028424	0.018087855297157618	0.25316455696202533	0.7468354430379747
541f41b7-d835-39d7-bfc2-cb203925ec27	1145	22	23	58	1384	1280	136	32	0.9807280513918629	0.9811482433590403	0.9803082191780822	0.019691780821917804	0.275	0.725
0b308c73-addf-3792-a896-18aa1eff1ee0	1177	23	20	60	1384	1312	104	32	0.9820609094701711	0.9808333333333333	0.9832915622389307	0.01670843776106934	0.27710843373493976	0.7228915662650602
a7a1b451-e156-3269-ac1a-dc69123e5f83	291	3	105	1	1384	400	984	0	0.8434782608695651	0.9897959183673469	0.7348484848484849	0.26515151515151514	0.75	0.25
792da80c-45b9-3a16-907e-82558b7755a0	754	5	127	34	1384	936	464	16	0.9195121951219514	0.9934123847167325	0.8558456299659478	0.14415437003405218	0.1282051282051282	0.8717948717948718
6ee885e3-e169-3ce4-a82e-f9b94033ad4d	1074	6	70	58	1384	1240	176	32	0.9658273381294965	0.9944444444444445	0.9388111888111889	0.06118881118881114	0.09375	0.90625
daa5d832-22b5-38bf-b7e1-4cdda37715e6	1165	22	24	61	1384	1304	112	32	0.9806397306397306	0.9814658803706824	0.9798149705634988	0.020185029436501245	0.2650602409638554	0.7349397590361446
34882663-c8fc-3c57-9b94-4c5369ad7f80	314	3	113	2	1384	432	952	0	0.8440860215053764	0.9905362776025236	0.7353629976580797	0.26463700234192034	0.6	0.4
b06c44b7-be0c-329f-9f4e-f72bb0810406	1164	23	17	60	1384	1296	120	32	0.9831081081081081	0.9806234203875316	0.9856054191363252	0.014394580863674844	0.27710843373493976	0.7228915662650602
869e7d89-f600-3a2e-9cc9-e8dc2078a270	1165	23	24	60	1384	1304	112	32	0.9802271771140093	0.9806397306397306	0.9798149705634988	0.020185029436501245	0.27710843373493976	0.7228915662650602
917212a7-d9e8-3d07-8839-47104d1c3e08	1139	11	23	59	1384	1264	152	32	0.9852941176470588	0.9904347826086957	0.9802065404475043	0.019793459552495674	0.15714285714285714	0.8428571428571429
ff0ad761-73f5-3ce2-9289-8242c20b61eb	1164	23	17	60	1384	1296	120	32	0.9831081081081081	0.9806234203875316	0.9856054191363252	0.014394580863674844	0.27710843373493976	0.7228915662650602
387b0b89-f8a6-33fb-a7fd-540c4d602190	1177	23	20	60	1384	1312	104	32	0.9820609094701711	0.9808333333333333	0.9832915622389307	0.01670843776106934	0.27710843373493976	0.7228915662650602
ca14485f-13ea-39ac-a86f-196832912a6b	589	5	133	17	1384	760	640	16	0.8951367781155016	0.9915824915824916	0.8157894736842105	0.1842105263157895	0.2272727272727273	0.7727272727272727
c5288123-676e-3935-a8d4-a6ac45aaa024	139	1	84	0	1384	224	1160	0	0.7658402203856749	0.9928571428571429	0.6233183856502242	0.37668161434977576	1.0	0.0
497fcc0f-6014-3637-858b-97a204f9c7d8	105	0	63	0	1384	168	1216	0	0.7692307692307693	1.0	0.625	0.375	NaN	NaN
934b8a2c-ea95-311a-8938-c4dc92954093	349	3	123	5	1384	480	904	0	0.8470873786407768	0.9914772727272727	0.739406779661017	0.260593220338983	0.375	0.625
23708423-b3d8-33fb-ac6b-b163cc678cec	314	3	113	2	1384	432	952	0	0.8440860215053764	0.9905362776025236	0.7353629976580797	0.26463700234192034	0.6	0.4
58e215b2-0714-37ad-8a10-d97b176841b9	500	4	135	9	1384	664	736	16	0.877963125548727	0.9920634920634921	0.7874015748031497	0.21259842519685035	0.3076923076923077	0.6923076923076923
d2cf8664-e6e6-3b15-a2fc-c5cbf3a8b9d4	1135	8	47	66	1384	1288	128	32	0.9763440860215055	0.9930008748906387	0.9602368866328257	0.03976311336717431	0.10810810810810811	0.8918918918918919
93d39bd0-888f-364c-9d73-b0c7c7cec6b5	917	5	102	48	1384	1088	312	16	0.9448737764039156	0.9945770065075922	0.8999018645731109	0.10009813542688906	0.09433962264150941	0.9056603773584906
c21dbae0-193b-32b3-81d4-bada9f84ebd1	1085	7	49	59	1384	1232	184	32	0.9748427672955975	0.9935897435897436	0.9567901234567902	0.043209876543209846	0.10606060606060608	0.8939393939393939
12eec2be-5afe-39db-ae02-814d917f2d4d	1169	19	20	64	1384	1304	112	32	0.9835927639882205	0.984006734006734	0.9831791421362489	0.016820857863751093	0.22891566265060237	0.7710843373493976
050af17b-ee76-3046-837f-82e7eb25dcee	1167	22	18	57	1384	1296	120	32	0.983150800336984	0.9814970563498738	0.9848101265822785	0.015189873417721489	0.2784810126582279	0.7215189873417721
8d1c87bb-b060-3b28-9f34-1393cbe6ca15	1137	10	25	60	1384	1264	152	32	0.9848419229103508	0.99128160418483	0.9784853700516352	0.02151462994836484	0.1428571428571429	0.8571428571428571
bfb7c4ad-4508-3c3e-94cb-ef39b3fc9d6e	1168	19	13	64	1384	1296	120	32	0.9864864864864865	0.9839932603201348	0.9889923793395428	0.01100762066045724	0.22891566265060237	0.7710843373493976
2e51a3ae-7d24-301c-9d83-01d537443bfe	379	3	131	7	1384	520	864	0	0.8497757847533632	0.9921465968586387	0.7431372549019608	0.2568627450980392	0.30000000000000004	0.7
88ea7047-0d42-3d8d-89e6-ed2769f5b8ab	505	4	129	10	1384	664	736	16	0.8836395450568679	0.9921414538310412	0.7965299684542587	0.20347003154574128	0.2857142857142857	0.7142857142857143
4aaad948-5f75-3657-95e8-d2cf379250ef	1145	18	25	60	1384	1280	136	32	0.9815687955422203	0.9845227858985383	0.9786324786324786	0.021367521367521403	0.23076923076923073	0.7692307692307693
cd7ba64b-8799-357a-a3c4-4fe56174daff	1164	23	17	60	1384	1296	120	32	0.9831081081081081	0.9806234203875316	0.9856054191363252	0.014394580863674844	0.27710843373493976	0.7228915662650602
7baabc67-4f0e-33c1-a9e2-42e3ce037f69	1071	6	81	58	1384	1248	168	32	0.9609690444145356	0.9944289693593314	0.9296875	0.0703125	0.09375	0.90625
ee3de244-7d82-301f-906f-de8027bd22b5	1074	6	70	58	1384	1240	176	32	0.9658273381294965	0.9944444444444445	0.9388111888111889	0.06118881118881114	0.09375	0.90625
4e9a2fa8-24dc-329e-9f85-e74f65bbc99e	1177	23	20	60	1384	1312	104	32	0.9820609094701711	0.9808333333333333	0.9832915622389307	0.01670843776106934	0.27710843373493976	0.7228915662650602
ac7947af-af84-39b9-a9ec-46b6427e07d4	139	1	84	0	1384	224	1160	0	0.7658402203856749	0.9928571428571429	0.6233183856502242	0.37668161434977576	1.0	0.0
f89e7cdb-5774-3c6d-9660-d3c6c5853cb3	1135	8	47	66	1384	1288	128	32	0.9763440860215055	0.9930008748906387	0.9602368866328257	0.03976311336717431	0.10810810810810811	0.8918918918918919
ac772dfa-29a7-30b7-8c90-5faa25072e35	291	3	105	1	1384	400	984	0	0.8434782608695651	0.9897959183673469	0.7348484848484849	0.26515151515151514	0.75	0.25
fb6cc784-0e2a-3f1e-953c-804795243658	304	3	108	1	1384	416	968	0	0.8456189151599444	0.990228013029316	0.7378640776699029	0.2621359223300971	0.75	0.25
f09602c6-a98a-38e4-9a67-b8de160dcecc	754	5	127	34	1384	936	464	16	0.9195121951219514	0.9934123847167325	0.8558456299659478	0.14415437003405218	0.1282051282051282	0.8717948717948718
11a1a97d-8480-3eec-959c-eb130fdfe14f	803	5	127	41	1384	992	408	16	0.9240506329113923	0.9938118811881188	0.8634408602150537	0.13655913978494627	0.10869565217391308	0.8913043478260869
573b83b5-397b-3690-a203-edc8c57f4417	929	5	106	48	1384	1104	296	16	0.9436262061960385	0.9946466809421841	0.8975845410628019	0.10241545893719806	0.09433962264150941	0.9056603773584906
ff605399-338a-3140-82e4-099ef22b882f	1130	18	21	55	1384	1248	160	24	0.9830361026533276	0.9843205574912892	0.9817549956559514	0.018245004344048632	0.2465753424657534	0.7534246575342466
edde117a-9d62-3405-be38-04d182be7208	1165	23	24	60	1384	1304	112	32	0.9802271771140093	0.9806397306397306	0.9798149705634988	0.020185029436501245	0.27710843373493976	0.7228915662650602
207ee6f0-37b8-3ca8-8888-00314075a99a	1086	7	56	59	1384	1240	176	32	0.9718120805369129	0.9935956084172004	0.9509632224168126	0.04903677758318736	0.10606060606060608	0.8939393939393939
aaae9733-2d8a-39fe-9831-d5d69085f758	1140	20	21	59	1384	1272	144	32	0.982335200344679	0.9827586206896551	0.9819121447028424	0.018087855297157618	0.25316455696202533	0.7468354430379747
4f84d39d-4c5e-3f3a-a0d5-996f0de55f58	1128	8	29	59	1384	1256	160	32	0.9838639337112953	0.9929577464788732	0.9749351771823682	0.025064822817631782	0.11940298507462688	0.8805970149253731
c47ee35c-a584-392c-9ed7-3917b73346a5	1074	6	70	58	1384	1240	176	32	0.9658273381294965	0.9944444444444445	0.9388111888111889	0.06118881118881114	0.09375	0.90625
caf7b000-34e9-3c3c-b480-2b41b1e60da3	1135	20	21	56	1384	1264	152	32	0.982258762440502	0.9826839826839827	0.9818339100346021	0.018166089965397925	0.26315789473684215	0.7368421052631579
23949dd0-b12e-3eda-95ab-7c443a946fd3	1145	22	23	58	1384	1280	136	32	0.9807280513918629	0.9811482433590403	0.9803082191780822	0.019691780821917804	0.275	0.725
bced324d-0f32-3499-8cf1-aea06b962e29	1161	21	14	60	1384	1288	128	32	0.9851506151887993	0.9822335025380711	0.9880851063829788	0.01191489361702125	0.2592592592592593	0.7407407407407407
75115fec-bb08-3c49-8aae-3cdc924dd8ea	1139	11	23	59	1384	1264	152	32	0.9852941176470588	0.9904347826086957	0.9802065404475043	0.019793459552495674	0.15714285714285714	0.8428571428571429
97691eeb-7e8b-389d-bc7a-293f55a9ce72	1165	22	24	61	1384	1304	112	32	0.9806397306397306	0.9814658803706824	0.9798149705634988	0.020185029436501245	0.2650602409638554	0.7349397590361446
3abf5c64-267f-3c0a-ab53-9b488a4f999a	139	1	84	0	1384	224	1160	0	0.7658402203856749	0.9928571428571429	0.6233183856502242	0.37668161434977576	1.0	0.0
d7e87ff4-c169-39a7-9a89-192dd8d6e3b3	105	0	63	0	1384	168	1216	0	0.7692307692307693	1.0	0.625	0.375	NaN	NaN
a18ca67c-b6c9-3759-8c71-acf7593c8ee2	314	3	113	2	1384	432	952	0	0.8440860215053764	0.9905362776025236	0.7353629976580797	0.26463700234192034	0.6	0.4
4ef72462-eb6e-3f48-a99b-cbcb6866e2c7	349	3	123	5	1384	480	904	0	0.8470873786407768	0.9914772727272727	0.739406779661017	0.260593220338983	0.375	0.625
e055a75f-dd6f-3006-856a-95bfd379c397	314	3	113	2	1384	432	952	0	0.8440860215053764	0.9905362776025236	0.7353629976580797	0.26463700234192034	0.6	0.4
f475e58a-774d-3601-a47a-479ccf613c4c	500	4	135	9	1384	664	736	16	0.877963125548727	0.9920634920634921	0.7874015748031497	0.21259842519685035	0.3076923076923077	0.6923076923076923
6f1bc597-ed4e-3507-b2bc-156fd7bd1225	1167	22	18	57	1384	1296	120	32	0.983150800336984	0.9814970563498738	0.9848101265822785	0.015189873417721489	0.2784810126582279	0.7215189873417721
e30be637-ffb4-30a2-b76d-b0a2a542264d	589	5	133	17	1384	760	640	16	0.8951367781155016	0.9915824915824916	0.8157894736842105	0.1842105263157895	0.2272727272727273	0.7727272727272727
9ab8a2f4-a792-37a5-a279-91a8a153aaaa	917	5	102	48	1384	1088	312	16	0.9448737764039156	0.9945770065075922	0.8999018645731109	0.10009813542688906	0.09433962264150941	0.9056603773584906
88835518-081f-3120-bd9f-a2689d35d0e0	1177	23	20	60	1384	1312	104	32	0.9820609094701711	0.9808333333333333	0.9832915622389307	0.01670843776106934	0.27710843373493976	0.7228915662650602
44c306e2-d34e-3a14-9bf6-093e1d0c1ebd	1135	8	47	66	1384	1288	128	32	0.9763440860215055	0.9930008748906387	0.9602368866328257	0.03976311336717431	0.10810810810810811	0.8918918918918919
d998a228-34fe-394b-95c8-6e867664c160	1161	21	14	60	1384	1288	128	32	0.9851506151887993	0.9822335025380711	0.9880851063829788	0.01191489361702125	0.2592592592592593	0.7407407407407407
0506a756-01b8-3c16-b3a8-08c975836101	1161	21	14	60	1384	1288	128	32	0.9851506151887993	0.9822335025380711	0.9880851063829788	0.01191489361702125	0.2592592592592593	0.7407407407407407
c669f1c8-5185-3004-a201-3538cf82c618	1169	19	20	64	1384	1304	112	32	0.9835927639882205	0.984006734006734	0.9831791421362489	0.016820857863751093	0.22891566265060237	0.7710843373493976
c7f1d80e-ad50-30a2-9da5-74b24c18c6a6	139	1	84	0	1384	224	1160	0	0.7658402203856749	0.9928571428571429	0.6233183856502242	0.37668161434977576	1.0	0.0
ecda9ae5-23c4-301e-a94f-1b6a379f7644	1137	10	25	60	1384	1264	152	32	0.9848419229103508	0.99128160418483	0.9784853700516352	0.02151462994836484	0.1428571428571429	0.8571428571428571
456368cd-deee-3d15-ba86-9cbf0f57af71	379	3	131	7	1384	520	864	0	0.8497757847533632	0.9921465968586387	0.7431372549019608	0.2568627450980392	0.30000000000000004	0.7
1405f2ce-463b-3917-b18f-9088cba68aa0	1071	6	81	58	1384	1248	168	32	0.9609690444145356	0.9944289693593314	0.9296875	0.0703125	0.09375	0.90625
32088116-dfef-312d-b51a-1851148fa4cd	1168	19	13	64	1384	1296	120	32	0.9864864864864865	0.9839932603201348	0.9889923793395428	0.01100762066045724	0.22891566265060237	0.7710843373493976
51adb968-cc88-3108-a3ac-754933b04e69	803	5	127	41	1384	992	408	16	0.9240506329113923	0.9938118811881188	0.8634408602150537	0.13655913978494627	0.10869565217391308	0.8913043478260869
9d55694d-83a1-3565-910d-9caf81c80220	1145	18	25	60	1384	1280	136	32	0.9815687955422203	0.9845227858985383	0.9786324786324786	0.021367521367521403	0.23076923076923073	0.7692307692307693
45ec13a3-84ae-3657-a857-b2d8e9616d67	505	4	129	10	1384	664	736	16	0.8836395450568679	0.9921414538310412	0.7965299684542587	0.20347003154574128	0.2857142857142857	0.7142857142857143
c53ceaf5-8a7b-37b9-a013-6c37cd64cc33	304	3	108	1	1384	416	968	0	0.8456189151599444	0.990228013029316	0.7378640776699029	0.2621359223300971	0.75	0.25
b03691af-ac32-3609-b205-2a74dcb67e09	1086	7	56	59	1384	1240	176	32	0.9718120805369129	0.9935956084172004	0.9509632224168126	0.04903677758318736	0.10606060606060608	0.8939393939393939
05b3ab12-06a0-3ebf-a5d7-5eeb48ca2017	1135	8	47	66	1384	1288	128	32	0.9763440860215055	0.9930008748906387	0.9602368866328257	0.03976311336717431	0.10810810810810811	0.8918918918918919
982563de-c1b0-3196-9dcc-b5ae8719f1cf	1135	20	21	56	1384	1264	152	32	0.982258762440502	0.9826839826839827	0.9818339100346021	0.018166089965397925	0.26315789473684215	0.7368421052631579
4a374327-90f7-3593-bda5-fb03394cb942	1128	8	29	59	1384	1256	160	32	0.9838639337112953	0.9929577464788732	0.9749351771823682	0.025064822817631782	0.11940298507462688	0.8805970149253731
737b9fe3-7c31-3d48-b40c-6267ad4176ba	1085	7	49	59	1384	1232	184	32	0.9748427672955975	0.9935897435897436	0.9567901234567902	0.043209876543209846	0.10606060606060608	0.8939393939393939
a1322d63-960f-3937-99c3-1f61b50918e8	1074	6	70	58	1384	1240	176	32	0.9658273381294965	0.9944444444444445	0.9388111888111889	0.06118881118881114	0.09375	0.90625
9924fd8a-a09f-3a0e-86c9-268d5a56f6bf	1135	20	21	56	1384	1264	152	32	0.982258762440502	0.9826839826839827	0.9818339100346021	0.018166089965397925	0.26315789473684215	0.7368421052631579
cef50b38-9adc-3f72-8b3f-1ab3212efd11	1157	22	20	57	1384	1288	128	32	0.9821731748726655	0.981340118744699	0.9830076465590484	0.016992353440951624	0.2784810126582279	0.7215189873417721
cfbb3d33-1e7a-378e-ac77-79c15de6d38f	1130	18	21	55	1384	1248	160	24	0.9830361026533276	0.9843205574912892	0.9817549956559514	0.018245004344048632	0.2465753424657534	0.7534246575342466
472c1c9e-76ae-3303-a36b-4e8cd820daa5	929	5	106	48	1384	1104	296	16	0.9436262061960385	0.9946466809421841	0.8975845410628019	0.10241545893719806	0.09433962264150941	0.9056603773584906
61d0f20f-c15f-3015-94b4-ca74d6d5dd36	1130	18	21	55	1384	1248	160	24	0.9830361026533276	0.9843205574912892	0.9817549956559514	0.018245004344048632	0.2465753424657534	0.7534246575342466
024adfa1-9a8a-38d7-ad6a-fa8b4cac6f5f	291	3	105	1	1384	400	984	0	0.8434782608695651	0.9897959183673469	0.7348484848484849	0.26515151515151514	0.75	0.25
b0b8d6e3-a067-3061-a4d8-73079966d0ec	314	3	113	2	1384	432	952	0	0.8440860215053764	0.9905362776025236	0.7353629976580797	0.26463700234192034	0.6	0.4
ac04936d-2bd5-3ee7-8fa1-4cac4f655733	754	5	127	34	1384	936	464	16	0.9195121951219514	0.9934123847167325	0.8558456299659478	0.14415437003405218	0.1282051282051282	0.8717948717948718
776f8138-dc4c-381c-88d5-ca25b39b6080	1152	20	17	59	1384	1280	136	32	0.9841947885519008	0.9829351535836177	0.9854576561163387	0.014542343883661268	0.25316455696202533	0.7468354430379747
230ba02c-7ac3-312e-b452-53e24fde2f4a	1140	11	22	59	1384	1264	152	32	0.9857328145265889	0.9904430929626412	0.9810671256454389	0.018932874354561147	0.15714285714285714	0.8428571428571429
b7aeb1bf-a608-3c50-a75b-76d07ca5b57f	1154	20	18	56	1384	1280	136	32	0.9838022165387894	0.9829642248722317	0.984641638225256	0.015358361774744034	0.26315789473684215	0.7368421052631579
dcaf0d1b-7c4d-319d-90ee-37e2b8a3505a	500	4	135	9	1384	664	736	16	0.877963125548727	0.9920634920634921	0.7874015748031497	0.21259842519685035	0.3076923076923077	0.6923076923076923
5e88205a-6c87-374b-8ab0-be1e2bffc4ae	1152	20	17	59	1384	1280	136	32	0.9841947885519008	0.9829351535836177	0.9854576561163387	0.014542343883661268	0.25316455696202533	0.7468354430379747
b8e1ee17-bc7b-3118-844e-c75909347670	1074	6	70	58	1384	1240	176	32	0.9658273381294965	0.9944444444444445	0.9388111888111889	0.06118881118881114	0.09375	0.90625
610fc9ab-5d82-3c0c-8266-fbf539908df6	917	5	102	48	1384	1088	312	16	0.9448737764039156	0.9945770065075922	0.8999018645731109	0.10009813542688906	0.09433962264150941	0.9056603773584906
e2989a10-2674-30b2-ab53-42740d9fd1f0	1154	20	18	56	1384	1280	136	32	0.9838022165387894	0.9829642248722317	0.984641638225256	0.015358361774744034	0.26315789473684215	0.7368421052631579
34b70a73-9425-3b7e-8ab3-35ae296f45a0	1164	19	18	63	1384	1296	120	32	0.984355179704017	0.9839391377852916	0.9847715736040609	0.015228426395939132	0.23170731707317072	0.7682926829268293
64a054d7-abb5-3aad-99e1-a4af36d6d059	1157	22	20	57	1384	1288	128	32	0.9821731748726655	0.981340118744699	0.9830076465590484	0.016992353440951624	0.2784810126582279	0.7215189873417721
c6fb55ed-4616-338b-863c-956c4d7c412c	139	1	84	0	1384	224	1160	0	0.7658402203856749	0.9928571428571429	0.6233183856502242	0.37668161434977576	1.0	0.0
00e89f1c-0e7b-3a3a-b661-90fd4cce3572	349	3	123	5	1384	480	904	0	0.8470873786407768	0.9914772727272727	0.739406779661017	0.260593220338983	0.375	0.625
901b4eeb-71ae-3a53-baf4-7249a4483fa5	105	0	63	0	1384	168	1216	0	0.7692307692307693	1.0	0.625	0.375	NaN	NaN
51787461-96eb-3f2e-a038-574f7b7e037a	1135	8	47	66	1384	1288	128	32	0.9763440860215055	0.9930008748906387	0.9602368866328257	0.03976311336717431	0.10810810810810811	0.8918918918918919
b636f9eb-10f7-3357-a962-1e9f462c44b8	1152	22	20	54	1384	1280	136	32	0.9820971867007673	0.9812606473594548	0.9829351535836177	0.017064846416382284	0.2894736842105263	0.7105263157894737
65a7ea2d-be55-3205-9701-6f3e9231fb88	589	5	133	17	1384	760	640	16	0.8951367781155016	0.9915824915824916	0.8157894736842105	0.1842105263157895	0.2272727272727273	0.7727272727272727
d4144000-cc89-313b-ba67-cd3910ca1d4a	314	3	113	2	1384	432	952	0	0.8440860215053764	0.9905362776025236	0.7353629976580797	0.26463700234192034	0.6	0.4
f4ef5cee-da63-31ed-930c-ca7dc734b8f0	1166	19	19	60	1384	1296	120	32	0.9839662447257383	0.9839662447257383	0.9839662447257383	0.016033755274261652	0.240506329113924	0.759493670886076
a79cd5bb-4fb3-39d2-a09f-0e469ad60582	1071	6	81	58	1384	1248	168	32	0.9609690444145356	0.9944289693593314	0.9296875	0.0703125	0.09375	0.90625
edabb7c1-8a8c-3e29-a254-39d4e0ab9b37	139	1	84	0	1384	224	1160	0	0.7658402203856749	0.9928571428571429	0.6233183856502242	0.37668161434977576	1.0	0.0
ceb3ae82-3dd8-3131-a00e-466f04f627bb	1154	20	18	56	1384	1280	136	32	0.9838022165387894	0.9829642248722317	0.984641638225256	0.015358361774744034	0.26315789473684215	0.7368421052631579
0af59420-888f-32ea-8f3c-fdd3758f9451	1140	11	28	61	1384	1272	144	32	0.9831824062095731	0.9904430929626412	0.976027397260274	0.023972602739726012	0.1527777777777778	0.8472222222222222
54b57aae-8d5c-30a0-8943-2611fb0f1eb2	1150	18	25	63	1384	1288	128	32	0.9816474605207001	0.9845890410958904	0.9787234042553191	0.021276595744680882	0.2222222222222222	0.7777777777777778
3e9434da-b581-3e94-bda1-8f5dc7672dec	304	3	108	1	1384	416	968	0	0.8456189151599444	0.990228013029316	0.7378640776699029	0.2621359223300971	0.75	0.25
5c6bb483-b13c-3154-b776-3c63909c35d6	379	3	131	7	1384	520	864	0	0.8497757847533632	0.9921465968586387	0.7431372549019608	0.2568627450980392	0.30000000000000004	0.7
fdf29942-368d-315b-8c3f-0fbf83ab2d96	1085	7	49	59	1384	1232	184	32	0.9748427672955975	0.9935897435897436	0.9567901234567902	0.043209876543209846	0.10606060606060608	0.8939393939393939
bb7f843d-f97e-36b9-8efb-898a26752d5b	354	26	58	2	1384	440	944	0	0.8939393939393939	0.9315789473684211	0.8592233009708737	0.14077669902912626	0.9285714285714286	0.07142857142857142
5ce03476-904f-3672-a62e-10d2f9b7976e	1135	8	47	66	1384	1288	128	32	0.9763440860215055	0.9930008748906387	0.9602368866328257	0.03976311336717431	0.10810810810810811	0.8918918918918919
87d348f9-637f-3983-8ca3-bb0f7cc6f242	1074	6	70	58	1384	1240	176	32	0.9658273381294965	0.9944444444444445	0.9388111888111889	0.06118881118881114	0.09375	0.90625
e1f87ba8-2e97-31a5-9354-caf286bead8d	803	5	127	41	1384	992	408	16	0.9240506329113923	0.9938118811881188	0.8634408602150537	0.13655913978494627	0.10869565217391308	0.8913043478260869
42917ad8-181f-32fd-b178-c0466d3d1ffe	354	26	58	2	1384	440	944	0	0.8939393939393939	0.9315789473684211	0.8592233009708737	0.14077669902912626	0.9285714285714286	0.07142857142857142
b39e1f99-c968-3356-ae52-bed93dd8a952	354	26	58	2	1384	440	944	0	0.8939393939393939	0.9315789473684211	0.8592233009708737	0.14077669902912626	0.9285714285714286	0.07142857142857142
acb22301-5857-3100-b38c-0b519db23940	1086	7	56	59	1384	1240	176	32	0.9718120805369129	0.9935956084172004	0.9509632224168126	0.04903677758318736	0.10606060606060608	0.8939393939393939
eea13ec7-6c15-3a36-9373-6e04480ae157	291	3	105	1	1384	400	984	0	0.8434782608695651	0.9897959183673469	0.7348484848484849	0.26515151515151514	0.75	0.25
eb20fe4c-4b4a-37bf-8ba8-5e7d67364756	1131	9	32	60	1384	1264	152	32	0.9821971341728181	0.9921052631578947	0.9724849527085124	0.02751504729148757	0.13043478260869568	0.8695652173913043
07f36bd6-325c-3fcd-9f58-ca09423fd988	505	4	129	10	1384	664	736	16	0.8836395450568679	0.9921414538310412	0.7965299684542587	0.20347003154574128	0.2857142857142857	0.7142857142857143
6e40386b-753d-3d82-ba1a-45a88096a615	351	29	66	2	1384	448	936	0	0.8808030112923463	0.9236842105263158	0.841726618705036	0.15827338129496404	0.935483870967742	0.06451612903225806
c8519c59-0f28-3e96-9944-0b62f6ea2884	676	25	80	19	1384	840	584	40	0.9279341111873712	0.9643366619115549	0.8941798941798942	0.10582010582010581	0.5681818181818181	0.4318181818181818
55ef09c4-b40d-381f-9f15-a1ce427bb993	929	5	106	48	1384	1104	296	16	0.9436262061960385	0.9946466809421841	0.8975845410628019	0.10241545893719806	0.09433962264150941	0.9056603773584906
61a7e772-d745-32f8-bb0c-6257bc8bde09	640	24	91	13	1384	800	616	32	0.9175627240143369	0.963855421686747	0.8755129958960328	0.12448700410396718	0.6486486486486487	0.35135135135135137
a1ae6462-d2b6-3f20-94eb-9bda2dc9aa7c	314	3	113	2	1384	432	952	0	0.8440860215053764	0.9905362776025236	0.7353629976580797	0.26463700234192034	0.6	0.4
d9376277-ecc9-30dd-8de4-0d4db84442e4	640	24	91	13	1384	800	616	32	0.9175627240143369	0.963855421686747	0.8755129958960328	0.12448700410396718	0.6486486486486487	0.35135135135135137
40d2fd75-1b08-3ffc-aa9f-89813740a683	546	39	94	9	1384	720	696	32	0.8914285714285713	0.9333333333333333	0.853125	0.14687499999999998	0.8125	0.1875
d22bcd55-da7c-39aa-b926-8f551ddd8e69	1074	11	54	53	1384	1224	192	32	0.9706281066425667	0.9898617511520738	0.9521276595744681	0.0478723404255319	0.171875	0.828125
5d0ca658-b745-399d-abf3-e7e7defe18b9	1073	6	71	58	1384	1240	176	32	0.9653621232568601	0.9944392956441149	0.9379370629370629	0.062062937062937085	0.09375	0.90625
f4ec99ed-7f05-3670-8f79-69ad02ee43c3	697	31	84	12	1384	856	560	32	0.923790589794566	0.9574175824175825	0.8924455825864277	0.1075544174135723	0.7209302325581395	0.27906976744186046
8473a9fd-7cff-3e57-868c-48a4f6b9d62f	754	5	127	34	1384	936	464	16	0.9195121951219514	0.9934123847167325	0.8558456299659478	0.14415437003405218	0.1282051282051282	0.8717948717948718
bd250d70-565f-3ca4-a2e0-406f03a2fff1	500	4	135	9	1384	664	736	16	0.877963125548727	0.9920634920634921	0.7874015748031497	0.21259842519685035	0.3076923076923077	0.6923076923076923
3690cd52-097d-3ac1-88dd-59375634ae38	917	5	102	48	1384	1088	312	16	0.9448737764039156	0.9945770065075922	0.8999018645731109	0.10009813542688906	0.09433962264150941	0.9056603773584906
5806202e-4626-3d03-9947-8c67f7d9a0c2	697	31	84	12	1384	856	560	32	0.923790589794566	0.9574175824175825	0.8924455825864277	0.1075544174135723	0.7209302325581395	0.27906976744186046
4332f6ea-59f8-3ff9-888b-e49d11af224f	349	3	123	5	1384	480	904	0	0.8470873786407768	0.9914772727272727	0.739406779661017	0.260593220338983	0.375	0.625
d8e0c841-b827-34b3-bc7d-24c7c6fa32c9	1134	8	48	66	1384	1288	128	32	0.9759036144578314	0.9929947460595446	0.9593908629441624	0.040609137055837574	0.10810810810810811	0.8918918918918919
706bd1ec-1dfd-32ed-9e9e-68500457a60f	788	27	87	18	1384	952	464	32	0.9325443786982248	0.9668711656441717	0.9005714285714286	0.09942857142857142	0.6	0.4
501c2cea-265b-3c8d-b764-15393e952d10	1030	20	67	43	1384	1192	224	32	0.95947834187238	0.9809523809523809	0.9389243391066545	0.061075660893345485	0.31746031746031744	0.6825396825396826
d0018922-ac32-3aae-a1f0-4a18e97e5899	139	1	84	0	1384	224	1160	0	0.7658402203856749	0.9928571428571429	0.6233183856502242	0.37668161434977576	1.0	0.0
bc503d72-75b3-3ea7-be7d-4e23309726de	1128	8	29	59	1384	1256	160	32	0.9838639337112953	0.9929577464788732	0.9749351771823682	0.025064822817631782	0.11940298507462688	0.8805970149253731
fcbb9868-062f-32e1-909a-d6a41d1e44c0	1070	6	82	58	1384	1248	168	32	0.9605026929982047	0.9944237918215614	0.9288194444444444	0.07118055555555558	0.09375	0.90625
b49e75f1-e9a7-3584-833e-839161cfe073	589	5	133	17	1384	760	640	16	0.8951367781155016	0.9915824915824916	0.8157894736842105	0.1842105263157895	0.2272727272727273	0.7727272727272727
d72fecc1-7a05-34a8-865f-8c18674fce6b	1096	18	42	52	1384	1240	176	32	0.9733570159857905	0.9838420107719928	0.9630931458699473	0.03690685413005268	0.2571428571428571	0.7428571428571429
ed851c06-3661-3302-9cd0-a519102eee65	105	0	63	0	1384	168	1216	0	0.7692307692307693	1.0	0.625	0.375	NaN	NaN
fcd1b1f1-56f0-34b2-a74d-088b60838d44	803	5	127	41	1384	992	408	16	0.9240506329113923	0.9938118811881188	0.8634408602150537	0.13655913978494627	0.10869565217391308	0.8913043478260869
72a0db94-e680-31f5-a767-dcb5632010de	379	3	131	7	1384	520	864	0	0.8497757847533632	0.9921465968586387	0.7431372549019608	0.2568627450980392	0.30000000000000004	0.7
5a301852-07b3-3e5e-903d-23aa148c6bc5	314	3	113	2	1384	432	952	0	0.8440860215053764	0.9905362776025236	0.7353629976580797	0.26463700234192034	0.6	0.4
061e781d-0339-3d6f-b3d5-9f8716d82687	304	3	108	1	1384	416	968	0	0.8456189151599444	0.990228013029316	0.7378640776699029	0.2621359223300971	0.75	0.25
11652c90-ddc2-3803-a91e-c466ea918d11	1085	19	56	48	1384	1240	176	32	0.9665924276169264	0.9827898550724637	0.950920245398773	0.049079754601227044	0.28358208955223885	0.7164179104477612
4020ac58-a1df-3bde-bd29-34c8cc2ee275	831	30	79	20	1384	1000	424	40	0.9384528514963297	0.9651567944250871	0.9131868131868132	0.08681318681318684	0.6	0.4
2b07861b-f159-3100-9d42-ab1a1405c5b3	1085	7	57	59	1384	1240	176	32	0.9713518352730527	0.9935897435897436	0.9500875656742557	0.049912434325744326	0.10606060606060608	0.8939393939393939
3c10d32d-8ab6-3e84-9c2a-f38222cfbefc	1130	9	33	60	1384	1264	152	32	0.9817549956559514	0.9920983318700615	0.9716251074806534	0.02837489251934655	0.13043478260869568	0.8695652173913043
f54f46ca-1bb7-3289-97c7-386581c6322f	1134	8	48	66	1384	1288	128	32	0.9759036144578314	0.9929947460595446	0.9593908629441624	0.040609137055837574	0.10810810810810811	0.8918918918918919
0b025df6-1819-338b-8f56-7b630dc1ab04	139	1	84	0	1384	224	1160	0	0.7658402203856749	0.9928571428571429	0.6233183856502242	0.37668161434977576	1.0	0.0
a87441fd-5b5e-3164-8ff6-4a803ca3a139	505	4	129	10	1384	664	736	16	0.8836395450568679	0.9921414538310412	0.7965299684542587	0.20347003154574128	0.2857142857142857	0.7142857142857143
945f97af-9098-3941-ad69-e08252203ae4	929	5	106	48	1384	1104	296	16	0.9436262061960385	0.9946466809421841	0.8975845410628019	0.10241545893719806	0.09433962264150941	0.9056603773584906
3627224b-b409-3201-9663-92a54e9aaf57	1073	6	71	58	1384	1240	176	32	0.9653621232568601	0.9944392956441149	0.9379370629370629	0.062062937062937085	0.09375	0.90625
4339c8e6-1ca3-379f-8eea-731819165834	183	1	39	1	1384	224	1160	0	0.9014778325123152	0.9945652173913043	0.8243243243243243	0.17567567567567566	0.5	0.5
a845335e-1437-332f-a8cf-09ed373f705e	1084	7	50	59	1384	1232	184	32	0.9743820224719101	0.9935838680109991	0.9559082892416225	0.04409171075837748	0.10606060606060608	0.8939393939393939
ba94f799-fbee-3df2-be06-5452e614fed1	1006	20	21	17	1384	1088	320	24	0.980029225523624	0.9805068226120858	0.9795520934761441	0.020447906523855863	0.5405405405405406	0.4594594594594595
8f2d0838-49ff-3a74-a2aa-236e5790df10	1076	19	16	25	1384	1160	248	24	0.9839963420210334	0.982648401826484	0.9853479853479854	0.0146520146520146	0.43181818181818177	0.5681818181818182
35b28d9c-a251-3676-8181-b2446f005e9e	605	4	59	12	1384	688	704	8	0.950510604870385	0.993431855500821	0.911144578313253	0.08885542168674698	0.25	0.75
84b323b0-3002-3f64-9805-529bc4e8042a	1006	20	21	17	1384	1088	320	24	0.980029225523624	0.9805068226120858	0.9795520934761441	0.020447906523855863	0.5405405405405406	0.4594594594594595
96066483-d360-3fa8-b5a8-71dc75592379	967	20	30	15	1384	1056	352	24	0.9747983870967742	0.9797365754812564	0.9699097291875627	0.030090270812437314	0.5714285714285714	0.42857142857142855
1fe0a654-140f-3aa0-bdf4-842d2598c66e	1071	17	16	24	1384	1152	256	24	0.9848275862068967	0.984375	0.985280588776449	0.014719411223551027	0.41463414634146345	0.5853658536585366
75a93f80-06ca-34ed-b8d0-320f4acad1ff	1034	20	20	22	1384	1120	288	24	0.9810246679316889	0.9810246679316889	0.9810246679316889	0.018975332068311146	0.47619047619047616	0.5238095238095238
34676524-22d3-364c-a690-874a120a0470	954	6	29	27	1384	1040	368	24	0.9819866186309829	0.99375	0.970498474059003	0.029501525940996975	0.18181818181818177	0.8181818181818182
6324d46d-5e38-331c-8d7d-b716a84bc490	1071	17	16	24	1384	1152	256	24	0.9848275862068967	0.984375	0.985280588776449	0.014719411223551027	0.41463414634146345	0.5853658536585366
5b20b4b1-b0b0-3499-a55b-6e6265b96b09	1084	22	14	24	1384	1168	240	24	0.9836660617059891	0.9801084990958409	0.9872495446265938	0.012750455373406244	0.4782608695652174	0.5217391304347826
a4c03516-5883-39e9-a9e3-d2480e76dff1	1038	19	19	20	1384	1120	288	24	0.9820245979186376	0.9820245979186376	0.9820245979186376	0.01797540208136239	0.4871794871794872	0.5128205128205128
c13b9e1d-e757-3b45-b6e8-3c75736f46e8	967	20	30	15	1384	1056	352	24	0.9747983870967742	0.9797365754812564	0.9699097291875627	0.030090270812437314	0.5714285714285714	0.42857142857142855
1cf4c6fd-de3e-3bc4-883a-7a942ea0f38f	1089	11	15	29	1384	1168	240	24	0.9882032667876587	0.99	0.9864130434782609	0.013586956521739135	0.275	0.725
75b660fb-3b52-3620-8a3f-20c78da5ab72	768	4	41	19	1384	848	552	16	0.9715370018975331	0.9948186528497409	0.9493201483312732	0.050679851668726794	0.17391304347826086	0.8260869565217391
b01a0b5d-62c1-3f1a-82c6-8d0deb4f1cc2	451	3	63	3	1384	520	864	0	0.9318181818181818	0.9933920704845814	0.877431906614786	0.12256809338521402	0.5	0.5
d8ff969f-d285-36b0-8521-68b168871429	361	3	58	2	1384	424	960	0	0.9220945083014048	0.9917582417582418	0.8615751789976134	0.13842482100238662	0.6	0.4
e53e21e2-ddc0-3e28-8a94-4059318f581d	196	1	42	1	1384	240	1144	0	0.9011494252873562	0.9949238578680203	0.8235294117647058	0.17647058823529416	0.5	0.5
8444c47a-0b34-31da-b39f-f43f90b6a4a4	1012	19	16	17	1384	1088	320	24	0.9830014570179699	0.9815712900096993	0.9844357976653697	0.015564202334630295	0.5277777777777778	0.4722222222222222
81f8a8e0-f0ce-3ccd-9671-3555b84dc5bf	990	22	28	16	1384	1080	328	24	0.9753694581280788	0.9782608695652174	0.9724950884086444	0.027504911591355596	0.5789473684210527	0.42105263157894735
a7d5e980-346c-35ee-802f-0c28f23895df	1040	10	23	31	1384	1128	280	24	0.9843823946994794	0.9904761904761905	0.9783631232361242	0.021636876763875823	0.24390243902439024	0.7560975609756098
ea01998e-9cba-3710-a647-84c2bdcd6e02	1086	22	18	26	1384	1176	232	24	0.9819168173598553	0.98014440433213	0.9836956521739131	0.016304347826086918	0.45833333333333337	0.5416666666666666
3000e806-72e4-3b16-a084-28814568ef3f	221	1	48	2	1384	272	1112	0	0.90020366598778	0.9954954954954955	0.8215613382899628	0.1784386617100372	0.33333333333333337	0.6666666666666666
4eb687bb-495b-313a-a19a-e0e94964466b	196	1	42	1	1384	240	1144	0	0.9011494252873562	0.9949238578680203	0.8235294117647058	0.17647058823529416	0.5	0.5
25f90eb6-2d55-3b07-b046-8f80d4b24a47	1074	20	23	27	1384	1168	240	24	0.9803742583295298	0.9817184643510055	0.9790337283500455	0.02096627164995446	0.42553191489361697	0.574468085106383
fc444956-1d3c-39e8-8d70-27a3efa32abe	1040	10	23	31	1384	1128	280	24	0.9843823946994794	0.9904761904761905	0.9783631232361242	0.021636876763875823	0.24390243902439024	0.7560975609756098
e5b94668-8e1a-366a-995d-1cf844f8d525	996	7	32	29	1384	1088	320	24	0.9807976366322009	0.9930209371884346	0.9688715953307393	0.0311284046692607	0.19444444444444442	0.8055555555555556
47fe4c3e-bab7-30a0-b852-eb95b5e17095	941	6	34	27	1384	1032	376	24	0.9791883454734651	0.9936642027455121	0.9651282051282051	0.034871794871794926	0.18181818181818177	0.8181818181818182
fd798c79-8289-31d1-b497-7bbc049ed499	1084	22	18	28	1384	1176	232	24	0.9818840579710145	0.9801084990958409	0.9836660617059891	0.016333938294010864	0.43999999999999995	0.56
295f0f2d-fb00-34c9-b818-80598d33f851	246	1	55	2	1384	304	1080	0	0.8978102189781021	0.9959514170040485	0.8172757475083057	0.18272425249169433	0.33333333333333337	0.6666666666666666
10e9dcfd-c5ed-33a2-8d2d-304bb43971d7	624	4	48	12	1384	696	696	8	0.9600000000000001	0.9936305732484076	0.9285714285714286	0.0714285714285714	0.25	0.75
b6b9f151-e9cc-3645-b988-8a30f4c87439	1079	10	17	30	1384	1160	248	24	0.9876430205949657	0.9908172635445363	0.9844890510948905	0.015510948905109512	0.25	0.75
d9168374-ce93-3df5-922a-2ef06315bd5d	1071	17	16	24	1384	1152	256	24	0.9848275862068967	0.984375	0.985280588776449	0.014719411223551027	0.41463414634146345	0.5853658536585366
caf13b57-aeff-3779-a58c-ffcaf820047f	775	4	42	19	1384	856	544	16	0.9711779448621555	0.9948652118100129	0.9485924112607099	0.05140758873929008	0.17391304347826086	0.8260869565217391
3a0f16ed-5cac-30dd-aeb4-71df591a7f34	196	1	42	1	1384	240	1144	0	0.9011494252873562	0.9949238578680203	0.8235294117647058	0.17647058823529416	0.5	0.5
906f70cc-31a1-39cc-b1e1-fdc5f0586d45	381	3	62	2	1384	448	936	0	0.9214026602176543	0.9921875	0.8600451467268623	0.13995485327313772	0.6	0.4
122f904e-a600-3732-a5cc-2fd6c45bb6a3	1010	7	34	29	1384	1104	304	24	0.980106744298884	0.9931170108161259	0.9674329501915708	0.03256704980842917	0.19444444444444442	0.8055555555555556
3c536a0f-37c3-3732-a587-bf0978a7ab6a	954	6	29	27	1384	1040	368	24	0.9819866186309829	0.99375	0.970498474059003	0.029501525940996975	0.18181818181818177	0.8181818181818182
7b63ad46-e759-3d11-a24e-91e8110d3a00	1081	21	18	24	1384	1176	240	32	0.9822807814629714	0.9809437386569873	0.9836214740673339	0.016378525932666088	0.4666666666666667	0.5333333333333333
aace55b4-6537-36a7-b5f0-de9f11a696ca	1076	19	16	25	1384	1160	248	24	0.9839963420210334	0.982648401826484	0.9853479853479854	0.0146520146520146	0.43181818181818177	0.5681818181818182
dc28cbde-4337-3d52-af16-cb3e20fc9007	954	6	29	27	1384	1040	368	24	0.9819866186309829	0.99375	0.970498474059003	0.029501525940996975	0.18181818181818177	0.8181818181818182
cdbfbbb9-54fb-3095-89e4-3444d0937764	196	1	42	1	1384	240	1144	0	0.9011494252873562	0.9949238578680203	0.8235294117647058	0.17647058823529416	0.5	0.5
a77023e3-dd01-3603-ab79-1c1b2f19b86f	605	4	59	12	1384	688	704	8	0.950510604870385	0.993431855500821	0.911144578313253	0.08885542168674698	0.25	0.75
0534979f-e212-37fd-b612-06b3b9c3e4c0	1051	10	14	29	1384	1128	280	24	0.9887111947318911	0.9905749293119699	0.9868544600938968	0.013145539906103232	0.2564102564102564	0.7435897435897436
00516d5c-e265-3da3-926e-f4abc88182ce	1097	21	18	24	1384	1192	224	32	0.9825347066726378	0.981216457960644	0.9838565022421525	0.016143497757847514	0.4666666666666667	0.5333333333333333
15cddc0e-aacb-3005-b9d4-63752e67f521	183	1	39	1	1384	224	1160	0	0.9014778325123152	0.9945652173913043	0.8243243243243243	0.17567567567567566	0.5	0.5
276d3a56-4ee1-3366-98c7-6ff8ab744601	1114	21	16	25	1384	1208	208	32	0.9836644591611479	0.9814977973568282	0.9858407079646018	0.01415929203539823	0.4565217391304348	0.5434782608695652
ecf924f0-89e7-3807-a825-1e9b6a8a54c7	1101	21	13	25	1384	1192	224	32	0.98479427549195	0.9812834224598931	0.9883303411131059	0.011669658886894085	0.4565217391304348	0.5434782608695652
fc2534bb-3d1f-3abd-84c3-7e9f70a1ce87	1076	19	16	25	1384	1160	248	24	0.9839963420210334	0.982648401826484	0.9853479853479854	0.0146520146520146	0.43181818181818177	0.5681818181818182
a8af8b68-a15b-3e39-912f-fa94d84256b9	1081	9	17	29	1384	1168	248	32	0.9881170018281535	0.9917431192660551	0.9845173041894353	0.015482695810564717	0.23684210526315785	0.7631578947368421
cd781bcf-b8dd-3a1e-b481-24b811d6a25e	1040	8	25	31	1384	1128	280	24	0.9843823946994794	0.9923664122137404	0.9765258215962441	0.023474178403755874	0.20512820512820518	0.7948717948717948
b556e431-0733-3db1-ba04-0ca43e3cab2f	1104	19	17	28	1384	1200	216	32	0.9839572192513368	0.9830810329474622	0.9848349687778769	0.015165031222123093	0.4042553191489362	0.5957446808510638
c3892a1e-354f-3eba-aef7-241ae3d5a0c0	768	4	41	19	1384	848	552	16	0.9715370018975331	0.9948186528497409	0.9493201483312732	0.050679851668726794	0.17391304347826086	0.8260869565217391
5464a829-a604-3f0b-9051-208496e1ef86	1109	20	14	25	1384	1200	216	32	0.9849023090586145	0.9822852081488043	0.98753339269813	0.012466607301869992	0.4444444444444444	0.5555555555555556
8f02db40-773d-3e99-8e17-e323714de0bc	1114	21	16	25	1384	1208	208	32	0.9836644591611479	0.9814977973568282	0.9858407079646018	0.01415929203539823	0.4565217391304348	0.5434782608695652
df41f890-1d62-3b13-9717-16e21b32bcbe	1092	20	16	24	1384	1184	232	32	0.9837837837837838	0.9820143884892086	0.9855595667870036	0.014440433212996373	0.4545454545454546	0.5454545454545454
50c2d99e-5db8-3ae1-a112-55829cf2f53a	1101	21	13	25	1384	1192	224	32	0.98479427549195	0.9812834224598931	0.9883303411131059	0.011669658886894085	0.4565217391304348	0.5434782608695652
179c7e29-d4ce-3ca6-8c91-608ffdc52516	361	3	58	2	1384	424	960	0	0.9220945083014048	0.9917582417582418	0.8615751789976134	0.13842482100238662	0.6	0.4
5b933bee-7041-36e9-bff6-19d840d0745d	221	1	48	2	1384	272	1112	0	0.90020366598778	0.9954954954954955	0.8215613382899628	0.1784386617100372	0.33333333333333337	0.6666666666666666
27969090-2829-3cde-a948-e5f5162fec6c	941	6	34	27	1384	1032	376	24	0.9791883454734651	0.9936642027455121	0.9651282051282051	0.034871794871794926	0.18181818181818177	0.8181818181818182
26c241a3-af67-3a5e-90ca-d1e77e0ef823	451	3	63	3	1384	520	864	0	0.9318181818181818	0.9933920704845814	0.877431906614786	0.12256809338521402	0.5	0.5
fc8db726-1158-31d8-91b4-c9286be92252	196	1	42	1	1384	240	1144	0	0.9011494252873562	0.9949238578680203	0.8235294117647058	0.17647058823529416	0.5	0.5
ddff0ea3-b086-39b2-adba-89cf95b7e6f3	246	1	55	2	1384	304	1080	0	0.8978102189781021	0.9959514170040485	0.8172757475083057	0.18272425249169433	0.33333333333333337	0.6666666666666666
24f79361-0ef1-3b79-8053-b86b6425316a	624	4	48	12	1384	696	696	8	0.9600000000000001	0.9936305732484076	0.9285714285714286	0.0714285714285714	0.25	0.75
8f8cc613-ca0c-3b46-8194-6445091ff2b7	996	7	32	29	1384	1088	320	24	0.9807976366322009	0.9930209371884346	0.9688715953307393	0.0311284046692607	0.19444444444444442	0.8055555555555556
08711f78-2091-3256-831f-af377483739e	1074	8	17	29	1384	1160	256	32	0.9884951679705478	0.9926062846580407	0.9844179651695693	0.015582034830430747	0.21621621621621623	0.7837837837837838
750b1832-9212-3517-9984-2349d84dd0bf	1101	21	13	25	1384	1192	224	32	0.98479427549195	0.9812834224598931	0.9883303411131059	0.011669658886894085	0.4565217391304348	0.5434782608695652
fb701c15-d6b4-3b67-993d-635fec00c2c5	1108	19	12	29	1384	1200	216	32	0.9862038273253226	0.9831410825199645	0.9892857142857143	0.010714285714285676	0.39583333333333337	0.6041666666666666
e420a61c-3344-3d1c-88e9-1125fa2c58c0	1081	17	20	26	1384	1176	240	32	0.9831741700773079	0.9845173041894353	0.9818346957311535	0.01816530426884655	0.39534883720930236	0.6046511627906976
84ed9857-d67d-3ad8-b73c-2a7a596d820e	196	1	42	1	1384	240	1144	0	0.9011494252873562	0.9949238578680203	0.8235294117647058	0.17647058823529416	0.5	0.5
3d0c5977-3cfd-3887-bfb2-99786c8b8a65	381	3	62	2	1384	448	936	0	0.9214026602176543	0.9921875	0.8600451467268623	0.13995485327313772	0.6	0.4
42ad9180-5661-37c3-adb0-d7ae2435d00e	775	4	42	19	1384	856	544	16	0.9711779448621555	0.9948652118100129	0.9485924112607099	0.05140758873929008	0.17391304347826086	0.8260869565217391
c5b484b1-7208-3152-89be-a92453d84e80	1040	8	25	31	1384	1128	280	24	0.9843823946994794	0.9923664122137404	0.9765258215962441	0.023474178403755874	0.20512820512820518	0.7948717948717948
02ba52ea-8a3d-324b-8aca-7e78844e7c61	1053	8	14	29	1384	1136	280	32	0.9896616541353382	0.9924599434495759	0.9868791002811621	0.013120899718837897	0.21621621621621623	0.7837837837837838
b19d9397-b5f5-33a5-8cf4-08d355a0c8f9	954	6	29	27	1384	1040	368	24	0.9819866186309829	0.99375	0.970498474059003	0.029501525940996975	0.18181818181818177	0.8181818181818182
e5385eb0-4f47-3efe-8bac-37a39f0f9037	1010	7	34	29	1384	1104	304	24	0.980106744298884	0.9931170108161259	0.9674329501915708	0.03256704980842917	0.19444444444444442	0.8055555555555556
e54ebd4b-8982-3187-8042-f3ce2286ea3e	1071	17	16	24	1384	1152	256	24	0.9848275862068967	0.984375	0.985280588776449	0.014719411223551027	0.41463414634146345	0.5853658536585366
7b7aba6a-f55c-3d8b-9f0a-df55224f0080	1081	21	18	24	1384	1176	240	32	0.9822807814629714	0.9809437386569873	0.9836214740673339	0.016378525932666088	0.4666666666666667	0.5333333333333333
b44fd941-18ed-3d92-bda4-c9119d7e8e5b	1076	19	16	25	1384	1160	248	24	0.9839963420210334	0.982648401826484	0.9853479853479854	0.0146520146520146	0.43181818181818177	0.5681818181818182
ff9946ed-d6bc-36a6-a371-9413fe02f140	183	1	39	1	1384	224	1160	0	0.9014778325123152	0.9945652173913043	0.8243243243243243	0.17567567567567566	0.5	0.5
5f3cf7e4-a8ee-3007-b26a-d30edd15cd07	1101	21	13	25	1384	1192	224	32	0.98479427549195	0.9812834224598931	0.9883303411131059	0.011669658886894085	0.4565217391304348	0.5434782608695652
ad9b6a5d-94c3-3adc-bf60-c73e472fc54b	1114	21	16	25	1384	1208	208	32	0.9836644591611479	0.9814977973568282	0.9858407079646018	0.01415929203539823	0.4565217391304348	0.5434782608695652
9aae7d4b-f235-34ed-a452-35d171d73e53	1097	21	18	24	1384	1192	224	32	0.9825347066726378	0.981216457960644	0.9838565022421525	0.016143497757847514	0.4666666666666667	0.5333333333333333
240f4459-710c-32e2-af22-25021c645b12	1076	19	16	25	1384	1160	248	24	0.9839963420210334	0.982648401826484	0.9853479853479854	0.0146520146520146	0.43181818181818177	0.5681818181818182
104a8526-83f8-3b24-a129-96a8c470cdec	1101	21	13	25	1384	1192	224	32	0.98479427549195	0.9812834224598931	0.9883303411131059	0.011669658886894085	0.4565217391304348	0.5434782608695652
2505bffe-c802-308c-8b9c-f71aa0af0bec	196	1	42	1	1384	240	1144	0	0.9011494252873562	0.9949238578680203	0.8235294117647058	0.17647058823529416	0.5	0.5
81679d6c-dccd-388e-8181-71e29cf061d3	361	3	58	2	1384	424	960	0	0.9220945083014048	0.9917582417582418	0.8615751789976134	0.13842482100238662	0.6	0.4
103b79d3-842f-39e7-85ae-c23ead4763dd	605	4	59	12	1384	688	704	8	0.950510604870385	0.993431855500821	0.911144578313253	0.08885542168674698	0.25	0.75
ef239fd6-9ff3-3814-80b5-9466b9264a9d	1114	21	16	25	1384	1208	208	32	0.9836644591611479	0.9814977973568282	0.9858407079646018	0.01415929203539823	0.4565217391304348	0.5434782608695652
ea779bc8-bc61-3677-9195-5bc0e85ed7d1	1092	20	16	24	1384	1184	232	32	0.9837837837837838	0.9820143884892086	0.9855595667870036	0.014440433212996373	0.4545454545454546	0.5454545454545454
defde860-bf8a-3f6e-9774-cb4ebcde5865	768	4	41	19	1384	848	552	16	0.9715370018975331	0.9948186528497409	0.9493201483312732	0.050679851668726794	0.17391304347826086	0.8260869565217391
7304bd64-7a80-3dc9-9ce6-6cc083b3e34d	954	6	29	27	1384	1040	368	24	0.9819866186309829	0.99375	0.970498474059003	0.029501525940996975	0.18181818181818177	0.8181818181818182
f2206adb-e186-37b2-b23d-b64e9e72bacf	451	3	63	3	1384	520	864	0	0.9318181818181818	0.9933920704845814	0.877431906614786	0.12256809338521402	0.5	0.5
1b32fe51-af35-3762-813c-1df04dfe1857	221	1	48	2	1384	272	1112	0	0.90020366598778	0.9954954954954955	0.8215613382899628	0.1784386617100372	0.33333333333333337	0.6666666666666666
07372467-95d1-3580-9226-77e81831efdc	1104	19	17	28	1384	1200	216	32	0.9839572192513368	0.9830810329474622	0.9848349687778769	0.015165031222123093	0.4042553191489362	0.5957446808510638
fc074211-01b4-3beb-ad38-a74bc0b9813d	1074	8	17	29	1384	1160	256	32	0.9884951679705478	0.9926062846580407	0.9844179651695693	0.015582034830430747	0.21621621621621623	0.7837837837837838
085cdb72-3c4e-32d3-ad14-8c51b76c4ace	196	1	42	1	1384	240	1144	0	0.9011494252873562	0.9949238578680203	0.8235294117647058	0.17647058823529416	0.5	0.5
28067274-9397-3da1-a05d-e5bed63b383e	1101	21	13	25	1384	1192	224	32	0.98479427549195	0.9812834224598931	0.9883303411131059	0.011669658886894085	0.4565217391304348	0.5434782608695652
541936d2-97b6-3526-a8a8-98cccaabb850	1081	17	20	26	1384	1176	240	32	0.9831741700773079	0.9845173041894353	0.9818346957311535	0.01816530426884655	0.39534883720930236	0.6046511627906976
398c7032-1bef-3ef5-bfb9-59e4ddd137c9	1081	9	17	29	1384	1168	248	32	0.9881170018281535	0.9917431192660551	0.9845173041894353	0.015482695810564717	0.23684210526315785	0.7631578947368421
a2c8793b-f231-3067-a1fa-dbb478bd54ac	246	1	55	2	1384	304	1080	0	0.8978102189781021	0.9959514170040485	0.8172757475083057	0.18272425249169433	0.33333333333333337	0.6666666666666666
e85c635e-7319-31ad-a919-638d18af0726	624	4	48	12	1384	696	696	8	0.9600000000000001	0.9936305732484076	0.9285714285714286	0.0714285714285714	0.25	0.75
c0407c9b-65d3-3500-bcb7-659d47c69bbe	1040	8	25	31	1384	1128	280	24	0.9843823946994794	0.9923664122137404	0.9765258215962441	0.023474178403755874	0.20512820512820518	0.7948717948717948
7a05e81b-a7ab-31ce-9afe-4d65fe6f78d5	941	6	34	27	1384	1032	376	24	0.9791883454734651	0.9936642027455121	0.9651282051282051	0.034871794871794926	0.18181818181818177	0.8181818181818182
20e071fe-1db2-35d4-b89a-795df8ddfab7	1109	20	14	25	1384	1200	216	32	0.9849023090586145	0.9822852081488043	0.98753339269813	0.012466607301869992	0.4444444444444444	0.5555555555555556
ad7c9765-3e80-319f-962c-27c3588a31eb	1040	8	25	31	1384	1128	280	24	0.9843823946994794	0.9923664122137404	0.9765258215962441	0.023474178403755874	0.20512820512820518	0.7948717948717948
18340ff1-b453-3389-93eb-bf738ae4c877	996	7	32	29	1384	1088	320	24	0.9807976366322009	0.9930209371884346	0.9688715953307393	0.0311284046692607	0.19444444444444442	0.8055555555555556
641b376f-59c2-3419-bbbe-794265757030	381	3	62	2	1384	448	936	0	0.9214026602176543	0.9921875	0.8600451467268623	0.13995485327313772	0.6	0.4
fd010f42-e4a7-3f7f-82da-f54937331f3a	196	1	42	1	1384	240	1144	0	0.9011494252873562	0.9949238578680203	0.8235294117647058	0.17647058823529416	0.5	0.5
b8a78943-f934-3563-b29f-452e0872f4a3	1108	19	12	29	1384	1200	216	32	0.9862038273253226	0.9831410825199645	0.9892857142857143	0.010714285714285676	0.39583333333333337	0.6041666666666666
28e203a2-9a3c-3f01-bcc0-7b7e16148e44	1010	7	34	29	1384	1104	304	24	0.980106744298884	0.9931170108161259	0.9674329501915708	0.03256704980842917	0.19444444444444442	0.8055555555555556
a9f05e80-33d2-333c-a6c1-9ee789a545ff	1053	8	14	29	1384	1136	280	32	0.9896616541353382	0.9924599434495759	0.9868791002811621	0.013120899718837897	0.21621621621621623	0.7837837837837838
4b2e3e2a-5633-3ebf-b03c-363d244d6bfd	775	4	42	19	1384	856	544	16	0.9711779448621555	0.9948652118100129	0.9485924112607099	0.05140758873929008	0.17391304347826086	0.8260869565217391
d25f3ec2-141a-307e-b6f5-a4c712f9405b	183	1	39	1	1384	224	1160	0	0.9014778325123152	0.9945652173913043	0.8243243243243243	0.17567567567567566	0.5	0.5
806516b0-0a70-3e0e-a1b8-35343ed48071	954	6	29	27	1384	1040	368	24	0.9819866186309829	0.99375	0.970498474059003	0.029501525940996975	0.18181818181818177	0.8181818181818182
5a5fa9e3-d049-382c-8596-ec16aba2335e	1071	17	16	24	1384	1152	256	24	0.9848275862068967	0.984375	0.985280588776449	0.014719411223551027	0.41463414634146345	0.5853658536585366
edf3fc32-ad9b-3775-b4a6-8a1eec5fe7d1	1099	20	16	25	1384	1192	224	32	0.9838854073410922	0.9821268990169795	0.9856502242152466	0.014349775784753382	0.4444444444444444	0.5555555555555556
be233da3-342b-35e2-87fe-65677ed50aa4	1076	19	16	25	1384	1160	248	24	0.9839963420210334	0.982648401826484	0.9853479853479854	0.0146520146520146	0.43181818181818177	0.5681818181818182
08d6adba-d154-3dcb-8b44-86d35300d941	1076	19	16	25	1384	1160	248	24	0.9839963420210334	0.982648401826484	0.9853479853479854	0.0146520146520146	0.43181818181818177	0.5681818181818182
65d562da-88c1-3cce-b9a2-29ba67f47f7e	1071	17	16	24	1384	1152	256	24	0.9848275862068967	0.984375	0.985280588776449	0.014719411223551027	0.41463414634146345	0.5853658536585366
cd668e54-23e5-393d-879c-8a75920be130	1092	20	16	24	1384	1184	232	32	0.9837837837837838	0.9820143884892086	0.9855595667870036	0.014440433212996373	0.4545454545454546	0.5454545454545454
706c139f-019e-3200-ad70-4ddf363b02d7	605	4	59	12	1384	688	704	8	0.950510604870385	0.993431855500821	0.911144578313253	0.08885542168674698	0.25	0.75
d29b1330-6787-3acc-bc14-3817a1e7c49e	1092	20	16	24	1384	1184	232	32	0.9837837837837838	0.9820143884892086	0.9855595667870036	0.014440433212996373	0.4545454545454546	0.5454545454545454
f77481b4-3413-3494-8546-7eeeb112fd44	1086	10	17	31	1384	1168	240	24	0.9877216916780356	0.9908759124087592	0.9845874886672711	0.015412511332728918	0.24390243902439024	0.7560975609756098
9127e740-b1b5-3773-8a6e-a0974d2cb66e	954	6	29	27	1384	1040	368	24	0.9819866186309829	0.99375	0.970498474059003	0.029501525940996975	0.18181818181818177	0.8181818181818182
13d1d3a1-3d64-30b7-b3e3-f3797f786f5c	196	1	42	1	1384	240	1144	0	0.9011494252873562	0.9949238578680203	0.8235294117647058	0.17647058823529416	0.5	0.5
0e68badd-4098-34b7-b7ba-6bbf46805704	361	3	58	2	1384	424	960	0	0.9220945083014048	0.9917582417582418	0.8615751789976134	0.13842482100238662	0.6	0.4
bda9592c-268f-3aa5-a6d6-fa730258f0e7	768	4	41	19	1384	848	552	16	0.9715370018975331	0.9948186528497409	0.9493201483312732	0.050679851668726794	0.17391304347826086	0.8260869565217391
d7ca3cfa-f698-32c1-964e-eb7ad7c0b8cc	1040	8	25	31	1384	1128	280	24	0.9843823946994794	0.9923664122137404	0.9765258215962441	0.023474178403755874	0.20512820512820518	0.7948717948717948
10d638a2-7215-361f-9799-e4663d421865	1094	20	14	24	1384	1184	232	32	0.9846984698469848	0.9820466786355476	0.9873646209386282	0.012635379061371799	0.4545454545454546	0.5454545454545454
688fbfe0-4275-3ec9-ac3d-ac11aa9e6f44	1094	20	14	24	1384	1184	232	32	0.9846984698469848	0.9820466786355476	0.9873646209386282	0.012635379061371799	0.4545454545454546	0.5454545454545454
dbc02c81-c657-3cc9-a78b-d34803f96af5	1104	19	17	28	1384	1200	216	32	0.9839572192513368	0.9830810329474622	0.9848349687778769	0.015165031222123093	0.4042553191489362	0.5957446808510638
a1bc6c4a-b3e9-3cf3-8f5d-229cf9b61a89	1099	20	16	25	1384	1192	224	32	0.9838854073410922	0.9821268990169795	0.9856502242152466	0.014349775784753382	0.4444444444444444	0.5555555555555556
427f4052-df75-36ef-8038-4d9f1998ea2f	451	3	63	3	1384	520	864	0	0.9318181818181818	0.9933920704845814	0.877431906614786	0.12256809338521402	0.5	0.5
d5459602-2b7e-3989-ae55-061b4923fac2	1099	20	16	25	1384	1192	224	32	0.9838854073410922	0.9821268990169795	0.9856502242152466	0.014349775784753382	0.4444444444444444	0.5555555555555556
922cc5cb-08ab-3e87-9286-db617c891076	1094	20	14	24	1384	1184	232	32	0.9846984698469848	0.9820466786355476	0.9873646209386282	0.012635379061371799	0.4545454545454546	0.5454545454545454
3f63ea0c-9b96-3e7c-bb65-c7b2f6905f7e	221	1	48	2	1384	272	1112	0	0.90020366598778	0.9954954954954955	0.8215613382899628	0.1784386617100372	0.33333333333333337	0.6666666666666666
bba8db94-06e1-31b2-8942-1fc9b00a2de9	196	1	42	1	1384	240	1144	0	0.9011494252873562	0.9949238578680203	0.8235294117647058	0.17647058823529416	0.5	0.5
33af5864-6eb4-33e2-b51c-b7a638f9cec6	196	1	42	1	1384	240	1144	0	0.9011494252873562	0.9949238578680203	0.8235294117647058	0.17647058823529416	0.5	0.5
142bc87c-4004-345c-b743-1132ac84d9e0	246	1	55	2	1384	304	1080	0	0.8978102189781021	0.9959514170040485	0.8172757475083057	0.18272425249169433	0.33333333333333337	0.6666666666666666
18154a48-f26b-33a9-872f-5fec207b991a	624	4	48	12	1384	696	696	8	0.9600000000000001	0.9936305732484076	0.9285714285714286	0.0714285714285714	0.25	0.75
66a1bac9-d3c2-3150-9a7a-b32542c9be02	996	7	32	29	1384	1088	320	24	0.9807976366322009	0.9930209371884346	0.9688715953307393	0.0311284046692607	0.19444444444444442	0.8055555555555556
9127118b-e508-3849-80f2-15acd15f59bc	1073	8	18	29	1384	1160	256	32	0.9880294659300185	0.9925994449583718	0.9835013748854262	0.016498625114573784	0.21621621621621623	0.7837837837837838
f1d108ed-7519-3eb1-a249-b7ffcc901743	1106	19	15	28	1384	1200	216	32	0.9848619768477292	0.9831111111111112	0.9866190900981266	0.01338090990187335	0.4042553191489362	0.5957446808510638
7b5d05ed-2847-3db8-a935-99a48a72ca4a	1085	18	21	28	1384	1184	232	32	0.9823449524671796	0.9836808703535811	0.9810126582278481	0.01898734177215189	0.3913043478260869	0.6086956521739131
a438d02b-fd79-3b53-9d4e-80cdc6f45147	941	6	34	27	1384	1032	376	24	0.9791883454734651	0.9936642027455121	0.9651282051282051	0.034871794871794926	0.18181818181818177	0.8181818181818182
52102ddd-9fec-363a-be8a-9fc3b9be3189	1052	8	15	29	1384	1136	280	32	0.9891866478608369	0.9924528301886792	0.985941893158388	0.014058106841612017	0.21621621621621623	0.7837837837837838
d81554ad-96e4-371f-aa23-92ab2860487e	315	20	31	2	1384	368	1016	0	0.9251101321585904	0.9402985074626866	0.9104046242774566	0.08959537572254339	0.9090909090909091	0.09090909090909091
ca540c6f-f1cc-308e-b0a7-c812d84df1b5	315	20	31	2	1384	368	1016	0	0.9251101321585904	0.9402985074626866	0.9104046242774566	0.08959537572254339	0.9090909090909091	0.09090909090909091
ddf7ed93-9807-36dd-b0e8-338a65a37437	297	23	30	2	1384	352	1032	0	0.9180834621329211	0.928125	0.908256880733945	0.09174311926605505	0.92	0.08
fd9faaa5-354f-3513-af7f-bcb0427c2947	1040	8	25	31	1384	1128	280	24	0.9843823946994794	0.9923664122137404	0.9765258215962441	0.023474178403755874	0.20512820512820518	0.7948717948717948
90a9b82c-f705-3b5e-abeb-e30dfd86184e	381	3	62	2	1384	448	936	0	0.9214026602176543	0.9921875	0.8600451467268623	0.13995485327313772	0.6	0.4
27780f40-f19c-3c7b-8784-09db02b6e407	954	6	29	27	1384	1040	368	24	0.9819866186309829	0.99375	0.970498474059003	0.029501525940996975	0.18181818181818177	0.8181818181818182
c83cc1cf-9c23-36f5-9bb9-0d059eca3127	493	22	54	7	1384	600	808	24	0.9284369114877589	0.9572815533980582	0.9012797074954296	0.09872029250457037	0.7586206896551724	0.2413793103448276
a4ee90e2-af2e-33cd-9bdb-32eb8a2631fe	605	4	59	12	1384	688	704	8	0.950510604870385	0.993431855500821	0.911144578313253	0.08885542168674698	0.25	0.75
b4e5da85-8763-3afa-8b9d-6faae8bf202b	584	15	57	8	1384	696	720	32	0.9419354838709678	0.9749582637729549	0.9110764430577223	0.08892355694227772	0.6521739130434783	0.34782608695652173
f92e9109-3d12-3a2b-894d-c00fd0585921	640	23	48	9	1384	752	664	32	0.9474463360473724	0.9653092006033183	0.9302325581395349	0.06976744186046513	0.71875	0.28125
61d0740e-71c1-3401-aa64-5348c2b97c26	775	4	42	19	1384	856	544	16	0.9711779448621555	0.9948652118100129	0.9485924112607099	0.05140758873929008	0.17391304347826086	0.8260869565217391
a636b926-a051-3004-a0d0-ed3ecc6e11a1	953	6	30	27	1384	1040	368	24	0.9814624098867148	0.9937434827945777	0.9694811800610377	0.030518819938962327	0.18181818181818177	0.8181818181818182
1d308d8d-79ef-381c-a727-83e2544ea02d	1010	7	34	29	1384	1104	304	24	0.980106744298884	0.9931170108161259	0.9674329501915708	0.03256704980842917	0.19444444444444442	0.8055555555555556
f245956b-6c94-387e-9414-4918954455dd	315	20	31	2	1384	368	1016	0	0.9251101321585904	0.9402985074626866	0.9104046242774566	0.08959537572254339	0.9090909090909091	0.09090909090909091
72f15a74-14b4-330b-ae9d-7723310765eb	183	1	39	1	1384	224	1160	0	0.9014778325123152	0.9945652173913043	0.8243243243243243	0.17567567567567566	0.5	0.5
1f87507c-6c70-3c5c-8fc5-e1a24782a771	361	3	58	2	1384	424	960	0	0.9220945083014048	0.9917582417582418	0.8615751789976134	0.13842482100238662	0.6	0.4
fc8bfc07-0560-3bda-925a-77dd197fee4e	584	15	57	8	1384	696	720	32	0.9419354838709678	0.9749582637729549	0.9110764430577223	0.08892355694227772	0.6521739130434783	0.34782608695652173
42c75784-1cdd-371a-846d-0cdb72fd3ea5	600	22	41	9	1384	696	712	24	0.9501187648456058	0.9646302250803859	0.9360374414976599	0.06396255850234012	0.7096774193548387	0.2903225806451613
5916eda3-57f3-3c84-bf51-a6dbefe5fb9d	981	9	28	22	1384	1072	344	32	0.9814907453726863	0.990909090909091	0.9722497522299306	0.027750247770069403	0.29032258064516125	0.7096774193548387
a044e91b-03cc-3fc1-adc2-fd4b40a968b1	196	1	42	1	1384	240	1144	0	0.9011494252873562	0.9949238578680203	0.8235294117647058	0.17647058823529416	0.5	0.5
cbe657d5-2ec8-3059-b987-1e44a26f9669	640	23	48	9	1384	752	664	32	0.9474463360473724	0.9653092006033183	0.9302325581395349	0.06976744186046513	0.71875	0.28125
aabfc490-eef8-3c0c-b504-828ea554f7a1	931	19	29	21	1384	1032	384	32	0.974869109947644	0.98	0.9697916666666667	0.03020833333333328	0.475	0.525
d16bc483-5c93-3208-932e-37d97bcf31a3	768	4	41	19	1384	848	552	16	0.9715370018975331	0.9948186528497409	0.9493201483312732	0.050679851668726794	0.17391304347826086	0.8260869565217391
baee7b36-7d0a-36d3-9767-17dac0ededed	1039	8	26	31	1384	1128	280	24	0.9839015151515152	0.9923591212989494	0.9755868544600939	0.024413145539906145	0.20512820512820518	0.7948717948717948
c0b7306e-7da3-37c4-857f-76885057d3a3	725	20	48	15	1384	840	576	32	0.9552042160737813	0.9731543624161074	0.9379042690815006	0.0620957309184994	0.5714285714285714	0.42857142857142855
34888a85-b090-3eec-8e11-6a6335e643da	796	20	56	16	1384	920	496	32	0.9544364508393286	0.9754901960784313	0.9342723004694836	0.06572769953051638	0.5555555555555556	0.4444444444444444
84a83475-00fa-3c48-9c72-adadd555d82e	196	1	42	1	1384	240	1144	0	0.9011494252873562	0.9949238578680203	0.8235294117647058	0.17647058823529416	0.5	0.5
f33a4b70-19ba-3958-8c58-6c9776ffd8e2	221	1	48	2	1384	272	1112	0	0.90020366598778	0.9954954954954955	0.8215613382899628	0.1784386617100372	0.33333333333333337	0.6666666666666666
d94e7c63-1d5f-3e6d-8914-5a58903ec026	451	3	63	3	1384	520	864	0	0.9318181818181818	0.9933920704845814	0.877431906614786	0.12256809338521402	0.5	0.5
260ac56f-bb6e-303b-b760-767dc01a5267	940	6	35	27	1384	1032	376	24	0.9786569495054659	0.9936575052854123	0.9641025641025641	0.03589743589743588	0.18181818181818177	0.8181818181818182
5686af58-d91f-3b79-8f8e-a3271cb0902d	246	1	55	2	1384	304	1080	0	0.8978102189781021	0.9959514170040485	0.8172757475083057	0.18272425249169433	0.33333333333333337	0.6666666666666666
50adb5d3-3733-3e2f-b029-ed42fc2ae02a	624	4	48	12	1384	696	696	8	0.9600000000000001	0.9936305732484076	0.9285714285714286	0.0714285714285714	0.25	0.75
6e0c102b-6b5d-38dc-889e-50b8c0878ff9	995	7	33	29	1384	1088	320	24	0.9802955665024631	0.9930139720558883	0.9678988326848249	0.032101167315175094	0.19444444444444442	0.8055555555555556
9b27dfc7-56d1-3ed8-8a12-8600b884fc26	1063	8	22	27	1384	1152	264	32	0.9860853432282004	0.992530345471522	0.9797235023041475	0.02027649769585249	0.22857142857142854	0.7714285714285715
a44ffd93-f636-38d7-b1d1-e8448d623618	1000	19	26	27	1384	1104	312	32	0.9779951100244498	0.9813542688910697	0.9746588693957114	0.025341130604288553	0.4130434782608695	0.5869565217391305
c2f1e2e8-1499-384e-9de2-eb0fac1a08d4	1032	17	29	26	1384	1136	280	32	0.9781990521327014	0.9837940896091516	0.9726672950047125	0.027332704995287505	0.39534883720930236	0.6046511627906976
28e4b66f-bb80-310c-86d1-bd212e8f8725	1039	8	26	31	1384	1128	280	24	0.9839015151515152	0.9923591212989494	0.9755868544600939	0.024413145539906145	0.20512820512820518	0.7948717948717948
a1aa1aca-f70a-3ff0-8f46-d28b0cee10fa	1013	9	5	13	1384	1064	344	24	0.9931372549019608	0.9911937377690803	0.9950884086444007	0.004911591355599265	0.40909090909090906	0.5909090909090909
04a6c266-6dd1-3091-83d1-64024931e85c	1051	8	16	29	1384	1136	280	32	0.988711194731891	0.9924457034938622	0.9850046860356139	0.014995313964386137	0.21621621621621623	0.7837837837837838
423111a5-8425-39da-a5bf-4a873b520b69	196	1	42	1	1384	240	1144	0	0.9011494252873562	0.9949238578680203	0.8235294117647058	0.17647058823529416	0.5	0.5
6f35b562-0fc3-374d-9946-a1748ccc3135	381	3	62	2	1384	448	936	0	0.9214026602176543	0.9921875	0.8600451467268623	0.13995485327313772	0.6	0.4
fc546180-272f-3834-8024-2e14b595131a	1009	7	35	29	1384	1104	304	24	0.979611650485437	0.9931102362204725	0.9664750957854407	0.03352490421455934	0.19444444444444442	0.8055555555555556
c63eb69f-2ffa-3283-a1be-53b4207691bc	775	4	42	19	1384	856	544	16	0.9711779448621555	0.9948652118100129	0.9485924112607099	0.05140758873929008	0.17391304347826086	0.8260869565217391
da666b3b-74f3-32ad-b59a-f9775c3d00c8	953	6	30	27	1384	1040	368	24	0.9814624098867148	0.9937434827945777	0.9694811800610377	0.030518819938962327	0.18181818181818177	0.8181818181818182
dc8b3a0c-98b0-3d5e-bbba-29c99196b477	960	18	12	10	1384	1024	384	24	0.9846153846153846	0.9815950920245399	0.9876543209876543	0.012345679012345734	0.6428571428571428	0.35714285714285715
62277d10-71da-3cca-97a1-de0fdca3644b	112	0	16	0	1384	128	1256	0	0.9333333333333333	1.0	0.875	0.125	NaN	NaN
931f5b5a-22e3-3109-8a48-794334886ae8	1018	11	5	14	1384	1072	336	24	0.9922027290448343	0.989310009718173	0.9951124144672532	0.004887585532746819	0.43999999999999995	0.56
c50e1b62-ee44-3adb-8667-7512396b6bb5	892	17	12	7	1384	952	456	24	0.9840044125758411	0.9812981298129813	0.9867256637168141	0.013274336283185861	0.7083333333333333	0.2916666666666667
e441a0c6-99b7-36b2-8abd-aeaf9f09eb3a	1038	14	6	14	1384	1096	312	24	0.9904580152671757	0.9866920152091255	0.9942528735632183	0.005747126436781658	0.5	0.5
d86161e0-406d-36bf-8c8f-4053fdd1a1b3	468	3	21	4	1384	496	888	0	0.975	0.9936305732484076	0.9570552147239264	0.042944785276073594	0.4285714285714286	0.5714285714285714
4d35816f-0457-3a61-995e-bfb0da08b4be	1013	9	5	13	1384	1064	344	24	0.9931372549019608	0.9911937377690803	0.9950884086444007	0.004911591355599265	0.40909090909090906	0.5909090909090909
bde945ef-8587-34b3-8adf-495f1241e08c	970	18	10	10	1384	1032	376	24	0.9857723577235772	0.9817813765182186	0.9897959183673469	0.010204081632653073	0.6428571428571428	0.35714285714285715
aacba1f6-622b-3de6-989e-92a4c13169e7	119	0	17	0	1384	136	1248	0	0.9333333333333333	1.0	0.875	0.125	NaN	NaN
03b1a143-7853-316c-b877-e4defd7a2046	219	1	11	1	1384	232	1152	0	0.9733333333333334	0.9954545454545455	0.9521739130434783	0.047826086956521685	0.5	0.5
9e94e4c5-c807-35c2-a22d-feb093bef92a	883	5	17	15	1384	944	464	24	0.9876957494407159	0.9943693693693694	0.9811111111111112	0.018888888888888844	0.25	0.75
3945e276-baa9-3e25-b421-3a086ff30067	892	17	12	7	1384	952	456	24	0.9840044125758411	0.9812981298129813	0.9867256637168141	0.013274336283185861	0.7083333333333333	0.2916666666666667
ca637e63-c24d-32b0-b1a5-1c7edfebd8f4	979	18	9	10	1384	1040	368	24	0.9863979848866499	0.9819458375125376	0.9908906882591093	0.009109311740890691	0.6428571428571428	0.35714285714285715
cf69a0f1-43ea-32bb-b914-c2bd66cd0402	1018	10	5	15	1384	1072	336	24	0.9926864943929791	0.9902723735408561	0.9951124144672532	0.004887585532746819	0.4	0.6
cf14dd0c-0466-36fa-9f67-2e1cac0e477b	960	18	12	10	1384	1024	384	24	0.9846153846153846	0.9815950920245399	0.9876543209876543	0.012345679012345734	0.6428571428571428	0.35714285714285715
0020b290-8c0c-3846-853b-d3e998e9bbda	655	3	13	9	1384	688	704	8	0.9879336349924585	0.9954407294832827	0.9805389221556886	0.019461077844311392	0.25	0.75
3c6c9eac-1d9f-3a02-aa6e-3b0827bcc9bc	958	8	9	17	1384	1016	392	24	0.9912053802379721	0.9917184265010351	0.9906928645294726	0.009307135470527417	0.31999999999999995	0.68
1f8afd11-c817-30bf-9d53-48817c974825	321	1	20	2	1384	344	1040	0	0.9683257918552037	0.9968944099378882	0.9413489736070382	0.058651026392961825	0.33333333333333337	0.6666666666666666
811410be-e472-35eb-a98c-5c15654d3534	126	0	18	0	1384	144	1240	0	0.9333333333333333	1.0	0.875	0.125	NaN	NaN
0d15ba4c-7d11-3f19-aed1-9dffa61f2132	977	18	11	10	1384	1040	368	24	0.9853756933938478	0.9819095477386934	0.9888663967611336	0.011133603238866363	0.6428571428571428	0.35714285714285715
d948db13-bbc9-302c-8b54-78b0426c235b	922	18	13	7	1384	984	424	24	0.9834666666666667	0.9808510638297873	0.986096256684492	0.013903743315508033	0.72	0.28
c1a670c2-82ad-3276-a624-7fd1a321ae9e	858	5	18	15	1384	912	488	16	0.9867740080506038	0.9942062572421785	0.9794520547945206	0.020547945205479423	0.25	0.75
5abb9d65-2f15-3565-846b-3c323dbfbe2f	988	16	7	13	1384	1048	360	24	0.9884942471235618	0.9840637450199203	0.992964824120603	0.007035175879396949	0.5517241379310345	0.4482758620689655
f0621a5c-bb41-36c3-91eb-71ce86ca60cb	1020	16	7	13	1384	1080	328	24	0.9888511875908871	0.9845559845559846	0.9931840311587147	0.006815968841285325	0.5517241379310345	0.4482758620689655
771fb6e4-2fa0-3752-9add-f9d10f057f9b	989	10	3	14	1384	1040	368	24	0.99347061778001	0.98998998998999	0.9969758064516129	0.003024193548387122	0.41666666666666663	0.5833333333333334
5f81668b-64c9-3a5f-bbf6-8abe704dfa5f	127	0	17	0	1384	144	1240	0	0.9372693726937269	1.0	0.8819444444444444	0.11805555555555558	NaN	NaN
5156fdb6-04ed-3867-91df-d670ac074f05	523	3	22	4	1384	552	832	0	0.9766573295985062	0.9942965779467681	0.9596330275229358	0.04036697247706422	0.4285714285714286	0.5714285714285714
a3e26ef4-282e-38a8-9344-4c40a2b101ea	468	3	21	4	1384	496	888	0	0.975	0.9936305732484076	0.9570552147239264	0.042944785276073594	0.4285714285714286	0.5714285714285714
bb4a48f8-36af-3f54-94d3-7f57d1774411	119	0	17	0	1384	136	1248	0	0.9333333333333333	1.0	0.875	0.125	NaN	NaN
9db87830-704c-3d5f-80da-869805010b67	233	1	13	1	1384	248	1136	0	0.9708333333333332	0.9957264957264957	0.9471544715447154	0.05284552845528456	0.5	0.5
c82c4ced-812a-37c4-a85a-4ab7011a3599	119	0	17	0	1384	136	1248	0	0.9333333333333333	1.0	0.875	0.125	NaN	NaN
4e7d5e4e-7188-3769-b315-7d449ee29c82	112	0	16	0	1384	128	1256	0	0.9333333333333333	1.0	0.875	0.125	NaN	NaN
3679aec8-74b7-3741-9296-4099daad4ad5	662	3	14	9	1384	696	696	8	0.9873228933631619	0.9954887218045113	0.9792899408284024	0.020710059171597628	0.25	0.75
ccedb32c-f172-328b-95b4-ac87aa8906c2	1018	12	5	13	1384	1072	336	24	0.99171943497321	0.9883495145631068	0.9951124144672532	0.004887585532746819	0.48	0.52
937d0442-50ef-3ebe-8a0f-af2b635cceb8	1063	12	5	16	1384	1120	288	24	0.9920671955202987	0.9888372093023255	0.9953183520599251	0.004681647940074862	0.4285714285714286	0.5714285714285714
cd28229f-7142-3c12-ac8e-bac72f810db9	1005	17	7	11	1384	1064	344	24	0.9882005899705014	0.9833659491193738	0.9930830039525692	0.00691699604743079	0.6071428571428572	0.39285714285714285
83c7919c-23bd-36c5-833a-748eeda2d150	907	6	16	15	1384	968	440	24	0.9880174291938997	0.9934282584884995	0.9826652221018418	0.017334777898158182	0.2857142857142857	0.7142857142857143
80641923-2615-3aea-8dde-fbab7b7cd229	1013	9	5	13	1384	1064	344	24	0.9931372549019608	0.9911937377690803	0.9950884086444007	0.004911591355599265	0.40909090909090906	0.5909090909090909
5c3ff52f-e430-37cc-b398-d89b81470fdb	1018	11	5	14	1384	1072	336	24	0.9922027290448343	0.989310009718173	0.9951124144672532	0.004887585532746819	0.43999999999999995	0.56
88a24b60-a4ab-3322-887a-c6fa4af15019	909	6	14	15	1384	968	440	24	0.9891186071817192	0.9934426229508196	0.9848320693391116	0.015167930660888396	0.2857142857142857	0.7142857142857143
5d1d9333-9c01-380a-8050-bc86c6840ecf	1018	11	5	14	1384	1072	336	24	0.9922027290448343	0.989310009718173	0.9951124144672532	0.004887585532746819	0.43999999999999995	0.56
020bf42f-eb1a-3c5f-96d4-54c6d29259a4	883	5	17	15	1384	944	464	24	0.9876957494407159	0.9943693693693694	0.9811111111111112	0.018888888888888844	0.25	0.75
14ca74e9-531f-3518-a284-123cd9157e66	1040	12	6	14	1384	1096	312	24	0.9914204003813156	0.9885931558935361	0.994263862332696	0.005736137667303964	0.46153846153846156	0.5384615384615384
7df2635b-93ee-3153-9314-0661072170cf	979	10	5	14	1384	1032	376	24	0.9923973644196654	0.9898887765419616	0.9949186991869918	0.005081300813008172	0.41666666666666663	0.5833333333333334
190f0ff6-8f04-31bd-8c4c-f90b7a97671c	958	8	9	17	1384	1016	392	24	0.9912053802379721	0.9917184265010351	0.9906928645294726	0.009307135470527417	0.31999999999999995	0.68
afc73955-c777-36d6-9d91-85111fc5a122	1056	12	4	16	1384	1112	296	24	0.9924812030075187	0.9887640449438202	0.9962264150943396	0.0037735849056603765	0.4285714285714286	0.5714285714285714
c1832d88-849a-32c1-b773-6e58fba45c17	119	0	17	0	1384	136	1248	0	0.9333333333333333	1.0	0.875	0.125	NaN	NaN
43de0e8d-c6fa-3d3c-800a-08e155cf6f0d	219	1	11	1	1384	232	1152	0	0.9733333333333334	0.9954545454545455	0.9521739130434783	0.047826086956521685	0.5	0.5
cdf1bcfc-4531-3fb9-8167-c46050d95f76	655	3	13	9	1384	688	704	8	0.9879336349924585	0.9954407294832827	0.9805389221556886	0.019461077844311392	0.25	0.75
3f240854-2b9a-3000-8e86-7b5444a89611	1056	12	4	16	1384	1112	296	24	0.9924812030075187	0.9887640449438202	0.9962264150943396	0.0037735849056603765	0.4285714285714286	0.5714285714285714
e8a0d452-5a2b-31c7-a84e-958ab41c4503	883	5	17	15	1384	944	464	24	0.9876957494407159	0.9943693693693694	0.9811111111111112	0.018888888888888844	0.25	0.75
ea52705b-a50b-3133-a0ce-aed9dfaa0471	1040	12	6	14	1384	1096	312	24	0.9914204003813156	0.9885931558935361	0.994263862332696	0.005736137667303964	0.46153846153846156	0.5384615384615384
99d5c0dc-593a-3eae-8b4d-4aeedc8070c1	998	8	4	14	1384	1048	360	24	0.9940239043824701	0.9920477137176938	0.9960079840319361	0.003992015968063867	0.36363636363636365	0.6363636363636364
e0009b7c-7e03-3c6d-a5cb-200f9a34240d	1063	12	5	16	1384	1120	288	24	0.9920671955202987	0.9888372093023255	0.9953183520599251	0.004681647940074862	0.4285714285714286	0.5714285714285714
6b5c314f-f448-3ad2-bbd2-d4931922037c	1035	10	5	14	1384	1088	320	24	0.9928057553956835	0.9904306220095693	0.9951923076923077	0.004807692307692291	0.41666666666666663	0.5833333333333334
0f078ccd-4f30-381b-ae8e-ca2d1f9c0830	952	6	9	17	1384	1008	400	24	0.9921834288692029	0.9937369519832986	0.9906347554630593	0.009365244536940653	0.26086956521739135	0.7391304347826086
9e0421b0-2b30-3726-bbf5-b539a0c72b0f	126	0	18	0	1384	144	1240	0	0.9333333333333333	1.0	0.875	0.125	NaN	NaN
3d12d38d-6dfb-36d1-966f-595d4aa6fa5a	858	5	18	15	1384	912	488	16	0.9867740080506038	0.9942062572421785	0.9794520547945206	0.020547945205479423	0.25	0.75
bd901f0b-a349-33e8-9d1b-c26c29fdbd7c	1051	10	3	16	1384	1104	304	24	0.9938534278959811	0.9905749293119699	0.9971537001897534	0.002846299810246644	0.3846153846153846	0.6153846153846154
93526251-dff0-3c97-a6a4-ea159c4a1f98	321	1	20	2	1384	344	1040	0	0.9683257918552037	0.9968944099378882	0.9413489736070382	0.058651026392961825	0.33333333333333337	0.6666666666666666
7465f0ae-59c1-33d9-ab82-652ed795c784	119	0	17	0	1384	136	1248	0	0.9333333333333333	1.0	0.875	0.125	NaN	NaN
2f7c7df7-8caf-3e47-874f-a4e073574124	1005	9	4	14	1384	1056	352	24	0.9935739001482946	0.9911242603550295	0.9960356788899901	0.003964321110009883	0.3913043478260869	0.6086956521739131
1ca13d27-8559-3174-bf9a-7578ef8e6ded	1056	12	4	16	1384	1112	296	24	0.9924812030075187	0.9887640449438202	0.9962264150943396	0.0037735849056603765	0.4285714285714286	0.5714285714285714
aea9f2b2-cf40-33ca-bbe0-0b2c65201ed9	1063	12	5	16	1384	1120	288	24	0.9920671955202987	0.9888372093023255	0.9953183520599251	0.004681647940074862	0.4285714285714286	0.5714285714285714
6375037f-8e45-3562-9a5f-4fc9e1a4c503	984	8	2	14	1384	1032	376	24	0.9949443882709808	0.9919354838709677	0.9979716024340771	0.0020283975659228792	0.36363636363636365	0.6363636363636364
1def1e0b-9072-3735-b5d5-673a730939f5	233	1	13	1	1384	248	1136	0	0.9708333333333332	0.9957264957264957	0.9471544715447154	0.05284552845528456	0.5	0.5
209d10a2-a731-39aa-a44a-ae5c8f092ec3	127	0	17	0	1384	144	1240	0	0.9372693726937269	1.0	0.8819444444444444	0.11805555555555558	NaN	NaN
48e3155e-c555-3f72-b78e-d0b00bfaf1db	119	0	17	0	1384	136	1248	0	0.9333333333333333	1.0	0.875	0.125	NaN	NaN
81561f23-c1cd-324b-9794-e3aea422444d	907	6	16	15	1384	968	440	24	0.9880174291938997	0.9934282584884995	0.9826652221018418	0.017334777898158182	0.2857142857142857	0.7142857142857143
da844698-4216-3024-9dba-dbfefcc4cc60	952	6	9	17	1384	1008	400	24	0.9921834288692029	0.9937369519832986	0.9906347554630593	0.009365244536940653	0.26086956521739135	0.7391304347826086
9aac18cb-43cc-3b0f-b6b1-997f64a80754	523	3	22	4	1384	552	832	0	0.9766573295985062	0.9942965779467681	0.9596330275229358	0.04036697247706422	0.4285714285714286	0.5714285714285714
c239d3f5-c43d-339c-b012-47dc055a6432	981	8	4	15	1384	1032	376	24	0.9939209726443768	0.9919110212335692	0.9959390862944163	0.004060913705583702	0.34782608695652173	0.6521739130434783
138c35fc-499a-3a44-bd7d-5ff81662881c	662	3	14	9	1384	696	696	8	0.9873228933631619	0.9954887218045113	0.9792899408284024	0.020710059171597628	0.25	0.75
648f2e85-5df3-3694-a908-a82b4de7785d	112	0	16	0	1384	128	1256	0	0.9333333333333333	1.0	0.875	0.125	NaN	NaN
f7a22507-8c91-3ce5-a57d-777e4a4bbc48	468	3	21	4	1384	496	888	0	0.975	0.9936305732484076	0.9570552147239264	0.042944785276073594	0.4285714285714286	0.5714285714285714
e91c02b1-5104-3d80-876c-ccf130c26008	119	0	17	0	1384	136	1248	0	0.9333333333333333	1.0	0.875	0.125	NaN	NaN
b17b8965-a66c-3d43-920a-98e87f3867b4	655	3	13	9	1384	688	704	8	0.9879336349924585	0.9954407294832827	0.9805389221556886	0.019461077844311392	0.25	0.75
f4304698-e06f-3e9d-a98d-4fc9471a905e	219	1	11	1	1384	232	1152	0	0.9733333333333334	0.9954545454545455	0.9521739130434783	0.047826086956521685	0.5	0.5
c74d1dd8-b358-3d23-b414-4fbbcd7359f1	909	6	14	15	1384	968	440	24	0.9891186071817192	0.9934426229508196	0.9848320693391116	0.015167930660888396	0.2857142857142857	0.7142857142857143
0fdb5bed-4522-38ba-94ed-32ce639ffb2c	883	5	17	15	1384	944	464	24	0.9876957494407159	0.9943693693693694	0.9811111111111112	0.018888888888888844	0.25	0.75
5277886c-b0ae-3679-a4f8-9237b42c5489	1035	10	5	14	1384	1088	320	24	0.9928057553956835	0.9904306220095693	0.9951923076923077	0.004807692307692291	0.41666666666666663	0.5833333333333334
a4f54fdd-7c0e-3637-9590-0eb6681c1e0e	1063	12	5	16	1384	1120	288	24	0.9920671955202987	0.9888372093023255	0.9953183520599251	0.004681647940074862	0.4285714285714286	0.5714285714285714
16e74a18-c4a4-371a-9c84-1724519f5cd9	1056	12	4	16	1384	1112	296	24	0.9924812030075187	0.9887640449438202	0.9962264150943396	0.0037735849056603765	0.4285714285714286	0.5714285714285714
b73113b3-0f64-35c8-a255-99fbd71d89a9	1018	11	5	14	1384	1072	336	24	0.9922027290448343	0.989310009718173	0.9951124144672532	0.004887585532746819	0.43999999999999995	0.56
9edf154e-0d37-363b-ae21-8dddade07112	1056	12	4	16	1384	1112	296	24	0.9924812030075187	0.9887640449438202	0.9962264150943396	0.0037735849056603765	0.4285714285714286	0.5714285714285714
60405824-5af7-311a-8e26-113d48d6748d	1013	9	5	13	1384	1064	344	24	0.9931372549019608	0.9911937377690803	0.9950884086444007	0.004911591355599265	0.40909090909090906	0.5909090909090909
afd466e7-5fc1-35f8-9953-3e766eea4cf7	883	5	17	15	1384	944	464	24	0.9876957494407159	0.9943693693693694	0.9811111111111112	0.018888888888888844	0.25	0.75
76db8e37-637f-3be5-9a52-47464f2099e4	952	6	9	17	1384	1008	400	24	0.9921834288692029	0.9937369519832986	0.9906347554630593	0.009365244536940653	0.26086956521739135	0.7391304347826086
d01feb8d-c4ec-3e5d-83c4-86fee3dbc023	1018	12	5	13	1384	1072	336	24	0.99171943497321	0.9883495145631068	0.9951124144672532	0.004887585532746819	0.48	0.52
1e99e056-8e07-3c04-ab17-9a95cd7488ff	1063	12	5	16	1384	1120	288	24	0.9920671955202987	0.9888372093023255	0.9953183520599251	0.004681647940074862	0.4285714285714286	0.5714285714285714
e17c7f0e-2551-396b-a8d6-849f414ad666	1040	12	6	14	1384	1096	312	24	0.9914204003813156	0.9885931558935361	0.994263862332696	0.005736137667303964	0.46153846153846156	0.5384615384615384
0361d414-5c29-3d1a-b7c3-1c5659a3dff3	998	8	4	14	1384	1048	360	24	0.9940239043824701	0.9920477137176938	0.9960079840319361	0.003992015968063867	0.36363636363636365	0.6363636363636364
b09fe76d-00cb-333b-8bd8-cd6a32144473	1040	12	6	14	1384	1096	312	24	0.9914204003813156	0.9885931558935361	0.994263862332696	0.005736137667303964	0.46153846153846156	0.5384615384615384
ae5adadf-8708-3a2c-8eaf-8aa806f1d198	1018	11	5	14	1384	1072	336	24	0.9922027290448343	0.989310009718173	0.9951124144672532	0.004887585532746819	0.43999999999999995	0.56
92f7f2b3-6971-345c-8059-c27f31daf11d	1056	12	4	16	1384	1112	296	24	0.9924812030075187	0.9887640449438202	0.9962264150943396	0.0037735849056603765	0.4285714285714286	0.5714285714285714
d9eb715d-526e-3abf-8c3b-7723537c2c74	126	0	18	0	1384	144	1240	0	0.9333333333333333	1.0	0.875	0.125	NaN	NaN
bd1a390f-beaa-3a25-9ed5-263006b96dd5	1063	12	5	16	1384	1120	288	24	0.9920671955202987	0.9888372093023255	0.9953183520599251	0.004681647940074862	0.4285714285714286	0.5714285714285714
776dd4a2-1815-3379-8a03-1a8fe29efe41	127	0	17	0	1384	144	1240	0	0.9372693726937269	1.0	0.8819444444444444	0.11805555555555558	NaN	NaN
6fbafeee-d26a-3b41-971f-19eede6c9f34	119	0	17	0	1384	136	1248	0	0.9333333333333333	1.0	0.875	0.125	NaN	NaN
bbef2bf4-06a8-3b64-a367-33e3c7f9b699	523	3	22	4	1384	552	832	0	0.9766573295985062	0.9942965779467681	0.9596330275229358	0.04036697247706422	0.4285714285714286	0.5714285714285714
e96b43c8-9919-3a37-a568-b030b5c002ba	858	5	18	15	1384	912	488	16	0.9867740080506038	0.9942062572421785	0.9794520547945206	0.020547945205479423	0.25	0.75
a41cfab1-d8ac-39bc-bfc2-7339b46c1936	1051	10	3	16	1384	1104	304	24	0.9938534278959811	0.9905749293119699	0.9971537001897534	0.002846299810246644	0.3846153846153846	0.6153846153846154
525fa954-8d6e-330a-bade-20f462f716d8	321	1	20	2	1384	344	1040	0	0.9683257918552037	0.9968944099378882	0.9413489736070382	0.058651026392961825	0.33333333333333337	0.6666666666666666
f8d6ec75-e857-3842-89de-d1b9ed82dd74	984	8	2	14	1384	1032	376	24	0.9949443882709808	0.9919354838709677	0.9979716024340771	0.0020283975659228792	0.36363636363636365	0.6363636363636364
b63a960c-a13c-3e21-8bce-76215e031b76	1005	9	4	14	1384	1056	352	24	0.9935739001482946	0.9911242603550295	0.9960356788899901	0.003964321110009883	0.3913043478260869	0.6086956521739131
0afb530e-01d2-3a9b-b9e1-3f9deee653a1	907	6	16	15	1384	968	440	24	0.9880174291938997	0.9934282584884995	0.9826652221018418	0.017334777898158182	0.2857142857142857	0.7142857142857143
55ebd84e-56c3-375e-bede-0d1a137252c0	981	8	4	15	1384	1032	376	24	0.9939209726443768	0.9919110212335692	0.9959390862944163	0.004060913705583702	0.34782608695652173	0.6521739130434783
093f5d13-1101-38e7-91a1-3c935068b1ae	119	0	17	0	1384	136	1248	0	0.9333333333333333	1.0	0.875	0.125	NaN	NaN
a280506f-363c-3f6a-8000-62127de4fc33	233	1	13	1	1384	248	1136	0	0.9708333333333332	0.9957264957264957	0.9471544715447154	0.05284552845528456	0.5	0.5
a5816e15-7d35-3fce-af87-4d1737f10f2b	952	6	9	17	1384	1008	400	24	0.9921834288692029	0.9937369519832986	0.9906347554630593	0.009365244536940653	0.26086956521739135	0.7391304347826086
8549a34d-b2ed-3380-8b03-8042a5e9ff02	662	3	14	9	1384	696	696	8	0.9873228933631619	0.9954887218045113	0.9792899408284024	0.020710059171597628	0.25	0.75
759fc5e9-538a-32d2-876c-9e030004c408	909	6	14	15	1384	968	440	24	0.9891186071817192	0.9934426229508196	0.9848320693391116	0.015167930660888396	0.2857142857142857	0.7142857142857143
12cef2af-d3b6-3988-97e3-0faf2fbb189f	1013	9	5	13	1384	1064	344	24	0.9931372549019608	0.9911937377690803	0.9950884086444007	0.004911591355599265	0.40909090909090906	0.5909090909090909
edd69ea9-1ba7-356a-9655-35b0beaee065	1045	13	7	15	1384	1104	304	24	0.9905213270142179	0.9877126654064272	0.9933460076045627	0.0066539923954372915	0.4642857142857143	0.5357142857142857
a4b02624-6b1d-39e5-bc78-85ab040eca8d	1018	11	5	14	1384	1072	336	24	0.9922027290448343	0.989310009718173	0.9951124144672532	0.004887585532746819	0.43999999999999995	0.56
30f03f80-042d-3440-a10d-912582be3ab7	1013	9	5	13	1384	1064	344	24	0.9931372549019608	0.9911937377690803	0.9950884086444007	0.004911591355599265	0.40909090909090906	0.5909090909090909
ac439717-c78c-3b59-84d7-6f841d637c13	883	5	17	15	1384	944	464	24	0.9876957494407159	0.9943693693693694	0.9811111111111112	0.018888888888888844	0.25	0.75
259690aa-2eb4-3aa7-84a4-7b7eaa293c1f	112	0	16	0	1384	128	1256	0	0.9333333333333333	1.0	0.875	0.125	NaN	NaN
b830c975-db98-34f3-89e2-93e534d49e2f	219	1	11	1	1384	232	1152	0	0.9733333333333334	0.9954545454545455	0.9521739130434783	0.047826086956521685	0.5	0.5
747b0e8c-ab71-377e-bb91-726cabd8496a	119	0	17	0	1384	136	1248	0	0.9333333333333333	1.0	0.875	0.125	NaN	NaN
df215073-34ad-3754-a4ad-1e3e34048349	468	3	21	4	1384	496	888	0	0.975	0.9936305732484076	0.9570552147239264	0.042944785276073594	0.4285714285714286	0.5714285714285714
ce694308-fe3b-3144-985d-b2a1088e2a19	883	5	17	15	1384	944	464	24	0.9876957494407159	0.9943693693693694	0.9811111111111112	0.018888888888888844	0.25	0.75
0f7b3245-e8e5-372d-8d2a-a8ba8185e444	1047	13	5	15	1384	1104	304	24	0.9914772727272727	0.9877358490566037	0.9952471482889734	0.004752851711026573	0.4642857142857143	0.5357142857142857
5726618b-e66b-3121-9c02-049210c1a05a	1045	13	7	15	1384	1104	304	24	0.9905213270142179	0.9877126654064272	0.9933460076045627	0.0066539923954372915	0.4642857142857143	0.5357142857142857
73e751fc-5480-3c61-9026-b16d9445d56a	1046	13	6	15	1384	1104	304	24	0.9909995262908574	0.987724268177526	0.9942965779467681	0.005703422053231932	0.4642857142857143	0.5357142857142857
8d409472-fb0c-321f-9e08-79490f52b6b6	1047	13	5	15	1384	1104	304	24	0.9914772727272727	0.9877358490566037	0.9952471482889734	0.004752851711026573	0.4642857142857143	0.5357142857142857
63c0b2c3-4d74-30fd-b7e2-fd82427fdebd	1018	11	5	14	1384	1072	336	24	0.9922027290448343	0.989310009718173	0.9951124144672532	0.004887585532746819	0.43999999999999995	0.56
4cadf133-938a-326a-92ca-b02e21387e94	1046	13	6	15	1384	1104	304	24	0.9909995262908574	0.987724268177526	0.9942965779467681	0.005703422053231932	0.4642857142857143	0.5357142857142857
82ddf29c-3f91-307a-89cc-abb6a1f52dbc	1005	7	4	16	1384	1056	352	24	0.9945571499257794	0.9930830039525692	0.9960356788899901	0.003964321110009883	0.30434782608695654	0.6956521739130435
139f6a73-c9e7-3e0b-a1f7-965d37060f35	655	3	13	9	1384	688	704	8	0.9879336349924585	0.9954407294832827	0.9805389221556886	0.019461077844311392	0.25	0.75
73987274-937e-372d-992c-1fda5d40d071	1046	13	6	15	1384	1104	304	24	0.9909995262908574	0.987724268177526	0.9942965779467681	0.005703422053231932	0.4642857142857143	0.5357142857142857
88da2e95-2877-354e-89d5-323145fe4708	1047	13	5	15	1384	1104	304	24	0.9914772727272727	0.9877358490566037	0.9952471482889734	0.004752851711026573	0.4642857142857143	0.5357142857142857
09b7fc1b-9148-3c07-9fc8-c704d6c113c3	1042	11	4	15	1384	1096	312	24	0.9928537398761316	0.9895536562203229	0.9961759082217974	0.003824091778202643	0.42307692307692313	0.5769230769230769
7752c396-b4b7-3be6-86ff-22b7f04a24d5	127	0	17	0	1384	144	1240	0	0.9372693726937269	1.0	0.8819444444444444	0.11805555555555558	NaN	NaN
0927ef5a-4dc4-3857-9560-7e4c6273ca34	126	0	18	0	1384	144	1240	0	0.9333333333333333	1.0	0.875	0.125	NaN	NaN
d41aaa15-347c-3c51-9c85-2ff7f386284c	233	1	13	1	1384	248	1136	0	0.9708333333333332	0.9957264957264957	0.9471544715447154	0.05284552845528456	0.5	0.5
82e645e4-03b5-3865-941e-e863eeaa291d	983	8	3	14	1384	1032	376	24	0.994436014162873	0.9919273461150353	0.9969574036511156	0.0030425963488843744	0.36363636363636365	0.6363636363636364
6c87c025-9794-3566-8835-e511ad881b9b	952	6	9	17	1384	1008	400	24	0.9921834288692029	0.9937369519832986	0.9906347554630593	0.009365244536940653	0.26086956521739135	0.7391304347826086
f52b22df-7398-36b2-a577-24be34789dc0	998	9	4	13	1384	1048	360	24	0.993529118964659	0.9910625620655412	0.9960079840319361	0.003992015968063867	0.40909090909090906	0.5909090909090909
4371ab1e-d2bf-3e13-9244-c4eb072bdacf	907	6	16	15	1384	968	440	24	0.9880174291938997	0.9934282584884995	0.9826652221018418	0.017334777898158182	0.2857142857142857	0.7142857142857143
1b10a298-4924-3c81-a73f-909bb8e73b0f	321	1	20	2	1384	344	1040	0	0.9683257918552037	0.9968944099378882	0.9413489736070382	0.058651026392961825	0.33333333333333337	0.6666666666666666
87c69975-4b2f-3eb4-80d3-1d4df81f3d4a	1040	11	6	15	1384	1096	312	24	0.9918931807343825	0.9895337773549001	0.994263862332696	0.005736137667303964	0.42307692307692313	0.5769230769230769
4a71585f-8962-3971-aaf5-af123a1b541b	858	5	18	15	1384	912	488	16	0.9867740080506038	0.9942062572421785	0.9794520547945206	0.020547945205479423	0.25	0.75
54d8f89b-534a-320b-aa9d-0705f5245551	119	0	17	0	1384	136	1248	0	0.9333333333333333	1.0	0.875	0.125	NaN	NaN
c193da9a-9c65-34e3-8a65-85dd50e9020d	523	3	22	4	1384	552	832	0	0.9766573295985062	0.9942965779467681	0.9596330275229358	0.04036697247706422	0.4285714285714286	0.5714285714285714
4d10d7cc-901d-356f-942d-5017b898c3e3	952	6	9	17	1384	1008	400	24	0.9921834288692029	0.9937369519832986	0.9906347554630593	0.009365244536940653	0.26086956521739135	0.7391304347826086
43f41bdf-d62e-3402-baaa-4103b7731569	662	3	14	9	1384	696	696	8	0.9873228933631619	0.9954887218045113	0.9792899408284024	0.020710059171597628	0.25	0.75
77b09876-9ffd-3735-86ed-d916fd2bc4e3	119	0	17	0	1384	136	1248	0	0.9333333333333333	1.0	0.875	0.125	NaN	NaN
cc902477-cea6-3093-afeb-98ab565345e4	269	12	13	2	1384	296	1088	0	0.955595026642984	0.9572953736654805	0.9539007092198581	0.046099290780141855	0.8571428571428572	0.14285714285714285
8289fa44-fee8-3989-a076-6a0d9168abb8	256	10	12	2	1384	280	1104	0	0.9588014981273407	0.9624060150375939	0.9552238805970149	0.04477611940298509	0.8333333333333334	0.16666666666666666
0f6c9137-34ad-3910-98ff-1082359601e1	269	12	13	2	1384	296	1088	0	0.955595026642984	0.9572953736654805	0.9539007092198581	0.046099290780141855	0.8571428571428572	0.14285714285714285
78c8ee84-e458-3468-b61c-7eb0f288600e	909	6	14	15	1384	968	440	24	0.9891186071817192	0.9934426229508196	0.9848320693391116	0.015167930660888396	0.2857142857142857	0.7142857142857143
07fd20d1-4db1-3d5f-b69b-c43497921c48	974	8	4	14	1384	1024	384	24	0.9938775510204082	0.9918533604887984	0.9959100204498977	0.004089979550102263	0.36363636363636365	0.6363636363636364
e290a321-7973-3c57-943d-dbafa05cdc3e	883	5	17	15	1384	944	464	24	0.9876957494407159	0.9943693693693694	0.9811111111111112	0.018888888888888844	0.25	0.75
8be19458-5403-3997-9c2c-4316ac4a53b5	378	11	17	2	1384	432	976	24	0.9642857142857143	0.9717223650385605	0.9569620253164557	0.04303797468354431	0.8461538461538461	0.15384615384615385
24a4acd3-44c5-388f-83b2-dfc434ccb961	269	12	13	2	1384	296	1088	0	0.955595026642984	0.9572953736654805	0.9539007092198581	0.046099290780141855	0.8571428571428572	0.14285714285714285
cde93f95-f2fa-3bbb-a8cc-82188a922fab	112	0	16	0	1384	128	1256	0	0.9333333333333333	1.0	0.875	0.125	NaN	NaN
c7d35215-c877-33d0-b935-76dfbc76e59d	480	5	23	4	1384	536	872	24	0.97165991902834	0.9896907216494846	0.9542743538767395	0.045725646123260466	0.5555555555555556	0.4444444444444444
bf08031f-8180-3375-b4e2-c7676f5c377b	505	9	10	4	1384	552	856	24	0.9815354713313896	0.9824902723735408	0.9805825242718447	0.01941747572815533	0.6923076923076923	0.3076923076923077
d13088a7-984b-33ea-b886-4806bef674c8	559	8	20	5	1384	616	792	24	0.975567190226876	0.9858906525573192	0.9654576856649395	0.0345423143350605	0.6153846153846154	0.38461538461538464
6b4e061c-53e3-3fb6-86ac-87f1bdf57d7b	898	8	12	10	1384	952	456	24	0.9889867841409692	0.9911699779249448	0.9868131868131869	0.01318681318681314	0.4444444444444444	0.5555555555555556
b253958c-882a-375c-8d4c-3ee04e5d5b00	882	5	18	15	1384	944	464	24	0.987129266927812	0.9943630214205186	0.98	0.020000000000000018	0.25	0.75
3e74d215-4c4e-3c95-a54e-40ca616eabff	119	0	17	0	1384	136	1248	0	0.9333333333333333	1.0	0.875	0.125	NaN	NaN
bbac6aac-63ac-3a65-a8d3-32dc9c2181a5	655	3	13	9	1384	688	704	8	0.9879336349924585	0.9954407294832827	0.9805389221556886	0.019461077844311392	0.25	0.75
ad3b2fb7-b9a3-3b58-8ad2-3739ed72e6a3	559	8	20	5	1384	616	792	24	0.975567190226876	0.9858906525573192	0.9654576856649395	0.0345423143350605	0.6153846153846154	0.38461538461538464
2429101a-2b15-33f3-8daa-d9a6d96ec079	480	5	23	4	1384	536	872	24	0.97165991902834	0.9896907216494846	0.9542743538767395	0.045725646123260466	0.5555555555555556	0.4444444444444444
2e99900a-6634-3bbb-912d-ab5397663960	468	3	21	4	1384	496	888	0	0.975	0.9936305732484076	0.9570552147239264	0.042944785276073594	0.4285714285714286	0.5714285714285714
99f2267d-02cf-3251-bb11-9e4ccb94ea43	219	1	11	1	1384	232	1152	0	0.9733333333333334	0.9954545454545455	0.9521739130434783	0.047826086956521685	0.5	0.5
c266af84-ad24-3fb2-99bb-5985b592913b	126	0	18	0	1384	144	1240	0	0.9333333333333333	1.0	0.875	0.125	NaN	NaN
9fc6dffb-58b5-313d-8036-284b17a2976f	631	6	20	7	1384	688	720	24	0.9798136645962734	0.9905808477237049	0.9692780337941628	0.030721966205837226	0.46153846153846156	0.5384615384615384
aecf56ae-0dd7-310f-955b-e595e67e95c6	856	10	12	10	1384	912	496	24	0.9873125720876585	0.9884526558891455	0.9861751152073732	0.01382488479262678	0.5	0.5
8fa31fe7-a026-33bc-b3db-9d5151408653	857	5	19	15	1384	912	488	16	0.9861910241657076	0.994199535962877	0.978310502283105	0.02168949771689499	0.25	0.75
9b3a30be-4f98-3f44-ba07-c07ac214c26d	321	1	20	2	1384	344	1040	0	0.9683257918552037	0.9968944099378882	0.9413489736070382	0.058651026392961825	0.33333333333333337	0.6666666666666666
48c32242-dd50-322a-adb9-ee024685d6ec	951	6	10	17	1384	1008	400	24	0.9916579770594368	0.9937304075235109	0.9895941727367326	0.010405827263267442	0.26086956521739135	0.7391304347826086
445d0c54-be9a-341b-a73f-ec75094b4bce	660	6	15	7	1384	712	696	24	0.9843400447427293	0.990990990990991	0.9777777777777777	0.022222222222222254	0.46153846153846156	0.5384615384615384
d32c939c-f44b-3991-8f90-f0936df64cb8	523	3	22	4	1384	552	832	0	0.9766573295985062	0.9942965779467681	0.9596330275229358	0.04036697247706422	0.4285714285714286	0.5714285714285714
7ddb6d20-4b5d-3218-81af-cc301cfb3b87	925	10	12	13	1384	984	424	24	0.9882478632478633	0.9893048128342246	0.9871931696905016	0.012806830309498363	0.4347826086956522	0.5652173913043478
f446be5a-243f-3143-95e3-a7ca9c54a207	127	0	17	0	1384	144	1240	0	0.9372693726937269	1.0	0.8819444444444444	0.11805555555555558	NaN	NaN
5b1517d1-92f4-3d7f-ade6-72a92f55ee7f	119	0	17	0	1384	136	1248	0	0.9333333333333333	1.0	0.875	0.125	NaN	NaN
07060aa9-b30c-32cc-b3a3-2a99aae0b2d6	838	10	0	0	1384	872	536	24	0.9940688018979834	0.9882075471698113	1.0	0.0	1.0	0.0
10c7b243-507f-3368-8d0a-a07ae61f27fc	973	8	4	15	1384	1024	384	24	0.9938712972420837	0.9918450560652395	0.9959058341862845	0.004094165813715467	0.34782608695652173	0.6521739130434783
fd983334-ea9a-3739-bf15-1922babd8ed6	933	8	6	13	1384	984	424	24	0.9925531914893616	0.9914984059511158	0.9936102236421726	0.006389776357827448	0.38095238095238093	0.6190476190476191
50ce76de-553c-321b-abaa-ea2f0a01e1c3	119	0	17	0	1384	136	1248	0	0.9333333333333333	1.0	0.875	0.125	NaN	NaN
e0d9b706-5f7b-3717-9de8-511ea94b54ed	890	6	0	0	1384	920	488	24	0.9966405375139977	0.9933035714285714	1.0	0.0	1.0	0.0
0065c7ab-42d8-392e-8808-3051d34a7955	908	6	15	15	1384	968	440	24	0.9885683179096353	0.9934354485776805	0.9837486457204767	0.01625135427952329	0.2857142857142857	0.7142857142857143
aae21943-5f26-39b0-ab7e-427db0837dea	979	8	6	15	1384	1032	376	24	0.9929006085192699	0.9918946301925026	0.9939086294416244	0.006091370558375608	0.34782608695652173	0.6521739130434783
ed3ef0bb-3bea-37c1-b839-31e8abe0ed0d	901	11	0	0	1384	936	472	24	0.9939327082184224	0.9879385964912281	1.0	0.0	1.0	0.0
de56c9a0-fc32-38f2-ab21-e11c68b2ad9d	882	5	18	15	1384	944	464	24	0.987129266927812	0.9943630214205186	0.98	0.020000000000000018	0.25	0.75
b4b7b9b6-f467-3283-a22e-afddd9fed735	233	1	13	1	1384	248	1136	0	0.9708333333333332	0.9957264957264957	0.9471544715447154	0.05284552845528456	0.5	0.5
c1c4db15-03a6-3f8b-9471-2d2c42cecc48	951	6	10	17	1384	1008	400	24	0.9916579770594368	0.9937304075235109	0.9895941727367326	0.010405827263267442	0.26086956521739135	0.7391304347826086
c8bbbca5-6253-3aa5-9ccf-fbbd569dd711	890	6	0	0	1384	920	488	24	0.9966405375139977	0.9933035714285714	1.0	0.0	1.0	0.0
8832c37f-a02a-3334-b613-d235bee006ff	890	6	0	0	1384	920	488	24	0.9966405375139977	0.9933035714285714	1.0	0.0	1.0	0.0
1a01e45b-8036-3bf9-b951-9791eccfb2ad	906	6	17	15	1384	968	440	24	0.987465940054496	0.993421052631579	0.9815817984832069	0.018418201516793076	0.2857142857142857	0.7142857142857143
96578407-4656-377e-832e-1ea1b818f07b	660	4	0	0	1384	680	720	16	0.9969788519637462	0.9939759036144579	1.0	0.0	1.0	0.0
2cd6683b-e570-3e6c-9092-c26450e96ff2	296	0	0	0	1384	296	1088	0	1.0	1.0	1.0	0.0	NaN	NaN
94af21a0-f55f-352f-813c-f36aa160fa04	662	3	14	9	1384	696	696	8	0.9873228933631619	0.9954887218045113	0.9792899408284024	0.020710059171597628	0.25	0.75
79842787-0cd1-351e-9d5d-de78d0e19705	768	8	0	0	1384	800	608	24	0.9948186528497409	0.9896907216494846	1.0	0.0	1.0	0.0
6575227c-f59d-3ce8-b0ef-c47f32da68d7	878	10	0	0	1384	912	496	24	0.9943374858437146	0.9887387387387387	1.0	0.0	1.0	0.0
03f81e90-4cb0-389f-8c0e-2bcf79fe543b	814	10	0	0	1384	848	560	24	0.9938949938949938	0.9878640776699029	1.0	0.0	1.0	0.0
04a3b144-e6e5-3c6c-8f43-314ca70f5203	136	0	0	0	1384	136	1248	0	1.0	1.0	1.0	0.0	NaN	NaN
b4bcea7c-6159-3155-b737-c19b683b199c	502	2	0	0	1384	512	880	8	0.9980119284294234	0.996031746031746	1.0	0.0	1.0	0.0
578af05f-57ae-3424-b093-d879f5142527	778	6	0	0	1384	808	600	24	0.9961587708066582	0.9923469387755102	1.0	0.0	1.0	0.0
583e5cac-6dbb-35d2-b4a9-0232ae9bd1e8	854	10	0	0	1384	888	520	24	0.9941792782305006	0.9884259259259259	1.0	0.0	1.0	0.0
89e3f6ce-32a6-3e97-9615-855fa68bc1b2	768	8	0	0	1384	800	608	24	0.9948186528497409	0.9896907216494846	1.0	0.0	1.0	0.0
a5deff46-0f4d-3609-ba58-bca3e5ecb23e	790	10	0	0	1384	824	584	24	0.9937106918238994	0.9875	1.0	0.0	1.0	0.0
e462a32d-d05a-39fb-a113-98612df6e9f6	838	10	0	0	1384	872	536	24	0.9940688018979834	0.9882075471698113	1.0	0.0	1.0	0.0
6f859e8f-91d7-3aff-a37d-4c5f66319825	814	10	0	0	1384	848	560	24	0.9938949938949938	0.9878640776699029	1.0	0.0	1.0	0.0
d3151952-39d0-3978-a224-e2d4fc3657a5	886	10	0	0	1384	920	488	24	0.9943883277216611	0.9888392857142857	1.0	0.0	1.0	0.0
17f2d34d-e443-34c8-99f5-9d15eb15fb75	628	4	0	0	1384	648	752	16	0.9968253968253968	0.9936708860759493	1.0	0.0	1.0	0.0
c63c4936-8ab1-3528-889e-f8a8f9c68a55	168	0	0	0	1384	168	1216	0	1.0	1.0	1.0	0.0	NaN	NaN
5afb374c-a9b6-37b9-863f-4dfe1490b0a3	870	10	0	0	1384	904	504	24	0.9942857142857142	0.9886363636363636	1.0	0.0	1.0	0.0
969651f6-c8e1-3f7e-98e9-f660ff7eeda6	8	0	0	0	1384	8	1376	0	1.0	1.0	1.0	0.0	NaN	NaN
1e3cd18e-e696-36e4-879c-127a9dd503d2	854	10	0	0	1384	888	520	24	0.9941792782305006	0.9884259259259259	1.0	0.0	1.0	0.0
2851b1f8-965b-3575-ba8a-5251f22493b4	846	10	0	0	1384	880	528	24	0.9941245593419507	0.9883177570093458	1.0	0.0	1.0	0.0
b4b9b0d7-9b02-373d-8cf8-97c7b6947327	885	11	0	0	1384	920	488	24	0.9938236945536215	0.9877232142857143	1.0	0.0	1.0	0.0
e9df30d2-e602-3301-94b8-3940e36f6beb	692	4	0	0	1384	712	688	16	0.9971181556195965	0.9942528735632183	1.0	0.0	1.0	0.0
1595988d-d17b-3859-9648-4af4c88d5073	778	6	0	0	1384	808	600	24	0.9961587708066582	0.9923469387755102	1.0	0.0	1.0	0.0
45f46083-5161-36bb-aac8-a0aa600c685e	343	1	0	0	1384	344	1040	0	0.9985443959243085	0.997093023255814	1.0	0.0	1.0	0.0
fceb16e2-e10a-316a-9adb-d4925a698c07	660	4	0	0	1384	680	720	16	0.9969788519637462	0.9939759036144579	1.0	0.0	1.0	0.0
32dfe899-b3a9-35a2-81e1-c3c033eb988d	502	2	0	0	1384	512	880	8	0.9980119284294234	0.996031746031746	1.0	0.0	1.0	0.0
346d0a22-0125-3bf7-9c19-f3926cce8bf3	890	6	0	0	1384	920	488	24	0.9966405375139977	0.9933035714285714	1.0	0.0	1.0	0.0
b754f1fb-792d-3da1-b369-fd39b3ff1918	136	0	0	0	1384	136	1248	0	1.0	1.0	1.0	0.0	NaN	NaN
2c054a38-3743-3330-828e-de4f21a89b58	296	0	0	0	1384	296	1088	0	1.0	1.0	1.0	0.0	NaN	NaN
8e717ff2-527d-3f8e-9f11-dd137871381c	708	4	0	0	1384	736	672	24	0.9971830985915493	0.9943820224719101	1.0	0.0	1.0	0.0
89e0e72b-c02e-333c-acda-858226acac17	895	9	0	0	1384	928	480	24	0.9949972206781545	0.9900442477876106	1.0	0.0	1.0	0.0
126365e5-9c9a-3a3f-b621-055a190384db	872	8	0	0	1384	904	504	24	0.995433789954338	0.990909090909091	1.0	0.0	1.0	0.0
5ddf3b99-8462-3b7e-8713-f54d26effe52	919	9	0	0	1384	952	456	24	0.9951272333513806	0.990301724137931	1.0	0.0	1.0	0.0
edd5fcfe-47a5-3ac3-bfbe-3806256de4b2	903	9	0	0	1384	936	472	24	0.9950413223140495	0.9901315789473685	1.0	0.0	1.0	0.0
999a9c15-a329-3922-9c8c-fff5c4016cbf	660	4	0	0	1384	680	720	16	0.9969788519637462	0.9939759036144579	1.0	0.0	1.0	0.0
c593a58c-f5d6-34ed-859d-b1fa91e2b2f3	919	9	0	0	1384	952	456	24	0.9951272333513806	0.990301724137931	1.0	0.0	1.0	0.0
28bd86d8-888f-35e5-94a0-5e9b573f8f95	890	6	0	0	1384	920	488	24	0.9966405375139977	0.9933035714285714	1.0	0.0	1.0	0.0
75f7c8e9-4785-3ed7-a6d5-2412314302f2	890	6	0	0	1384	920	488	24	0.9966405375139977	0.9933035714285714	1.0	0.0	1.0	0.0
4d8b2c4c-ea88-353f-baf3-1ae502cfdef0	772	4	0	0	1384	800	608	24	0.9974160206718347	0.9948453608247423	1.0	0.0	1.0	0.0
5c3be0f8-ae9b-36a8-975d-986b361f740a	903	9	0	0	1384	936	472	24	0.9950413223140495	0.9901315789473685	1.0	0.0	1.0	0.0
31512c60-f246-3e66-a647-69a84136519c	919	9	0	0	1384	952	456	24	0.9951272333513806	0.990301724137931	1.0	0.0	1.0	0.0
413ccdf8-a3ac-363c-8bc0-4139da794d23	502	2	0	0	1384	512	880	8	0.9980119284294234	0.996031746031746	1.0	0.0	1.0	0.0
f7a239cb-58b2-3f7c-a009-36914aa1756f	136	0	0	0	1384	136	1248	0	1.0	1.0	1.0	0.0	NaN	NaN
0d9fbf1b-ef75-3db8-8b5b-51ce3bd08b1a	919	9	0	0	1384	952	456	24	0.9951272333513806	0.990301724137931	1.0	0.0	1.0	0.0
4766b9b7-8004-3c7e-b26f-0b4e0e28bec5	903	9	0	0	1384	936	472	24	0.9950413223140495	0.9901315789473685	1.0	0.0	1.0	0.0
d98e3dd8-0564-3815-9d97-53465694ac3e	168	0	0	0	1384	168	1216	0	1.0	1.0	1.0	0.0	NaN	NaN
93220f3b-8531-305a-8b36-e9ec04087373	8	0	0	0	1384	8	1376	0	1.0	1.0	1.0	0.0	NaN	NaN
3cb65d42-9262-3b23-b7b4-c566c0d4a2f4	628	4	0	0	1384	648	752	16	0.9968253968253968	0.9936708860759493	1.0	0.0	1.0	0.0
33d04a73-d65a-3065-96b3-cbfd3616a3ef	919	9	0	0	1384	952	456	24	0.9951272333513806	0.990301724137931	1.0	0.0	1.0	0.0
b005de6c-1c35-301d-946c-c34611022a89	880	8	0	0	1384	912	496	24	0.9954751131221719	0.990990990990991	1.0	0.0	1.0	0.0
2eda086d-aad9-363e-9b81-5588d4a1cc01	919	9	0	0	1384	952	456	24	0.9951272333513806	0.990301724137931	1.0	0.0	1.0	0.0
3140abdc-b9e7-3401-a3db-adec16ea7b03	919	9	0	0	1384	952	456	24	0.9951272333513806	0.990301724137931	1.0	0.0	1.0	0.0
4dfffffa-3c08-3190-98f2-204717b7d107	872	8	0	0	1384	904	504	24	0.995433789954338	0.990909090909091	1.0	0.0	1.0	0.0
e074e173-5b01-3e49-b72e-453be10a2895	692	4	0	0	1384	712	688	16	0.9971181556195965	0.9942528735632183	1.0	0.0	1.0	0.0
dd1502fd-d7b0-3f94-b49c-f3e5a1ab8473	343	1	0	0	1384	344	1040	0	0.9985443959243085	0.997093023255814	1.0	0.0	1.0	0.0
8021ddc7-8179-3241-bb1c-a64f2cc9e701	848	8	0	0	1384	880	528	24	0.9953051643192489	0.9906542056074766	1.0	0.0	1.0	0.0
55222a5a-736a-30da-bb81-42ac25cfc95e	772	4	0	0	1384	800	608	24	0.9974160206718347	0.9948453608247423	1.0	0.0	1.0	0.0
d4d7b3ec-332e-366f-a647-3026fb7d963a	502	2	0	0	1384	512	880	8	0.9980119284294234	0.996031746031746	1.0	0.0	1.0	0.0
d360a816-6d53-3435-82c9-d8753afee119	136	0	0	0	1384	136	1248	0	1.0	1.0	1.0	0.0	NaN	NaN
f6505775-fdbd-3036-8fbc-c6ff22a9a02b	708	4	0	0	1384	736	672	24	0.9971830985915493	0.9943820224719101	1.0	0.0	1.0	0.0
802ac33d-a6f2-315d-ad2a-f7c9878d5ca2	660	4	0	0	1384	680	720	16	0.9969788519637462	0.9939759036144579	1.0	0.0	1.0	0.0
470cd562-4bbf-3a7e-b858-c3034da89798	903	9	0	0	1384	936	472	24	0.9950413223140495	0.9901315789473685	1.0	0.0	1.0	0.0
402dd61c-5aec-387a-addb-cae0d9b86429	895	9	0	0	1384	928	480	24	0.9949972206781545	0.9900442477876106	1.0	0.0	1.0	0.0
f086cee6-de32-313a-880f-bbb39c39b5f3	919	9	0	0	1384	952	456	24	0.9951272333513806	0.990301724137931	1.0	0.0	1.0	0.0
ce0d98ae-56d9-3cf3-9083-f7b4a8fa5423	890	6	0	0	1384	920	488	24	0.9966405375139977	0.9933035714285714	1.0	0.0	1.0	0.0
a55416af-70e8-3ca5-a214-e910fe1c34a0	890	6	0	0	1384	920	488	24	0.9966405375139977	0.9933035714285714	1.0	0.0	1.0	0.0
4b41ce30-a25c-3a91-a3d4-6cec3567cf2d	890	6	0	0	1384	920	488	24	0.9966405375139977	0.9933035714285714	1.0	0.0	1.0	0.0
d5a2dc8a-cf31-3810-942c-0267994671d9	919	9	0	0	1384	952	456	24	0.9951272333513806	0.990301724137931	1.0	0.0	1.0	0.0
660dabcd-9567-3f58-9287-9b25ddd35cde	296	0	0	0	1384	296	1088	0	1.0	1.0	1.0	0.0	NaN	NaN
55b1844e-9e40-3772-a932-03c6318233f1	903	9	0	0	1384	936	472	24	0.9950413223140495	0.9901315789473685	1.0	0.0	1.0	0.0
ecc4356e-459f-3784-8abf-6ede024d78e6	919	9	0	0	1384	952	456	24	0.9951272333513806	0.990301724137931	1.0	0.0	1.0	0.0
3659cc49-c4d5-308d-af9e-9e40c67b5c54	502	2	0	0	1384	512	880	8	0.9980119284294234	0.996031746031746	1.0	0.0	1.0	0.0
d998b464-bf32-3ce6-85d0-f112803c6f10	660	4	0	0	1384	680	720	16	0.9969788519637462	0.9939759036144579	1.0	0.0	1.0	0.0
4d1ef542-0076-3395-b382-bf8afc8ebc61	772	4	0	0	1384	800	608	24	0.9974160206718347	0.9948453608247423	1.0	0.0	1.0	0.0
5ad92785-d7a1-31b1-9745-f7f0f1ce862d	919	9	0	0	1384	952	456	24	0.9951272333513806	0.990301724137931	1.0	0.0	1.0	0.0
db9dc927-05a6-31de-bb21-fb409aca344a	136	0	0	0	1384	136	1248	0	1.0	1.0	1.0	0.0	NaN	NaN
5e88a7cc-734c-3b7a-8fd7-e93f87a3f9f5	872	8	0	0	1384	904	504	24	0.995433789954338	0.990909090909091	1.0	0.0	1.0	0.0
6d043209-28ae-30f8-903a-fc5a05ebafe7	903	9	0	0	1384	936	472	24	0.9950413223140495	0.9901315789473685	1.0	0.0	1.0	0.0
10de2a7f-8e14-3927-8f77-58d4c5aa3034	919	9	0	0	1384	952	456	24	0.9951272333513806	0.990301724137931	1.0	0.0	1.0	0.0
9e602c14-7d7a-37dc-95cd-50a366f48711	919	9	0	0	1384	952	456	24	0.9951272333513806	0.990301724137931	1.0	0.0	1.0	0.0
feda6ed9-d2a7-3b46-8c1a-0c368890b74a	919	9	0	0	1384	952	456	24	0.9951272333513806	0.990301724137931	1.0	0.0	1.0	0.0
5a2e6164-7fd2-3681-b571-bddf8322b3e8	872	8	0	0	1384	904	504	24	0.995433789954338	0.990909090909091	1.0	0.0	1.0	0.0
1559997a-7afb-3cbb-a4d5-d2ab166476e5	880	8	0	0	1384	912	496	24	0.9954751131221719	0.990990990990991	1.0	0.0	1.0	0.0
bfd4a9b2-a9ea-3d8b-9621-90869dfbb4e4	628	4	0	0	1384	648	752	16	0.9968253968253968	0.9936708860759493	1.0	0.0	1.0	0.0
d4c2d38b-9de0-358d-ae30-9050dbf34c36	168	0	0	0	1384	168	1216	0	1.0	1.0	1.0	0.0	NaN	NaN
f63a3271-e653-38d2-8085-adac936b616a	502	2	0	0	1384	512	880	8	0.9980119284294234	0.996031746031746	1.0	0.0	1.0	0.0
8a0becae-fd27-3750-80a4-7ce820ef1786	8	0	0	0	1384	8	1376	0	1.0	1.0	1.0	0.0	NaN	NaN
c17f8add-6b9c-32ba-b01a-deaebaa70f53	343	1	0	0	1384	344	1040	0	0.9985443959243085	0.997093023255814	1.0	0.0	1.0	0.0
dea5e505-bed5-334f-a8a6-584ef7e726e1	848	8	0	0	1384	880	528	24	0.9953051643192489	0.9906542056074766	1.0	0.0	1.0	0.0
a7c2a4c2-c97c-3d74-a62e-3e610121dfb5	772	4	0	0	1384	800	608	24	0.9974160206718347	0.9948453608247423	1.0	0.0	1.0	0.0
09dd734d-48c5-3542-90a9-8d665f7d0573	692	4	0	0	1384	712	688	16	0.9971181556195965	0.9942528735632183	1.0	0.0	1.0	0.0
788de103-42a4-3e74-b3de-481121a41b0f	708	4	0	0	1384	736	672	24	0.9971830985915493	0.9943820224719101	1.0	0.0	1.0	0.0
d4d2ef48-69fb-351c-90f6-13c0690e08ea	136	0	0	0	1384	136	1248	0	1.0	1.0	1.0	0.0	NaN	NaN
4354e423-9415-3f4e-9455-a9f6efe31b7b	660	4	0	0	1384	680	720	16	0.9969788519637462	0.9939759036144579	1.0	0.0	1.0	0.0
a8828a42-43b8-3cf0-9b9e-6c9a05423424	890	6	0	0	1384	920	488	24	0.9966405375139977	0.9933035714285714	1.0	0.0	1.0	0.0
2e1a9181-5e98-3da2-a973-33dc454f3184	890	6	0	0	1384	920	488	24	0.9966405375139977	0.9933035714285714	1.0	0.0	1.0	0.0
16736de3-c149-36e7-b9c2-c2c9c626d127	890	6	0	0	1384	920	488	24	0.9966405375139977	0.9933035714285714	1.0	0.0	1.0	0.0
eff04fd8-f05a-3df9-bff3-b24489f1f825	296	0	0	0	1384	296	1088	0	1.0	1.0	1.0	0.0	NaN	NaN
d1522b96-a0a5-3b7f-9b9b-14cfe283b9f1	903	9	0	0	1384	936	472	24	0.9950413223140495	0.9901315789473685	1.0	0.0	1.0	0.0
6b38c0e4-b011-343a-a82e-0e43bcaaa6b2	890	6	0	0	1384	920	488	24	0.9966405375139977	0.9933035714285714	1.0	0.0	1.0	0.0
fd9f2909-524e-37ce-b306-9fe212fd41fe	898	6	0	0	1384	928	480	24	0.9966703662597115	0.9933628318584071	1.0	0.0	1.0	0.0
f097b9f5-7ad9-37f6-bd24-cf0b56e67dec	911	9	0	0	1384	944	464	24	0.9950846531949754	0.9902173913043478	1.0	0.0	1.0	0.0
20769f75-c389-34df-b8c7-85e87509b90d	502	2	0	0	1384	512	880	8	0.9980119284294234	0.996031746031746	1.0	0.0	1.0	0.0
2180ed18-423a-38db-905f-a68457afba80	136	0	0	0	1384	136	1248	0	1.0	1.0	1.0	0.0	NaN	NaN
187d0f96-b525-3ba0-b1fc-443b17c82e75	867	5	0	0	1384	896	512	24	0.9971247843588269	0.9942660550458715	1.0	0.0	1.0	0.0
e777651c-20c6-3940-a621-e82026e92a34	903	9	0	0	1384	936	472	24	0.9950413223140495	0.9901315789473685	1.0	0.0	1.0	0.0
f2bdc63c-c371-3e8f-9b31-4fe101b46162	660	4	0	0	1384	680	720	16	0.9969788519637462	0.9939759036144579	1.0	0.0	1.0	0.0
f73c82da-8545-3d5b-93a3-37e3725b6d42	911	9	0	0	1384	944	464	24	0.9950846531949754	0.9902173913043478	1.0	0.0	1.0	0.0
59c34ba9-f6df-39e1-8bf6-fc850d1e6851	898	6	0	0	1384	928	480	24	0.9966703662597115	0.9933628318584071	1.0	0.0	1.0	0.0
de6e1302-c2df-38c8-8528-8a1f4c1ac8de	772	4	0	0	1384	800	608	24	0.9974160206718347	0.9948453608247423	1.0	0.0	1.0	0.0
91b423da-d5a4-30e5-9708-60e3d0c1a3d8	168	0	0	0	1384	168	1216	0	1.0	1.0	1.0	0.0	NaN	NaN
4f44ba76-9208-3711-813d-29114d51c878	911	9	0	0	1384	944	464	24	0.9950846531949754	0.9902173913043478	1.0	0.0	1.0	0.0
4b42388a-7dbb-318c-b926-368a579d38f3	903	9	0	0	1384	936	472	24	0.9950413223140495	0.9901315789473685	1.0	0.0	1.0	0.0
bfb352df-8417-3409-aa16-b92869aa7e73	898	6	0	0	1384	928	480	24	0.9966703662597115	0.9933628318584071	1.0	0.0	1.0	0.0
92866357-6926-3f06-8393-8e1b6940630f	867	5	0	0	1384	896	512	24	0.9971247843588269	0.9942660550458715	1.0	0.0	1.0	0.0
05dfb958-79b5-3d3b-a999-ca97480bda7e	8	0	0	0	1384	8	1376	0	1.0	1.0	1.0	0.0	NaN	NaN
7474b755-1e8e-3634-83de-db4678bf393d	136	0	0	0	1384	136	1248	0	1.0	1.0	1.0	0.0	NaN	NaN
165d5798-7d5b-3047-9ce1-d96bb2755f1b	880	8	0	0	1384	912	496	24	0.9954751131221719	0.990990990990991	1.0	0.0	1.0	0.0
43fc0cbf-6431-3f58-b5aa-6abf8d4a3b62	343	1	0	0	1384	344	1040	0	0.9985443959243085	0.997093023255814	1.0	0.0	1.0	0.0
524ef549-ba13-3444-af70-84d61bc574b0	911	9	0	0	1384	944	464	24	0.9950846531949754	0.9902173913043478	1.0	0.0	1.0	0.0
a2e7dd65-b008-3898-abbf-55e5a234dba9	628	4	0	0	1384	648	752	16	0.9968253968253968	0.9936708860759493	1.0	0.0	1.0	0.0
90268aa5-22c6-30c5-b491-797dc2ab561a	502	2	0	0	1384	512	880	8	0.9980119284294234	0.996031746031746	1.0	0.0	1.0	0.0
3b3f66fc-a815-3794-8e60-75817aa65115	660	4	0	0	1384	680	720	16	0.9969788519637462	0.9939759036144579	1.0	0.0	1.0	0.0
e9e15d7f-6bc8-36e3-8867-dc66ff827afd	692	4	0	0	1384	712	688	16	0.9971181556195965	0.9942528735632183	1.0	0.0	1.0	0.0
19844ade-9084-3973-accc-744a4f1e4b65	772	4	0	0	1384	800	608	24	0.9974160206718347	0.9948453608247423	1.0	0.0	1.0	0.0
e68c89e5-1dfa-38c6-b7bd-76c2d5b2b7e8	170	6	0	0	1384	176	1208	0	0.9826589595375723	0.9659090909090909	1.0	0.0	1.0	0.0
bf1b9ca1-83ab-32fb-a48d-33190077abb2	848	8	0	0	1384	880	528	24	0.9953051643192489	0.9906542056074766	1.0	0.0	1.0	0.0
3825e35a-4e9c-316e-9892-56b476437391	170	6	0	0	1384	176	1208	0	0.9826589595375723	0.9659090909090909	1.0	0.0	1.0	0.0
6d8d2966-69fd-3af2-80bc-53906bd5b04c	170	6	0	0	1384	176	1208	0	0.9826589595375723	0.9659090909090909	1.0	0.0	1.0	0.0
[truncated: 1,093 more rows]
