# Supplementary material for: Combining peak- and chromatogram-based retention time alignment algorithms for multiple chromatography-mass spectrometry datasets
Source: BMC Bioinformatics. 2012 Aug 27;13:214. doi: 10.1186/1471-2105-13-214 (PMC3546004; doi:10.1186/1471-2105-13-214)
Supplement: Additional file 1 — Archive containing evaluation tables for theLeishmaniaparasite dataset. The complete evaluation table giving the parameters and classification results for BIPACE, CeMAPP-DTW and Robinson’s [10] method for the Leishmania parasite dataset is contained in a zip-archive along with the corresponding figures. Table S1 in the manuscript corresponds to the file ‘evaluation.csv’ in this archive. [file 1471-2105-13-214-S1.zip › leishmania/evaluation_best.csv]

uid	name	compositeSimilarity	Similarity	maxRTDifference	T	D	dtwFactory	globalGapPenalty	W	R	DTW	BCScope	BC	MCS	TP	FP	FN	TN	Gtsize	Toolsize	Gtunmatched	Toolunmatched	F1	Precision	Recall	FNR	FPR	Specificity	runtime	memory
a07fc10c-8192-3af6-ad26-fc072510b982	BiPACE	plainSimilarity	cosine	4	NA	NA	NA	NA	NA	NA	Unpartitioned	NA	NA	2	1126	25	107	94	1384	1464	32	112	0.944630872483221	0.978279756733275	0.913219789132198	0.0867802108678021	0.210084033613445	0.789915966386555	0.237333333333333	302.59708404541
d373be68-7deb-3a89-adbe-e9a6efa6bc36	BiPACE	plainSimilarity	linCorr	4	NA	NA	NA	NA	NA	NA	Unpartitioned	NA	NA	2	1126	25	107	94	1384	1464	32	112	0.944630872483221	0.978279756733275	0.913219789132198	0.0867802108678021	0.210084033613445	0.789915966386555	0.201166666666667	174.916809082031
37561d34-38f1-3a82-8fe1-b33a5bb10f2f	BiPACE w/ RT	timePenalizedSimilarity	cosine	4	0.25	2.5	NA	NA	NA	NA	Unpartitioned	NA	NA	2	1206	26	28	84	1384	1488	40	144	0.978102189781022	0.978896103896104	0.977309562398703	0.0226904376012966	0.236363636363636	0.763636363636364	0.2025	302.904182434082
5b1ee3cd-92dc-3668-8fbd-695c8425312f	CeMAPP-DTW	plainPairwiseSimilarity	dot	NA	NA	NA	mziDtwWorkerFactory	0	2.25	0	Partitioned	Local	0.1	NA	1149	219	0	0	1384	22272	16	20904	0.912991656734207	0.839912280701754	1	0	1	0	1.30383333333333	1495.97814941406
7734ed49-b0ef-39ac-9e84-f4540d8a86a8	CeMAPP-DTW	plainPairwiseSimilarity	linCorr	NA	NA	NA	mziDtwWorkerFactory	0	2.25	0	Unpartitioned	Global	0.25	NA	780	596	0	0	1384	22272	8	20896	0.723562152133581	0.566860465116279	1	0	1	0	36.4131666666667	1818.19744873047
3c9a3493-5831-3e83-b7cb-1908eb5e6b7d	CeMAPP-DTW w/ RT	timePenalizedPairwiseSimilarity	dot	NA	NA	3	mziDtwWorkerFactory	0	2.25	0	Partitioned	Local	0.1	NA	1134	234	0	0	1384	22272	16	20904	0.906474820143885	0.828947368421053	1	0	1	0	1.27916666666667	1482.27359771729
10a53447-c266-37a5-9656-e94387a7d41a	CeMAPP-DTW w/ RT	timePenalizedPairwiseSimilarity	dot	NA	NA	2.5	mziDtwWorkerFactory	0	2.25	2	Unpartitioned	Global	0.25	NA	866	510	0	0	1384	22272	8	20896	0.772524531668153	0.629360465116279	1	0	1	0	6.86683333333333	1745.3511428833
71660867-f8df-32ae-aa71-32103165e413	Robinson w/ RT	timePenalizedSimilarity	dot	NA	NA	2.5	NA	NA	NA	NA	Unpartitioned	NA	NA	4	1264	3	3	114	1384	1384	0	0	0.997632202052092	0.997632202052092	0.997632202052092	0.00236779794790842	0.0256410256410257	0.974358974358974	NA	NA
