# Supplementary material for: Combining peak- and chromatogram-based retention time alignment algorithms for multiple chromatography-mass spectrometry datasets
Source: BMC Bioinformatics. 2012 Aug 27;13:214. doi: 10.1186/1471-2105-13-214 (PMC3546004; doi:10.1186/1471-2105-13-214)
Supplement: Additional file 1 — Archive containing evaluation tables for theLeishmaniaparasite dataset. The complete evaluation table giving the parameters and classification results for BIPACE, CeMAPP-DTW and Robinson’s [10] method for the Leishmania parasite dataset is contained in a zip-archive along with the corresponding figures. Table S1 in the manuscript corresponds to the file ‘evaluation.csv’ in this archive. [file 1471-2105-13-214-S1.zip › leishmania/README]

Supplementary Material A

Explanation of files in leishmania folder

Graphics files are distributed in png and pdf formats.

bipace-fp-vs-tp-mcs.png
	false positives versus true positives conditioned on minimum clique size 

bipace-fp-vs-tp-rtThres-rtTol.png
	false positives versus true positives conditioned on retention time threshold 
	and tolerance

bipace-memory-histogram.png
	peak memory histogram for BiPACE

bipace-recall-vs-precision.png
	precision-recall plot for BiPACE

bipace-runtime-histogram.png
	runtime histogram (cpu time) for BiPACE

cemapp-fp-vs-tp-anchor-rtTol.png
	CemappDTW false positives versus true positives conditioned on anchor usage and 
	retention time tolerance

cemapp-fp-vs-tp-globalBand-BW.png
	CemappDTW false positives versus true positives conditioned on global/local band usage and 
	band width (Sakoe-Chiba band constraint)

cemapp-fp-vs-tp-matchWeight-anchorRadius.png
	CemappDTW false positives versus true positives conditioned on match weight and anchor radius

cemapp-memory-histogram.png
	peak memory histogram for BiPACE

cemapp-runtime-histogram.png
	runtime histogram (cpu time) for CemappDTW

evaluation.csv
	combined table of executionMetrics, parameters and performance tables
	this file is referred to as Table 1 in suppl. material A in the manuscript

evaluation_best.csv
	reduced table of best instances, as determined by total TP and FP values, grouped by algorithm

executionMetrics.csv
	contains runtime (minutes) and peak memory (MBytes) results for all BiPACE and CemappDTW instances

parameters.csv
	contains parameters for all BiPACE and CemappDTW instances

performance.csv
	contains evaluation results for all BiPACE and CemappDTW instances

Note:
all *.csv files use 'tab' as a field separator

README
	this file
