# Supplementary material for: Combining peak- and chromatogram-based retention time alignment algorithms for multiple chromatography-mass spectrometry datasets
Source: BMC Bioinformatics. 2012 Aug 27;13:214. doi: 10.1186/1471-2105-13-214 (PMC3546004; doi:10.1186/1471-2105-13-214)
Supplement: Additional file 2 — Archive containing evaluation tables for the wheat dataset. The complete evaluation table giving the parameters and classification results for BIPACE and CeMAPP-DTW for the Wheat dataset is contained in a zip-archive along with the corresponding figures. Table S2 in the manuscript corresponds to the file ‘evaluation.csv’ in this archive. The corresponding raw dataset together with experimental parameters, peak lists and reference multiple peak alignment is available from the Metabolights database at http://www.ebi.ac.uk/metabolights/MTBLS21. [file 1471-2105-13-214-S2.zip › wheat/evaluation.csv]

uid	name	compositeSimilarity	Similarity	maxRTDifference	T	D	dtwFactory	globalGapPenalty	W	R	DTW	BCScope	BC	MCS	TP	FP	FN	TN	Gtsize	Toolsize	Gtunmatched	Toolunmatched	F1	Precision	Recall	FNR	FPR	Specificity	runtime	memory
0016ea5a-65c4-340f-8c88-5f26f1084086	CeMAPP-DTW w/ RT	timePenalizedPairwiseSimilarity	euclidean	NA	NA	40	mziDtwWorkerFactory	0	2.1	1	Partitioned	Local	0.1	NA	1459	2962	2859	0	7360	185520	80	178240	0.333905481176336	0.330015833521828	0.33788791106994	0.66211208893006	1	0	64.9026666666667	8687.64552307129
001aad10-33fa-3bc2-badb-ac101f98e4a7	BiPACE w/ RT	timePenalizedSimilarity	dot	60	0.25	10	NA	NA	NA	NA	Unpartitioned	NA	NA	5	3203	167	710	0	7360	7160	3280	3080	0.879582589592201	0.950445103857567	0.818553539483772	0.181446460516228	1	0	1.62933333333333	4246.05876159668
0055ea01-c402-386a-ae17-9a3eb9009cc6	BiPACE w/ RT	timePenalizedSimilarity	dot	60	0.95	0.1	NA	NA	NA	NA	Unpartitioned	NA	NA	20	1044	0	6316	0	7360	138360	0	131000	0.248453117563065	1	0.141847826086957	0.858152173913043	NA	NA	955	2828.89392089844
0058c3a0-e1e8-3c5d-a120-ac644549d531	CeMAPP-DTW w/ RT	timePenalizedPairwiseSimilarity	dot	NA	NA	10	mziDtwWorkerFactory	0	2.1	1	Partitioned	Local	0.1	NA	3238	2659	1463	0	7360	186920	0	179560	0.611058690318928	0.549092759030015	0.688789619229951	0.311210380770049	1	0	55.7348333333333	6479.09965515137
005b2d3a-29ce-3504-af9e-1fb9acdfe548	CeMAPP-DTW w/ RT	timePenalizedPairwiseSimilarity	rankCorr	NA	NA	5	mziDtwWorkerFactory	0	2.1	1	Unpartitioned	Global	0.1	NA	4169	2849	342	0	7360	185240	0	177880	0.723219706826264	0.594043887147335	0.924185324761694	0.0758146752383063	1	0	17630.7263333333	8912.28720855713
005d526c-fff0-35fa-8047-b661ef9f5de5	BiPACE w/ RT	timePenalizedSimilarity	euclidean	60	0.9	30	NA	NA	NA	NA	Unpartitioned	NA	NA	30	1477	2	161	0	7360	2480	5720	840	0.947706127686878	0.998647734956051	0.901709401709402	0.0982905982905983	1	0	2102	8602.442237854
00adb3ea-9e16-397c-9009-07d404b37c14	BiPACE w/ RT	timePenalizedSimilarity	cosine	60	0	30	NA	NA	NA	NA	Unpartitioned	NA	NA	20	5486	82	752	0	7360	10520	1040	4200	0.929357953582924	0.985272988505747	0.879448541199102	0.120551458800898	1	0	3.05833333333333	5863.71966552734
00d25748-14af-3780-bd07-6ec465e3d1b5	BiPACE w/ RT	timePenalizedSimilarity	dot	60	0.75	5	NA	NA	NA	NA	Unpartitioned	NA	NA	5	5496	133	771	0	7360	13840	960	7440	0.924008069939475	0.976372357434713	0.876974629009095	0.123025370990905	1	0	1.59466666666667	4493.33248901367
00df4c76-b31a-3e30-a1ab-46be77a69997	CeMAPP-DTW w/ RT	timePenalizedPairwiseSimilarity	dot	NA	NA	1	mziDtwWorkerFactory	0	2.25	0	Unpartitioned	Global	0.1	NA	5017	2194	149	0	7360	186920	0	179560	0.810697261048719	0.69574261544862	0.971157568718544	0.0288424312814557	1	0	416.649166666667	6741.69455718994
00ea83d8-02d8-373b-ae62-180d9728e88d	BiPACE w/ RT	timePenalizedSimilarity	cosine	60	0.5	10	NA	NA	NA	NA	Unpartitioned	NA	NA	40	3364	116	0	0	7360	4240	3880	760	0.983050847457627	0.966666666666667	1	0	1	0	1.83083333333333	4675.27050018311
00f05d09-c161-3eae-ab51-11734fbe1844	BiPACE w/ RT	timePenalizedSimilarity	euclidean	60	0.95	0.1	NA	NA	NA	NA	Unpartitioned	NA	NA	30	1044	0	6316	0	7360	138360	0	131000	0.248453117563065	1	0.141847826086957	0.858152173913043	NA	NA	0.941833333333333	2832.21047973633
014d4095-8f4d-3a73-8f0a-52ea3c6718d3	BiPACE w/ RT	timePenalizedSimilarity	rankCorr	60	0.75	0.1	NA	NA	NA	NA	Unpartitioned	NA	NA	5	1381	2	5857	0	7360	32000	120	24760	0.320380466303213	0.998553868402025	0.190798563138989	0.809201436861011	1	0	1129	4051.92209625244
015e9fee-49fb-37bd-a9f0-f27dba6848dd	BiPACE w/ RT	timePenalizedSimilarity	cosine	60	0.5	40	NA	NA	NA	NA	Unpartitioned	NA	NA	5	5787	32	1421	0	7360	16040	120	8800	0.888462424195901	0.994500773328751	0.802857935627081	0.197142064372919	1	0	2.84116666666667	5285.74203491211
016d9280-d133-3da8-8a9a-220380c833e2	BiPACE w/ RT	timePenalizedSimilarity	dot	60	0.9	5	NA	NA	NA	NA	Unpartitioned	NA	NA	20	5987	91	482	0	7360	11840	800	5280	0.954331712760022	0.985027969726884	0.925490802287834	0.0745091977121657	1	0	1.6245	4468.79012298584
0186a40f-28a0-386e-96aa-662aaa70e995	BiPACE w/ RT	timePenalizedSimilarity	linCorr	60	0.75	30	NA	NA	NA	NA	Unpartitioned	NA	NA	40	2400	0	0	0	7360	2920	4960	520	1	1	1	0	NA	NA	3.25	4727.12493133545
019b46cf-ed81-36e4-ab21-eed553d08aa2	CeMAPP-DTW w/ RT	timePenalizedPairwiseSimilarity	dot	NA	NA	5	mziDtwWorkerFactory	0	2	0	Partitioned	Local	0.1	NA	5454	468	1438	0	7360	186920	0	179560	0.851256438270642	0.9209726443769	0.791352292513059	0.208647707486941	1	0	52.9998333333333	5894.39038085938
02239375-e4f2-32b0-bdc8-fe4e0f2c68f9	BiPACE w/ RT	timePenalizedSimilarity	euclidean	60	0.25	5	NA	NA	NA	NA	Unpartitioned	NA	NA	40	280	0	0	0	7360	280	7080	0	1	1	1	0	NA	NA	1.70283333333333	7090.10761260986
0236439d-0687-3583-85f5-1abf4ec2b9bf	BiPACE	plainSimilarity	euclidean	60	NA	NA	NA	NA	NA	NA	Unpartitioned	NA	NA	10	3498	46	2736	0	7360	11160	1080	4880	0.715483739005932	0.987020316027088	0.56111645813282	0.43888354186718	1	0	3.89	9062.79875946045
0301e7bf-ce00-38df-8511-0c79c6c0be2f	BiPACE w/ RT	timePenalizedSimilarity	linCorr	60	0.25	30	NA	NA	NA	NA	Unpartitioned	NA	NA	5	5877	31	1372	0	7360	16360	80	9080	0.893364748802919	0.994752877454299	0.810732514829632	0.189267485170368	1	0	5.41733333333333	5713.1558380127
036a7420-1246-3266-8b99-11b23ca8dc56	CeMAPP-DTW w/ RT	timePenalizedPairwiseSimilarity	euclidean	NA	NA	40	mziDtwWorkerFactory	0	2.1	0	Unpartitioned	Global	0.1	NA	574	5383	1243	0	7360	184800	160	177600	0.147671726267044	0.0963572267920094	0.315905338470006	0.684094661529995	1	0	952.040666666667	9083.00231933594
037e84ef-5fd8-331c-b432-6a6a213cbbb1	BiPACE w/ RT	timePenalizedSimilarity	linCorr	60	0.9	5	NA	NA	NA	NA	Unpartitioned	NA	NA	40	3814	106	0	0	7360	4960	3440	1040	0.986294284975433	0.972959183673469	1	0	1	0	1.72466666666667	4306.27631378174
0396d7ae-39c1-3306-a301-36e4bc90a907	BiPACE w/ RT	timePenalizedSimilarity	cosine	60	0.95	0.1	NA	NA	NA	NA	Unpartitioned	NA	NA	40	1044	0	6316	0	7360	138360	0	131000	0.248453117563065	1	0.141847826086957	0.858152173913043	NA	NA	0.951666666666667	2828.39632415771
039c388c-9cd4-3cdd-8d11-bdce70fa01e8	BiPACE w/ RT	timePenalizedSimilarity	rankCorr	60	0.9	30	NA	NA	NA	NA	Unpartitioned	NA	NA	5	3616	43	2621	0	7360	11880	1080	5600	0.730800323362975	0.98824815523367	0.579765913099246	0.420234086900754	1	0	9.25766666666667	3139.86703491211
03a1f6b1-6610-386b-b061-97cf12014fc4	CeMAPP-DTW w/ RT	timePenalizedPairwiseSimilarity	euclidean	NA	NA	30	mziDtwWorkerFactory	0	2	0	Partitioned	Local	0.1	NA	4124	363	2873	0	7360	185440	0	178080	0.718216649251132	0.919099621127702	0.589395455195084	0.410604544804916	1	0	59.2263333333333	8343.38616943359
03d7f3d1-e43e-3316-8872-7be4bb5dc393	BiPACE w/ RT	timePenalizedSimilarity	dot	60	0	40	NA	NA	NA	NA	Unpartitioned	NA	NA	40	636	4	0	0	7360	880	6720	240	0.996865203761756	0.99375	1	0	1	0	2.20383333333333	5127.30583953857
03e8e340-5606-3667-a6f3-4347b5242026	BiPACE w/ RT	timePenalizedSimilarity	dot	60	0.25	30	NA	NA	NA	NA	Unpartitioned	NA	NA	40	835	5	0	0	7360	1160	6520	320	0.997014925373134	0.994047619047619	1	0	1	0	2.13	5156.48793792725
0406cfce-b5bc-39ab-82b9-4b4a398a2996	BiPACE w/ RT	timePenalizedSimilarity	cosine	60	0.25	30	NA	NA	NA	NA	Unpartitioned	NA	NA	5	5822	32	1386	0	7360	16200	120	8960	0.891440820701271	0.994533652203621	0.807713651498335	0.192286348501665	1	0	2.94566666666667	6508.17372894287
041df65f-054b-3fc3-8677-ff33bbba6a14	BiPACE w/ RT	timePenalizedSimilarity	dot	60	0	1	NA	NA	NA	NA	Unpartitioned	NA	NA	20	6860	63	397	0	7360	13240	40	5920	0.967559943582511	0.990899898887765	0.945294198704699	0.0547058012953011	1	0	2.86566666666667	5901.47504425049
042b3bf1-14c7-3b55-8ce6-ab989a34bc8b	CeMAPP-DTW w/ RT	timePenalizedPairwiseSimilarity	linCorr	NA	NA	1	mziDtwWorkerFactory	0	2.25	0	Partitioned	Local	0.1	NA	6109	419	832	0	7360	186320	0	178960	0.907120053456084	0.935814950980392	0.880132545742688	0.119867454257312	1	0	66.8253333333333	5576.58334350586
043fba2f-e4c9-3443-a1ab-4d8e0cf0d967	BiPACE w/ RT	timePenalizedSimilarity	cosine	60	0	0.1	NA	NA	NA	NA	Unpartitioned	NA	NA	20	6690	28	362	0	7360	13040	280	5960	0.971677559912854	0.995832092884787	0.948667044809983	0.051332955190017	1	0	3.21166666666667	5865.70590209961
0455b646-277f-3d18-ae63-f5ffc7e8bb09	BiPACE w/ RT	timePenalizedSimilarity	linCorr	60	0	40	NA	NA	NA	NA	Unpartitioned	NA	NA	30	4608	136	256	0	7360	7120	2360	2120	0.959200666111574	0.971332209106239	0.947368421052632	0.0526315789473685	1	0	5.92766666666667	5969.41188049316
045ecf42-ac8e-3dc4-a0fb-1228db94a9c2	BiPACE w/ RT	timePenalizedSimilarity	euclidean	60	0.9	40	NA	NA	NA	NA	Unpartitioned	NA	NA	20	2781	23	1156	0	7360	6120	3400	2160	0.825100133511348	0.991797432239658	0.706375412750825	0.293624587249175	1	0	2.2715	8635.14865875244
0469a552-21af-3768-9774-8a7911b4a09b	BiPACE w/ RT	timePenalizedSimilarity	linCorr	60	0.95	10	NA	NA	NA	NA	Unpartitioned	NA	NA	20	6201	25	614	0	7360	12640	520	5800	0.951000690131125	0.995984580790235	0.909904622157007	0.0900953778429934	1	0	1.9595	4480.26538848877
047cd4e2-53e7-35aa-b20a-50e67745faab	BiPACE w/ RT	timePenalizedSimilarity	rankCorr	60	0.9	5	NA	NA	NA	NA	Unpartitioned	NA	NA	40	2840	0	0	0	7360	3640	4520	800	1	1	1	0	NA	NA	3.24216666666667	3035.91058349609
04f8f7e4-f3c3-3278-a88d-2bc76042e331	BiPACE w/ RT	timePenalizedSimilarity	rankCorr	60	0	1	NA	NA	NA	NA	Unpartitioned	NA	NA	5	6765	46	549	0	7360	18160	0	10800	0.95787610619469	0.99324621935105	0.924938474159147	0.0750615258408531	1	0	33.9538333333333	3940.5813293457
0500cbed-6dc9-3357-be9b-1de0bd408e11	CeMAPP-DTW w/ RT	timePenalizedPairwiseSimilarity	cosine	NA	NA	30	mziDtwWorkerFactory	0	2.25	0	Unpartitioned	Global	0.1	NA	4937	2345	78	0	7360	186320	0	178960	0.80296007156217	0.677973084317495	0.98444666001994	0.0155533399800598	1	0	444.514833333333	7054.71795654297
055b0428-e420-374c-96f8-b6d1d7fa976a	CeMAPP-DTW w/ RT	timePenalizedPairwiseSimilarity	euclidean	NA	NA	5	mziDtwWorkerFactory	0	2.1	1	Partitioned	Local	0.1	NA	2011	3561	1788	0	7360	185520	0	178160	0.429196457155053	0.360911701363963	0.529349828902343	0.470650171097657	1	0	67.6973333333333	8673.95035552979
05bc8d22-3a1a-3719-9ade-20ac871b6c65	BiPACE w/ RT	timePenalizedSimilarity	rankCorr	60	0.9	40	NA	NA	NA	NA	Unpartitioned	NA	NA	2	3345	42	3373	0	7360	15480	600	8720	0.662048490846116	0.987599645704163	0.497916046442394	0.502083953557606	1	0	11.6223333333333	3237.96666717529
05eaf421-a69c-3288-bac5-e3bbf33d58b1	CeMAPP-DTW w/ RT	timePenalizedPairwiseSimilarity	linCorr	NA	NA	10	mziDtwWorkerFactory	0	2.1	1	Partitioned	Local	0.1	NA	4763	2438	159	0	7360	186320	0	178960	0.785779097583106	0.661435911678933	0.9676960585128	0.0323039414872003	1	0	106.347166666667	3191.79370117188
067a19d2-982d-3e2c-9154-f3b3a0992203	BiPACE w/ RT	timePenalizedSimilarity	cosine	60	0.9	30	NA	NA	NA	NA	Unpartitioned	NA	NA	5	5823	32	1385	0	7360	16280	120	9040	0.891525683227436	0.994534585824082	0.807852386237514	0.192147613762486	1	0	2.01833333333333	4672.61954498291
067affa5-ce60-3e5a-b5bb-c512f988e5f0	BiPACE w/ RT	timePenalizedSimilarity	cosine	60	0.75	5	NA	NA	NA	NA	Unpartitioned	NA	NA	5	6702	33	585	0	7360	18880	40	11560	0.955926401369277	0.995100222717149	0.919720049403047	0.0802799505969535	1	0	1.84333333333333	4512.10147857666
067d047e-4b7b-3a1a-83d0-ca08219c7cb0	BiPACE w/ RT	timePenalizedSimilarity	euclidean	60	0	0.1	NA	NA	NA	NA	Unpartitioned	NA	NA	20	24	49	887	0	7360	1400	6400	440	0.0487804878048781	0.328767123287671	0.026344676180022	0.973655323819978	1	0	3.28583333333333	6431.54403686523
069a8e14-abf2-3d69-b1ce-90fa07608de1	BiPACE w/ RT	timePenalizedSimilarity	linCorr	60	0.95	40	NA	NA	NA	NA	Unpartitioned	NA	NA	30	4615	136	249	0	7360	7160	2360	2160	0.959958398335933	0.97137444748474	0.948807565789474	0.0511924342105263	1	0	2.5725	4670.07862091064
06e2880c-c4ad-358a-b8d9-a7fadc20694f	BiPACE w/ RT	timePenalizedSimilarity	linCorr	60	0.25	1	NA	NA	NA	NA	Unpartitioned	NA	NA	20	6743	33	424	0	7360	14440	160	7240	0.96722369647852	0.99512987012987	0.94083996093205	0.0591600390679503	1	0	1.82583333333333	4463.03228759766
06ea0c18-3013-38c4-b006-3e8a571fcd61	BiPACE w/ RT	timePenalizedSimilarity	linCorr	60	0.95	1	NA	NA	NA	NA	Unpartitioned	NA	NA	5	3329	11	4020	0	7360	23640	0	16280	0.622883338011039	0.996706586826347	0.452986800925296	0.547013199074704	1	0	1.3965	4494.75141906738
07150971-12f6-34d9-a44e-173fb99d4391	CeMAPP-DTW w/ RT	timePenalizedPairwiseSimilarity	dot	NA	NA	10	mziDtwWorkerFactory	0	2.1	1	Unpartitioned	Global	0.1	NA	2188	3373	719	0	7360	186920	1080	180640	0.516769012753897	0.39345441467362	0.752665978672171	0.247334021327829	1	0	297.570833333333	8147.41170501709
0741fdf4-ea56-3127-9524-e6c9f76008e9	BiPACE w/ RT	timePenalizedSimilarity	linCorr	60	0.9	40	NA	NA	NA	NA	Unpartitioned	NA	NA	20	5508	21	831	0	7360	10520	1000	4160	0.928210313447927	0.996201844818231	0.868906767628964	0.131093232371036	1	0	3.0425	4708.85742950439
0751dac3-216c-3432-bd81-510147037aaf	BiPACE w/ RT	timePenalizedSimilarity	cosine	60	0.25	10	NA	NA	NA	NA	Unpartitioned	NA	NA	40	3364	116	0	0	7360	4240	3880	760	0.983050847457627	0.966666666666667	1	0	1	0	1.91783333333333	4700.35772705078
07535b29-a04c-3cfc-a3c0-1c8ab9d98def	CeMAPP-DTW w/ RT	timePenalizedPairwiseSimilarity	dot	NA	NA	30	mziDtwWorkerFactory	0	2.1	1	Partitioned	Local	0.1	NA	3164	2762	1434	0	7360	186920	0	179560	0.601292284302547	0.533918326020925	0.688125271857329	0.311874728142671	1	0	58.7298333333333	6218.28987121582
078175a1-5742-30c9-a51a-e2f3fc3f5df6	BiPACE w/ RT	timePenalizedSimilarity	rankCorr	60	0	40	NA	NA	NA	NA	Unpartitioned	NA	NA	10	3130	35	1915	0	7360	8520	2280	3440	0.762484774665043	0.988941548183254	0.620416253716551	0.379583746283449	1	0	33.7086666666667	3967.60196685791
07d31882-89d0-30af-8314-36b5238df901	BiPACE w/ RT	timePenalizedSimilarity	cosine	60	0.5	10	NA	NA	NA	NA	Unpartitioned	NA	NA	2	6361	36	923	0	7360	20440	40	13120	0.929902784884146	0.994372362044708	0.873283909939594	0.126716090060406	1	0	2.13483333333333	4625.94534301758
07d4392d-ecf6-3eab-8c0a-34d5c829218f	BiPACE	plainSimilarity	euclidean	60	NA	NA	NA	NA	NA	NA	Unpartitioned	NA	NA	20	2602	21	1177	0	7360	5520	3560	1720	0.812870977819431	0.991993900114373	0.688541942312781	0.311458057687219	1	0	3.8225	9046.32161712646
08116f39-8609-3d33-b2d2-fd72fb9ad6da	CeMAPP-DTW w/ RT	timePenalizedPairwiseSimilarity	rankCorr	NA	NA	1	mziDtwWorkerFactory	0	2	0	Partitioned	Local	0.1	NA	5817	372	1171	0	7360	185120	0	177760	0.882902026257874	0.939893359185652	0.832427017744705	0.167572982255295	1	0	219.587166666667	8692.401222229
0841571e-4720-3366-8f11-cd7f748c4c4b	BiPACE w/ RT	timePenalizedSimilarity	rankCorr	60	0.5	40	NA	NA	NA	NA	Unpartitioned	NA	NA	5	3289	38	2633	0	7360	10920	1400	4960	0.711212022921397	0.988578298767659	0.555386693684566	0.444613306315434	1	0	26.8691666666667	5628.25592803955
08acac94-9dde-33e5-8a89-a32e71600130	CeMAPP-DTW w/ RT	timePenalizedPairwiseSimilarity	dot	NA	NA	1	mziDtwWorkerFactory	0	2	0	Partitioned	Local	0.1	NA	4147	1641	1572	0	7360	186920	0	179560	0.720778656469975	0.716482377332412	0.725126770414408	0.274873229585592	1	0	35.0603333333333	4170.48625183105
08d1b26b-1ac7-39ce-8bc5-fe6433a6d9b6	BiPACE w/ RT	timePenalizedSimilarity	cosine	60	0.25	10	NA	NA	NA	NA	Unpartitioned	NA	NA	30	5530	146	244	0	7360	8880	1440	2960	0.965938864628821	0.974277660324172	0.957741600277104	0.0422583997228957	1	0	2.01983333333333	4706.87901306152
08e66c38-6976-3e88-b6c5-2b6b5dd6a00d	CeMAPP-DTW w/ RT	timePenalizedPairwiseSimilarity	cosine	NA	NA	1	mziDtwWorkerFactory	0	2	1	Partitioned	Local	0.1	NA	4850	2359	151	0	7360	186320	0	178960	0.794430794430794	0.672770148425579	0.969806038792242	0.0301939612077584	1	0	43.9633333333333	4665.34170532227
0906fd52-bcce-3f1b-bde1-f04382ee710f	CeMAPP-DTW w/ RT	timePenalizedPairwiseSimilarity	dot	NA	NA	40	mziDtwWorkerFactory	0	2.1	1	Partitioned	Local	0.1	NA	3168	2750	1442	0	7360	186920	0	179560	0.601823708206687	0.535315985130111	0.687201735357918	0.312798264642082	1	0	56.9313333333333	6088.50176239014
094698e2-e0c8-3ef8-a160-91229d48b80b	BiPACE w/ RT	timePenalizedSimilarity	cosine	60	0.9	30	NA	NA	NA	NA	Unpartitioned	NA	NA	10	5811	30	1319	0	7360	14080	200	6920	0.895998766479069	0.994863893168978	0.815007012622721	0.184992987377279	1	0	2.0035	4690.89663696289
097b329f-820e-3d6a-8b2f-27d8035deaa6	BiPACE w/ RT	timePenalizedSimilarity	linCorr	60	0.25	0.1	NA	NA	NA	NA	Unpartitioned	NA	NA	30	2173	5	5182	0	7360	62360	0	55000	0.455890066086227	0.997704315886134	0.29544527532291	0.70455472467709	1	0	1154	2886.0235824585
09cad21b-502b-350f-9d17-72997208d259	BiPACE w/ RT	timePenalizedSimilarity	euclidean	60	0.95	0.1	NA	NA	NA	NA	Unpartitioned	NA	NA	40	1044	0	6316	0	7360	138360	0	131000	0.248453117563065	1	0.141847826086957	0.858152173913043	NA	NA	0.949666666666667	2817.21112823486
09ea6339-695f-3cc9-bf94-a16490fa86a0	BiPACE w/ RT	timePenalizedSimilarity	linCorr	60	0.9	30	NA	NA	NA	NA	Unpartitioned	NA	NA	10	5845	29	1246	0	7360	14200	240	7080	0.901658310836869	0.995062989445012	0.824284304047384	0.175715695952616	1	0	2.81433333333333	5636.83637237549
0a14d236-7283-3be4-9ee3-ca8958e61814	BiPACE w/ RT	timePenalizedSimilarity	euclidean	60	0	30	NA	NA	NA	NA	Unpartitioned	NA	NA	10	219	14	567	0	7360	1280	6560	480	0.429833169774288	0.939914163090129	0.278625954198473	0.721374045801527	1	0	3.47	9102.25972747803
0a22002d-71e8-3811-a225-802af3e7df28	CeMAPP-DTW w/ RT	timePenalizedPairwiseSimilarity	euclidean	NA	NA	30	mziDtwWorkerFactory	0	2.25	1	Partitioned	Local	0.1	NA	1324	3079	2957	0	7360	185440	0	178080	0.304928604329802	0.300704065409948	0.309273534220976	0.690726465779024	1	0	61627	8234.76734924316
0a334dd6-ecb4-3c00-b38e-f74827a055cb	BiPACE w/ RT	timePenalizedSimilarity	dot	60	0.9	30	NA	NA	NA	NA	Unpartitioned	NA	NA	20	2517	194	249	0	7360	4160	4400	1200	0.919116304546284	0.928439690151236	0.90997830802603	0.0900216919739696	1	0	1.50116666666667	3728.01780700684
0a35a8e1-1f65-3719-a31f-7b5841bf7eb0	CeMAPP-DTW w/ RT	timePenalizedPairwiseSimilarity	euclidean	NA	NA	1	mziDtwWorkerFactory	0	2	0	Partitioned	Local	0.1	NA	3481	3190	689	0	7360	185480	0	178120	0.642191679734342	0.521810822965073	0.834772182254197	0.165227817745803	1	0	67.2448333333333	8670.88774108887
0a733af4-861c-3619-b522-246ea6ee5b9d	BiPACE w/ RT	timePenalizedSimilarity	rankCorr	60	0.95	30	NA	NA	NA	NA	Unpartitioned	NA	NA	2	3669	44	3287	0	7360	15840	360	8840	0.68778704658356	0.988149744142203	0.527458309373203	0.472541690626797	1	0	7.12716666666667	3142.51403808594
0a755e6a-aad5-3e09-baef-d9e23e96cc53	CeMAPP-DTW w/ RT	timePenalizedPairwiseSimilarity	euclidean	NA	NA	30	mziDtwWorkerFactory	0	2.1	1	Partitioned	Local	0.1	NA	1445	2974	2821	0	7360	185520	120	178280	0.332757628094416	0.326997058157954	0.338724800750117	0.661275199249883	1	0	65.2228333333333	8653.03488922119
0af47339-97bd-318d-b276-f74e5a5e02cf	CeMAPP-DTW w/ RT	timePenalizedPairwiseSimilarity	cosine	NA	NA	5	mziDtwWorkerFactory	0	2.1	0	Unpartitioned	Global	0.1	NA	4861	2367	132	0	7360	186320	0	178960	0.795515915227886	0.672523519645822	0.973562988183457	0.0264370118165431	1	0	526.5975	6130.86144256592
0b008770-a1fb-30e1-94a8-7eb324babdc3	CeMAPP-DTW w/ RT	timePenalizedPairwiseSimilarity	dot	NA	NA	30	mziDtwWorkerFactory	0	2.25	0	Unpartitioned	Global	0.1	NA	1133	2993	194	0	7360	186920	3040	182600	0.415551072803961	0.274600096946195	0.85380557648832	0.14619442351168	1	0	401.5725	6437.71002197266
0b4573e8-2a5e-35ba-b70a-6053968b1308	BiPACE w/ RT	timePenalizedSimilarity	linCorr	60	0	0.1	NA	NA	NA	NA	Unpartitioned	NA	NA	40	4369	111	0	0	7360	5680	2880	1200	0.987456209741214	0.975223214285714	1	0	1	0	5.86983333333333	5933.18942260742
0b8446a8-ff10-3875-9267-ac81b8f76024	CeMAPP-DTW w/ RT	timePenalizedPairwiseSimilarity	rankCorr	NA	NA	1	mziDtwWorkerFactory	0	2	1	Partitioned	Local	0.1	NA	4594	2404	362	0	7360	185240	0	177880	0.768613016563493	0.656473278079451	0.926957223567393	0.0730427764326069	1	0	937.683333333333	8765.93399810791
0bdc24ed-77af-38d2-8965-b363d435958a	BiPACE w/ RT	timePenalizedSimilarity	linCorr	60	0.5	10	NA	NA	NA	NA	Unpartitioned	NA	NA	2	6328	35	917	0	7360	20400	80	13120	0.930041152263374	0.994499449944995	0.873429951690821	0.126570048309179	1	0	2.68066666666667	4594.55313110352
0bee6fb4-cdfa-3160-a7e1-93510621fd27	BiPACE w/ RT	timePenalizedSimilarity	cosine	60	0.5	1	NA	NA	NA	NA	Unpartitioned	NA	NA	30	6277	30	253	0	7360	11040	800	4480	0.977954350704993	0.995243380371016	0.961255742725881	0.0387442572741195	1	0	1661	4454.22135925293
0c191861-61ef-338a-9fe8-219c5f028e15	CeMAPP-DTW w/ RT	timePenalizedPairwiseSimilarity	cosine	NA	NA	10	mziDtwWorkerFactory	0	2.25	1	Partitioned	Local	0.1	NA	5004	2292	64	0	7360	186320	0	178960	0.80944678097703	0.685855263157895	0.987371744277822	0.0126282557221784	1	0	55.2448333333333	6038.15459442139
0c1e5b38-0316-34af-b867-8170814f07d8	CeMAPP-DTW w/ RT	timePenalizedPairwiseSimilarity	dot	NA	NA	40	mziDtwWorkerFactory	0	2.25	0	Partitioned	Local	0.1	NA	3826	2433	461	0	7360	186920	640	180200	0.72558315949175	0.611279757149704	0.892465593655237	0.107534406344763	1	0	33.1406666666667	4550.90968322754
0c733203-6bc0-396e-bc07-678f8a5fb13f	BiPACE w/ RT	timePenalizedSimilarity	linCorr	60	0.25	40	NA	NA	NA	NA	Unpartitioned	NA	NA	10	5770	29	1321	0	7360	14080	240	6960	0.895267649340574	0.994999137782376	0.8137075165703	0.1862924834297	1	0	6.01533333333333	6676.12752532959
0c813395-f91c-3f11-b934-9c084cad8553	CeMAPP-DTW w/ RT	timePenalizedPairwiseSimilarity	rankCorr	NA	NA	1	mziDtwWorkerFactory	0	2	1	Partitioned	Local	0.1	NA	4636	2340	384	0	7360	185240	0	177880	0.772924308102701	0.664564220183486	0.923505976095618	0.0764940239043824	1	0	255.161666666667	8535.54212188721
0c868517-02d6-37dd-971c-e747c09cd37a	BiPACE	plainSimilarity	rankCorr	60	NA	NA	NA	NA	NA	NA	Unpartitioned	NA	NA	30	398	0	42	0	7360	600	6920	160	0.949880668257757	1	0.904545454545455	0.0954545454545455	NA	NA	33.7475	7392.15158843994
0cb2effc-d78e-3f73-84c9-2168082aac13	CeMAPP-DTW w/ RT	timePenalizedPairwiseSimilarity	dot	NA	NA	1	mziDtwWorkerFactory	0	2	0	Partitioned	Local	0.1	NA	5852	395	1113	0	7360	186920	0	179560	0.885861338177414	0.936769649431727	0.840201005025126	0.159798994974874	1	0	52.8005	7287.80146789551
0cc67cd0-a462-387b-8597-afbaec1808ba	CeMAPP-DTW	plainPairwiseSimilarity	rankCorr	NA	NA	NA	mziDtwWorkerFactory	0	2.1	1	Partitioned	Local	0.1	NA	4220	2790	350	0	7360	185240	0	177880	0.728842832469775	0.601997146932953	0.923413566739606	0.0765864332603938	1	0	901.196333333333	8915.75825500488
0d163c04-8496-35bf-aafa-bdd3d2f08451	BiPACE w/ RT	timePenalizedSimilarity	rankCorr	60	0.5	40	NA	NA	NA	NA	Unpartitioned	NA	NA	30	1677	2	201	0	7360	2560	5480	680	0.942929434917065	0.998808814770697	0.89297124600639	0.10702875399361	1	0	27.1048333333333	8931.20713043213
0d354824-0294-3cc6-b594-4f4ae90b78f4	CeMAPP-DTW	plainPairwiseSimilarity	rankCorr	NA	NA	NA	mziDtwWorkerFactory	0	2	1	Partitioned	Local	0.1	NA	2599	2844	1917	0	7360	185240	0	177880	0.521939953810624	0.47749402902811	0.575509300265722	0.424490699734278	1	0	906.687666666667	9020.06034088135
0d36c587-f5f6-310b-b448-41156d329b09	CeMAPP-DTW w/ RT	timePenalizedPairwiseSimilarity	linCorr	NA	NA	30	mziDtwWorkerFactory	0	2	0	Partitioned	Local	0.1	NA	3253	2487	1620	0	7360	186320	0	178960	0.613021765758975	0.566724738675958	0.667555920377591	0.332444079622409	1	0	107.414333333333	3622.69442749023
0d456481-ead6-3305-b1df-2c16e19e6900	BiPACE	plainSimilarity	cosine	60	NA	NA	NA	NA	NA	NA	Unpartitioned	NA	NA	40	1840	0	0	0	7360	2160	5520	320	1	1	1	0	NA	NA	2.99566666666667	3773.97435760498
0d4b2b8a-3da1-342e-ad9f-75add27ae917	CeMAPP-DTW w/ RT	timePenalizedPairwiseSimilarity	rankCorr	NA	NA	5	mziDtwWorkerFactory	0	2.25	1	Partitioned	Local	0.1	NA	4728	2532	100	0	7360	185240	0	177880	0.782263401720715	0.651239669421488	0.979287489643745	0.0207125103562552	1	0	254.168333333333	8526.83309173584
0dde2cbc-2c85-3e57-96de-7ef17af03eca	BiPACE w/ RT	timePenalizedSimilarity	euclidean	60	0.75	30	NA	NA	NA	NA	Unpartitioned	NA	NA	30	886	1	153	0	7360	1520	6320	480	0.920041536863967	0.998872604284104	0.85274302213667	0.14725697786333	1	0	2.33066666666667	8669.63629150391
0e3eb87f-0dae-3801-b44d-130ec5670258	BiPACE w/ RT	timePenalizedSimilarity	dot	60	0.75	10	NA	NA	NA	NA	Unpartitioned	NA	NA	2	4014	220	1446	0	7360	11800	1680	6120	0.828141118217454	0.948039678790742	0.735164835164835	0.264835164835165	1	0	1.53016666666667	2616.71467590332
0e5bb69e-a1d2-312e-b2f2-1fe2987e88dc	BiPACE w/ RT	timePenalizedSimilarity	cosine	60	0.95	30	NA	NA	NA	NA	Unpartitioned	NA	NA	40	2480	0	0	0	7360	3000	4880	520	1	1	1	0	NA	NA	1.75083333333333	4553.52574157715
0e66e0a1-9c44-314a-a1ea-aba3db2c04a3	BiPACE w/ RT	timePenalizedSimilarity	linCorr	60	0	5	NA	NA	NA	NA	Unpartitioned	NA	NA	40	3934	106	0	0	7360	5120	3320	1080	0.986706797090544	0.973762376237624	1	0	1	0	5.8595	5989.03910064697
0e72aaf4-90a9-3044-90a3-f55a3304888a	BiPACE w/ RT	timePenalizedSimilarity	dot	60	0.25	30	NA	NA	NA	NA	Unpartitioned	NA	NA	5	1525	81	514	0	7360	3160	5240	1040	0.83676268861454	0.949564134495641	0.747915644923982	0.252084355076018	1	0	2.1615	5157.72853851318
0e75367f-406c-3534-b73c-133afa386b50	CeMAPP-DTW w/ RT	timePenalizedPairwiseSimilarity	dot	NA	NA	5	mziDtwWorkerFactory	0	2	0	Partitioned	Local	0.1	NA	3326	2440	1474	0	7360	186920	120	179680	0.629566534166193	0.576829691293791	0.692916666666667	0.307083333333333	1	0	33.7203333333333	4152.62559509277
0ebe2a0e-0a51-387e-98ac-4befb1cb0371	CeMAPP-DTW	plainPairwiseSimilarity	linCorr	NA	NA	NA	mziDtwWorkerFactory	0	2.1	0	Unpartitioned	Global	0.1	NA	4858	2371	131	0	7360	186320	0	178960	0.79522016696677	0.67201549315258	0.973742232912407	0.0262577670875928	1	0	1597.85633333333	1644.01028442383
0ede511e-9d23-3df5-a063-c16d12d3c524	BiPACE w/ RT	timePenalizedSimilarity	cosine	60	0.75	30	NA	NA	NA	NA	Unpartitioned	NA	NA	2	5822	32	1386	0	7360	18760	120	11520	0.891440820701271	0.994533652203621	0.807713651498335	0.192286348501665	1	0	2.31083333333333	5099.5959854126
0ef9354b-0a4f-31ba-a1b8-6661c7aa97ab	CeMAPP-DTW w/ RT	timePenalizedPairwiseSimilarity	cosine	NA	NA	40	mziDtwWorkerFactory	0	2	0	Unpartitioned	Global	0.1	NA	2525	3421	1414	0	7360	186320	0	178960	0.510875063227112	0.424655230406996	0.641025641025641	0.358974358974359	1	0	565.883333333333	6278.11631774902
0f4e096a-90e7-3a42-ae18-b2e1da9187e7	CeMAPP-DTW w/ RT	timePenalizedPairwiseSimilarity	euclidean	NA	NA	10	mziDtwWorkerFactory	0	2.1	1	Partitioned	Local	0.1	NA	1528	3312	2480	0	7360	185520	40	178200	0.345388788426763	0.315702479338843	0.3812375249501	0.6187624750499	1	0	67.6655	8738.73611450195
0f94cf9b-83a3-3031-b5c2-44592ed9246d	BiPACE w/ RT	timePenalizedSimilarity	dot	60	0.95	1	NA	NA	NA	NA	Unpartitioned	NA	NA	40	3329	11	4020	0	7360	38800	0	31440	0.622883338011039	0.996706586826347	0.452986800925296	0.547013199074704	1	0	1409	4487.5856628418
0fa33ee4-1383-32f2-b501-4ff4acdb9bb3	CeMAPP-DTW w/ RT	timePenalizedPairwiseSimilarity	linCorr	NA	NA	30	mziDtwWorkerFactory	0	2.25	0	Unpartitioned	Global	0.1	NA	4927	2353	80	0	7360	186320	0	178960	0.8019858386913	0.676785714285714	0.984022368683843	0.0159776313161574	1	0	1628.24216666667	2963.30084991455
0fc7607d-f660-3483-873e-b7d85e34a421	CeMAPP-DTW w/ RT	timePenalizedPairwiseSimilarity	rankCorr	NA	NA	10	mziDtwWorkerFactory	0	2.25	1	Partitioned	Local	0.1	NA	4312	2912	136	0	7360	185240	0	177880	0.738862234407128	0.596899224806202	0.969424460431655	0.0305755395683454	1	0	924.852833333333	8768.3118057251
0fd1663d-17ad-3ae5-9704-7551e1aff4c0	BiPACE w/ RT	timePenalizedSimilarity	rankCorr	60	0.95	30	NA	NA	NA	NA	Unpartitioned	NA	NA	40	760	0	0	0	7360	920	6600	160	1	1	1	0	NA	NA	7.00283333333333	3118.22010040283
0fd64ac2-098d-3f3c-9334-6f40fd65aeed	CeMAPP-DTW w/ RT	timePenalizedPairwiseSimilarity	cosine	NA	NA	5	mziDtwWorkerFactory	0	2.1	0	Partitioned	Local	0.1	NA	6253	390	717	0	7360	186320	0	178960	0.918680672886212	0.941291585127202	0.897130559540889	0.102869440459111	1	0	52.1253333333333	5143.20833587646
10087da2-e333-37f9-b7b0-199301732912	CeMAPP-DTW w/ RT	timePenalizedPairwiseSimilarity	euclidean	NA	NA	5	mziDtwWorkerFactory	0	2.1	0	Unpartitioned	Global	0.1	NA	1131	6190	39	0	7360	184840	0	177480	0.26639971734778	0.154487091927332	0.966666666666667	0.0333333333333333	1	0	1513.98283333333	12013.4583892822
10103a78-649e-31bb-b84e-0f8e4d798137	CeMAPP-DTW w/ RT	timePenalizedPairwiseSimilarity	cosine	NA	NA	5	mziDtwWorkerFactory	0	2.25	0	Partitioned	Local	0.1	NA	5298	1897	165	0	7360	186320	0	178960	0.83709906778322	0.7363446838082	0.969796814936848	0.0302031850631521	1	0	42.43	4753.80830383301
10216029-1ff0-3b38-954b-1e05319c843d	BiPACE w/ RT	timePenalizedSimilarity	linCorr	60	0.95	5	NA	NA	NA	NA	Unpartitioned	NA	NA	10	6748	31	581	0	7360	17760	0	10400	0.956620357244117	0.995427054137778	0.9207258834766	0.0792741165234002	1	0	1.89233333333333	5287.91148376465
1099fce1-42a4-3b27-a6c3-9903ecb1868a	BiPACE w/ RT	timePenalizedSimilarity	cosine	60	0.75	5	NA	NA	NA	NA	Unpartitioned	NA	NA	40	3934	106	0	0	7360	5080	3320	1040	0.986706797090544	0.973762376237624	1	0	1	0	1.67033333333333	5506.7152633667
10f5ea98-b98a-3936-a6a7-3be75e93fe0d	BiPACE w/ RT	timePenalizedSimilarity	rankCorr	60	0.75	10	NA	NA	NA	NA	Unpartitioned	NA	NA	30	3922	34	284	0	7360	6200	3120	1960	0.961038961038961	0.991405460060667	0.932477413219211	0.0675225867807894	1	0	6.03183333333333	3130.78009033203
1159d3ba-93cb-3a9f-9bb1-e43262de410d	CeMAPP-DTW w/ RT	timePenalizedPairwiseSimilarity	dot	NA	NA	1	mziDtwWorkerFactory	0	2.1	0	Partitioned	Local	0.1	NA	6082	463	815	0	7360	186920	0	179560	0.904924862371671	0.9292589763178	0.881832680875743	0.118167319124257	1	0	52724	7587.00665283203
11a426bb-672b-3c2a-bbfd-753de95dee2a	BiPACE w/ RT	timePenalizedSimilarity	cosine	60	0.5	30	NA	NA	NA	NA	Unpartitioned	NA	NA	5	5822	32	1386	0	7360	16200	120	8960	0.891440820701271	0.994533652203621	0.807713651498335	0.192286348501665	1	0	2.5935	5981.67395782471
1227b724-55a3-3241-bbc0-84117f460473	CeMAPP-DTW w/ RT	timePenalizedPairwiseSimilarity	euclidean	NA	NA	40	mziDtwWorkerFactory	0	2.25	0	Unpartitioned	Global	0.1	NA	385	3966	2809	0	7360	184800	200	177640	0.102054340622929	0.0884854056538727	0.120538509705698	0.879461490294302	1	0	1517.17083333333	12060.6865234375
122c46a2-5dc5-3522-ba9b-1c036cee0c6c	CeMAPP-DTW w/ RT	timePenalizedPairwiseSimilarity	dot	NA	NA	1	mziDtwWorkerFactory	0	2.1	1	Unpartitioned	Global	0.1	NA	4455	2236	669	0	7360	186920	0	179560	0.754126110876005	0.665819757883724	0.86943793911007	0.13056206088993	1	0	378.6845	7383.11881256104
125ab14f-26ab-3c9c-b29d-e3257deef9b8	BiPACE w/ RT	timePenalizedSimilarity	rankCorr	60	0	0.1	NA	NA	NA	NA	Unpartitioned	NA	NA	2	6780	49	531	0	7360	21000	0	13640	0.958981612446959	0.992824718113926	0.927369716864998	0.0726302831350021	1	0	34.0388333333333	9045.22685241699
125d6844-4214-3c0e-930b-2e218b600ed9	BiPACE w/ RT	timePenalizedSimilarity	cosine	60	0	30	NA	NA	NA	NA	Unpartitioned	NA	NA	40	2440	0	0	0	7360	2960	4920	520	1	1	1	0	NA	NA	2.99316666666667	5913.45108795166
129b40e9-3a00-3af7-a3ae-e6b566af989e	BiPACE w/ RT	timePenalizedSimilarity	dot	60	0.75	5	NA	NA	NA	NA	Unpartitioned	NA	NA	20	5340	140	320	0	7360	9840	1560	4040	0.958707360861759	0.974452554744526	0.943462897526502	0.0565371024734982	1	0	1583	4511.98725891113
12bb18cd-eed0-33c8-9eb2-2fca473f5904	BiPACE	plainSimilarity	linCorr	60	NA	NA	NA	NA	NA	NA	Unpartitioned	NA	NA	2	5348	43	1849	0	7360	18800	120	11560	0.849698125198602	0.99202374327583	0.743087397526747	0.256912602473253	1	0	5.93566666666667	4934.03072357178
12efab67-7fc1-3a4b-9567-951f3c463d24	BiPACE w/ RT	timePenalizedSimilarity	euclidean	60	0.25	0.1	NA	NA	NA	NA	Unpartitioned	NA	NA	30	2173	5	5182	0	7360	62360	0	55000	0.455890066086227	0.997704315886134	0.29544527532291	0.70455472467709	1	0	1162	4142.80306243896
13091489-07b4-315e-8971-cab2ab0c70b9	BiPACE w/ RT	timePenalizedSimilarity	dot	60	0	5	NA	NA	NA	NA	Unpartitioned	NA	NA	30	4072	132	116	0	7360	6120	3040	1800	0.970448045757865	0.9686013320647	0.972301814708691	0.0276981852913085	1	0	2516	5473.95208740234
13278677-4086-394c-94c3-ceb7c6cb2b81	CeMAPP-DTW w/ RT	timePenalizedPairwiseSimilarity	cosine	NA	NA	30	mziDtwWorkerFactory	0	2.25	0	Partitioned	Local	0.1	NA	6459	387	514	0	7360	186320	0	178960	0.934799913163036	0.943470639789658	0.926287107414312	0.0737128925856877	1	0	54.1461666666667	6213.91188049316
13d995f3-dc4f-3696-ab97-e438f723a8e6	BiPACE w/ RT	timePenalizedSimilarity	euclidean	60	0.9	0.1	NA	NA	NA	NA	Unpartitioned	NA	NA	40	1044	0	6316	0	7360	138400	0	131040	0.248453117563065	1	0.141847826086957	0.858152173913043	NA	NA	1.00433333333333	2816.02440643311
13f936e7-cd75-33f1-b50e-f75d615ac36e	BiPACE w/ RT	timePenalizedSimilarity	rankCorr	60	0.75	30	NA	NA	NA	NA	Unpartitioned	NA	NA	2	3657	44	3259	0	7360	15800	400	8840	0.688895168126589	0.988111321264523	0.528773857721226	0.471226142278774	1	0	13.8063333333333	3959.58179473877
14272f72-db52-38e0-885d-02023a9233b7	BiPACE w/ RT	timePenalizedSimilarity	cosine	60	0.75	40	NA	NA	NA	NA	Unpartitioned	NA	NA	40	2320	0	0	0	7360	2800	5040	480	1	1	1	0	NA	NA	2.21033333333333	5167.45401763916
142c2bc8-f4a0-32c0-8408-d3be2ec8472a	CeMAPP-DTW	plainPairwiseSimilarity	dot	NA	NA	NA	mziDtwWorkerFactory	0	2.25	0	Partitioned	Local	0.1	NA	6454	526	380	0	7360	186920	0	179560	0.934414362241205	0.924641833810888	0.944395668715247	0.0556043312847527	1	0	52303	5233.43801116943
1430fdb1-9670-387a-8630-aa7f9a044429	BiPACE w/ RT	timePenalizedSimilarity	euclidean	60	0.75	0.1	NA	NA	NA	NA	Unpartitioned	NA	NA	5	1381	2	5857	0	7360	32000	120	24760	0.320380466303213	0.998553868402025	0.190798563138989	0.809201436861011	1	0	0.930666666666667	2831.29862213135
144d48d6-1fe9-373c-82d2-772118350a70	BiPACE w/ RT	timePenalizedSimilarity	euclidean	60	0.25	0.1	NA	NA	NA	NA	Unpartitioned	NA	NA	40	2173	5	5182	0	7360	62360	0	55000	0.455890066086227	0.997704315886134	0.29544527532291	0.70455472467709	1	0	1.19583333333333	4155.37149810791
149b2e30-c5a8-3ce0-abcd-ff04128510b3	BiPACE w/ RT	timePenalizedSimilarity	cosine	60	0.95	0.1	NA	NA	NA	NA	Unpartitioned	NA	NA	30	1044	0	6316	0	7360	138360	0	131000	0.248453117563065	1	0.141847826086957	0.858152173913043	NA	NA	0.946333333333333	2824.93778991699
14d45c70-5549-333a-9caa-9f9b8cd87300	BiPACE w/ RT	timePenalizedSimilarity	linCorr	60	0	1	NA	NA	NA	NA	Unpartitioned	NA	NA	2	6805	48	507	0	7360	20880	0	13520	0.960818919872926	0.992995768276667	0.930661925601751	0.0693380743982495	1	0	6.06033333333333	5987.23963928223
15032ff6-c145-39e6-8957-307014d592fe	BiPACE w/ RT	timePenalizedSimilarity	dot	60	0.75	40	NA	NA	NA	NA	Unpartitioned	NA	NA	10	1670	91	359	0	7360	2960	5240	840	0.881266490765171	0.948324815445769	0.823065549531789	0.176934450468211	1	0	1.74466666666667	4713.54070281982
152ca23d-6bab-3c8a-ae87-807a0adfecf7	CeMAPP-DTW w/ RT	timePenalizedPairwiseSimilarity	dot	NA	NA	30	mziDtwWorkerFactory	0	2.25	0	Partitioned	Local	0.1	NA	6401	570	389	0	7360	186920	0	179560	0.930310297216772	0.918232678238416	0.942709867452135	0.0572901325478645	1	0	52555	5315.23120880127
152ed088-0b55-3aa9-b6d4-5442208c4951	BiPACE w/ RT	timePenalizedSimilarity	dot	60	0.25	40	NA	NA	NA	NA	Unpartitioned	NA	NA	10	1215	71	394	0	7360	2400	5680	720	0.839378238341969	0.944790046656299	0.755127408328154	0.244872591671846	1	0	2.2705	6289.83236694336
1534a602-3374-36fd-a0bf-8ee7fff03a51	CeMAPP-DTW w/ RT	timePenalizedPairwiseSimilarity	rankCorr	NA	NA	40	mziDtwWorkerFactory	0	2.25	0	Partitioned	Local	0.1	NA	4621	2440	299	0	7360	185240	0	177880	0.771388031049161	0.65443988103668	0.939227642276423	0.0607723577235773	1	0	936.546833333333	8753.45501708984
153f05f8-ac5a-3ea5-9c82-9a0f3d807696	BiPACE w/ RT	timePenalizedSimilarity	rankCorr	60	0.5	5	NA	NA	NA	NA	Unpartitioned	NA	NA	30	5483	82	275	0	7360	9120	1520	3280	0.968471253201448	0.985265049415993	0.95224036123654	0.0477596387634596	1	0	5.19716666666667	3105.98959350586
158ad2a4-ff3c-349d-81af-55a3d7b6c3ff	BiPACE w/ RT	timePenalizedSimilarity	dot	60	0.9	5	NA	NA	NA	NA	Unpartitioned	NA	NA	40	4082	78	0	0	7360	5400	3200	1240	0.990536277602524	0.98125	1	0	1	0	1.5035	4466.79750823975
15a28313-2bdd-39e3-9f40-d7884b180aaf	BiPACE w/ RT	timePenalizedSimilarity	linCorr	60	0	1	NA	NA	NA	NA	Unpartitioned	NA	NA	10	6805	48	507	0	7360	16240	0	8880	0.960818919872926	0.992995768276667	0.930661925601751	0.0693380743982495	1	0	6.07133333333333	5927.62727355957
15bb73c4-8eb1-381f-8086-c08d77052ef5	BiPACE w/ RT	timePenalizedSimilarity	linCorr	60	0.9	10	NA	NA	NA	NA	Unpartitioned	NA	NA	10	6330	35	915	0	7360	15560	80	8280	0.930198383541514	0.994501178318932	0.873706004140787	0.126293995859213	1	0	2.10816666666667	4498.32850646973
15f4a1fa-f82a-348a-85fc-a1fc6888ce0d	CeMAPP-DTW w/ RT	timePenalizedPairwiseSimilarity	euclidean	NA	NA	40	mziDtwWorkerFactory	0	2.1	0	Partitioned	Local	0.1	NA	1971	2270	3039	0	7360	185520	80	178240	0.426116095557237	0.464748879981137	0.393413173652695	0.606586826347305	1	0	68.4526666666667	8551.52047729492
15fa747c-ca75-37ef-aa58-6d835b878c56	BiPACE w/ RT	timePenalizedSimilarity	euclidean	60	0.95	0.1	NA	NA	NA	NA	Unpartitioned	NA	NA	2	1044	0	6316	0	7360	138360	0	131000	0.248453117563065	1	0.141847826086957	0.858152173913043	NA	NA	1005	3466.24626159668
1631149b-1bac-3441-b35a-f87fe3b369c5	BiPACE w/ RT	timePenalizedSimilarity	euclidean	60	0	10	NA	NA	NA	NA	Unpartitioned	NA	NA	30	60	60	2280	0	7360	4880	4960	2480	0.048780487804878	0.5	0.0256410256410256	0.974358974358974	1	0	3.39683333333333	6379.84966278076
1638f655-0933-310d-ae92-31bc70553175	CeMAPP-DTW w/ RT	timePenalizedPairwiseSimilarity	rankCorr	NA	NA	30	mziDtwWorkerFactory	0	2	0	Partitioned	Local	0.1	NA	2243	3274	1763	0	7360	185240	80	177960	0.471070040953481	0.406561537067247	0.559910134797803	0.440089865202197	1	0	913.652666666667	8725.92188262939
164c062c-ec95-370a-87da-c87e4dbd847b	CeMAPP-DTW w/ RT	timePenalizedPairwiseSimilarity	rankCorr	NA	NA	10	mziDtwWorkerFactory	0	2	0	Unpartitioned	Global	0.1	NA	2028	3866	1426	0	7360	185240	40	177920	0.433889602053915	0.34407872412623	0.587145338737695	0.412854661262305	1	0	17902.3521666667	7549.40072631836
166d4430-6650-3565-aeef-d2a7d3c64f7f	CeMAPP-DTW w/ RT	timePenalizedPairwiseSimilarity	euclidean	NA	NA	10	mziDtwWorkerFactory	0	2.25	1	Partitioned	Local	0.1	NA	1313	3121	2926	0	7360	185440	0	178080	0.30277873861409	0.296120884077582	0.309742863882991	0.690257136117009	1	0	62.5901666666667	8608.22479248047
166fb371-04d0-3cfa-9d71-d1c8d2651f48	BiPACE w/ RT	timePenalizedSimilarity	dot	60	0.75	10	NA	NA	NA	NA	Unpartitioned	NA	NA	30	3444	154	82	0	7360	5320	3680	1640	0.966872543514879	0.957198443579767	0.976744186046512	0.0232558139534884	1	0	1.48266666666667	3686.75980377197
16a1d861-54f8-3a14-b699-aa59fc28d8f2	CeMAPP-DTW w/ RT	timePenalizedPairwiseSimilarity	cosine	NA	NA	1	mziDtwWorkerFactory	0	2.25	0	Partitioned	Local	0.1	NA	6109	419	832	0	7360	186320	0	178960	0.907120053456084	0.935814950980392	0.880132545742688	0.119867454257312	1	0	53771	5315.74500274658
16c94aee-2c28-3343-ade5-806a866d8cfb	BiPACE w/ RT	timePenalizedSimilarity	cosine	60	0.75	1	NA	NA	NA	NA	Unpartitioned	NA	NA	2	6215	38	1107	0	7360	28480	0	21120	0.915653775322284	0.99392291699984	0.84881180005463	0.15118819994537	1	0	1.80283333333333	5542.05586242676
172a5aef-b825-36fa-a9fd-8baa436072cc	BiPACE w/ RT	timePenalizedSimilarity	rankCorr	60	0.95	5	NA	NA	NA	NA	Unpartitioned	NA	NA	20	5991	55	554	0	7360	12720	760	6120	0.951632118179652	0.990903076414158	0.915355233002292	0.0846447669977082	1	0	3.0125	3681.35925292969
17426fee-506a-322d-ac48-47532b12bc5c	BiPACE w/ RT	timePenalizedSimilarity	linCorr	60	0.95	10	NA	NA	NA	NA	Unpartitioned	NA	NA	30	5635	108	257	0	7360	9360	1360	3360	0.968629136226902	0.981194497649312	0.956381534283775	0.0436184657162254	1	0	1906	4475.96631622314
174754e1-395a-37b7-91b3-57b3e96baf04	BiPACE w/ RT	timePenalizedSimilarity	rankCorr	60	0.75	1	NA	NA	NA	NA	Unpartitioned	NA	NA	2	6215	38	1107	0	7360	28480	0	21120	0.915653775322284	0.99392291699984	0.84881180005463	0.15118819994537	1	0	2754	4563.90604400635
1751162e-165f-3340-96c0-04696878baa3	BiPACE w/ RT	timePenalizedSimilarity	cosine	60	0	30	NA	NA	NA	NA	Unpartitioned	NA	NA	2	5822	32	1386	0	7360	18720	120	11480	0.891440820701271	0.994533652203621	0.807713651498335	0.192286348501665	1	0	3.22733333333333	3976.60797119141
175176a0-df98-371a-b339-904d21faa635	CeMAPP-DTW w/ RT	timePenalizedPairwiseSimilarity	linCorr	NA	NA	30	mziDtwWorkerFactory	0	2.25	0	Partitioned	Local	0.1	NA	6451	386	523	0	7360	186320	0	178960	0.934182897690247	0.943542489395934	0.925007169486665	0.0749928305133353	1	0	64.0355	5642.79262542725
1772c6f5-1897-3b88-830c-3086f83262eb	BiPACE w/ RT	timePenalizedSimilarity	dot	60	0.75	0.1	NA	NA	NA	NA	Unpartitioned	NA	NA	5	1381	2	5857	0	7360	32000	120	24760	0.320380466303213	0.998553868402025	0.190798563138989	0.809201436861011	1	0	883	2838.36744689941
17928633-99c2-33e1-a63a-d33c03e883a3	BiPACE w/ RT	timePenalizedSimilarity	cosine	60	0.95	10	NA	NA	NA	NA	Unpartitioned	NA	NA	2	6372	37	911	0	7360	21240	40	13920	0.930762489044698	0.994226868466219	0.874914183715502	0.125085816284498	1	0	1.81916666666667	4499.96340942383
1792c8ed-9d5a-32e3-a2e8-c2d3b05fcffc	CeMAPP-DTW w/ RT	timePenalizedPairwiseSimilarity	euclidean	NA	NA	40	mziDtwWorkerFactory	0	2.1	0	Partitioned	Local	0.1	NA	3821	331	3208	0	7360	185440	0	178080	0.683480905106878	0.920279383429672	0.543605064731825	0.456394935268175	1	0	56.6183333333333	7740.54336547852
17962999-a94d-32d2-a6c8-44d34a5d8290	BiPACE w/ RT	timePenalizedSimilarity	dot	60	0.75	5	NA	NA	NA	NA	Unpartitioned	NA	NA	2	5517	133	1070	0	7360	16960	640	10240	0.901691591076244	0.97646017699115	0.837558827994535	0.162441172005465	1	0	1.5865	2495.79792022705
17968c11-a952-37a8-85e9-770ed582f57b	BiPACE w/ RT	timePenalizedSimilarity	rankCorr	60	0.9	1	NA	NA	NA	NA	Unpartitioned	NA	NA	40	4348	23	2989	0	7360	33120	0	25760	0.742740006832935	0.994738046213681	0.592612784516833	0.407387215483167	1	0	2.43516666666667	2979.84782409668
17a534be-1cc6-3e8d-b16c-334a35b61444	BiPACE w/ RT	timePenalizedSimilarity	euclidean	60	0	40	NA	NA	NA	NA	Unpartitioned	NA	NA	20	254	1	225	0	7360	640	6880	160	0.692098092643052	0.996078431372549	0.53027139874739	0.46972860125261	1	0	3464	9074.00085449219
17a64c75-ff4c-31ce-8838-3273b5fc4de9	CeMAPP-DTW w/ RT	timePenalizedPairwiseSimilarity	linCorr	NA	NA	1	mziDtwWorkerFactory	0	2.1	1	Partitioned	Local	0.1	NA	4943	2386	31	0	7360	186320	0	178960	0.803543851093229	0.674443989630236	0.993767591475674	0.00623240852432649	1	0	108.697666666667	2986.4782409668
17e94c55-6767-3afe-a892-ff3e31764e3b	CeMAPP-DTW w/ RT	timePenalizedPairwiseSimilarity	euclidean	NA	NA	40	mziDtwWorkerFactory	0	2.25	1	Partitioned	Local	0.1	NA	1326	3077	2957	0	7360	185440	0	178080	0.305318903983422	0.301158301158301	0.30959607751576	0.69040392248424	1	0	63.5455	8311.47766113281
1865032f-9596-3234-be21-02d8dd6f6d98	BiPACE w/ RT	timePenalizedSimilarity	euclidean	60	0.95	30	NA	NA	NA	NA	Unpartitioned	NA	NA	5	4033	93	2874	0	7360	14400	360	7400	0.731079488806308	0.977460009694619	0.583900390907775	0.416099609092225	1	0	2.04616666666667	8244.5182723999
18770dcf-51a9-3ebb-87d0-dfdf87a4a684	BiPACE w/ RT	timePenalizedSimilarity	linCorr	60	0.95	30	NA	NA	NA	NA	Unpartitioned	NA	NA	30	4805	137	258	0	7360	7480	2160	2280	0.960519740129935	0.972278429785512	0.94904206991902	0.0509579300809797	1	0	2.34266666666667	4577.0841293335
18b31434-56a6-3ede-907b-f7e3771e914c	BiPACE w/ RT	timePenalizedSimilarity	cosine	60	0.75	5	NA	NA	NA	NA	Unpartitioned	NA	NA	20	6674	48	518	0	7360	13760	120	6520	0.959321546643668	0.992859268074978	0.92797552836485	0.0720244716351501	1	0	1.82116666666667	4500.80801391602
18e1d6f9-ddd1-30a4-a1ad-fe989fd1b638	BiPACE w/ RT	timePenalizedSimilarity	rankCorr	60	0.25	1	NA	NA	NA	NA	Unpartitioned	NA	NA	10	6731	50	579	0	7360	17480	0	10120	0.955361578312398	0.992626456274886	0.920793433652531	0.0792065663474693	1	0	3.08183333333333	4570.53792572021
191a603b-df4c-3654-bc75-ca5ecd5b5887	CeMAPP-DTW	plainPairwiseSimilarity	cosine	NA	NA	NA	mziDtwWorkerFactory	0	2.1	0	Partitioned	Local	0.1	NA	5225	1901	234	0	7360	186320	0	178960	0.830353595550258	0.733230423800168	0.957135006411431	0.0428649935885693	1	0	42389	3349.16341400146
1936c8a3-5970-3cdf-8412-a57bb67f5b80	BiPACE w/ RT	timePenalizedSimilarity	linCorr	60	0.95	5	NA	NA	NA	NA	Unpartitioned	NA	NA	30	6247	55	258	0	7360	11240	800	4680	0.97556024049348	0.991272611869248	0.960338201383551	0.0396617986164489	1	0	1.80833333333333	4451.23796844482
19b58302-9a58-3304-81e0-9e7ad59a53fd	CeMAPP-DTW w/ RT	timePenalizedPairwiseSimilarity	euclidean	NA	NA	5	mziDtwWorkerFactory	0	2.25	1	Partitioned	Local	0.1	NA	1682	3349	2329	0	7360	185520	0	178160	0.372041583720416	0.334327171536474	0.419346796310147	0.580653203689853	1	0	65.9518333333333	8779.04649353027
19ba9882-16f8-3d7b-8b12-82bc04e6a28c	BiPACE w/ RT	timePenalizedSimilarity	cosine	60	0.5	30	NA	NA	NA	NA	Unpartitioned	NA	NA	20	5486	82	752	0	7360	10520	1040	4200	0.929357953582924	0.985272988505747	0.879448541199102	0.120551458800898	1	0	2.57666666666667	5178.41214752197
19dc31f7-d292-3a4e-902a-a41ba1f30c77	CeMAPP-DTW w/ RT	timePenalizedPairwiseSimilarity	dot	NA	NA	40	mziDtwWorkerFactory	0	2	0	Unpartitioned	Global	0.1	NA	454	3061	365	0	7360	186920	3480	183040	0.209506229810798	0.129160739687055	0.554334554334554	0.445665445665446	1	0	294.438166666667	8983.16410827637
19e8a755-ade2-3107-8c21-13dc82c2d88d	CeMAPP-DTW w/ RT	timePenalizedPairwiseSimilarity	rankCorr	NA	NA	30	mziDtwWorkerFactory	0	2	0	Unpartitioned	Global	0.1	NA	1571	4485	1184	0	7360	185240	120	178000	0.356599704914312	0.25941215323646	0.570235934664247	0.429764065335753	1	0	17579.4411666667	9175.8565826416
1a499cb0-05dd-3502-a211-f8652d829c67	BiPACE	plainSimilarity	dot	60	NA	NA	NA	NA	NA	NA	Unpartitioned	NA	NA	10	887	9	224	0	7360	1760	6240	640	0.883906327852516	0.989955357142857	0.798379837983798	0.201620162016202	1	0	2.22533333333333	3559.57323455811
1a4b9a4f-790c-39bb-9506-81f76135522c	CeMAPP-DTW w/ RT	timePenalizedPairwiseSimilarity	euclidean	NA	NA	1	mziDtwWorkerFactory	0	2.1	0	Partitioned	Local	0.1	NA	3016	681	3663	0	7360	184920	0	177560	0.581341557440247	0.815796591831214	0.451564605479862	0.548435394520138	1	0	58906	8333.37516021729
1a9f30fb-41d5-36cd-b961-164b6aaf1521	BiPACE w/ RT	timePenalizedSimilarity	linCorr	60	0	1	NA	NA	NA	NA	Unpartitioned	NA	NA	5	6805	48	507	0	7360	18200	0	10840	0.960818919872926	0.992995768276667	0.930661925601751	0.0693380743982495	1	0	6.06383333333333	5918.62178039551
1acdc904-07c8-3356-8aac-2a15cc8ad3f1	BiPACE w/ RT	timePenalizedSimilarity	rankCorr	60	0.5	1	NA	NA	NA	NA	Unpartitioned	NA	NA	40	3609	111	0	0	7360	4680	3640	960	0.984854686860418	0.970161290322581	1	0	1	0	2.68433333333333	3011.99742889404
1b0975d3-dc74-3c4b-8373-00232e2c1c8a	BiPACE w/ RT	timePenalizedSimilarity	rankCorr	60	0.95	0.1	NA	NA	NA	NA	Unpartitioned	NA	NA	20	1044	0	6316	0	7360	138360	0	131000	0.248453117563065	1	0.141847826086957	0.858152173913043	NA	NA	1.06016666666667	2825.52822113037
1b128eda-2222-3430-a9f8-f4d75298c485	BiPACE w/ RT	timePenalizedSimilarity	dot	60	0.9	1	NA	NA	NA	NA	Unpartitioned	NA	NA	30	752	39	209	0	7360	1680	6360	680	0.858447488584475	0.950695322376738	0.782518210197711	0.217481789802289	1	0	1292	4532.41741943359
1b17d025-34ba-3231-bf13-45481679d796	CeMAPP-DTW w/ RT	timePenalizedPairwiseSimilarity	dot	NA	NA	10	mziDtwWorkerFactory	0	2	0	Partitioned	Local	0.1	NA	2938	2799	1183	0	7360	186920	440	180000	0.596064110367215	0.51211434547673	0.712933753943218	0.287066246056782	1	0	33.3378333333333	4361.60614776611
1b23d527-7f3a-371e-bfae-4b3946a324cd	BiPACE	plainSimilarity	linCorr	60	NA	NA	NA	NA	NA	NA	Unpartitioned	NA	NA	30	4237	134	309	0	7360	6480	2680	1800	0.950319614220029	0.969343399679707	0.932028156621205	0.0679718433787946	1	0	5.80683333333333	2987.37855529785
1b2d2de9-1bb8-3766-ba25-8bb51d3408b9	CeMAPP-DTW	plainPairwiseSimilarity	cosine	NA	NA	NA	mziDtwWorkerFactory	0	2.1	1	Unpartitioned	Global	0.1	NA	4861	2367	132	0	7360	186320	0	178960	0.795515915227886	0.672523519645822	0.973562988183457	0.0264370118165431	1	0	363.473833333333	2394.3653793335
1b75eae3-42b1-3502-a597-d2ee3b7abc3c	CeMAPP-DTW w/ RT	timePenalizedPairwiseSimilarity	linCorr	NA	NA	1	mziDtwWorkerFactory	0	2	1	Unpartitioned	Global	0.1	NA	4845	2367	148	0	7360	186320	0	178960	0.793936911102007	0.67179700499168	0.970358501902664	0.0296414980973363	1	0	1631.63316666667	2653.04780578613
1b9ad88c-f5a3-37bd-8e1f-34934324c3ef	BiPACE w/ RT	timePenalizedSimilarity	rankCorr	60	0.5	0.1	NA	NA	NA	NA	Unpartitioned	NA	NA	2	1871	2	5487	0	7360	77160	0	69800	0.405373199003358	0.99893219434063	0.254281054634412	0.745718945365588	1	0	1.38466666666667	4411.21706390381
1bbb5285-1d90-3741-84d9-f7ce2bf148a2	BiPACE w/ RT	timePenalizedSimilarity	euclidean	60	0.75	40	NA	NA	NA	NA	Unpartitioned	NA	NA	20	2246	19	1055	0	7360	5080	4040	1760	0.80704275961193	0.991611479028698	0.680399878824599	0.319600121175401	1	0	2664	8751.57117462158
1bdcb4b4-e507-3aae-8c80-d81b550e5150	BiPACE w/ RT	timePenalizedSimilarity	euclidean	60	0.5	0.1	NA	NA	NA	NA	Unpartitioned	NA	NA	20	1871	2	5487	0	7360	77160	0	69800	0.405373199003358	0.99893219434063	0.254281054634412	0.745718945365588	1	0	1.0975	2854.00856781006
1be5ac9b-496e-3168-98c8-8c3fe4578760	CeMAPP-DTW	plainPairwiseSimilarity	euclidean	NA	NA	NA	mziDtwWorkerFactory	0	2	0	Unpartitioned	Global	0.1	NA	1135	6190	35	0	7360	184840	0	177480	0.267216009417304	0.154948805460751	0.97008547008547	0.0299145299145299	1	0	762.043833333333	5735.0570526123
1c50310b-6702-338b-a4c7-a64732df565f	CeMAPP-DTW w/ RT	timePenalizedPairwiseSimilarity	cosine	NA	NA	30	mziDtwWorkerFactory	0	2	0	Partitioned	Local	0.1	NA	4829	406	2125	0	7360	186320	0	178960	0.792353761588317	0.922445081184336	0.694420477423066	0.305579522576934	1	0	52.1206666666667	6183.38833618164
1c7a69ba-80e7-38ea-8b58-27eb3b53521e	BiPACE w/ RT	timePenalizedSimilarity	euclidean	60	0.75	0.1	NA	NA	NA	NA	Unpartitioned	NA	NA	2	1393	2	5965	0	7360	105560	0	98200	0.318290871701131	0.998566308243728	0.189317749388421	0.810682250611579	1	0	1.0085	2841.62216949463
1c849ce9-8369-3711-beaa-c9a4eaaa8ae7	BiPACE w/ RT	timePenalizedSimilarity	rankCorr	60	0.5	10	NA	NA	NA	NA	Unpartitioned	NA	NA	5	5097	46	1937	0	7360	14760	280	7680	0.837152007883715	0.991055804005444	0.724623258458914	0.275376741541086	1	0	8.34233333333333	3122.49105834961
1ca72305-edd4-3dbb-8ce3-1890989f6450	CeMAPP-DTW w/ RT	timePenalizedPairwiseSimilarity	rankCorr	NA	NA	5	mziDtwWorkerFactory	0	2.25	0	Unpartitioned	Global	0.1	NA	4673	2598	89	0	7360	185240	0	177880	0.776697415440871	0.642690138907991	0.981310373792524	0.0186896262074758	1	0	17633701	8962.82200622559
1cbb6438-c3f2-3e2b-875f-be4850ee600f	BiPACE w/ RT	timePenalizedSimilarity	rankCorr	60	0.75	40	NA	NA	NA	NA	Unpartitioned	NA	NA	40	360	0	0	0	7360	480	7000	120	1	1	1	0	NA	NA	18.4945	8773.43701171875
1ceb3ab5-f981-3435-a401-3b1622e88069	CeMAPP-DTW	plainPairwiseSimilarity	euclidean	NA	NA	NA	mziDtwWorkerFactory	0	2.25	0	Partitioned	Local	0.1	NA	3153	310	3857	0	7360	185120	40	177800	0.602119736465196	0.910482240831649	0.449786019971469	0.550213980028531	1	0	59191	8251.32730865479
1cedaa77-1b8b-30ab-90bf-8fd72a1dcd9f	CeMAPP-DTW w/ RT	timePenalizedPairwiseSimilarity	linCorr	NA	NA	10	mziDtwWorkerFactory	0	2	1	Partitioned	Local	0.1	NA	3291	2510	1559	0	7360	186320	0	178960	0.617970143648484	0.567315980003448	0.678556701030928	0.321443298969072	1	0	71917	5216.21575164795
1cfc2988-8059-32ad-9a2d-c6b4bb338537	BiPACE w/ RT	timePenalizedSimilarity	cosine	60	0.5	10	NA	NA	NA	NA	Unpartitioned	NA	NA	10	6361	36	923	0	7360	15680	40	8360	0.929902784884146	0.994372362044708	0.873283909939594	0.126716090060406	1	0	2.07816666666667	5551.80834197998
1d07550e-60ea-305b-8039-ae045d049eab	CeMAPP-DTW w/ RT	timePenalizedPairwiseSimilarity	euclidean	NA	NA	5	mziDtwWorkerFactory	0	2.25	1	Unpartitioned	Global	0.1	NA	1149	6175	36	0	7360	184840	0	177480	0.27006698789517	0.156881485527034	0.969620253164557	0.0303797468354431	1	0	1514.1035	11905.8745574951
1d0d5a2b-e3ce-35ae-abdf-2ea6552e40c6	BiPACE w/ RT	timePenalizedSimilarity	linCorr	60	0	10	NA	NA	NA	NA	Unpartitioned	NA	NA	10	6328	35	917	0	7360	15440	80	8160	0.930041152263374	0.994499449944995	0.873429951690821	0.126570048309179	1	0	5.99483333333333	5974.25389862061
1d330fcb-5a21-3112-b5d9-9004eb8adac4	BiPACE w/ RT	timePenalizedSimilarity	dot	60	0	30	NA	NA	NA	NA	Unpartitioned	NA	NA	40	795	5	0	0	7360	1120	6560	320	0.996865203761756	0.99375	1	0	1	0	2.18833333333333	5128.8876953125
1d50ff26-a8c2-3470-a6eb-25a19f012336	BiPACE w/ RT	timePenalizedSimilarity	rankCorr	60	0.75	40	NA	NA	NA	NA	Unpartitioned	NA	NA	30	1677	2	201	0	7360	2560	5480	680	0.942929434917065	0.998808814770697	0.89297124600639	0.10702875399361	1	0	18.4385	3054.50761413574
1dcf3b15-7059-3b85-a9e4-fb03b092c0ed	BiPACE w/ RT	timePenalizedSimilarity	linCorr	60	0.9	10	NA	NA	NA	NA	Unpartitioned	NA	NA	30	5508	144	228	0	7360	9000	1480	3120	0.967334035827186	0.974522292993631	0.960251046025105	0.0397489539748954	1	0	2.0385	4487.80754852295
1ddc2838-15e3-34a2-95c0-3ab45344eb83	BiPACE w/ RT	timePenalizedSimilarity	linCorr	60	0.5	10	NA	NA	NA	NA	Unpartitioned	NA	NA	10	6328	35	917	0	7360	15440	80	8160	0.930041152263374	0.994499449944995	0.873429951690821	0.126570048309179	1	0	2.64783333333333	4603.37027740479
1e29d5b7-11a5-377b-95cd-af1c0b890c55	BiPACE w/ RT	timePenalizedSimilarity	cosine	60	0.95	1	NA	NA	NA	NA	Unpartitioned	NA	NA	40	3329	11	4020	0	7360	38800	0	31440	0.622883338011039	0.996706586826347	0.452986800925296	0.547013199074704	1	0	1.36883333333333	4016.50386047363
1e2d400f-99c8-3830-a51b-d3ef538534af	CeMAPP-DTW w/ RT	timePenalizedPairwiseSimilarity	dot	NA	NA	10	mziDtwWorkerFactory	0	2.1	0	Unpartitioned	Global	0.1	NA	2188	3373	719	0	7360	186920	1080	180640	0.516769012753897	0.39345441467362	0.752665978672171	0.247334021327829	1	0	410.180666666667	6739.42050170898
1e361d6c-4b3f-3ce5-a8e9-eb66040d0c0b	BiPACE w/ RT	timePenalizedSimilarity	linCorr	60	0	30	NA	NA	NA	NA	Unpartitioned	NA	NA	40	2400	0	0	0	7360	2920	4960	520	1	1	1	0	NA	NA	5.76066666666667	5978.84477233887
1e485ae0-09a7-34fa-b9ac-47982177a527	BiPACE w/ RT	timePenalizedSimilarity	cosine	60	0.5	0.1	NA	NA	NA	NA	Unpartitioned	NA	NA	40	1871	2	5487	0	7360	77160	0	69800	0.405373199003358	0.99893219434063	0.254281054634412	0.745718945365588	1	0	1.04466666666667	2866.74856567383
1e6e8abb-58c3-3b49-bfc8-8c46229cac38	BiPACE w/ RT	timePenalizedSimilarity	dot	60	0.9	0.1	NA	NA	NA	NA	Unpartitioned	NA	NA	10	10	0	30	0	7360	160	7320	120	0.4	1	0.25	0.75	NA	NA	0.600833333333333	1852.19195556641
1e730f42-941c-395e-9036-305d8b93633c	BiPACE w/ RT	timePenalizedSimilarity	cosine	60	0.5	0.1	NA	NA	NA	NA	Unpartitioned	NA	NA	10	1274	1	3125	0	7360	7880	2960	3480	0.449065914698625	0.99921568627451	0.289611275289839	0.710388724710161	1	0	0.870166666666667	2868.43744659424
1e73db2d-54a5-3595-b3f9-f98f86545618	BiPACE w/ RT	timePenalizedSimilarity	linCorr	60	0.75	5	NA	NA	NA	NA	Unpartitioned	NA	NA	40	3934	106	0	0	7360	5120	3320	1080	0.986706797090544	0.973762376237624	1	0	1	0	1.8745	4471.83477020264
1edf9d36-ae57-37ad-9c5d-f827720e4af0	BiPACE w/ RT	timePenalizedSimilarity	cosine	60	0	1	NA	NA	NA	NA	Unpartitioned	NA	NA	10	6795	49	516	0	7360	16200	0	8840	0.960084775697633	0.992840444184687	0.929421419778416	0.0705785802215839	1	0	3.22183333333333	5843.50626373291
1f0fad07-1795-3278-8dd2-503ab75f1c0e	CeMAPP-DTW w/ RT	timePenalizedPairwiseSimilarity	euclidean	NA	NA	5	mziDtwWorkerFactory	0	2	0	Partitioned	Local	0.1	NA	NA	NA	NA	NA	NA	NA	NA	NA	NA	NA	NA	NA	NA	NA	NA	NA
1f3b59c7-34ce-3302-82f4-b76d53e31f5e	CeMAPP-DTW	plainPairwiseSimilarity	rankCorr	NA	NA	NA	mziDtwWorkerFactory	0	2.1	0	Unpartitioned	Global	0.1	NA	4169	2849	342	0	7360	185240	0	177880	0.723219706826264	0.594043887147335	0.924185324761694	0.0758146752383063	1	0	21567.8191666667	12113.9323501587
1f6665b6-011a-39de-9ae5-e531ccaca3f4	CeMAPP-DTW	plainPairwiseSimilarity	dot	NA	NA	NA	mziDtwWorkerFactory	0	2.1	1	Unpartitioned	Global	0.1	NA	3236	2832	1052	0	7360	186920	240	179800	0.624951718810351	0.533289386947923	0.754664179104478	0.245335820895522	1	0	201879	2412.59228515625
1f810eab-e929-3d86-9a74-e9a8f4019550	BiPACE w/ RT	timePenalizedSimilarity	linCorr	60	0.9	30	NA	NA	NA	NA	Unpartitioned	NA	NA	2	5878	31	1371	0	7360	18880	80	11600	0.893448852409181	0.994753765442545	0.810870464891709	0.189129535108291	1	0	2.78033333333333	4687.49950408936
1f879064-1b09-3d02-bb39-4503d2bbaaef	CeMAPP-DTW	plainPairwiseSimilarity	euclidean	NA	NA	NA	mziDtwWorkerFactory	0	2.1	0	Unpartitioned	Global	0.1	NA	1131	6190	39	0	7360	184840	0	177480	0.26639971734778	0.154487091927332	0.966666666666667	0.0333333333333333	1	0	762.891666666667	5777.88204956055
1fb21986-3b76-3a65-9eda-8a8edb0fbb2b	BiPACE w/ RT	timePenalizedSimilarity	linCorr	60	0.5	1	NA	NA	NA	NA	Unpartitioned	NA	NA	20	6701	33	466	0	7360	14560	160	7360	0.964103301920725	0.995099495099495	0.934979768382866	0.0650202316171341	1	0	1787	4452.50114440918
1fd7b8ba-9ebe-3e64-a773-d742823301d2	CeMAPP-DTW w/ RT	timePenalizedPairwiseSimilarity	rankCorr	NA	NA	1	mziDtwWorkerFactory	0	2.1	1	Unpartitioned	Global	0.1	NA	4771	2546	43	0	7360	185240	0	177880	0.786579836781799	0.652043187098538	0.991067719152472	0.00893228084752806	1	0	17842.0768333333	9172.73219299316
200325ac-41a1-3128-8b68-93dead6edc5a	CeMAPP-DTW w/ RT	timePenalizedPairwiseSimilarity	linCorr	NA	NA	40	mziDtwWorkerFactory	0	2.1	1	Partitioned	Local	0.1	NA	4785	2384	191	0	7360	186320	0	178960	0.787978592013174	0.667457106988422	0.96161575562701	0.0383842443729904	1	0	70.9886666666667	5319.41896820068
2041af3c-8423-3339-800a-b2094f85f32c	BiPACE w/ RT	timePenalizedSimilarity	euclidean	60	0.9	5	NA	NA	NA	NA	Unpartitioned	NA	NA	10	5334	63	1403	0	7360	14280	560	7480	0.87918246250206	0.988326848249027	0.791747068428084	0.208252931571916	1	0	1.83316666666667	7048.96725463867
2088adf1-f52a-3b71-8de5-9716a3bdb54a	BiPACE	plainSimilarity	linCorr	60	NA	NA	NA	NA	NA	NA	Unpartitioned	NA	NA	20	4977	17	766	0	7360	9200	1600	3440	0.927074601844091	0.996595915098118	0.866620233327529	0.133379766672471	1	0	5.8915	3850.01225280762
208f29f2-6759-338a-bfa7-e1af7fcf54f4	BiPACE w/ RT	timePenalizedSimilarity	dot	60	0.95	1	NA	NA	NA	NA	Unpartitioned	NA	NA	2	3329	11	4020	0	7360	38800	0	31440	0.622883338011039	0.996706586826347	0.452986800925296	0.547013199074704	1	0	1.3115	2438.03025054932
20aa3d65-3dda-3625-88cf-33767d2266d7	BiPACE w/ RT	timePenalizedSimilarity	rankCorr	60	0	5	NA	NA	NA	NA	Unpartitioned	NA	NA	2	6178	91	971	0	7360	19360	120	12120	0.920852586078402	0.98548412825012	0.864176807945167	0.135823192054833	1	0	34.0176666666667	5659.08740234375
20ed525e-f38c-3a67-a518-5d1d41425322	BiPACE w/ RT	timePenalizedSimilarity	dot	60	0.75	40	NA	NA	NA	NA	Unpartitioned	NA	NA	30	1358	82	40	0	7360	2080	5880	600	0.957011980267794	0.943055555555556	0.971387696709585	0.0286123032904149	1	0	1771	4809.74435424805
20f0f123-f7c3-3b08-b21a-3daea86ead16	BiPACE w/ RT	timePenalizedSimilarity	rankCorr	60	0.5	40	NA	NA	NA	NA	Unpartitioned	NA	NA	10	3130	35	1915	0	7360	8520	2280	3440	0.762484774665043	0.988941548183254	0.620416253716551	0.379583746283449	1	0	27.3221666666667	8936.33136749268
20f2451a-0054-3159-8d28-119deb323631	BiPACE w/ RT	timePenalizedSimilarity	rankCorr	60	0.5	40	NA	NA	NA	NA	Unpartitioned	NA	NA	20	2544	4	772	0	7360	5040	4040	1720	0.867667121418827	0.998430141287284	0.767189384800965	0.232810615199035	1	0	27.1046666666667	3763.71694946289
211eb353-6513-3991-a789-da309eeef1e4	BiPACE w/ RT	timePenalizedSimilarity	dot	60	0	40	NA	NA	NA	NA	Unpartitioned	NA	NA	30	960	45	35	0	7360	1520	6320	480	0.96	0.955223880597015	0.964824120603015	0.035175879396985	1	0	2.25733333333333	5631.57678222656
212ce025-3f3f-3b73-ab79-0f7fbdf5e1ac	BiPACE w/ RT	timePenalizedSimilarity	cosine	60	0	1	NA	NA	NA	NA	Unpartitioned	NA	NA	2	6795	49	516	0	7360	20880	0	13520	0.960084775697633	0.992840444184687	0.929421419778416	0.0705785802215839	1	0	3.15983333333333	3829.38763427734
213300d6-863e-327b-b884-a6d741bc7088	BiPACE w/ RT	timePenalizedSimilarity	linCorr	60	0.95	40	NA	NA	NA	NA	Unpartitioned	NA	NA	10	5778	29	1313	0	7360	14240	240	7120	0.895952860908668	0.995006027208541	0.814835707234523	0.185164292765477	1	0	2.66566666666667	4660.13201904297
213ea679-df24-320c-a00a-3626274b2beb	BiPACE w/ RT	timePenalizedSimilarity	rankCorr	60	0.95	10	NA	NA	NA	NA	Unpartitioned	NA	NA	30	4133	34	313	0	7360	6600	2880	2120	0.959712063160339	0.99184065274778	0.929599640125956	0.0704003598740441	1	0	3.7635	4609.8058013916
2140d88f-2619-3224-8e06-4b8dac537f10	CeMAPP-DTW w/ RT	timePenalizedPairwiseSimilarity	linCorr	NA	NA	1	mziDtwWorkerFactory	0	2	0	Partitioned	Local	0.1	NA	5184	1859	317	0	7360	186320	0	178960	0.826530612244898	0.736049978702258	0.942374113797491	0.0576258862025086	1	0	107.172833333333	3977.04946136475
215e597d-2d17-353b-ac98-1c495468cfc6	BiPACE w/ RT	timePenalizedSimilarity	cosine	60	0.95	10	NA	NA	NA	NA	Unpartitioned	NA	NA	5	6371	49	900	0	7360	18280	40	10960	0.930684391205902	0.992367601246106	0.876220602393068	0.123779397606932	1	0	1.80133333333333	4533.0450592041
21638aa5-b32e-38c2-8868-02318700807a	BiPACE w/ RT	timePenalizedSimilarity	euclidean	60	0.75	40	NA	NA	NA	NA	Unpartitioned	NA	NA	40	120	0	0	0	7360	120	7240	0	1	1	1	0	NA	NA	2.52266666666667	8746.68830108643
216b8bed-952a-34c3-a986-ad34e0de4be1	BiPACE w/ RT	timePenalizedSimilarity	rankCorr	60	0.9	40	NA	NA	NA	NA	Unpartitioned	NA	NA	10	3133	35	1912	0	7360	8480	2280	3400	0.762936807500304	0.98895202020202	0.621010901883053	0.378989098116947	1	0	11.6155	3237.45546722412
21bf728c-f790-392c-8f26-a9c3283ac86a	BiPACE w/ RT	timePenalizedSimilarity	rankCorr	60	0.5	30	NA	NA	NA	NA	Unpartitioned	NA	NA	20	2919	3	798	0	7360	5920	3640	2200	0.879349299593312	0.998973305954825	0.785310734463277	0.214689265536723	1	0	21.0226666666667	2955.11381530762
2222009f-af20-3ab0-8eb1-8cab5f743464	CeMAPP-DTW	plainPairwiseSimilarity	rankCorr	NA	NA	NA	mziDtwWorkerFactory	0	2.1	1	Unpartitioned	Global	0.1	NA	4169	2849	342	0	7360	185240	0	177880	0.723219706826264	0.594043887147335	0.924185324761694	0.0758146752383063	1	0	22196.9946666667	12205.6292953491
2262baa0-7a20-3764-aa94-93647ad0f0c2	BiPACE w/ RT	timePenalizedSimilarity	cosine	60	0.95	1	NA	NA	NA	NA	Unpartitioned	NA	NA	30	8	22	10	0	7360	40	7320	0	0.333333333333333	0.266666666666667	0.444444444444444	0.555555555555556	1	0	1.12816666666667	4485.51050567627
227f3c21-7af3-3b6c-8c10-07a6f5598650	CeMAPP-DTW w/ RT	timePenalizedPairwiseSimilarity	cosine	NA	NA	30	mziDtwWorkerFactory	0	2	1	Partitioned	Local	0.1	NA	2803	2934	1623	0	7360	186320	0	178960	0.551608776935944	0.488582883039916	0.633303208314505	0.366696791685495	1	0	58.5745	7061.02436828613
229eee5e-5130-3b65-bcdc-26c2901a8ebb	BiPACE w/ RT	timePenalizedSimilarity	cosine	60	0.5	0.1	NA	NA	NA	NA	Unpartitioned	NA	NA	5	1867	2	5451	0	7360	32280	40	24960	0.406443888102754	0.998929909042269	0.255124350915551	0.744875649084449	1	0	0.9695	2859.19779205322
22b8891d-33b6-34ba-a73f-11ffb779947d	CeMAPP-DTW w/ RT	timePenalizedPairwiseSimilarity	rankCorr	NA	NA	5	mziDtwWorkerFactory	0	2	0	Partitioned	Local	0.1	NA	3044	2201	2115	0	7360	185240	0	177880	0.585159554017685	0.580362249761678	0.590036828842799	0.409963171157201	1	0	914.248166666667	8780.84859466553
22f3af7b-e11a-3586-8374-2953d63045ea	BiPACE w/ RT	timePenalizedSimilarity	euclidean	60	0.5	5	NA	NA	NA	NA	Unpartitioned	NA	NA	2	3375	82	3503	0	7360	16440	400	9480	0.653120464441219	0.976280011570726	0.490694969467869	0.509305030532131	1	0	1.82183333333333	7127.05661010742
232715e3-dc65-3c3d-b8f4-2fe705bf9101	BiPACE w/ RT	timePenalizedSimilarity	euclidean	60	0.75	40	NA	NA	NA	NA	Unpartitioned	NA	NA	2	3290	53	3737	0	7360	18440	280	11360	0.634522661523626	0.984145976667664	0.468194108438879	0.531805891561121	1	0	2726	8748.03169250488
23440670-90be-32ad-ba73-529447ac9c27	CeMAPP-DTW w/ RT	timePenalizedPairwiseSimilarity	cosine	NA	NA	30	mziDtwWorkerFactory	0	2	1	Partitioned	Local	0.1	NA	2604	3182	1574	0	7360	186320	0	178960	0.522681653954235	0.450051849291393	0.623264719961704	0.376735280038296	1	0	44.3985	6081.07173919678
23711f26-5741-30b5-bd7f-3c2e867e201c	CeMAPP-DTW	plainPairwiseSimilarity	linCorr	NA	NA	NA	mziDtwWorkerFactory	0	2.1	1	Partitioned	Local	0.1	NA	4860	2368	132	0	7360	186320	0	178960	0.795417348608838	0.672385168788046	0.973557692307692	0.0264423076923077	1	0	108.757666666667	4151.65211486816
23b8a628-6d2a-3577-98f6-0738f9a0dc87	BiPACE w/ RT	timePenalizedSimilarity	dot	60	0.5	1	NA	NA	NA	NA	Unpartitioned	NA	NA	30	6385	62	273	0	7360	11360	640	4640	0.974437237695536	0.990383123933612	0.958996695704416	0.0410033042955843	1	0	1.63383333333333	4453.587890625
23bdaaa9-b337-3a39-b155-c0356eb0142a	BiPACE w/ RT	timePenalizedSimilarity	euclidean	60	0.95	1	NA	NA	NA	NA	Unpartitioned	NA	NA	2	3329	11	4020	0	7360	38800	0	31440	0.622883338011039	0.996706586826347	0.452986800925296	0.547013199074704	1	0	1.37316666666667	4489.12773132324
23c1e8f5-064a-33c8-9da8-f2aee40b1990	BiPACE w/ RT	timePenalizedSimilarity	linCorr	60	0	30	NA	NA	NA	NA	Unpartitioned	NA	NA	20	5544	83	733	0	7360	10720	1000	4360	0.931451612903226	0.985249688999467	0.883224470288354	0.116775529711646	1	0	6.02183333333333	6671.90584564209
23c6b4cf-329a-395e-91d7-0f4c05b5684f	CeMAPP-DTW	plainPairwiseSimilarity	euclidean	NA	NA	NA	mziDtwWorkerFactory	0	2.1	0	Partitioned	Local	0.1	NA	3774	377	3209	0	7360	185440	0	178080	0.67792347763607	0.90917851120212	0.540455391665473	0.459544608334527	1	0	58.7721666666667	8317.69857025146
23e19ede-1cb2-36a5-8fc7-42bfa8b277b4	CeMAPP-DTW	plainPairwiseSimilarity	euclidean	NA	NA	NA	mziDtwWorkerFactory	0	2	1	Partitioned	Local	0.1	NA	2129	3207	2024	0	7360	185440	0	178080	0.448730108546738	0.398988005997002	0.512641464001926	0.487358535998074	1	0	63268	8069.2932434082
24158af4-1897-3f78-af8b-410a3eeaa8da	CeMAPP-DTW w/ RT	timePenalizedPairwiseSimilarity	linCorr	NA	NA	10	mziDtwWorkerFactory	0	2	0	Unpartitioned	Global	0.1	NA	3146	2680	1534	0	7360	186320	0	178960	0.598895869027223	0.539993134225884	0.672222222222222	0.327777777777778	1	0	1622.35666666667	3010.97241210938
242cb2c0-4b9a-3a69-972e-1c4d1832ce41	CeMAPP-DTW w/ RT	timePenalizedPairwiseSimilarity	dot	NA	NA	5	mziDtwWorkerFactory	0	2.1	0	Partitioned	Local	0.1	NA	4185	2137	958	0	7360	186920	80	179640	0.730047972088967	0.661974058842139	0.813727396461209	0.186272603538791	1	0	35.3406666666667	7123.96346282959
242d1e84-a17a-30b9-85ae-63500089bf77	BiPACE w/ RT	timePenalizedSimilarity	rankCorr	60	0.5	10	NA	NA	NA	NA	Unpartitioned	NA	NA	20	4596	34	690	0	7360	9040	2040	3720	0.926986688180718	0.992656587473002	0.869466515323496	0.130533484676504	1	0	8.34366666666667	3138.29811096191
24467254-0a53-3255-9471-dfbff393fe18	CeMAPP-DTW w/ RT	timePenalizedPairwiseSimilarity	rankCorr	NA	NA	30	mziDtwWorkerFactory	0	2.1	1	Partitioned	Local	0.1	NA	3530	3297	533	0	7360	185240	0	177880	0.648301193755739	0.517064596455251	0.868816145705144	0.131183854294856	1	0	229.9595	8685.45505523682
2460a19f-3676-3393-94ab-4f6095778cc6	BiPACE w/ RT	timePenalizedSimilarity	linCorr	60	0.5	5	NA	NA	NA	NA	Unpartitioned	NA	NA	30	6142	51	247	0	7360	10280	920	3840	0.976315371165157	0.991764895850153	0.961339802786038	0.0386601972139615	1	0	2.13133333333333	4552.54487609863
248db308-99a9-3092-9577-a4a156ad951c	BiPACE w/ RT	timePenalizedSimilarity	euclidean	60	0.5	5	NA	NA	NA	NA	Unpartitioned	NA	NA	40	560	0	0	0	7360	760	6800	200	1	1	1	0	NA	NA	1.64933333333333	7082.78064727783
2494efc1-bf83-35b5-a79f-7aabac6e3b8f	BiPACE w/ RT	timePenalizedSimilarity	dot	60	0.5	5	NA	NA	NA	NA	Unpartitioned	NA	NA	5	5007	123	790	0	7360	12080	1440	6160	0.916445501967603	0.976023391812865	0.863722615145765	0.136277384854235	1	0	1.6325	4717.8768081665
24d0189c-061e-324c-bbec-d94b32905083	BiPACE w/ RT	timePenalizedSimilarity	euclidean	60	0.75	0.1	NA	NA	NA	NA	Unpartitioned	NA	NA	30	1393	2	5965	0	7360	105560	0	98200	0.318290871701131	0.998566308243728	0.189317749388421	0.810682250611579	1	0	1.03066666666667	2830.97179412842
24dd515c-b6ed-3323-9a4f-54b74d5685a4	BiPACE w/ RT	timePenalizedSimilarity	rankCorr	60	0.75	40	NA	NA	NA	NA	Unpartitioned	NA	NA	10	3130	35	1915	0	7360	8520	2280	3440	0.762484774665043	0.988941548183254	0.620416253716551	0.379583746283449	1	0	18.4093333333333	3323.79901885986
250470b7-26c3-3c99-ba01-23c85bd29360	BiPACE w/ RT	timePenalizedSimilarity	rankCorr	60	0.9	40	NA	NA	NA	NA	Unpartitioned	NA	NA	40	360	0	0	0	7360	480	7000	120	1	1	1	0	NA	NA	11.4811666666667	3236.96547698975
25368101-c3c7-37d0-97eb-938d8fd3db57	BiPACE w/ RT	timePenalizedSimilarity	euclidean	60	0.9	1	NA	NA	NA	NA	Unpartitioned	NA	NA	40	4348	23	2989	0	7360	33120	0	25760	0.742740006832935	0.994738046213681	0.592612784516833	0.407387215483167	1	0	1584	5593.40617370605
2570aff2-f4e6-344b-bdd6-d7169ccbb5bb	BiPACE w/ RT	timePenalizedSimilarity	cosine	60	0.75	1	NA	NA	NA	NA	Unpartitioned	NA	NA	5	6215	38	1107	0	7360	22240	0	14880	0.915653775322284	0.99392291699984	0.84881180005463	0.15118819994537	1	0	1755	5543.01367950439
25985dcd-7aea-3b51-a3fd-6f08bd203539	CeMAPP-DTW w/ RT	timePenalizedPairwiseSimilarity	dot	NA	NA	30	mziDtwWorkerFactory	0	2.1	0	Unpartitioned	Global	0.1	NA	808	3016	256	0	7360	186920	3280	182840	0.330605564648118	0.211297071129707	0.759398496240602	0.240601503759398	1	0	297447	9809.50534820557
25ca8bde-766c-383d-bb6e-63ae9be63e1c	BiPACE w/ RT	timePenalizedSimilarity	linCorr	60	0.9	30	NA	NA	NA	NA	Unpartitioned	NA	NA	20	5545	83	732	0	7360	10760	1000	4400	0.931541369172617	0.985252309879176	0.883383782061494	0.116616217938506	1	0	2.72283333333333	4684.94408416748
262ea71d-0397-3151-a361-07c24cd830af	BiPACE w/ RT	timePenalizedSimilarity	rankCorr	60	0.9	0.1	NA	NA	NA	NA	Unpartitioned	NA	NA	40	1044	0	6316	0	7360	138400	0	131040	0.248453117563065	1	0.141847826086957	0.858152173913043	NA	NA	1.10133333333333	2815.86817169189
26680bf6-12e8-3217-88fc-c4be10b87aa6	CeMAPP-DTW w/ RT	timePenalizedPairwiseSimilarity	euclidean	NA	NA	1	mziDtwWorkerFactory	0	2.25	0	Partitioned	Local	0.1	NA	3460	3188	712	0	7360	185480	0	178120	0.639556377079482	0.520457280385078	0.829338446788111	0.170661553211889	1	0	67.8501666666667	8657.47346496582
266ae6a2-b389-3a03-8491-eb826c2dfd8c	CeMAPP-DTW w/ RT	timePenalizedPairwiseSimilarity	euclidean	NA	NA	40	mziDtwWorkerFactory	0	2.25	1	Unpartitioned	Global	0.1	NA	385	3966	2809	0	7360	184800	200	177640	0.102054340622929	0.0884854056538727	0.120538509705698	0.879461490294302	1	0	950.31	9151.46885681152
26757c02-ae4b-3f6c-b52d-57eb1657f6b2	CeMAPP-DTW w/ RT	timePenalizedPairwiseSimilarity	cosine	NA	NA	10	mziDtwWorkerFactory	0	2.25	0	Unpartitioned	Global	0.1	NA	4950	2346	64	0	7360	186320	0	178960	0.804224207961007	0.678453947368421	0.987235739928201	0.012764260071799	1	0	512.2805	5514.35707092285
269ab240-2295-32b9-9648-4b602a934ac1	BiPACE w/ RT	timePenalizedSimilarity	rankCorr	60	0.95	30	NA	NA	NA	NA	Unpartitioned	NA	NA	10	3479	26	1855	0	7360	9440	2000	4080	0.787193121393823	0.992582025677603	0.652230971128609	0.347769028871391	1	0	7.0615	3139.72629547119
26e16a84-8fa3-3f7e-a8a4-86397b6d2433	BiPACE w/ RT	timePenalizedSimilarity	linCorr	60	0.5	0.1	NA	NA	NA	NA	Unpartitioned	NA	NA	20	1871	2	5487	0	7360	77160	0	69800	0.405373199003358	0.99893219434063	0.254281054634412	0.745718945365588	1	0	1.10983333333333	2858.48336029053
274d3cbb-a9f8-390f-8f8b-5dd8aa877f81	CeMAPP-DTW w/ RT	timePenalizedPairwiseSimilarity	rankCorr	NA	NA	1	mziDtwWorkerFactory	0	2.1	1	Partitioned	Local	0.1	NA	4828	2457	75	0	7360	185240	0	177880	0.792254676731211	0.662731640356898	0.984703242912503	0.0152967570874974	1	0	229.148833333333	8567.78720855713
27bd9159-7b92-37ac-b288-0d865387ae16	CeMAPP-DTW w/ RT	timePenalizedPairwiseSimilarity	dot	NA	NA	10	mziDtwWorkerFactory	0	2.1	1	Partitioned	Local	0.1	NA	2761	3151	1008	0	7360	186920	440	180000	0.57039562028716	0.467016238159675	0.732555054391085	0.267444945608915	1	0	37.1445	5569.65535736084
27e7b612-f654-37c5-9ba1-073a8411ee44	BiPACE w/ RT	timePenalizedSimilarity	cosine	60	0.5	1	NA	NA	NA	NA	Unpartitioned	NA	NA	5	6716	55	589	0	7360	20800	0	13440	0.954248366013072	0.991877123024664	0.91937029431896	0.0806297056810403	1	0	1.7285	4455.38429260254
27f085f1-4a4e-3ab0-a29d-0ebc097759cc	CeMAPP-DTW w/ RT	timePenalizedPairwiseSimilarity	rankCorr	NA	NA	10	mziDtwWorkerFactory	0	2.1	0	Partitioned	Local	0.1	NA	6033	457	870	0	7360	185240	0	177880	0.900918390203838	0.929583975346687	0.873967840069535	0.126032159930465	1	0	226.490666666667	8562.61964416504
27f8a37f-faa4-3be0-ae68-0b1033b66f17	CeMAPP-DTW w/ RT	timePenalizedPairwiseSimilarity	cosine	NA	NA	1	mziDtwWorkerFactory	0	2	1	Partitioned	Local	0.1	NA	4876	2304	180	0	7360	186320	0	178960	0.796992481203008	0.679108635097493	0.964398734177215	0.0356012658227848	1	0	58.3551666666667	7239.64419555664
283d2505-edf1-34a1-96b0-3c8939b63beb	BiPACE w/ RT	timePenalizedSimilarity	euclidean	60	0.5	5	NA	NA	NA	NA	Unpartitioned	NA	NA	5	3336	70	2874	0	7360	13240	1080	6960	0.693843594009983	0.979448032883147	0.53719806763285	0.46280193236715	1	0	1.81283333333333	7075.7243270874
285ac42d-f791-34de-a396-3aaf5fe4e660	BiPACE w/ RT	timePenalizedSimilarity	dot	60	0.25	0.1	NA	NA	NA	NA	Unpartitioned	NA	NA	5	2169	5	5146	0	7360	30560	40	23240	0.457160923174202	0.99770009199632	0.296514012303486	0.703485987696514	1	0	1114	3555.1954574585
2884cca7-77fb-3298-9765-e96cd682219d	BiPACE w/ RT	timePenalizedSimilarity	cosine	60	0.95	1	NA	NA	NA	NA	Unpartitioned	NA	NA	2	3329	11	4020	0	7360	38800	0	31440	0.622883338011039	0.996706586826347	0.452986800925296	0.547013199074704	1	0	1.37766666666667	4489.39404296875
28a04661-5020-3de7-8d5a-a6c34cca10cb	BiPACE w/ RT	timePenalizedSimilarity	rankCorr	60	0	10	NA	NA	NA	NA	Unpartitioned	NA	NA	2	5109	47	2084	0	7360	16920	120	9680	0.827435419872054	0.99088440651668	0.710273877380787	0.289726122619213	1	0	33.8848333333333	9014.62949371338
28b794b2-33d6-34c6-8441-104ad1e8df0c	BiPACE w/ RT	timePenalizedSimilarity	rankCorr	60	0.95	1	NA	NA	NA	NA	Unpartitioned	NA	NA	2	3329	11	4020	0	7360	38800	0	31440	0.622883338011039	0.996706586826347	0.452986800925296	0.547013199074704	1	0	2.0465	4510.23376464844
28cbb8f4-c3dd-3854-a60c-9e53ea547537	BiPACE w/ RT	timePenalizedSimilarity	linCorr	60	0.25	40	NA	NA	NA	NA	Unpartitioned	NA	NA	5	5801	32	1447	0	7360	16160	80	8880	0.886935249598655	0.994513972226984	0.800358719646799	0.199641280353201	1	0	5.99483333333333	5911.407081604
28e79f8c-4842-3cd1-86a9-f36e83f29565	BiPACE w/ RT	timePenalizedSimilarity	linCorr	60	0	40	NA	NA	NA	NA	Unpartitioned	NA	NA	20	5488	21	811	0	7360	10440	1040	4120	0.929539295392954	0.996188055908513	0.871249404667408	0.128750595332592	1	0	5.9355	5907.95500183105
29242d51-715e-373e-92f1-fd8aab5da47c	BiPACE w/ RT	timePenalizedSimilarity	rankCorr	60	0.9	30	NA	NA	NA	NA	Unpartitioned	NA	NA	40	720	0	0	0	7360	840	6640	120	1	1	1	0	NA	NA	9.10633333333333	3132.60102844238
29402995-3846-334d-9190-18f27c6984c2	BiPACE w/ RT	timePenalizedSimilarity	linCorr	60	0.25	1	NA	NA	NA	NA	Unpartitioned	NA	NA	40	4248	112	0	0	7360	5480	3000	1120	0.986988847583643	0.974311926605505	1	0	1	0	1.70616666666667	4307.84855651855
29460980-c302-3b82-9fd6-fbf729aabb3a	BiPACE w/ RT	timePenalizedSimilarity	euclidean	60	0	5	NA	NA	NA	NA	Unpartitioned	NA	NA	30	63	63	2394	0	7360	5000	4840	2480	0.048780487804878	0.5	0.0256410256410256	0.974358974358974	1	0	3.48916666666667	6331.32321929932
29988a88-e5b1-325c-8ea6-c8f1d657efa5	BiPACE w/ RT	timePenalizedSimilarity	euclidean	60	0	30	NA	NA	NA	NA	Unpartitioned	NA	NA	2	531	84	4705	0	7360	24360	2040	19040	0.18150743462656	0.863414634146341	0.101413292589763	0.898586707410237	1	0	3.59316666666667	9162.8179397583
2998f439-993f-31b1-8c6b-998117c251e5	CeMAPP-DTW w/ RT	timePenalizedPairwiseSimilarity	euclidean	NA	NA	5	mziDtwWorkerFactory	0	2.1	1	Unpartitioned	Global	0.1	NA	1131	6190	39	0	7360	184840	0	177480	0.26639971734778	0.154487091927332	0.966666666666667	0.0333333333333333	1	0	948.546666666667	9003.62061309814
299c0f37-afdd-36ae-a514-0d9d1668d37e	CeMAPP-DTW w/ RT	timePenalizedPairwiseSimilarity	rankCorr	NA	NA	10	mziDtwWorkerFactory	0	2.25	0	Partitioned	Local	0.1	NA	6347	458	555	0	7360	185240	0	177880	0.926096155249143	0.93269654665687	0.919588525065199	0.0804114749348015	1	0	216.391666666667	8592.50161743164
29a79809-f1f8-3e20-92d4-6d1a57e06c08	BiPACE w/ RT	timePenalizedSimilarity	euclidean	60	0.5	40	NA	NA	NA	NA	Unpartitioned	NA	NA	40	2251	65	4404	0	7360	19200	640	12480	0.501839259837253	0.971934369602763	0.33824192336589	0.66175807663411	1	0	3213	6192.31080627441
29b2979c-4d07-3dbf-9bf1-609775917ce2	CeMAPP-DTW w/ RT	timePenalizedPairwiseSimilarity	rankCorr	NA	NA	1	mziDtwWorkerFactory	0	2.25	1	Partitioned	Local	0.1	NA	4806	2514	40	0	7360	185240	0	177880	0.790070688804866	0.65655737704918	0.991745769706975	0.00825423029302519	1	0	936.810333333333	8684.77606964111
29ce7e9b-932b-36cd-92c4-1053ce0d804c	BiPACE w/ RT	timePenalizedSimilarity	rankCorr	60	0.25	40	NA	NA	NA	NA	Unpartitioned	NA	NA	40	360	0	0	0	7360	480	7000	120	1	1	1	0	NA	NA	33.5036666666667	3894.22900390625
2a0db148-a60b-3c0c-ac7a-a360ba028deb	CeMAPP-DTW w/ RT	timePenalizedPairwiseSimilarity	euclidean	NA	NA	5	mziDtwWorkerFactory	0	2	0	Partitioned	Local	0.1	NA	4057	406	2897	0	7360	185440	0	178080	0.710694578260489	0.909029800582568	0.583405234397469	0.416594765602531	1	0	59.0093333333333	8075.97924804688
2a0eb69e-5a60-3958-ac7f-bea324ab10b2	BiPACE w/ RT	timePenalizedSimilarity	linCorr	60	0.9	40	NA	NA	NA	NA	Unpartitioned	NA	NA	30	4608	136	256	0	7360	7120	2360	2120	0.959200666111574	0.971332209106239	0.947368421052632	0.0526315789473685	1	0	2995	4721.79297637939
2a1ba990-cd2c-3009-961e-434ea7b2f060	BiPACE w/ RT	timePenalizedSimilarity	dot	60	0.5	30	NA	NA	NA	NA	Unpartitioned	NA	NA	2	1759	90	1111	0	7360	4840	4400	1880	0.745496927315109	0.951325040562466	0.612891986062718	0.387108013937282	1	0	1.83566666666667	3025.66284179688
2a24174e-3e31-3a41-a6f6-694bfd21c8dc	BiPACE w/ RT	timePenalizedSimilarity	euclidean	60	0.75	1	NA	NA	NA	NA	Unpartitioned	NA	NA	5	6215	38	1107	0	7360	22240	0	14880	0.915653775322284	0.99392291699984	0.84881180005463	0.15118819994537	1	0	1.76833333333333	4996.15793609619
2a26ec56-0655-32bd-8268-245e9ac376c7	BiPACE w/ RT	timePenalizedSimilarity	linCorr	60	0.9	10	NA	NA	NA	NA	Unpartitioned	NA	NA	20	6198	23	659	0	7360	12400	480	5520	0.947851353417954	0.996302845201736	0.903893831121482	0.0961061688785183	1	0	2.05416666666667	4492.09880065918
2a4c0557-672c-3e86-a705-41eae152c638	BiPACE w/ RT	timePenalizedSimilarity	cosine	60	0.25	30	NA	NA	NA	NA	Unpartitioned	NA	NA	20	5486	82	752	0	7360	10520	1040	4200	0.929357953582924	0.985272988505747	0.879448541199102	0.120551458800898	1	0	2.80483333333333	5831.78076171875
2ac1eded-96c8-3d04-afb0-0cb490d23025	BiPACE w/ RT	timePenalizedSimilarity	cosine	60	0.75	10	NA	NA	NA	NA	Unpartitioned	NA	NA	2	6364	36	920	0	7360	20600	40	13280	0.930137386729027	0.994375	0.873695771554091	0.126304228445909	1	0	1.9735	4576.93313598633
2b8021e4-eb04-38f1-b1eb-e2f4678143ea	CeMAPP-DTW	plainPairwiseSimilarity	linCorr	NA	NA	NA	mziDtwWorkerFactory	0	2	0	Partitioned	Local	0.1	NA	5516	390	1454	0	7360	186320	0	178960	0.856787822305064	0.933965458855401	0.791391678622669	0.208608321377331	1	0	67236	5232.92057800293
2ba21e59-f0a9-30c1-a4c0-a51743df444f	BiPACE w/ RT	timePenalizedSimilarity	rankCorr	60	0.75	1	NA	NA	NA	NA	Unpartitioned	NA	NA	20	6137	37	986	0	7360	14320	200	7160	0.923065353087163	0.994007126660188	0.861575178997613	0.138424821002387	1	0	2.69233333333333	4542.80397796631
2bfd9b4e-959a-30f1-900a-6be8cbc76330	BiPACE w/ RT	timePenalizedSimilarity	rankCorr	60	0.9	5	NA	NA	NA	NA	Unpartitioned	NA	NA	2	6167	92	981	0	7360	21160	120	13920	0.919967181323189	0.985301166320498	0.862758813654169	0.137241186345831	1	0	3.42683333333333	4591.28709411621
2c2ea7f6-ca03-30b8-8670-f11c7c53b6ee	BiPACE w/ RT	timePenalizedSimilarity	rankCorr	60	0	1	NA	NA	NA	NA	Unpartitioned	NA	NA	10	6765	46	549	0	7360	16080	0	8720	0.95787610619469	0.99324621935105	0.924938474159147	0.0750615258408531	1	0	34.0715	4395.82413482666
2c532b17-7331-3f22-97d3-5088835c8a66	BiPACE w/ RT	timePenalizedSimilarity	linCorr	60	0.95	0.1	NA	NA	NA	NA	Unpartitioned	NA	NA	2	1044	0	6316	0	7360	138360	0	131000	0.248453117563065	1	0.141847826086957	0.858152173913043	NA	NA	0.958833333333333	2833.00128173828
2c64173b-2f6e-3874-ae5a-6263b6423a50	BiPACE w/ RT	timePenalizedSimilarity	euclidean	60	0.95	40	NA	NA	NA	NA	Unpartitioned	NA	NA	40	520	0	0	0	7360	600	6840	80	1	1	1	0	NA	NA	1.93466666666667	8626.06768798828
2c9cd66b-9499-327c-822a-9da683d44af1	CeMAPP-DTW w/ RT	timePenalizedPairwiseSimilarity	dot	NA	NA	40	mziDtwWorkerFactory	0	2.25	1	Unpartitioned	Global	0.1	NA	864	3134	162	0	7360	186920	3200	182760	0.343949044585987	0.216108054027013	0.842105263157895	0.157894736842105	1	0	291.570833333333	8104.14278411865
2cb934da-c204-3159-83af-c5cd492da059	BiPACE w/ RT	timePenalizedSimilarity	dot	60	0.95	10	NA	NA	NA	NA	Unpartitioned	NA	NA	5	5586	156	698	0	7360	13880	920	7440	0.928987194412107	0.972831765935214	0.888924252068746	0.111075747931254	1	0	1.65566666666667	4502.73040771484
2ceebac2-c935-3eb2-84c1-226ad63f4b8d	CeMAPP-DTW w/ RT	timePenalizedPairwiseSimilarity	dot	NA	NA	40	mziDtwWorkerFactory	0	2.1	0	Unpartitioned	Global	0.1	NA	657	3026	237	0	7360	186920	3440	183000	0.287087611972908	0.178387184360576	0.73489932885906	0.26510067114094	1	0	379.402333333333	7845.57060241699
2cf2474d-61db-3e33-97cb-5f14c0373d60	BiPACE w/ RT	timePenalizedSimilarity	cosine	60	0.9	40	NA	NA	NA	NA	Unpartitioned	NA	NA	2	5787	32	1421	0	7360	18520	120	11280	0.888462424195901	0.994500773328751	0.802857935627081	0.197142064372919	1	0	2.1645	5070.68533325195
2d03a55e-4452-36ee-bc81-d195af316ba8	BiPACE w/ RT	timePenalizedSimilarity	rankCorr	60	0.25	5	NA	NA	NA	NA	Unpartitioned	NA	NA	2	6178	91	971	0	7360	19440	120	12200	0.920852586078402	0.98548412825012	0.864176807945167	0.135823192054833	1	0	6.60266666666667	3116.74444580078
2d3a90a2-85b0-3387-9f5d-1cafaac0075c	BiPACE w/ RT	timePenalizedSimilarity	linCorr	60	0.95	30	NA	NA	NA	NA	Unpartitioned	NA	NA	40	2440	0	0	0	7360	2960	4920	520	1	1	1	0	NA	NA	2234	4561.1802520752
2d7149f5-91f3-3260-9480-83aec7a2f28c	BiPACE w/ RT	timePenalizedSimilarity	rankCorr	60	0.5	0.1	NA	NA	NA	NA	Unpartitioned	NA	NA	30	1871	2	5487	0	7360	77160	0	69800	0.405373199003358	0.99893219434063	0.254281054634412	0.745718945365588	1	0	1.38516666666667	4403.19049072266
2d73c55c-52e4-3d38-9ce8-1c03f99b1f97	CeMAPP-DTW w/ RT	timePenalizedPairwiseSimilarity	dot	NA	NA	10	mziDtwWorkerFactory	0	2	1	Partitioned	Local	0.1	NA	1965	2492	2903	0	7360	186920	0	179560	0.421447721179625	0.440879515369082	0.403656532456861	0.596343467543139	1	0	56186	6666.03980255127
2e0a91e9-ea9b-34c9-96d7-54a65fe7236d	BiPACE w/ RT	timePenalizedSimilarity	rankCorr	60	0.5	5	NA	NA	NA	NA	Unpartitioned	NA	NA	40	2920	0	0	0	7360	3720	4440	800	1	1	1	0	NA	NA	5.07133333333333	3098.75225067139
2e12c331-b519-3f8c-b801-a2d1aefbede1	BiPACE w/ RT	timePenalizedSimilarity	dot	60	0.5	10	NA	NA	NA	NA	Unpartitioned	NA	NA	20	3274	165	281	0	7360	5560	3640	1840	0.936231055190163	0.952020936318697	0.920956399437412	0.0790436005625879	1	0	1.51566666666667	3833.54699707031
2e2deffe-b34f-3f8c-87f4-26796be3f460	CeMAPP-DTW w/ RT	timePenalizedPairwiseSimilarity	euclidean	NA	NA	40	mziDtwWorkerFactory	0	2	0	Partitioned	Local	0.1	NA	4125	362	2873	0	7360	185440	0	178080	0.718328254244667	0.919322487185202	0.589454129751358	0.410545870248642	1	0	56.3551666666667	6929.95586395264
2e33a920-370f-38b5-86fd-46e793dbd3b6	BiPACE w/ RT	timePenalizedSimilarity	euclidean	60	0	1	NA	NA	NA	NA	Unpartitioned	NA	NA	10	34	34	1292	0	7360	2600	6000	1240	0.048780487804878	0.5	0.0256410256410256	0.974358974358974	1	0	3298	6302.11170959473
2e6b341d-f723-3548-86fc-1640385b8764	CeMAPP-DTW w/ RT	timePenalizedPairwiseSimilarity	linCorr	NA	NA	1	mziDtwWorkerFactory	0	2	0	Unpartitioned	Global	0.1	NA	4845	2367	148	0	7360	186320	0	178960	0.793936911102007	0.67179700499168	0.970358501902664	0.0296414980973363	1	0	1624.41816666667	3393.46263885498
2e6d813c-1d96-3879-9f43-186ba9f2c66e	BiPACE w/ RT	timePenalizedSimilarity	cosine	60	0	30	NA	NA	NA	NA	Unpartitioned	NA	NA	5	5822	32	1386	0	7360	16200	120	8960	0.891440820701271	0.994533652203621	0.807713651498335	0.192286348501665	1	0	3146	5855.28457641602
2e77af6d-30b9-3c33-a870-d771bd2e2bcf	CeMAPP-DTW w/ RT	timePenalizedPairwiseSimilarity	cosine	NA	NA	5	mziDtwWorkerFactory	0	2	0	Unpartitioned	Global	0.1	NA	3951	2281	1128	0	7360	186320	0	178960	0.698611970648042	0.633985879332478	0.77790903721205	0.22209096278795	1	0	446.410833333333	6814.06938171387
2e84ff63-932d-36e4-acd8-2eb298543491	BiPACE w/ RT	timePenalizedSimilarity	rankCorr	60	0.5	1	NA	NA	NA	NA	Unpartitioned	NA	NA	30	6240	28	252	0	7360	10920	840	4400	0.978056426332288	0.995532865347798	0.961182994454713	0.0388170055452866	1	0	2.80133333333333	2696.59607696533
2eac8eb9-dcc4-3bb8-ac4b-bf05fde9916d	BiPACE w/ RT	timePenalizedSimilarity	euclidean	60	0	5	NA	NA	NA	NA	Unpartitioned	NA	NA	5	63	63	2394	0	7360	5000	4840	2480	0.048780487804878	0.5	0.0256410256410256	0.974358974358974	1	0	3471	6330.18925476074
2ec04dfa-5528-3952-8b8b-4464aad00ff1	BiPACE w/ RT	timePenalizedSimilarity	linCorr	60	0.9	40	NA	NA	NA	NA	Unpartitioned	NA	NA	2	5803	32	1445	0	7360	18720	80	11440	0.887105403959337	0.994515852613539	0.800634657836645	0.199365342163355	1	0	3.09983333333333	5047.25019073486
2f582251-dedc-365c-9484-37451f34c749	BiPACE w/ RT	timePenalizedSimilarity	rankCorr	60	0	30	NA	NA	NA	NA	Unpartitioned	NA	NA	30	1941	2	177	0	7360	2920	5240	800	0.955922186653534	0.99897066392177	0.91643059490085	0.0835694050991501	1	0	33829	9064.6046295166
2f871d81-864c-3af9-b91e-ee0cbb7a5808	BiPACE w/ RT	timePenalizedSimilarity	rankCorr	60	0.25	0.1	NA	NA	NA	NA	Unpartitioned	NA	NA	30	2173	5	5182	0	7360	62360	0	55000	0.455890066086227	0.997704315886134	0.29544527532291	0.70455472467709	1	0	1.56933333333333	4435.98695373535
2fb2b28c-4d00-39e5-a1a1-a38af0172fe3	BiPACE w/ RT	timePenalizedSimilarity	euclidean	60	0.9	40	NA	NA	NA	NA	Unpartitioned	NA	NA	30	1265	1	174	0	7360	2160	5920	720	0.935304990757856	0.999210110584518	0.879082696316887	0.120917303683113	1	0	2.24766666666667	8633.54326629639
3046a4c8-2c35-3e59-a816-5f58ed680994	CeMAPP-DTW w/ RT	timePenalizedPairwiseSimilarity	linCorr	NA	NA	5	mziDtwWorkerFactory	0	2.25	1	Unpartitioned	Global	0.1	NA	4929	2368	63	0	7360	186320	0	178960	0.80218081210839	0.675483075236399	0.987379807692308	0.0126201923076923	1	0	1631.5475	2669.63969421387
30579104-b7c9-3e34-8aff-89ff82cb3387	BiPACE w/ RT	timePenalizedSimilarity	euclidean	60	0.25	30	NA	NA	NA	NA	Unpartitioned	NA	NA	30	30	0	10	0	7360	40	7320	0	0.857142857142857	1	0.75	0.25	NA	NA	3.05966666666667	9004.91138458252
30621424-7f81-3736-8254-f07adb706b47	BiPACE w/ RT	timePenalizedSimilarity	cosine	60	0.75	1	NA	NA	NA	NA	Unpartitioned	NA	NA	30	5481	27	612	0	7360	9800	1240	3680	0.944918541505043	0.995098039215686	0.899556868537666	0.100443131462334	1	0	1.57866666666667	4627.50439453125
30c2240b-14fd-3dad-ac57-ab102d24bc81	BiPACE w/ RT	timePenalizedSimilarity	dot	60	0.25	10	NA	NA	NA	NA	Unpartitioned	NA	NA	30	2783	159	98	0	7360	4280	4320	1240	0.955864674566375	0.945955132562882	0.965984033321763	0.0340159666782367	1	0	1.6445	3903.04837799072
30c7d217-3bc2-3405-a08f-a56c27d8b0cb	BiPACE w/ RT	timePenalizedSimilarity	rankCorr	60	0.5	5	NA	NA	NA	NA	Unpartitioned	NA	NA	20	5954	84	562	0	7360	11880	760	5280	0.948542297275769	0.986088108645247	0.913750767341928	0.0862492326580724	1	0	5.3	3097.78098297119
30d29fff-b96e-3bdf-8721-e777a18ae7e4	BiPACE w/ RT	timePenalizedSimilarity	linCorr	60	0.95	10	NA	NA	NA	NA	Unpartitioned	NA	NA	10	6330	48	862	0	7360	15840	120	8600	0.932940309506264	0.992474129821261	0.880144605116796	0.119855394883204	1	0	2.0045	4485.75267028809
310a9fdc-981d-3d64-b7b9-623b0710c81a	BiPACE w/ RT	timePenalizedSimilarity	euclidean	60	0	5	NA	NA	NA	NA	Unpartitioned	NA	NA	20	63	63	2394	0	7360	5000	4840	2480	0.048780487804878	0.5	0.0256410256410256	0.974358974358974	1	0	3.47766666666667	6331.65176391602
3154326e-e83f-3757-9ee8-830faad9c41c	BiPACE w/ RT	timePenalizedSimilarity	rankCorr	60	0.25	30	NA	NA	NA	NA	Unpartitioned	NA	NA	2	3657	44	3259	0	7360	15760	400	8800	0.688895168126589	0.988111321264523	0.528773857721226	0.471226142278774	1	0	28672	3579.9291305542
316ee24a-61de-329f-84b3-67f31fa1500d	BiPACE w/ RT	timePenalizedSimilarity	dot	60	0.9	10	NA	NA	NA	NA	Unpartitioned	NA	NA	20	4820	165	335	0	7360	8440	2040	3120	0.95069033530572	0.966900702106319	0.935014548981571	0.0649854510184287	1	0	1.53766666666667	4502.26888275146
317fdff3-eafe-3258-aef1-da32a3c1434b	BiPACE w/ RT	timePenalizedSimilarity	euclidean	60	0.75	1	NA	NA	NA	NA	Unpartitioned	NA	NA	20	6137	37	986	0	7360	14320	200	7160	0.923065353087163	0.994007126660188	0.861575178997613	0.138424821002387	1	0	1.7175	5610.55899047852
31a7ecf2-764d-3c2f-8fad-4010d217308a	BiPACE w/ RT	timePenalizedSimilarity	dot	60	0.9	0.1	NA	NA	NA	NA	Unpartitioned	NA	NA	2	1044	0	6316	0	7360	138400	0	131040	0.248453117563065	1	0.141847826086957	0.858152173913043	NA	NA	0.886666666666667	582.546928405762
31d38a9d-7327-3a23-b7da-dfb6109124e9	BiPACE w/ RT	timePenalizedSimilarity	cosine	60	0.75	40	NA	NA	NA	NA	Unpartitioned	NA	NA	10	5756	29	1295	0	7360	13840	280	6760	0.896852602056715	0.994987035436474	0.816338108069777	0.183661891930223	1	0	2.3985	5164.87830352783
31e4902c-0011-34fa-82a5-9e0abf819cc6	CeMAPP-DTW w/ RT	timePenalizedPairwiseSimilarity	linCorr	NA	NA	30	mziDtwWorkerFactory	0	2.1	1	Unpartitioned	Global	0.1	NA	4684	2493	183	0	7360	186320	0	178960	0.777814679508469	0.652640378988435	0.962399835627697	0.0376001643723033	1	0	1617.49016666667	3272.83072662354
32233797-e99a-3230-b99f-08364db60879	BiPACE w/ RT	timePenalizedSimilarity	euclidean	60	0	1	NA	NA	NA	NA	Unpartitioned	NA	NA	5	34	34	1292	0	7360	2600	6000	1240	0.048780487804878	0.5	0.0256410256410256	0.974358974358974	1	0	3.30433333333333	6311.97779846191
322d511c-baf8-34d8-916b-51694db5694b	BiPACE w/ RT	timePenalizedSimilarity	linCorr	60	0	0.1	NA	NA	NA	NA	Unpartitioned	NA	NA	20	6690	28	362	0	7360	13040	280	5960	0.971677559912854	0.995832092884787	0.948667044809983	0.051332955190017	1	0	6.03266666666667	5955.48709106445
3261cf93-bdb5-354f-a676-c058e8d715d0	CeMAPP-DTW w/ RT	timePenalizedPairwiseSimilarity	cosine	NA	NA	30	mziDtwWorkerFactory	0	2.1	1	Partitioned	Local	0.1	NA	4717	2468	175	0	7360	186320	0	178960	0.781154260163948	0.656506610995129	0.964227309893704	0.035772690106296	1	0	43782	3512.82942962646
32a8c5ac-33cd-323b-9204-4896493a9324	BiPACE w/ RT	timePenalizedSimilarity	euclidean	60	0.9	5	NA	NA	NA	NA	Unpartitioned	NA	NA	2	5377	65	1678	0	7360	19680	240	12560	0.860526526366328	0.988055861815509	0.762154500354359	0.237845499645641	1	0	1.81766666666667	6483.90041351318
32adbe27-38fe-3564-8b5f-2d9510a89b8f	BiPACE w/ RT	timePenalizedSimilarity	euclidean	60	0.95	5	NA	NA	NA	NA	Unpartitioned	NA	NA	20	5660	20	680	0	7360	12360	1000	6000	0.941763727121464	0.996478873239437	0.892744479495268	0.107255520504732	1	0	1.7635	5709.0532913208
32b1b118-543d-3a0f-a580-148b173555f6	BiPACE w/ RT	timePenalizedSimilarity	dot	60	0	5	NA	NA	NA	NA	Unpartitioned	NA	NA	40	2764	116	0	0	7360	3720	4480	840	0.979447200566974	0.959722222222222	1	0	1	0	2431	5527.0860748291
332a3d1c-31bd-30fe-8581-9fb25b47618a	CeMAPP-DTW	plainPairwiseSimilarity	dot	NA	NA	NA	mziDtwWorkerFactory	0	2.25	0	Partitioned	Local	0.1	NA	5059	1844	337	0	7360	186920	120	179680	0.82266850963493	0.732869766768072	0.937546330615271	0.0624536693847294	1	0	32.6888333333333	3862.32846069336
33578cab-91e3-37dc-97db-b1e0a5c97857	CeMAPP-DTW w/ RT	timePenalizedPairwiseSimilarity	dot	NA	NA	10	mziDtwWorkerFactory	0	2.25	0	Unpartitioned	Global	0.1	NA	3009	2785	526	0	7360	186920	1040	180600	0.645085218136992	0.519330341732827	0.851202263083451	0.148797736916549	1	0	296.928333333333	7999.80090332031
3369d28d-db86-35a8-a3e6-bca8f2bdb157	BiPACE w/ RT	timePenalizedSimilarity	cosine	60	0.75	5	NA	NA	NA	NA	Unpartitioned	NA	NA	2	6702	33	585	0	7360	21680	40	14360	0.955926401369277	0.995100222717149	0.919720049403047	0.0802799505969535	1	0	1875	4760.59326171875
33951cd3-338b-3bf7-aed0-8b1632cee66d	BiPACE w/ RT	timePenalizedSimilarity	dot	60	0.95	1	NA	NA	NA	NA	Unpartitioned	NA	NA	20	1736	30	1394	0	7360	5240	4200	2080	0.709150326797386	0.983012457531144	0.554632587859425	0.445367412140575	1	0	1.18683333333333	4491.07567596436
33a63da3-b0a1-3520-805d-41856b26d445	CeMAPP-DTW w/ RT	timePenalizedPairwiseSimilarity	cosine	NA	NA	10	mziDtwWorkerFactory	0	2.25	1	Partitioned	Local	0.1	NA	4954	2341	65	0	7360	186320	0	178960	0.804612636024038	0.679095270733379	0.987049212990636	0.0129507870093644	1	0	41.9306666666667	3384.16619873047
33b60bdb-9bd7-3ac1-a411-460c4fb6c8cf	BiPACE w/ RT	timePenalizedSimilarity	cosine	60	0.25	0.1	NA	NA	NA	NA	Unpartitioned	NA	NA	5	2169	5	5146	0	7360	30560	40	23240	0.457160923174202	0.99770009199632	0.296514012303486	0.703485987696514	1	0	1.05166666666667	2883.71395111084
33bf8f2e-6c50-356f-8caf-3a6e511739a4	BiPACE w/ RT	timePenalizedSimilarity	dot	60	0.25	40	NA	NA	NA	NA	Unpartitioned	NA	NA	20	1101	62	157	0	7360	1880	6040	560	0.909541511771995	0.946689595872743	0.875198728139905	0.124801271860095	1	0	2.17166666666667	5120.80458831787
33c1601a-762d-32a7-9a90-2aeaf4473f08	CeMAPP-DTW w/ RT	timePenalizedPairwiseSimilarity	linCorr	NA	NA	1	mziDtwWorkerFactory	0	2.1	0	Unpartitioned	Global	0.1	NA	4934	2402	24	0	7360	186320	0	178960	0.802667968114527	0.67257360959651	0.99515933844292	0.00484066155707952	1	0	1620.5965	3206.125831604
33c8334f-970b-3b43-8731-0c11a64d6d07	CeMAPP-DTW w/ RT	timePenalizedPairwiseSimilarity	dot	NA	NA	40	mziDtwWorkerFactory	0	2.1	1	Partitioned	Local	0.1	NA	2422	3431	907	0	7360	186920	600	180160	0.527553909823568	0.413804886383051	0.727545809552418	0.272454190447582	1	0	36.7561666666667	5145.47748565674
33ddda98-4b9c-3b8c-99fc-a8fc5b0f8c0a	CeMAPP-DTW w/ RT	timePenalizedPairwiseSimilarity	linCorr	NA	NA	40	mziDtwWorkerFactory	0	2.25	0	Partitioned	Local	0.1	NA	5324	1877	159	0	7360	186320	0	178960	0.839482812992747	0.739341758089154	0.971001276673354	0.028998723326646	1	0	107.1715	3088.55128479004
343447d8-8a77-3b43-9076-4740299a72f0	BiPACE w/ RT	timePenalizedSimilarity	dot	60	0.5	10	NA	NA	NA	NA	Unpartitioned	NA	NA	40	2198	82	0	0	7360	2960	5080	680	0.981688253684681	0.964035087719298	1	0	1	0	1483	3358.92301177979
3442c348-8b80-3dd4-9ae9-3e00920f9db6	BiPACE	plainSimilarity	rankCorr	60	NA	NA	NA	NA	NA	NA	Unpartitioned	NA	NA	2	2077	30	4573	0	7360	18320	680	11640	0.474363366449697	0.985761746559089	0.312330827067669	0.687669172932331	1	0	33.9638333333333	7935.2117767334
345727e8-8c4b-3834-96f8-004be8126a06	BiPACE w/ RT	timePenalizedSimilarity	rankCorr	60	0	1	NA	NA	NA	NA	Unpartitioned	NA	NA	20	6675	28	377	0	7360	12920	280	5840	0.970556161395856	0.995822765925705	0.946539988655701	0.0534600113442995	1	0	33.9195	4248.8744430542
345ca2ae-8c20-3157-a807-4069f4789ee0	BiPACE w/ RT	timePenalizedSimilarity	cosine	60	0.9	5	NA	NA	NA	NA	Unpartitioned	NA	NA	30	6270	23	267	0	7360	10840	800	4280	0.977396726422447	0.99634514539965	0.959155575952272	0.0408444240477284	1	0	1.69633333333333	4472.76815795898
349a4e04-06c1-3b22-80e9-790ecb9103e5	BiPACE w/ RT	timePenalizedSimilarity	rankCorr	60	0.95	10	NA	NA	NA	NA	Unpartitioned	NA	NA	20	4706	58	676	0	7360	9760	1920	4320	0.927656219199685	0.987825356842989	0.8743961352657	0.1256038647343	1	0	3.83783333333333	3701.02421569824
34cf549e-12e3-3d0d-88c4-eb01b8ea733f	BiPACE w/ RT	timePenalizedSimilarity	cosine	60	0.5	1	NA	NA	NA	NA	Unpartitioned	NA	NA	10	6716	55	589	0	7360	17760	0	10400	0.954248366013072	0.991877123024664	0.91937029431896	0.0806297056810403	1	0	1.69983333333333	4453.93404388428
353c3b52-bbae-3470-b958-17757e191518	BiPACE w/ RT	timePenalizedSimilarity	cosine	60	0	30	NA	NA	NA	NA	Unpartitioned	NA	NA	10	5810	30	1320	0	7360	14040	200	6880	0.895913646877409	0.99486301369863	0.814866760168303	0.185133239831697	1	0	3.1035	5857.80277252197
355d60e5-efb1-3b34-90f8-f2265ee02c0a	BiPACE w/ RT	timePenalizedSimilarity	cosine	60	0.95	40	NA	NA	NA	NA	Unpartitioned	NA	NA	10	5755	29	1296	0	7360	13960	280	6880	0.89676665368134	0.994986168741355	0.816196284215005	0.183803715784995	1	0	2.0715	5702.48725891113
35ab289e-efc6-339f-a3aa-6cf2710f9791	BiPACE w/ RT	timePenalizedSimilarity	cosine	60	0.25	40	NA	NA	NA	NA	Unpartitioned	NA	NA	20	5477	21	822	0	7360	10400	1040	4080	0.928541154530813	0.996180429246999	0.869503095729481	0.130496904270519	1	0	3057	5858.58362579346
35c6cf7e-a0c7-3b05-b0b7-793c8f87b827	BiPACE w/ RT	timePenalizedSimilarity	rankCorr	60	0	5	NA	NA	NA	NA	Unpartitioned	NA	NA	5	6176	91	933	0	7360	17240	160	10040	0.923444976076555	0.985479495771502	0.868757912505275	0.131242087494725	1	0	33.5888333333333	3846.11582183838
35e79d73-2d09-3e75-b1ee-7600bbc6dbd5	BiPACE w/ RT	timePenalizedSimilarity	linCorr	60	0.9	5	NA	NA	NA	NA	Unpartitioned	NA	NA	20	6566	27	487	0	7360	14080	280	7000	0.962333284478968	0.995904747459427	0.930951368212108	0.0690486317878917	1	0	1.90066666666667	4464.44903564453
3611b50c-a236-3207-8b14-24aff4750bc8	BiPACE w/ RT	timePenalizedSimilarity	rankCorr	60	0.75	0.1	NA	NA	NA	NA	Unpartitioned	NA	NA	40	1393	2	5965	0	7360	105560	0	98200	0.318290871701131	0.998566308243728	0.189317749388421	0.810682250611579	1	0	1231	3479.72772216797
362db3ca-239a-3c39-ae8d-db12109b2d12	CeMAPP-DTW w/ RT	timePenalizedPairwiseSimilarity	cosine	NA	NA	10	mziDtwWorkerFactory	0	2.1	0	Unpartitioned	Global	0.1	NA	4779	2433	148	0	7360	186320	0	178960	0.787379520553588	0.662645590682196	0.969961436979907	0.0300385630200933	1	0	553152	6910.02492523193
36468f77-db84-3e96-8431-0c77850bb63c	BiPACE w/ RT	timePenalizedSimilarity	rankCorr	60	0.75	30	NA	NA	NA	NA	Unpartitioned	NA	NA	5	3607	42	2591	0	7360	11800	1120	5560	0.732608916421245	0.988489997259523	0.581961923201033	0.418038076798967	1	0	13.7798333333333	3664.40556335449
36665690-4410-384f-8788-19923310b6a2	BiPACE w/ RT	timePenalizedSimilarity	rankCorr	60	0.25	30	NA	NA	NA	NA	Unpartitioned	NA	NA	30	1941	2	177	0	7360	2920	5240	800	0.955922186653534	0.99897066392177	0.91643059490085	0.0835694050991501	1	0	28.7175	8955.39340209961
3692539e-6dc6-3f85-bc7f-42614ecca67d	CeMAPP-DTW w/ RT	timePenalizedPairwiseSimilarity	linCorr	NA	NA	10	mziDtwWorkerFactory	0	2	0	Partitioned	Local	0.1	NA	5119	392	1849	0	7360	186320	0	178960	0.820418302748618	0.928869533659953	0.734644087256028	0.265355912743972	1	0	64.9648333333333	5939.23385620117
36c3b81c-a002-3cac-bb1e-22a391a3b61a	CeMAPP-DTW w/ RT	timePenalizedPairwiseSimilarity	cosine	NA	NA	1	mziDtwWorkerFactory	0	2.25	0	Unpartitioned	Global	0.1	NA	4939	2406	15	0	7360	186320	0	178960	0.803154728026669	0.672430224642614	0.996972143722245	0.00302785627775537	1	0	566517	5884.62335205078
36f499bf-a98a-39ab-9921-19d57f1d8ac2	BiPACE w/ RT	timePenalizedSimilarity	rankCorr	60	0.5	1	NA	NA	NA	NA	Unpartitioned	NA	NA	10	6696	51	613	0	7360	17680	0	10320	0.952760387023335	0.992441084926634	0.916130797646737	0.0838692023532631	1	0	2.89833333333333	3681.83768463135
3703c998-a016-3edd-a49a-af74113cf2fe	BiPACE w/ RT	timePenalizedSimilarity	rankCorr	60	0.95	1	NA	NA	NA	NA	Unpartitioned	NA	NA	30	8	22	10	0	7360	40	7320	0	0.333333333333333	0.266666666666667	0.444444444444444	0.555555555555556	1	0	1789	2942.03357696533
37299d60-e2ff-3f07-b33d-482b11f182f4	BiPACE w/ RT	timePenalizedSimilarity	linCorr	60	0.25	1	NA	NA	NA	NA	Unpartitioned	NA	NA	10	6782	52	526	0	7360	17640	0	10280	0.959128836091076	0.992390986245244	0.928024083196497	0.071975916803503	1	0	1.87416666666667	4465.67887878418
376f1761-909a-3aa4-a368-7b7d1e1682eb	BiPACE w/ RT	timePenalizedSimilarity	rankCorr	60	0.9	5	NA	NA	NA	NA	Unpartitioned	NA	NA	5	6165	92	943	0	7360	18520	160	11320	0.922558922558923	0.985296467955889	0.867332583005065	0.132667416994935	1	0	3.4575	3689.41003417969
378025c6-351d-38c2-bd49-e356c2ff7cc8	BiPACE w/ RT	timePenalizedSimilarity	dot	60	0.95	0.1	NA	NA	NA	NA	Unpartitioned	NA	NA	5	955	0	5485	0	7360	20000	920	13560	0.258282623394185	1	0.148291925465838	0.851708074534162	NA	NA	755	1849.10890197754
37d46419-6780-37a0-a5f8-29c638ae5ee5	CeMAPP-DTW	plainPairwiseSimilarity	cosine	NA	NA	NA	mziDtwWorkerFactory	0	2.1	0	Partitioned	Local	0.1	NA	6253	390	717	0	7360	186320	0	178960	0.918680672886212	0.941291585127202	0.897130559540889	0.102869440459111	1	0	52.1885	5605.16399383545
3831c4cf-459e-35b9-a49d-4a4592a1db60	BiPACE w/ RT	timePenalizedSimilarity	linCorr	60	0.5	5	NA	NA	NA	NA	Unpartitioned	NA	NA	10	6624	31	585	0	7360	16280	120	9040	0.955568378534334	0.99534184823441	0.918851435705368	0.0811485642946317	1	0	2.26416666666667	4945.89016723633
386dfd4e-77a1-3010-8428-320e62d0c951	BiPACE w/ RT	timePenalizedSimilarity	euclidean	60	0.95	30	NA	NA	NA	NA	Unpartitioned	NA	NA	30	1781	29	190	0	7360	3040	5360	1040	0.942078815128273	0.983977900552486	0.903602232369356	0.0963977676306443	1	0	1.89033333333333	8432.8811416626
3894c14a-fd2b-3e45-b06b-0ba60de90b3e	BiPACE w/ RT	timePenalizedSimilarity	euclidean	60	0.25	5	NA	NA	NA	NA	Unpartitioned	NA	NA	2	2312	106	4102	0	7360	16000	840	9480	0.523550724637681	0.95616211745244	0.360461490489554	0.639538509510446	1	0	1.8575	8290.93416595459
38b1d3a4-c2a0-38ff-9cf0-616a66dd727c	BiPACE w/ RT	timePenalizedSimilarity	dot	60	0.25	0.1	NA	NA	NA	NA	Unpartitioned	NA	NA	10	1950	4	4286	0	7360	12600	1120	6360	0.476190476190476	0.997952917093142	0.312700449005773	0.687299550994227	1	0	0.972333333333333	2880.7614440918
39316b40-6f84-3c78-898d-d190d3a1bc15	BiPACE w/ RT	timePenalizedSimilarity	linCorr	60	0.9	5	NA	NA	NA	NA	Unpartitioned	NA	NA	2	6629	33	658	0	7360	22600	40	15280	0.950462398738261	0.995046532572801	0.909702209414025	0.090297790585975	1	0	1.92683333333333	4469.79661560059
3933dc55-0785-3fdc-925a-7b778b0917df	CeMAPP-DTW w/ RT	timePenalizedPairwiseSimilarity	euclidean	NA	NA	10	mziDtwWorkerFactory	0	2.1	0	Partitioned	Local	0.1	NA	3809	356	3195	0	7360	185440	0	178080	0.682066433879488	0.91452581032413	0.543832095945174	0.456167904054826	1	0	57.1946666666667	8199.54746246338
3937b949-15d5-3c8f-a8cd-3e82a5e8018d	CeMAPP-DTW w/ RT	timePenalizedPairwiseSimilarity	rankCorr	NA	NA	40	mziDtwWorkerFactory	0	2.1	1	Partitioned	Local	0.1	NA	3256	3552	552	0	7360	185240	0	177880	0.613413715146948	0.478260869565217	0.855042016806723	0.144957983193277	1	0	933.375166666667	8790.88541412354
397f3c3c-eaaf-3473-bdfd-389403c9392a	BiPACE w/ RT	timePenalizedSimilarity	euclidean	60	0.95	40	NA	NA	NA	NA	Unpartitioned	NA	NA	10	3833	68	2539	0	7360	11440	920	5000	0.746227976248418	0.982568572160984	0.601537978656623	0.398462021343377	1	0	2102	8628.11134338379
398106ba-c895-36cc-858a-1083dd7d00c0	CeMAPP-DTW w/ RT	timePenalizedPairwiseSimilarity	dot	NA	NA	1	mziDtwWorkerFactory	0	2.1	1	Partitioned	Local	0.1	NA	4500	2170	690	0	7360	186920	0	179560	0.75885328836425	0.674662668665667	0.867052023121387	0.132947976878613	1	0	55.1966666666667	5974.49329376221
3996996e-3cee-3647-be53-f00d714cb2b1	CeMAPP-DTW w/ RT	timePenalizedPairwiseSimilarity	dot	NA	NA	40	mziDtwWorkerFactory	0	2	1	Partitioned	Local	0.1	NA	1934	2541	2885	0	7360	186920	0	179560	0.416182483322574	0.432178770949721	0.401328076364391	0.598671923635609	1	0	57519	7111.03952789307
39bfdee3-002b-3717-9094-a9c168a549ad	BiPACE w/ RT	timePenalizedSimilarity	dot	60	0.9	30	NA	NA	NA	NA	Unpartitioned	NA	NA	40	1719	121	0	0	7360	2320	5520	480	0.966001685866816	0.934239130434783	1	0	1	0	1.43566666666667	3725.2984085083
39d4b40d-504a-3051-8e92-d2e5f46e4556	BiPACE w/ RT	timePenalizedSimilarity	linCorr	60	0	30	NA	NA	NA	NA	Unpartitioned	NA	NA	30	4832	137	271	0	7360	7400	2120	2160	0.959491660047657	0.972429060173073	0.946893983931021	0.053106016068979	1	0	5.91	5907.70970153809
3a276ca2-051f-31d9-bc46-bb48153b6ba9	CeMAPP-DTW w/ RT	timePenalizedPairwiseSimilarity	linCorr	NA	NA	1	mziDtwWorkerFactory	0	2	1	Partitioned	Local	0.1	NA	4879	2293	188	0	7360	186320	0	178960	0.797287360078438	0.680284439486893	0.962897177817249	0.0371028221827512	1	0	70913	5042.02352905273
3a2a8e6d-bd6c-3791-95d6-556bcad7a65e	BiPACE w/ RT	timePenalizedSimilarity	cosine	60	0	5	NA	NA	NA	NA	Unpartitioned	NA	NA	20	6673	47	520	0	7360	13480	120	6240	0.959246747646086	0.993005952380952	0.927707493396358	0.0722925066036424	1	0	3113	5702.43218994141
3a3d205a-3534-3823-adb2-a628195b11ae	CeMAPP-DTW w/ RT	timePenalizedPairwiseSimilarity	euclidean	NA	NA	10	mziDtwWorkerFactory	0	2.1	0	Unpartitioned	Global	0.1	NA	826	6514	20	0	7360	184920	0	177560	0.201807964817982	0.112534059945504	0.976359338061466	0.0236406619385343	1	0	1464.64566666667	12062.4141845703
3a4a9952-c8a1-3775-b831-189069fa1231	BiPACE w/ RT	timePenalizedSimilarity	dot	60	0	5	NA	NA	NA	NA	Unpartitioned	NA	NA	20	4303	107	270	0	7360	7320	2680	2640	0.958031837916064	0.975736961451247	0.940957795757708	0.0590422042422917	1	0	2585	5532.08405303955
3a52de2d-8439-3c41-acc2-839b21a75b7c	BiPACE w/ RT	timePenalizedSimilarity	euclidean	60	0.75	1	NA	NA	NA	NA	Unpartitioned	NA	NA	30	5481	27	612	0	7360	9800	1240	3680	0.944918541505043	0.995098039215686	0.899556868537666	0.100443131462334	1	0	1.6225	5715.70893096924
3a57012f-b15f-3210-ae15-0be3580e4fcf	BiPACE	plainSimilarity	dot	60	NA	NA	NA	NA	NA	NA	Unpartitioned	NA	NA	20	786	7	47	0	7360	1360	6520	520	0.966789667896679	0.991172761664565	0.943577430972389	0.056422569027611	1	0	2.23483333333333	3416.91925048828
3a61af8d-e1fa-365d-a629-0d6c215d7a99	CeMAPP-DTW w/ RT	timePenalizedPairwiseSimilarity	cosine	NA	NA	40	mziDtwWorkerFactory	0	2	0	Partitioned	Local	0.1	NA	3220	2553	1587	0	7360	186320	0	178960	0.608695652173913	0.557768924302789	0.669856459330144	0.330143540669856	1	0	42.7333333333333	5375.56817626953
3a7469ea-5536-3a9a-acd5-8ef8ec10ebf4	BiPACE w/ RT	timePenalizedSimilarity	euclidean	60	0.9	10	NA	NA	NA	NA	Unpartitioned	NA	NA	20	3917	60	1023	0	7360	8480	2360	3480	0.87854659638892	0.984913251194368	0.792914979757085	0.207085020242915	1	0	1.81116666666667	6891.0638885498
3a7fd4ae-190f-3882-b5da-34b5cc039b78	BiPACE w/ RT	timePenalizedSimilarity	cosine	60	0.95	5	NA	NA	NA	NA	Unpartitioned	NA	NA	30	6249	54	257	0	7360	11240	800	4680	0.975720196736669	0.991432651118515	0.960498001844451	0.0395019981555488	1	0	1.6965	4460.25109863281
3a8a6a9c-45c2-31d6-92b7-246265e8e16e	BiPACE w/ RT	timePenalizedSimilarity	cosine	60	0.5	40	NA	NA	NA	NA	Unpartitioned	NA	NA	20	5477	21	822	0	7360	10400	1040	4080	0.928541154530813	0.996180429246999	0.869503095729481	0.130496904270519	1	0	2.7935	5084.90391540527
3abcbdc6-fc30-3724-88ca-7c57409760ea	BiPACE w/ RT	timePenalizedSimilarity	dot	60	0.25	0.1	NA	NA	NA	NA	Unpartitioned	NA	NA	40	2173	5	5182	0	7360	62360	0	55000	0.455890066086227	0.997704315886134	0.29544527532291	0.70455472467709	1	0	1.10366666666667	2880.35018157959
3b246dd9-0978-30f6-92c0-45d9f3a2e92f	CeMAPP-DTW	plainPairwiseSimilarity	linCorr	NA	NA	NA	mziDtwWorkerFactory	0	2.25	0	Partitioned	Local	0.1	NA	5308	1888	164	0	7360	186320	0	178960	0.838017050836754	0.73763201778766	0.970029239766082	0.0299707602339181	1	0	106982	3304.31266021729
3b2edc3f-a752-3bd9-bb61-c00c06b8a154	BiPACE w/ RT	timePenalizedSimilarity	euclidean	60	0.25	10	NA	NA	NA	NA	Unpartitioned	NA	NA	5	1716	82	3602	0	7360	11600	1960	6200	0.482293423271501	0.954393770856507	0.322677698382851	0.677322301617149	1	0	2.1265	8607.87033081055
3bee823e-45f6-3fd7-ad36-6a0793eb90d5	BiPACE w/ RT	timePenalizedSimilarity	euclidean	60	0.95	40	NA	NA	NA	NA	Unpartitioned	NA	NA	20	3113	29	1178	0	7360	6760	3040	2440	0.837616036593569	0.990770210057288	0.72547191796784	0.27452808203216	1	0	2.0705	8627.68494415283
3c123000-df89-367a-9af5-4656f8f36aad	BiPACE w/ RT	timePenalizedSimilarity	euclidean	60	0.75	5	NA	NA	NA	NA	Unpartitioned	NA	NA	2	4556	61	2623	0	7360	17360	120	10120	0.77246524245507	0.986787957548191	0.63462877838139	0.36537122161861	1	0	1.84266666666667	7033.33234405518
3c22097e-91b3-3be7-8ae1-d673c89d9a50	BiPACE w/ RT	timePenalizedSimilarity	linCorr	60	0.75	30	NA	NA	NA	NA	Unpartitioned	NA	NA	20	5544	83	733	0	7360	10760	1000	4400	0.931451612903226	0.985249688999467	0.883224470288354	0.116775529711646	1	0	3.35933333333333	5090.29415893555
3c52940d-7eac-32a7-973c-3850e79ecb1a	CeMAPP-DTW w/ RT	timePenalizedPairwiseSimilarity	linCorr	NA	NA	10	mziDtwWorkerFactory	0	2.1	1	Unpartitioned	Global	0.1	NA	4761	2441	158	0	7360	186320	0	178960	0.785578747628084	0.661066370452652	0.967879650335434	0.032120349664566	1	0	1622.13383333333	3868.1862487793
3c6908e4-3b56-3c54-a12b-74c969e6c607	BiPACE w/ RT	timePenalizedSimilarity	euclidean	60	0.25	10	NA	NA	NA	NA	Unpartitioned	NA	NA	10	1414	33	1913	0	7360	5680	4000	2320	0.592375366568915	0.977194194885971	0.425007514277127	0.574992485722873	1	0	2.08666666666667	8609.76953125
3cb857ff-3921-39e0-9399-97b696b65287	BiPACE w/ RT	timePenalizedSimilarity	linCorr	60	0.5	30	NA	NA	NA	NA	Unpartitioned	NA	NA	20	5544	83	733	0	7360	10720	1000	4360	0.931451612903226	0.985249688999467	0.883224470288354	0.116775529711646	1	0	4.3205	5185.92211151123
3cc0bf12-313a-31fa-a673-ec1a0cb9687c	BiPACE w/ RT	timePenalizedSimilarity	euclidean	60	0.5	1	NA	NA	NA	NA	Unpartitioned	NA	NA	40	2568	32	0	0	7360	3280	4760	680	0.993808049535604	0.987692307692308	1	0	1	0	1.5775	7080.28096008301
3ccdc462-1515-32d4-a4ec-496f9e837ff5	CeMAPP-DTW w/ RT	timePenalizedPairwiseSimilarity	linCorr	NA	NA	1	mziDtwWorkerFactory	0	2.1	0	Partitioned	Local	0.1	NA	6074	421	865	0	7360	186320	0	178960	0.904272740806908	0.93518090839107	0.875342268338377	0.124657731661623	1	0	64.5133333333333	5846.35980224609
3d019172-6abb-35d7-b3b6-bd2bcfbb6b5f	BiPACE	plainSimilarity	cosine	60	NA	NA	NA	NA	NA	NA	Unpartitioned	NA	NA	2	5357	39	1924	0	7360	18640	40	11320	0.845152638636901	0.992772424017791	0.735750583711029	0.264249416288971	1	0	3.0635	3791.15775299072
3d81857a-60c6-3f49-bfe7-2a33b2c16efd	BiPACE w/ RT	timePenalizedSimilarity	euclidean	60	0.9	30	NA	NA	NA	NA	Unpartitioned	NA	NA	10	3766	82	2552	0	7360	11240	960	4840	0.740901042691324	0.978690228690229	0.596074707185818	0.403925292814182	1	0	2.1655	8604.30545806885
3e0170e2-361c-33d4-af0c-641a97c603f5	CeMAPP-DTW w/ RT	timePenalizedPairwiseSimilarity	cosine	NA	NA	40	mziDtwWorkerFactory	0	2.1	0	Partitioned	Local	0.1	NA	5119	1986	255	0	7360	186320	0	178960	0.820418302748618	0.720478536242083	0.952549311499814	0.0474506885001861	1	0	42.32	4718.53230285645
3e376044-a0fd-3320-bde3-6bce6f6b19e7	BiPACE w/ RT	timePenalizedSimilarity	linCorr	60	0	5	NA	NA	NA	NA	Unpartitioned	NA	NA	20	6603	25	532	0	7360	13400	200	6240	0.959529172418804	0.996228123114062	0.925437981779958	0.074562018220042	1	0	6.0555	5915.49467468262
3e5de653-b19a-36f3-b458-b09e8b40d835	BiPACE w/ RT	timePenalizedSimilarity	cosine	60	0.25	1	NA	NA	NA	NA	Unpartitioned	NA	NA	2	6762	53	545	0	7360	23680	0	16320	0.957654723127036	0.992223037417461	0.925413986588203	0.0745860134117969	1	0	1.72783333333333	2724.18056488037
3e66b23a-88c6-3b11-87cb-3d5edafe90cb	CeMAPP-DTW w/ RT	timePenalizedPairwiseSimilarity	euclidean	NA	NA	10	mziDtwWorkerFactory	0	2	1	Unpartitioned	Global	0.1	NA	845	6499	16	0	7360	184920	0	177560	0.205971968312005	0.11505991285403	0.981416957026713	0.0185830429732868	1	0	1515.63466666667	12008.7351074219
3e856bd6-0ed5-3f96-a837-405f57608263	CeMAPP-DTW	plainPairwiseSimilarity	rankCorr	NA	NA	NA	mziDtwWorkerFactory	0	2.25	1	Unpartitioned	Global	0.1	NA	4673	2598	89	0	7360	185240	0	177880	0.776697415440871	0.642690138907991	0.981310373792524	0.0186896262074758	1	0	21976.3876666667	12094.9808120728
3e939051-ecba-32b2-91ec-cf535339c657	CeMAPP-DTW w/ RT	timePenalizedPairwiseSimilarity	dot	NA	NA	30	mziDtwWorkerFactory	0	2	1	Partitioned	Local	0.1	NA	1938	2538	2884	0	7360	186920	0	179560	0.416863841686384	0.432975871313673	0.401907922024056	0.598092077975944	1	0	54346	5403.58831787109
3e999da9-d86c-3c91-8c6b-9be9c1819024	CeMAPP-DTW w/ RT	timePenalizedPairwiseSimilarity	rankCorr	NA	NA	5	mziDtwWorkerFactory	0	2.25	1	Unpartitioned	Global	0.1	NA	4673	2598	89	0	7360	185240	0	177880	0.776697415440871	0.642690138907991	0.981310373792524	0.0186896262074758	1	0	17584317	9184.85709381104
3eb265dc-7c5d-3f2c-9e3f-236491e9eb87	BiPACE w/ RT	timePenalizedSimilarity	rankCorr	60	0.9	5	NA	NA	NA	NA	Unpartitioned	NA	NA	20	5960	85	595	0	7360	12560	720	5920	0.946031746031746	0.985938792390405	0.909229595728452	0.0907704042715485	1	0	3.40083333333333	4581.09399414062
3ebcdf64-6ea8-3c30-8063-5445ad90fe00	BiPACE w/ RT	timePenalizedSimilarity	euclidean	60	0	30	NA	NA	NA	NA	Unpartitioned	NA	NA	40	531	84	4705	0	7360	24360	2040	19040	0.18150743462656	0.863414634146341	0.101413292589763	0.898586707410237	1	0	3.55583333333333	6366.54605865479
3f0a567c-9078-35f5-a95e-1b7af9551b65	BiPACE w/ RT	timePenalizedSimilarity	linCorr	60	0.75	30	NA	NA	NA	NA	Unpartitioned	NA	NA	10	5844	29	1247	0	7360	14200	240	7080	0.901573588398642	0.995062148816618	0.824143280214356	0.175856719785644	1	0	3.37	5080.12337493896
3f218f13-b522-32d9-a044-4fad29b11121	CeMAPP-DTW w/ RT	timePenalizedPairwiseSimilarity	linCorr	NA	NA	5	mziDtwWorkerFactory	0	2	1	Unpartitioned	Global	0.1	NA	3904	2322	1134	0	7360	186320	0	178960	0.693181818181818	0.62704786379698	0.77491067884081	0.22508932115919	1	0	1619.75266666667	3256.21509552002
3f366966-0ca8-3dd8-906b-eae9e91c3ece	BiPACE w/ RT	timePenalizedSimilarity	dot	60	0.95	10	NA	NA	NA	NA	Unpartitioned	NA	NA	40	3917	83	0	0	7360	5200	3360	1200	0.989516230895541	0.97925	1	0	1	0	1.46733333333333	4333.06853485107
3f3ddd99-f576-3cb0-b811-412eb07a02f5	CeMAPP-DTW w/ RT	timePenalizedPairwiseSimilarity	linCorr	NA	NA	30	mziDtwWorkerFactory	0	2.1	0	Partitioned	Local	0.1	NA	5100	1993	267	0	7360	186320	0	178960	0.818619582664527	0.71901875088115	0.950251537171604	0.0497484628283957	1	0	106.8775	3781.16240692139
3f4d6c6d-062b-393a-8223-cb8904ecb0bf	BiPACE w/ RT	timePenalizedSimilarity	euclidean	60	0.5	1	NA	NA	NA	NA	Unpartitioned	NA	NA	30	5844	21	335	0	7360	10240	1160	4040	0.970441713716373	0.996419437340153	0.945784107460754	0.0542158925392459	1	0	1.6655	5548.68695068359
3f6056cd-6ea5-3ade-8965-eff9592c9e19	BiPACE w/ RT	timePenalizedSimilarity	euclidean	60	0	10	NA	NA	NA	NA	Unpartitioned	NA	NA	5	60	60	2280	0	7360	4880	4960	2480	0.048780487804878	0.5	0.0256410256410256	0.974358974358974	1	0	3.47	6348.00280761719
3f6b3b1b-f89e-3dee-b081-cb9e2618488b	BiPACE w/ RT	timePenalizedSimilarity	dot	60	0.75	5	NA	NA	NA	NA	Unpartitioned	NA	NA	40	3722	78	0	0	7360	4960	3560	1160	0.98963041744217	0.979473684210526	1	0	1	0	1.49266666666667	3733.01920318604
3f6d7a09-aaad-3fd5-bc86-5771d9570923	BiPACE w/ RT	timePenalizedSimilarity	euclidean	60	0.9	0.1	NA	NA	NA	NA	Unpartitioned	NA	NA	2	1044	0	6316	0	7360	138400	0	131040	0.248453117563065	1	0.141847826086957	0.858152173913043	NA	NA	0.9445	2824.61074066162
3fd7c826-343c-37ad-99a8-837be6316082	BiPACE w/ RT	timePenalizedSimilarity	euclidean	60	0.5	10	NA	NA	NA	NA	Unpartitioned	NA	NA	20	1858	45	857	0	7360	4080	4600	1320	0.804677349501949	0.976353126642144	0.684346224677716	0.315653775322284	1	0	2003	8577.35217285156
3fef48c8-f63b-3cef-9727-bc25cc4ddcfb	BiPACE w/ RT	timePenalizedSimilarity	rankCorr	60	0.75	10	NA	NA	NA	NA	Unpartitioned	NA	NA	40	1840	0	0	0	7360	2400	5520	560	1	1	1	0	NA	NA	6054	3128.638671875
3ff5887a-f6fb-3493-9e8a-d54b2ffef26d	BiPACE w/ RT	timePenalizedSimilarity	dot	60	0.25	1	NA	NA	NA	NA	Unpartitioned	NA	NA	10	6891	36	433	0	7360	17640	0	10280	0.967090028769911	0.994802944997835	0.940879300928454	0.0591206990715456	1	0	1.70216666666667	4472.38461303711
40110153-c17b-3f47-b7a4-154fd39329fb	BiPACE w/ RT	timePenalizedSimilarity	dot	60	0	0.1	NA	NA	NA	NA	Unpartitioned	NA	NA	10	6778	49	533	0	7360	16240	0	8880	0.958834347149526	0.992822616083199	0.927096156476542	0.0729038435234578	1	0	2.87133333333333	5875.91606140137
4024218d-9b8f-3fa9-9bcd-56394b75f62b	BiPACE w/ RT	timePenalizedSimilarity	rankCorr	60	0.95	5	NA	NA	NA	NA	Unpartitioned	NA	NA	40	2721	39	0	0	7360	3400	4600	640	0.99288451012589	0.985869565217391	1	0	1	0	2.8305	4555.47785949707
402e359c-3be6-3a1a-8cbe-2eea6b77d050	CeMAPP-DTW w/ RT	timePenalizedPairwiseSimilarity	cosine	NA	NA	5	mziDtwWorkerFactory	0	2.25	0	Partitioned	Local	0.1	NA	6353	385	622	0	7360	186320	0	178960	0.926566032232188	0.942861383199763	0.910824372759857	0.0891756272401434	1	0	53.7721666666667	5520.81107330322
403ecfed-dab2-30d5-90de-076968f396d9	BiPACE w/ RT	timePenalizedSimilarity	cosine	60	0.75	1	NA	NA	NA	NA	Unpartitioned	NA	NA	20	6137	37	986	0	7360	14320	200	7160	0.923065353087163	0.994007126660188	0.861575178997613	0.138424821002387	1	0	1.67766666666667	5521.03826141357
4065ccd1-5c4e-34d9-a319-79d48d69de5c	BiPACE w/ RT	timePenalizedSimilarity	rankCorr	60	0.25	40	NA	NA	NA	NA	Unpartitioned	NA	NA	5	3289	38	2633	0	7360	10920	1400	4960	0.711212022921397	0.988578298767659	0.555386693684566	0.444613306315434	1	0	33.9305	9042.51208496094
409a4fbb-57a1-3387-ab4a-51b92a515f10	CeMAPP-DTW w/ RT	timePenalizedPairwiseSimilarity	cosine	NA	NA	1	mziDtwWorkerFactory	0	2.1	0	Partitioned	Local	0.1	NA	6074	419	867	0	7360	186320	0	178960	0.904272740806908	0.935468966579393	0.875090044662152	0.124909955337848	1	0	53.5106666666667	6490.47164916992
414115e3-77bd-3352-86ba-752c339cf451	BiPACE w/ RT	timePenalizedSimilarity	rankCorr	60	0.95	10	NA	NA	NA	NA	Unpartitioned	NA	NA	10	5090	62	1448	0	7360	12800	760	6200	0.870829769033362	0.987965838509317	0.778525542979504	0.221474457020496	1	0	3.82083333333333	4609.67165374756
4163ebff-7983-3dec-83f7-78b09cae572f	BiPACE w/ RT	timePenalizedSimilarity	linCorr	60	0.9	30	NA	NA	NA	NA	Unpartitioned	NA	NA	40	2440	0	0	0	7360	2960	4920	520	1	1	1	0	NA	NA	2.62683333333333	4630.94692993164
41970aa7-3d2d-3312-9ba5-b3ee1e290370	BiPACE w/ RT	timePenalizedSimilarity	cosine	60	0.75	10	NA	NA	NA	NA	Unpartitioned	NA	NA	5	6364	36	920	0	7360	17720	40	10400	0.930137386729027	0.994375	0.873695771554091	0.126304228445909	1	0	1915	4580.16770172119
42261bba-69b8-3cc6-845a-5a8703994082	BiPACE w/ RT	timePenalizedSimilarity	dot	60	0.75	40	NA	NA	NA	NA	Unpartitioned	NA	NA	20	1596	84	200	0	7360	2560	5480	680	0.918296892980437	0.95	0.888641425389755	0.111358574610245	1	0	1728	4699.76287841797
4239b771-d1e0-39e8-81f2-21f884dbe44a	BiPACE w/ RT	timePenalizedSimilarity	euclidean	60	0.9	5	NA	NA	NA	NA	Unpartitioned	NA	NA	5	5367	65	1568	0	7360	16960	360	9960	0.867955041643082	0.988033873343152	0.773900504686374	0.226099495313626	1	0	1.79816666666667	6395.73777770996
42481f72-784a-3385-bcc9-5c30c167bdc9	BiPACE w/ RT	timePenalizedSimilarity	rankCorr	60	0.9	1	NA	NA	NA	NA	Unpartitioned	NA	NA	30	752	39	209	0	7360	1680	6360	680	0.858447488584475	0.950695322376738	0.782518210197711	0.217481789802289	1	0	2207	2977.69235992432
42590f8a-8808-3310-9f7d-032e886d2bd9	BiPACE w/ RT	timePenalizedSimilarity	linCorr	60	0	30	NA	NA	NA	NA	Unpartitioned	NA	NA	2	5877	31	1372	0	7360	18840	80	11560	0.893364748802919	0.994752877454299	0.810732514829632	0.189267485170368	1	0	6.05583333333333	5994.94455718994
4267fce7-cf25-31fd-94b5-aede64509993	CeMAPP-DTW w/ RT	timePenalizedPairwiseSimilarity	linCorr	NA	NA	40	mziDtwWorkerFactory	0	2.1	0	Partitioned	Local	0.1	NA	6342	392	626	0	7360	186320	0	178960	0.92570427674792	0.941787941787942	0.910160734787601	0.0898392652123995	1	0	64384	6060.832862854
429edd7a-26ea-3121-b686-cea815406447	BiPACE w/ RT	timePenalizedSimilarity	cosine	60	0.25	30	NA	NA	NA	NA	Unpartitioned	NA	NA	2	5822	32	1386	0	7360	18720	120	11480	0.891440820701271	0.994533652203621	0.807713651498335	0.192286348501665	1	0	2.89866666666667	3794.04552459717
42cdd61f-b44d-3fd4-a948-ed8d5a4f7036	CeMAPP-DTW	plainPairwiseSimilarity	rankCorr	NA	NA	NA	mziDtwWorkerFactory	0	2.25	0	Partitioned	Local	0.1	NA	5110	1966	284	0	7360	185240	0	177880	0.819566960705694	0.72215941209723	0.947348906192065	0.0526510938079348	1	0	908.013166666667	8751.17551422119
42ed8980-5d05-3083-a3e5-b0395bbc0318	BiPACE w/ RT	timePenalizedSimilarity	rankCorr	60	0.95	40	NA	NA	NA	NA	Unpartitioned	NA	NA	20	2569	4	747	0	7360	5080	4040	1760	0.872474104262184	0.99844539448115	0.774728588661037	0.225271411338963	1	0	8793	3131.48027038574
4303a6bd-5fd9-38be-80ed-b4bf8b8a895a	BiPACE w/ RT	timePenalizedSimilarity	rankCorr	60	0.75	0.1	NA	NA	NA	NA	Unpartitioned	NA	NA	10	212	1	587	0	7360	1360	6560	560	0.41897233201581	0.995305164319249	0.265331664580726	0.734668335419274	1	0	0.905666666666667	2833.92464447021
43176c35-d83b-3214-9d70-a07b2c6a12ed	BiPACE w/ RT	timePenalizedSimilarity	dot	60	0	0.1	NA	NA	NA	NA	Unpartitioned	NA	NA	20	6688	28	364	0	7360	13040	280	5960	0.971528181289948	0.995830851697439	0.948383437322745	0.0516165626772547	1	0	2.80283333333333	5857.49584197998
4319fc0c-2360-38b4-91de-be857e8d42c0	BiPACE w/ RT	timePenalizedSimilarity	dot	60	0.5	30	NA	NA	NA	NA	Unpartitioned	NA	NA	40	964	36	0	0	7360	1360	6360	360	0.981670061099796	964	1	0	1	0	1.86866666666667	4832.94584655762
432c8392-b5d3-38d5-b659-eca5db0ba90b	CeMAPP-DTW	plainPairwiseSimilarity	rankCorr	NA	NA	NA	mziDtwWorkerFactory	0	2.1	0	Partitioned	Local	0.1	NA	4701	2124	535	0	7360	185240	0	177880	0.779537351795042	0.688791208791209	0.897822765469824	0.102177234530176	1	0	904.3525	9004.3021774292
43329ca5-7be4-3af5-b552-bb80ba43fe2d	BiPACE w/ RT	timePenalizedSimilarity	rankCorr	60	0.75	1	NA	NA	NA	NA	Unpartitioned	NA	NA	10	6215	38	1107	0	7360	18640	0	11280	0.915653775322284	0.99392291699984	0.84881180005463	0.15118819994537	1	0	2.75533333333333	3679.84990692139
433cf252-421a-36f2-abdd-14e2c9aec681	CeMAPP-DTW	plainPairwiseSimilarity	euclidean	NA	NA	NA	mziDtwWorkerFactory	0	2.25	0	Unpartitioned	Global	0.1	NA	1149	6175	36	0	7360	184840	0	177480	0.27006698789517	0.156881485527034	0.969620253164557	0.0303797468354431	1	0	763.908666666667	5721.54961395264
434ace2d-8cc4-3c81-9034-eee0c01664c2	BiPACE w/ RT	timePenalizedSimilarity	dot	60	0	0.1	NA	NA	NA	NA	Unpartitioned	NA	NA	40	4369	111	0	0	7360	5680	2880	1200	0.987456209741214	0.975223214285714	1	0	1	0	2.6805	5855.48363494873
4362062b-e2e7-399b-b046-a95fd5da9cf1	BiPACE w/ RT	timePenalizedSimilarity	linCorr	60	0.25	5	NA	NA	NA	NA	Unpartitioned	NA	NA	2	6633	31	656	0	7360	21160	40	13840	0.950763276714685	0.995348139255702	0.910001371930306	0.0899986280696941	1	0	2.42433333333333	4652.42412567139
4386e32c-318d-3e04-8fcb-24de3c212ff6	BiPACE w/ RT	timePenalizedSimilarity	linCorr	60	0	0.1	NA	NA	NA	NA	Unpartitioned	NA	NA	10	6780	49	531	0	7360	16200	0	8840	0.958981612446959	0.992824718113926	0.927369716864998	0.0726302831350021	1	0	6.06433333333333	5900.33236694336
43be3f7c-7126-3df7-a416-592d9285840f	BiPACE w/ RT	timePenalizedSimilarity	dot	60	0.9	1	NA	NA	NA	NA	Unpartitioned	NA	NA	20	3649	13	1938	0	7360	9720	1760	4120	0.78905827657044	0.996450027307482	0.653123321997494	0.346876678002506	1	0	1.45183333333333	4530.86518096924
43dd172f-8eeb-3694-8fe4-7bd2d171e4b5	CeMAPP-DTW w/ RT	timePenalizedPairwiseSimilarity	rankCorr	NA	NA	5	mziDtwWorkerFactory	0	2	1	Partitioned	Local	0.1	NA	2683	2606	2071	0	7360	185240	0	177880	0.534302499253211	0.5072792588391	0.564366848969289	0.435633151030711	1	0	229.656833333333	8580.73717498779
43f3ddb6-85ec-338f-ad2f-32dc8dc29ab9	BiPACE w/ RT	timePenalizedSimilarity	rankCorr	60	0.5	30	NA	NA	NA	NA	Unpartitioned	NA	NA	2	3657	44	3259	0	7360	15760	400	8800	0.688895168126589	0.988111321264523	0.528773857721226	0.471226142278774	1	0	21257	8855.73656463623
441dcdc3-2001-38f6-941c-c7076579efdb	BiPACE w/ RT	timePenalizedSimilarity	cosine	60	0.5	1	NA	NA	NA	NA	Unpartitioned	NA	NA	40	3728	112	0	0	7360	4760	3520	920	0.985200845665962	0.970833333333333	1	0	1	0	1.55116666666667	4100.17967987061
4445a2ab-8ba6-3c05-aecd-16351c1b1124	BiPACE w/ RT	timePenalizedSimilarity	euclidean	60	0	0.1	NA	NA	NA	NA	Unpartitioned	NA	NA	30	24	49	887	0	7360	1400	6400	440	0.0487804878048781	0.328767123287671	0.026344676180022	0.973655323819978	1	0	3288	6372.6304473877
4451d71a-a926-3aba-a6b5-60ffcd5d4f1e	BiPACE w/ RT	timePenalizedSimilarity	euclidean	60	0.95	0.1	NA	NA	NA	NA	Unpartitioned	NA	NA	20	1044	0	6316	0	7360	138360	0	131000	0.248453117563065	1	0.141847826086957	0.858152173913043	NA	NA	943	2824.28125
4454427b-6eb5-362f-bcf9-2997cf01a19b	BiPACE w/ RT	timePenalizedSimilarity	dot	60	0.9	40	NA	NA	NA	NA	Unpartitioned	NA	NA	5	2245	159	716	0	7360	4760	4240	1640	0.83690587138863	0.933860232945091	0.758189800742992	0.241810199257008	1	0	1.5575	3841.66580200195
4478e9ce-965c-340d-81b9-9dd5aaf5fb75	CeMAPP-DTW w/ RT	timePenalizedPairwiseSimilarity	cosine	NA	NA	5	mziDtwWorkerFactory	0	2.25	0	Unpartitioned	Global	0.1	NA	4924	2377	59	0	7360	186320	0	178960	0.801693259524585	0.674428160525955	0.988159743126631	0.0118402568733694	1	0	515156	5691.21124267578
44d843f1-58c0-36fd-8fff-6a0288c62c27	CeMAPP-DTW w/ RT	timePenalizedPairwiseSimilarity	rankCorr	NA	NA	30	mziDtwWorkerFactory	0	2.1	0	Unpartitioned	Global	0.1	NA	3176	3656	528	0	7360	185240	0	177880	0.602885345482156	0.464871194379391	0.857451403887689	0.142548596112311	1	0	17760.5071666667	9010.08466339111
4524d112-7e16-3015-871c-a8c4f5da8e48	BiPACE w/ RT	timePenalizedSimilarity	linCorr	60	0.25	0.1	NA	NA	NA	NA	Unpartitioned	NA	NA	2	2173	5	5182	0	7360	62360	0	55000	0.455890066086227	0.997704315886134	0.29544527532291	0.70455472467709	1	0	1145	2993.86117553711
454f9bbb-24d6-3ea6-80e0-3506a1557921	BiPACE w/ RT	timePenalizedSimilarity	rankCorr	60	0.9	30	NA	NA	NA	NA	Unpartitioned	NA	NA	10	3477	27	1896	0	7360	9400	1960	4000	0.783372761067928	0.992294520547945	0.647124511446119	0.352875488553881	1	0	9274	2565.5941619873
45545c6c-96a5-3ac3-bd47-fa3dfdbc495d	BiPACE w/ RT	timePenalizedSimilarity	dot	60	0.5	40	NA	NA	NA	NA	Unpartitioned	NA	NA	2	1421	71	828	0	7360	3720	5040	1400	0.75968992248062	0.952412868632708	0.631836371720765	0.368163628279235	1	0	2.05016666666667	3300.51739501953
45847c3b-857d-375e-ab89-090e60d30850	BiPACE w/ RT	timePenalizedSimilarity	euclidean	60	0.25	1	NA	NA	NA	NA	Unpartitioned	NA	NA	40	1920	0	0	0	7360	2480	5440	560	1	1	1	0	NA	NA	1.58366666666667	5703.98233795166
45b6525e-9815-37b3-a26c-754e3571cbe3	BiPACE w/ RT	timePenalizedSimilarity	linCorr	60	0.95	30	NA	NA	NA	NA	Unpartitioned	NA	NA	10	5856	29	1275	0	7360	14280	200	7120	0.899815611555009	0.995072217502124	0.821203197307531	0.178796802692469	1	0	2.43433333333333	4570.64198303223
45c5b514-ddac-32c9-ad44-a733b35bdf12	BiPACE w/ RT	timePenalizedSimilarity	cosine	60	0.5	5	NA	NA	NA	NA	Unpartitioned	NA	NA	20	6673	47	520	0	7360	13480	120	6240	0.959246747646086	0.993005952380952	0.927707493396358	0.0722925066036424	1	0	1.85933333333333	4511.39820861816
45d072d1-f04e-312b-921c-a4ce139eddd6	BiPACE w/ RT	timePenalizedSimilarity	linCorr	60	0.25	5	NA	NA	NA	NA	Unpartitioned	NA	NA	10	6624	31	585	0	7360	16320	120	9080	0.955568378534334	0.99534184823441	0.918851435705368	0.0811485642946317	1	0	2.41233333333333	4608.87899780273
46189922-25f5-34ad-a167-b6ab41d46e12	BiPACE w/ RT	timePenalizedSimilarity	cosine	60	0.25	5	NA	NA	NA	NA	Unpartitioned	NA	NA	5	6701	32	587	0	7360	18440	40	11120	0.955851936381143	0.995247289469776	0.919456641053787	0.080543358946213	1	0	1.99766666666667	4610.93501281738
466ce42d-db0c-3cf1-8abd-401b70389f46	BiPACE w/ RT	timePenalizedSimilarity	rankCorr	60	0.95	5	NA	NA	NA	NA	Unpartitioned	NA	NA	10	6189	69	902	0	7360	16040	200	8880	0.927260468948985	0.988974113135187	0.872796502608941	0.127203497391059	1	0	2.99666666666667	4571.66180419922
46933fe4-8d67-3dd8-86d8-6edd0bfcb493	CeMAPP-DTW w/ RT	timePenalizedPairwiseSimilarity	linCorr	NA	NA	10	mziDtwWorkerFactory	0	2	1	Partitioned	Local	0.1	NA	3157	2641	1562	0	7360	186320	0	178960	0.600361319767995	0.544498102794067	0.668997668997669	0.331002331002331	1	0	108.856833333333	3207.32064056396
46dba696-ff78-3043-b341-4f17c8b0d97c	CeMAPP-DTW w/ RT	timePenalizedPairwiseSimilarity	cosine	NA	NA	10	mziDtwWorkerFactory	0	2.25	1	Unpartitioned	Global	0.1	NA	4950	2346	64	0	7360	186320	0	178960	0.804224207961007	0.678453947368421	0.987235739928201	0.012764260071799	1	0	442.141833333333	7858.6639175415
46dcfd87-2394-3a7b-bc2b-64152d37ddab	BiPACE w/ RT	timePenalizedSimilarity	rankCorr	60	0.25	40	NA	NA	NA	NA	Unpartitioned	NA	NA	20	2544	4	772	0	7360	5040	4040	1720	0.867667121418827	0.998430141287284	0.767189384800965	0.232810615199035	1	0	33.9221666666667	9059.97562408447
47086d49-3c2a-397b-a359-bd4a739e6df4	CeMAPP-DTW w/ RT	timePenalizedPairwiseSimilarity	rankCorr	NA	NA	30	mziDtwWorkerFactory	0	2	1	Partitioned	Local	0.1	NA	1793	4106	1381	0	7360	185240	80	177960	0.395238620081561	0.303949822003729	0.564902331442974	0.435097668557026	1	0	923.129333333333	8815.88469696045
47087dc9-4d1c-31b1-b1e9-555620611cd6	BiPACE w/ RT	timePenalizedSimilarity	linCorr	60	0.95	5	NA	NA	NA	NA	Unpartitioned	NA	NA	20	6727	25	528	0	7360	14440	80	7160	0.960519740129935	0.996297393364929	0.927222605099931	0.072777394900069	1	0	1.82716666666667	4465.873878479
470931d1-9028-3bed-aa69-2b390dac3adb	BiPACE w/ RT	timePenalizedSimilarity	dot	60	0.5	10	NA	NA	NA	NA	Unpartitioned	NA	NA	2	3483	174	1383	0	7360	10360	2320	5320	0.817317845828933	0.952420016406891	0.715782983970407	0.284217016029593	1	0	1.52716666666667	2401.9580078125
47099371-b909-342d-933f-10734def74dc	BiPACE w/ RT	timePenalizedSimilarity	cosine	60	0	5	NA	NA	NA	NA	Unpartitioned	NA	NA	40	3934	106	0	0	7360	5080	3320	1040	0.986706797090544	0.973762376237624	1	0	1	0	3.04683333333333	5872.27252960205
472627ac-80bf-3fec-8d22-b739cba4bbe8	BiPACE w/ RT	timePenalizedSimilarity	euclidean	60	0.5	30	NA	NA	NA	NA	Unpartitioned	NA	NA	2	2491	49	4460	0	7360	20000	360	13000	0.524918343694026	0.980708661417323	0.358365702776579	0.641634297223421	1	0	2.89166666666667	8801.15272521973
4761f84c-ec3c-3d2f-9fd0-12b570c362a1	CeMAPP-DTW w/ RT	timePenalizedPairwiseSimilarity	rankCorr	NA	NA	5	mziDtwWorkerFactory	0	2	1	Partitioned	Local	0.1	NA	2599	2844	1917	0	7360	185240	0	177880	0.521939953810624	0.47749402902811	0.575509300265722	0.424490699734278	1	0	994259	8819.27635955811
4779b10f-2a36-3c26-8f48-51bbe193e3db	BiPACE w/ RT	timePenalizedSimilarity	cosine	60	0	10	NA	NA	NA	NA	Unpartitioned	NA	NA	5	6361	36	923	0	7360	17640	40	10320	0.929902784884146	0.994372362044708	0.873283909939594	0.126716090060406	1	0	3167	5854.31358337402
4785b1b4-4e3a-3c2d-af71-17cd8d07492a	CeMAPP-DTW w/ RT	timePenalizedPairwiseSimilarity	linCorr	NA	NA	1	mziDtwWorkerFactory	0	2	0	Partitioned	Local	0.1	NA	5967	407	986	0	7360	186320	0	178960	0.895475350791626	0.936146846564167	0.858190709046455	0.141809290953545	1	0	63.8695	4981.01302337646
47a41a14-c02b-31ee-b2f7-5d731c957b97	CeMAPP-DTW w/ RT	timePenalizedPairwiseSimilarity	rankCorr	NA	NA	10	mziDtwWorkerFactory	0	2	1	Partitioned	Local	0.1	NA	2161	3621	1538	0	7360	185240	40	177920	0.455859086594241	0.373746108612937	0.584211949175453	0.415788050824547	1	0	914.245166666667	8808.87663269043
47bb5b40-6572-3c96-a768-0be55effed41	BiPACE w/ RT	timePenalizedSimilarity	cosine	60	0.95	40	NA	NA	NA	NA	Unpartitioned	NA	NA	30	4602	136	262	0	7360	7240	2360	2240	0.958550302020412	0.971295905445336	0.946134868421053	0.0538651315789473	1	0	1.8925	4677.53399658203
47ccc463-a02c-33d4-af09-c9faca8e4fd2	BiPACE w/ RT	timePenalizedSimilarity	cosine	60	0.9	5	NA	NA	NA	NA	Unpartitioned	NA	NA	2	6707	33	620	0	7360	22560	0	15200	0.953579299068742	0.995103857566766	0.915381465811383	0.0846185341886174	1	0	1.81883333333333	4468.29056549072
47d4912b-f78e-30bb-96b2-e2ef68e301d4	CeMAPP-DTW	plainPairwiseSimilarity	cosine	NA	NA	NA	mziDtwWorkerFactory	0	2	1	Partitioned	Local	0.1	NA	3741	2319	1300	0	7360	186560	0	179200	0.67399333393388	0.617326732673267	0.742114659789724	0.257885340210276	1	0	58.1725	5244.35261535645
47e93e7c-2dec-3576-b9be-7e4fc60df659	CeMAPP-DTW w/ RT	timePenalizedPairwiseSimilarity	euclidean	NA	NA	30	mziDtwWorkerFactory	0	2	1	Partitioned	Local	0.1	NA	NA	NA	NA	NA	NA	NA	NA	NA	NA	NA	NA	NA	NA	NA	NA	NA
48472964-dd08-313d-8000-4b1ff9a0ac84	CeMAPP-DTW w/ RT	timePenalizedPairwiseSimilarity	euclidean	NA	NA	10	mziDtwWorkerFactory	0	2.1	1	Partitioned	Local	0.1	NA	1710	3166	2484	0	7360	185440	0	178080	0.377067254685777	0.350697292863002	0.407725321888412	0.592274678111588	1	0	61084	8183.80652618408
488a88ef-2010-37d8-aa7c-33c3b4469d8a	BiPACE w/ RT	timePenalizedSimilarity	linCorr	60	0.25	1	NA	NA	NA	NA	Unpartitioned	NA	NA	30	6333	31	196	0	7360	11240	800	4680	0.982393546885907	0.995128849780013	0.969980088834431	0.030019911165569	1	0	1.77883333333333	4454.14106750488
489316fb-4388-3518-92f9-772c041d426e	CeMAPP-DTW w/ RT	timePenalizedPairwiseSimilarity	linCorr	NA	NA	30	mziDtwWorkerFactory	0	2.1	0	Partitioned	Local	0.1	NA	6344	388	628	0	7360	186320	0	178960	0.925861062463514	0.942364824717766	0.909925415949512	0.0900745840504876	1	0	66.7725	5528.05326843262
489705be-5f56-3041-a0c3-906387e1ef15	BiPACE w/ RT	timePenalizedSimilarity	euclidean	60	0.5	1	NA	NA	NA	NA	Unpartitioned	NA	NA	5	6471	51	838	0	7360	20120	0	12760	0.935724098040634	0.992180312787489	0.885346832672048	0.114653167327952	1	0	1816	6744.60732269287
48a51296-d8bf-3bb1-ac21-80a54724a51d	BiPACE w/ RT	timePenalizedSimilarity	dot	60	0.25	10	NA	NA	NA	NA	Unpartitioned	NA	NA	10	3169	166	505	0	7360	6080	3520	2240	0.90426594378656	0.950224887556222	0.86254763200871	0.13745236799129	1	0	1.63283333333333	4455.35358428955
48bb2333-3440-3aad-8c15-6bf9bc9df4da	CeMAPP-DTW w/ RT	timePenalizedPairwiseSimilarity	cosine	NA	NA	10	mziDtwWorkerFactory	0	2.1	1	Unpartitioned	Global	0.1	NA	4779	2433	148	0	7360	186320	0	178960	0.787379520553588	0.662645590682196	0.969961436979907	0.0300385630200933	1	0	420.2765	6787.93936157227
498253a6-3cd0-3586-bd9d-772602b8f48d	CeMAPP-DTW w/ RT	timePenalizedPairwiseSimilarity	cosine	NA	NA	40	mziDtwWorkerFactory	0	2.25	1	Partitioned	Local	0.1	NA	4931	2354	75	0	7360	186320	0	178960	0.802375722073062	0.676870281400137	0.985017978425889	0.0149820215741111	1	0	42.1566666666667	3585.36516571045
498a25b5-a509-3d49-a3b8-5807f0faaedc	BiPACE w/ RT	timePenalizedSimilarity	linCorr	60	0.25	30	NA	NA	NA	NA	Unpartitioned	NA	NA	40	2400	0	0	0	7360	2920	4960	520	1	1	1	0	NA	NA	5.17033333333333	5299.05642700195
49aa606c-57d1-358b-aacc-49442195c907	BiPACE w/ RT	timePenalizedSimilarity	euclidean	60	0.25	40	NA	NA	NA	NA	Unpartitioned	NA	NA	30	1594	72	4934	0	7360	24120	760	17520	0.389065169636319	0.956782713085234	0.244178921568627	0.755821078431373	1	0	3.62066666666667	6343.95124816895
49b467e0-3a61-37a1-9189-0e19ddd9a936	BiPACE w/ RT	timePenalizedSimilarity	dot	60	0.25	0.1	NA	NA	NA	NA	Unpartitioned	NA	NA	30	2173	5	5182	0	7360	62360	0	55000	0.455890066086227	0.997704315886134	0.29544527532291	0.70455472467709	1	0	1.11383333333333	2884.39176177979
49ceb8f7-798d-301f-99b1-17ebec298cff	CeMAPP-DTW w/ RT	timePenalizedPairwiseSimilarity	cosine	NA	NA	10	mziDtwWorkerFactory	0	2	0	Partitioned	Local	0.1	NA	3766	1964	1630	0	7360	186320	0	178960	0.676972856372461	0.657242582897033	0.697924388435878	0.302075611564122	1	0	42.8353333333333	4525.56839752197
49e25b50-b939-31d9-a0c2-7876df1ada99	BiPACE w/ RT	timePenalizedSimilarity	dot	60	0.95	0.1	NA	NA	NA	NA	Unpartitioned	NA	NA	30	1044	0	6316	0	7360	138360	0	131000	0.248453117563065	1	0.141847826086957	0.858152173913043	NA	NA	0.922166666666667	2832.96926879883
49f27a02-4cdd-3217-9e6b-ae5fe8f94ff8	BiPACE w/ RT	timePenalizedSimilarity	cosine	60	0.75	0.1	NA	NA	NA	NA	Unpartitioned	NA	NA	30	1393	2	5965	0	7360	105560	0	98200	0.318290871701131	0.998566308243728	0.189317749388421	0.810682250611579	1	0	0.984166666666667	2833.98807525635
4a32173b-f462-302f-a056-118fe9dc8e32	CeMAPP-DTW	plainPairwiseSimilarity	dot	NA	NA	NA	mziDtwWorkerFactory	0	2	1	Partitioned	Local	0.1	NA	2207	2931	2102	0	7360	186920	120	179680	0.467238276701598	0.429544569871545	0.51218380134602	0.48781619865398	1	0	34.5088333333333	3728.61540222168
4a4ddbf7-a8d2-3437-982b-0be39e9db23f	BiPACE w/ RT	timePenalizedSimilarity	cosine	60	0.95	0.1	NA	NA	NA	NA	Unpartitioned	NA	NA	10	10	0	30	0	7360	120	7320	80	0.4	1	0.25	0.75	NA	NA	0.609333333333333	1824.88939666748
4a705ea0-84e9-346e-8bc9-b2ea2f7cf6d7	CeMAPP-DTW	plainPairwiseSimilarity	dot	NA	NA	NA	mziDtwWorkerFactory	0	2.1	0	Partitioned	Local	0.1	NA	6180	469	711	0	7360	186920	0	179560	0.912850812407681	0.929463077154459	0.896821941663039	0.103178058336961	1	0	53.5805	5730.09017944336
4a7fc4c4-85e9-3cf6-a21f-006680affcec	BiPACE	plainSimilarity	linCorr	60	NA	NA	NA	NA	NA	NA	Unpartitioned	NA	NA	10	5271	32	1337	0	7360	12320	720	5680	0.885064226345395	0.993965679803885	0.797669491525424	0.202330508474576	1	0	5.97183333333333	3304.69394683838
4abd124b-a382-375c-9e14-804cd3760a1c	CeMAPP-DTW w/ RT	timePenalizedPairwiseSimilarity	euclidean	NA	NA	1	mziDtwWorkerFactory	0	2.25	0	Partitioned	Local	0.1	NA	3002	670	3688	0	7360	184920	0	177560	0.579424821463038	0.817538126361656	0.448729446935725	0.551270553064275	1	0	58.1348333333333	7656.45375061035
4acf4164-ab8b-3379-9c4d-023e38755b48	CeMAPP-DTW w/ RT	timePenalizedPairwiseSimilarity	linCorr	NA	NA	30	mziDtwWorkerFactory	0	2	0	Partitioned	Local	0.1	NA	4819	404	2137	0	7360	186320	0	178960	0.791362180803022	0.922649818112196	0.692783208740656	0.307216791259344	1	0	64.9623333333333	6035.15392303467
4ad82247-aa48-37ba-a14c-939d83af37fe	BiPACE w/ RT	timePenalizedSimilarity	rankCorr	60	0.25	30	NA	NA	NA	NA	Unpartitioned	NA	NA	20	2919	3	798	0	7360	5920	3640	2200	0.879349299593312	0.998973305954825	0.785310734463277	0.214689265536723	1	0	28.4891666666667	3567.37352752686
4b44dbb7-afb2-3939-913b-20c473db52bb	CeMAPP-DTW w/ RT	timePenalizedPairwiseSimilarity	dot	NA	NA	1	mziDtwWorkerFactory	0	2.1	1	Partitioned	Local	0.1	NA	4457	2224	679	0	7360	186920	0	179560	0.754336972158754	0.667115701242329	0.867795950155763	0.132204049844237	1	0	36.4701666666667	4492.72121429443
4b5a6dff-2c9c-3408-be89-6d61e8cd2db3	CeMAPP-DTW	plainPairwiseSimilarity	euclidean	NA	NA	NA	mziDtwWorkerFactory	0	2.25	1	Unpartitioned	Global	0.1	NA	1149	6175	36	0	7360	184840	0	177480	0.27006698789517	0.156881485527034	0.969620253164557	0.0303797468354431	1	0	761.776666666667	5733.08583068848
4b5e07af-3b29-30fb-9946-12df308ac9a9	BiPACE w/ RT	timePenalizedSimilarity	linCorr	60	0	5	NA	NA	NA	NA	Unpartitioned	NA	NA	5	6631	31	618	0	7360	18240	80	10960	0.953346272733808	0.995346742719904	0.914746861636088	0.0852531383639122	1	0	6074	5912.98673248291
4b68dcb2-b781-3dc7-8c83-f481f69fc148	CeMAPP-DTW w/ RT	timePenalizedPairwiseSimilarity	cosine	NA	NA	40	mziDtwWorkerFactory	0	2.1	1	Unpartitioned	Global	0.1	NA	4704	2486	170	0	7360	186320	0	178960	0.779840848806366	0.654242002781641	0.965121050471892	0.0348789495281083	1	0	441.980333333333	8477.28887939453
4b86f9fe-eb85-3830-b105-d5381871ed7c	BiPACE w/ RT	timePenalizedSimilarity	euclidean	60	0.75	30	NA	NA	NA	NA	Unpartitioned	NA	NA	10	3293	53	2854	0	7360	11000	1160	4800	0.693774360054777	0.984160191273162	0.535708475679193	0.464291524320807	1	0	2.4915	8742.06492614746
4baf7bda-1055-3a6e-9f53-dceb96d27966	BiPACE w/ RT	timePenalizedSimilarity	rankCorr	60	0.75	30	NA	NA	NA	NA	Unpartitioned	NA	NA	10	3472	27	1901	0	7360	9360	1960	3960	0.782687105500451	0.992283509574164	0.646193932626093	0.353806067373907	1	0	13.7856666666667	3657.47752380371
4beb679e-e194-3516-ba3c-c056b0b7a1c1	BiPACE w/ RT	timePenalizedSimilarity	cosine	60	0.75	40	NA	NA	NA	NA	Unpartitioned	NA	NA	5	5787	32	1421	0	7360	16040	120	8800	0.888462424195901	0.994500773328751	0.802857935627081	0.197142064372919	1	0	2.4875	5087.28536987305
4c068e29-d7c5-3852-bdaf-c3dd680ad98f	BiPACE w/ RT	timePenalizedSimilarity	cosine	60	0.5	40	NA	NA	NA	NA	Unpartitioned	NA	NA	40	2320	0	0	0	7360	2800	5040	480	1	1	1	0	NA	NA	2.65483333333333	5217.42542266846
4c2d5fee-114c-38f3-9e31-41b9e1895c7b	BiPACE w/ RT	timePenalizedSimilarity	cosine	60	0.9	30	NA	NA	NA	NA	Unpartitioned	NA	NA	2	5823	32	1385	0	7360	18760	120	11520	0.891525683227436	0.994534585824082	0.807852386237514	0.192147613762486	1	0	2.06266666666667	4667.63940429688
4cc68d60-a1c7-333f-8cab-98b72ab6edec	CeMAPP-DTW	plainPairwiseSimilarity	euclidean	NA	NA	NA	mziDtwWorkerFactory	0	2	1	Unpartitioned	Global	0.1	NA	1135	6190	35	0	7360	184840	0	177480	0.267216009417304	0.154948805460751	0.97008547008547	0.0299145299145299	1	0	763293	5735.08331298828
4cce17ed-0084-38b5-b7d2-4b3ead3268b0	BiPACE w/ RT	timePenalizedSimilarity	rankCorr	60	0.95	30	NA	NA	NA	NA	Unpartitioned	NA	NA	20	2952	4	804	0	7360	6040	3600	2280	0.879618593563766	0.998646820027064	0.78594249201278	0.21405750798722	1	0	7067	3143.88236999512
4cd2ce83-69d9-31f3-a6e7-f0d275247509	CeMAPP-DTW w/ RT	timePenalizedPairwiseSimilarity	cosine	NA	NA	40	mziDtwWorkerFactory	0	2.1	0	Partitioned	Local	0.1	NA	6353	389	618	0	7360	186320	0	178960	0.926566032232188	0.942301987540789	0.911347009037441	0.0886529909625592	1	0	54.0555	6471.7377166748
4d050ca4-5a50-3041-a4bb-a7d1b0da3536	BiPACE w/ RT	timePenalizedSimilarity	linCorr	60	0	30	NA	NA	NA	NA	Unpartitioned	NA	NA	10	5844	29	1247	0	7360	14160	240	7040	0.901573588398642	0.995062148816618	0.824143280214356	0.175856719785644	1	0	5.99933333333333	5941.00814819336
4d221f72-870b-36de-8833-caf15289bda1	BiPACE w/ RT	timePenalizedSimilarity	rankCorr	60	0.75	30	NA	NA	NA	NA	Unpartitioned	NA	NA	20	2919	3	798	0	7360	5920	3640	2200	0.879349299593312	0.998973305954825	0.785310734463277	0.214689265536723	1	0	13.7913333333333	4453.5378036499
4d227102-497c-3df9-a9bc-546d888062c2	BiPACE w/ RT	timePenalizedSimilarity	rankCorr	60	0	1	NA	NA	NA	NA	Unpartitioned	NA	NA	40	4369	111	0	0	7360	5720	2880	1240	0.987456209741214	0.975223214285714	1	0	1	0	33.7298333333333	3684.14472198486
4d26546b-9aa3-3324-bdeb-de7e2cb6b431	BiPACE w/ RT	timePenalizedSimilarity	cosine	60	0.9	10	NA	NA	NA	NA	Unpartitioned	NA	NA	5	6361	35	924	0	7360	18080	40	10760	0.929902784884146	0.994527829893684	0.873164035689774	0.126835964310226	1	0	1.8825	4497.87998962402
4d41756b-9e91-387f-a320-34be8fd6b872	CeMAPP-DTW w/ RT	timePenalizedPairwiseSimilarity	dot	NA	NA	5	mziDtwWorkerFactory	0	2.1	0	Partitioned	Local	0.1	NA	6180	469	711	0	7360	186920	0	179560	0.912850812407681	0.929463077154459	0.896821941663039	0.103178058336961	1	0	50.5551666666667	5525.31144714355
4d49ba34-0671-34ff-962b-dcdfecbae442	BiPACE w/ RT	timePenalizedSimilarity	cosine	60	0.5	0.1	NA	NA	NA	NA	Unpartitioned	NA	NA	30	1871	2	5487	0	7360	77160	0	69800	0.405373199003358	0.99893219434063	0.254281054634412	0.745718945365588	1	0	1048	2863.01525115967
4d72bceb-1f9b-33de-90a2-a3ecafd35df0	BiPACE w/ RT	timePenalizedSimilarity	linCorr	60	0.75	40	NA	NA	NA	NA	Unpartitioned	NA	NA	10	5770	29	1321	0	7360	14080	240	6960	0.895267649340574	0.994999137782376	0.8137075165703	0.1862924834297	1	0	3.9385	5196.28161621094
4d7ce9e6-9d06-3d44-ab9c-151195811d19	BiPACE w/ RT	timePenalizedSimilarity	dot	60	0.25	40	NA	NA	NA	NA	Unpartitioned	NA	NA	30	960	45	35	0	7360	1520	6320	480	0.96	0.955223880597015	0.964824120603015	0.035175879396985	1	0	2.19816666666667	5262.55662536621
4d983adc-d1dd-3ea5-8dae-99a139c4a567	BiPACE w/ RT	timePenalizedSimilarity	euclidean	60	0.9	40	NA	NA	NA	NA	Unpartitioned	NA	NA	40	240	0	0	0	7360	280	7120	40	1	1	1	0	NA	NA	2.17433333333333	8639.06120300293
4e0d6349-1dcb-387d-866d-bdc81eec2fc7	BiPACE w/ RT	timePenalizedSimilarity	cosine	60	0.9	30	NA	NA	NA	NA	Unpartitioned	NA	NA	40	2480	0	0	0	7360	3000	4880	520	1	1	1	0	NA	NA	1.82166666666667	4679.34963226318
4e1130c4-dc53-338c-af7c-6ec1d218e0b7	BiPACE w/ RT	timePenalizedSimilarity	cosine	60	0.95	40	NA	NA	NA	NA	Unpartitioned	NA	NA	2	5786	32	1422	0	7360	18560	120	11320	0.888377091969906	0.994499828119629	0.802719200887902	0.197280799112098	1	0	2.03533333333333	4598.18885803223
4e30887b-05d0-3aa7-bdb1-664c2fefd667	BiPACE w/ RT	timePenalizedSimilarity	cosine	60	0.5	0.1	NA	NA	NA	NA	Unpartitioned	NA	NA	2	1871	2	5487	0	7360	77160	0	69800	0.405373199003358	0.99893219434063	0.254281054634412	0.745718945365588	1	0	1.02816666666667	1878.5001449585
4e47db56-054d-3077-aa8c-7f42068348a1	BiPACE w/ RT	timePenalizedSimilarity	cosine	60	0.5	5	NA	NA	NA	NA	Unpartitioned	NA	NA	5	6701	32	587	0	7360	18440	40	11120	0.955851936381143	0.995247289469776	0.919456641053787	0.080543358946213	1	0	1888	4553.46648406982
4e6b3ff3-9e37-391a-a3da-3b4ca6850dc0	BiPACE w/ RT	timePenalizedSimilarity	linCorr	60	0.9	10	NA	NA	NA	NA	Unpartitioned	NA	NA	40	3444	116	0	0	7360	4320	3800	760	0.983438035408338	0.967415730337079	1	0	1	0	1.95966666666667	4473.80991363525
4e7f5876-0c67-36c5-97ea-4808f6cd1e70	CeMAPP-DTW w/ RT	timePenalizedPairwiseSimilarity	euclidean	NA	NA	30	mziDtwWorkerFactory	0	2.1	1	Unpartitioned	Global	0.1	NA	873	6357	130	0	7360	184800	0	177440	0.21207336329406	0.120746887966805	0.870388833499501	0.129611166500499	1	0	1539.7655	11955.4482803345
4e91ba65-21f5-3012-9076-f44771389878	BiPACE w/ RT	timePenalizedSimilarity	cosine	60	0.9	5	NA	NA	NA	NA	Unpartitioned	NA	NA	40	3814	106	0	0	7360	4920	3440	1000	0.986294284975433	0.972959183673469	1	0	1	0	1.60366666666667	4460.03506469727
4e9d8be8-2e32-3913-a091-92c3cc213d73	BiPACE w/ RT	timePenalizedSimilarity	euclidean	60	0.25	30	NA	NA	NA	NA	Unpartitioned	NA	NA	2	1167	120	5273	0	7360	26680	800	20120	0.302057719684224	0.906759906759907	0.181211180124224	0.818788819875776	1	0	3.20316666666667	9006.54252624512
4eb8dc04-6be9-3d37-a70f-e573b97d8669	BiPACE w/ RT	timePenalizedSimilarity	rankCorr	60	0.25	1	NA	NA	NA	NA	Unpartitioned	NA	NA	5	6731	50	579	0	7360	20080	0	12720	0.955361578312398	0.992626456274886	0.920793433652531	0.0792065663474693	1	0	3.10433333333333	3685.10904693604
4ed9c0e0-913b-3400-826b-7a12a315b526	BiPACE w/ RT	timePenalizedSimilarity	linCorr	60	0.9	1	NA	NA	NA	NA	Unpartitioned	NA	NA	5	4348	23	2989	0	7360	23080	0	15720	0.742740006832935	0.994738046213681	0.592612784516833	0.407387215483167	1	0	1605	4527.28921508789
4f0c3dca-c5a1-346b-a1c5-a5aaa33ac42a	BiPACE w/ RT	timePenalizedSimilarity	rankCorr	60	0.75	10	NA	NA	NA	NA	Unpartitioned	NA	NA	10	5013	39	1508	0	7360	12400	800	5840	0.866326795126588	0.992280285035629	0.76874712467413	0.23125287532587	1	0	6.15366666666667	3337.34965515137
4f1b56d5-bfc0-3927-a593-ad912c80ca2a	BiPACE w/ RT	timePenalizedSimilarity	dot	60	0.9	0.1	NA	NA	NA	NA	Unpartitioned	NA	NA	40	1044	0	6316	0	7360	138400	0	131040	0.248453117563065	1	0.141847826086957	0.858152173913043	NA	NA	939	2826.00366973877
4f1e9245-e8d1-3ee2-a9fa-1950e18e4a3b	CeMAPP-DTW w/ RT	timePenalizedPairwiseSimilarity	cosine	NA	NA	10	mziDtwWorkerFactory	0	2.1	1	Partitioned	Local	0.1	NA	4865	2345	150	0	7360	186320	0	178960	0.795910020449898	0.674757281553398	0.970089730807577	0.0299102691924227	1	0	57.1401666666667	5219.72904968262
4f42c206-5cb3-3141-94a7-e9f13592365e	BiPACE w/ RT	timePenalizedSimilarity	cosine	60	0.25	5	NA	NA	NA	NA	Unpartitioned	NA	NA	40	3934	106	0	0	7360	5080	3320	1040	0.986706797090544	0.973762376237624	1	0	1	0	1.77316666666667	4642.38505554199
4f94cef3-ca7c-3395-bbfa-5e80ec0d73fb	BiPACE w/ RT	timePenalizedSimilarity	cosine	60	0.95	30	NA	NA	NA	NA	Unpartitioned	NA	NA	30	4705	136	239	0	7360	7360	2280	2280	0.961676034747062	0.971906630861392	0.95165857605178	0.0483414239482201	1	0	1.8205	4565.72625732422
4fef3588-c554-34e3-ada9-de2401401d78	BiPACE w/ RT	timePenalizedSimilarity	rankCorr	60	0.95	1	NA	NA	NA	NA	Unpartitioned	NA	NA	5	3329	11	4020	0	7360	23640	0	16280	0.622883338011039	0.996706586826347	0.452986800925296	0.547013199074704	1	0	2.02233333333333	4501.98375701904
501565fa-38d4-38a7-a914-78d1fd17da51	CeMAPP-DTW w/ RT	timePenalizedPairwiseSimilarity	euclidean	NA	NA	10	mziDtwWorkerFactory	0	2.1	1	Unpartitioned	Global	0.1	NA	826	6514	20	0	7360	184920	0	177560	0.201807964817982	0.112534059945504	0.976359338061466	0.0236406619385343	1	0	950.956833333333	9445.33908081055
5069a9fc-c8e1-32f1-9422-ba3553310a13	BiPACE w/ RT	timePenalizedSimilarity	rankCorr	60	0.25	1	NA	NA	NA	NA	Unpartitioned	NA	NA	20	6678	32	450	0	7360	14240	200	7080	0.965168376933083	0.995230998509687	0.936868686868687	0.0631313131313131	1	0	3.02183333333333	4083.01453399658
508bc132-4620-3d90-8f2f-cb1a2082e7c9	BiPACE w/ RT	timePenalizedSimilarity	rankCorr	60	0	40	NA	NA	NA	NA	Unpartitioned	NA	NA	2	3342	42	3376	0	7360	15480	600	8720	0.661651158186498	0.987588652482269	0.497469484965764	0.502530515034236	1	0	33.8755	7208.93034362793
50b03f80-c9fe-32fd-bd28-1b2ca580b5d2	BiPACE w/ RT	timePenalizedSimilarity	rankCorr	60	0.9	5	NA	NA	NA	NA	Unpartitioned	NA	NA	30	5469	81	290	0	7360	9520	1520	3680	0.967194270050402	0.985405405405405	0.949644035422817	0.0503559645771835	1	0	3.34383333333333	3032.70777130127
50c80a0e-e556-3563-85a6-da80676130ec	BiPACE w/ RT	timePenalizedSimilarity	cosine	60	0.9	0.1	NA	NA	NA	NA	Unpartitioned	NA	NA	5	955	0	5485	0	7360	20160	920	13720	0.258282623394185	1	0.148291925465838	0.851708074534162	NA	NA	0.7945	1842.94631195068
511e6301-a9b1-3537-a89e-3ee40c8ae786	CeMAPP-DTW w/ RT	timePenalizedPairwiseSimilarity	linCorr	NA	NA	1	mziDtwWorkerFactory	0	2.25	0	Partitioned	Local	0.1	NA	5297	1880	183	0	7360	186320	0	178960	0.837007189697401	0.738052110909851	0.966605839416058	0.0333941605839416	1	0	107.196833333333	3362.79721832275
5121a61d-d8a2-3786-bc27-85e01da688ca	CeMAPP-DTW w/ RT	timePenalizedPairwiseSimilarity	cosine	NA	NA	10	mziDtwWorkerFactory	0	2	0	Unpartitioned	Global	0.1	NA	3186	2637	1537	0	7360	186320	0	178960	0.604210127062393	0.547140649149923	0.674571247088715	0.325428752911285	1	0	522.2445	6740.01635742188
513f5c7c-6dab-3d00-8c76-46ce07bf01e0	BiPACE w/ RT	timePenalizedSimilarity	rankCorr	60	0.75	0.1	NA	NA	NA	NA	Unpartitioned	NA	NA	2	1393	2	5965	0	7360	105560	0	98200	0.318290871701131	0.998566308243728	0.189317749388421	0.810682250611579	1	0	1.17933333333333	2835.95156097412
513fc3e9-6b51-3809-841a-b8a948aec13c	BiPACE w/ RT	timePenalizedSimilarity	linCorr	60	0.75	40	NA	NA	NA	NA	Unpartitioned	NA	NA	5	5801	32	1447	0	7360	16160	80	8880	0.886935249598655	0.994513972226984	0.800358719646799	0.199641280353201	1	0	3.88866666666667	5105.28349304199
51719ddb-27fb-3143-9f8c-ef6a3634c284	BiPACE w/ RT	timePenalizedSimilarity	rankCorr	60	0.5	1	NA	NA	NA	NA	Unpartitioned	NA	NA	5	6696	51	613	0	7360	20720	0	13360	0.952760387023335	0.992441084926634	0.916130797646737	0.0838692023532631	1	0	2.8765	4568.82285308838
517bda95-28f9-3e05-927e-6431a85cb7f2	BiPACE w/ RT	timePenalizedSimilarity	cosine	60	0.25	5	NA	NA	NA	NA	Unpartitioned	NA	NA	30	6226	20	234	0	7360	10240	880	3760	0.980009444356997	0.996797950688441	0.963777089783282	0.0362229102167183	1	0	1.87383333333333	4559.11247253418
5230517b-b057-3c29-abe4-30252ce064b6	BiPACE w/ RT	timePenalizedSimilarity	cosine	60	0.95	1	NA	NA	NA	NA	Unpartitioned	NA	NA	10	3311	14	3955	0	7360	16520	80	9240	0.625247851949769	0.995789473684211	0.455684007707129	0.544315992292871	1	0	1305	4484.56642913818
524004a4-b7ae-388a-949d-9378ca2ba401	BiPACE w/ RT	timePenalizedSimilarity	cosine	60	0.5	10	NA	NA	NA	NA	Unpartitioned	NA	NA	30	5530	146	244	0	7360	8880	1440	2960	0.965938864628821	0.974277660324172	0.957741600277104	0.0422583997228957	1	0	1.9235	4675.59601593018
525a588c-0466-34e1-a242-fa798215396d	BiPACE w/ RT	timePenalizedSimilarity	rankCorr	60	0	0.1	NA	NA	NA	NA	Unpartitioned	NA	NA	40	4369	111	0	0	7360	5680	2880	1200	0.987456209741214	0.975223214285714	1	0	1	0	33765	4062.12942504883
526d879c-2513-378b-aa1c-78eb31be8944	BiPACE w/ RT	timePenalizedSimilarity	linCorr	60	0.5	40	NA	NA	NA	NA	Unpartitioned	NA	NA	30	4608	136	256	0	7360	7120	2360	2120	0.959200666111574	0.971332209106239	0.947368421052632	0.0526315789473685	1	0	4.98616666666667	5404.70854949951
5279cbd4-6fd3-38c1-9743-293ea30b5b5e	BiPACE w/ RT	timePenalizedSimilarity	euclidean	60	0.95	10	NA	NA	NA	NA	Unpartitioned	NA	NA	40	1480	0	0	0	7360	2040	5880	560	1	1	1	0	NA	NA	1.65966666666667	6207.55312347412
52afc17f-04e0-3735-9a0c-a3b078d993bd	BiPACE w/ RT	timePenalizedSimilarity	rankCorr	60	0.95	0.1	NA	NA	NA	NA	Unpartitioned	NA	NA	10	10	0	30	0	7360	120	7320	80	0.4	1	0.25	0.75	NA	NA	0.750666666666667	2820.22221374512
52d1e736-da2e-3386-9bd5-399a90bd1c55	BiPACE w/ RT	timePenalizedSimilarity	euclidean	60	0	1	NA	NA	NA	NA	Unpartitioned	NA	NA	20	34	34	1292	0	7360	2600	6000	1240	0.048780487804878	0.5	0.0256410256410256	0.974358974358974	1	0	3.28966666666667	6304.78793334961
52fc629a-8a26-3c36-b96d-6eb6d3cf4e25	BiPACE w/ RT	timePenalizedSimilarity	euclidean	60	0.95	1	NA	NA	NA	NA	Unpartitioned	NA	NA	20	1736	30	1394	0	7360	5240	4200	2080	0.709150326797386	0.983012457531144	0.554632587859425	0.445367412140575	1	0	1.21133333333333	4483.01443481445
531e61fe-bce4-39a5-8668-cbbfde4cb537	BiPACE w/ RT	timePenalizedSimilarity	euclidean	60	0.25	1	NA	NA	NA	NA	Unpartitioned	NA	NA	20	5060	8	732	0	7360	11240	1560	5440	0.931860036832413	0.998421468034728	0.873618784530387	0.126381215469613	1	0	1.70316666666667	5650.86087036133
5332d4bb-7506-32fc-beeb-b93298effa80	BiPACE w/ RT	timePenalizedSimilarity	cosine	60	0.25	10	NA	NA	NA	NA	Unpartitioned	NA	NA	10	6361	36	923	0	7360	15680	40	8360	0.929902784884146	0.994372362044708	0.873283909939594	0.126716090060406	1	0	2.10866666666667	5053.17346191406
534aff08-3a84-358c-8299-f39f77d5cfb9	CeMAPP-DTW w/ RT	timePenalizedPairwiseSimilarity	linCorr	NA	NA	30	mziDtwWorkerFactory	0	2.25	0	Partitioned	Local	0.1	NA	5329	1870	161	0	7360	186320	0	178960	0.839940105603278	0.740241700236144	0.970673952641166	0.0293260473588343	1	0	107.026333333333	3322.17189788818
534bf3af-40ad-3754-9892-59873daf252a	BiPACE w/ RT	timePenalizedSimilarity	dot	60	0.5	5	NA	NA	NA	NA	Unpartitioned	NA	NA	40	3244	116	0	0	7360	4280	4000	920	0.982434887946699	0.96547619047619	1	0	1	0	1.47683333333333	3929.42166137695
535a2720-d88b-3be5-b2df-d6fee085166e	CeMAPP-DTW w/ RT	timePenalizedPairwiseSimilarity	linCorr	NA	NA	40	mziDtwWorkerFactory	0	2.1	1	Unpartitioned	Global	0.1	NA	4670	2501	189	0	7360	186320	0	178960	0.776392352452203	0.651234137498257	0.961103107635316	0.0388968923646841	1	0	1621.40366666667	3453.81795501709
53855c11-fe3d-3f18-abbf-0e64cfe2bd85	BiPACE w/ RT	timePenalizedSimilarity	cosine	60	0.95	5	NA	NA	NA	NA	Unpartitioned	NA	NA	40	3654	106	0	0	7360	4640	3600	880	0.985702724575128	0.971808510638298	1	0	1	0	1.49683333333333	4344.76252746582
5392044f-6e20-3bfe-8114-3963d67643e4	BiPACE w/ RT	timePenalizedSimilarity	cosine	60	0	1	NA	NA	NA	NA	Unpartitioned	NA	NA	5	6795	49	516	0	7360	18200	0	10840	0.960084775697633	0.992840444184687	0.929421419778416	0.0705785802215839	1	0	3.21266666666667	5920.40616607666
53e1bfba-d73c-3c4c-8e5a-0c861a2015ff	CeMAPP-DTW w/ RT	timePenalizedPairwiseSimilarity	cosine	NA	NA	1	mziDtwWorkerFactory	0	2.25	1	Partitioned	Local	0.1	NA	4950	2390	20	0	7360	186320	0	178960	0.804224207961007	0.674386920980926	0.995975855130785	0.00402414486921532	1	0	43.7936666666667	3292.32334899902
53f78bca-b91d-3aaf-8a93-16547fa20921	BiPACE w/ RT	timePenalizedSimilarity	euclidean	60	0.25	30	NA	NA	NA	NA	Unpartitioned	NA	NA	20	136	2	102	0	7360	320	7120	80	0.723404255319149	0.985507246376812	0.571428571428571	0.428571428571429	1	0	3.1035	8973.36243438721
541e7d5d-7970-33ad-8f11-0c7cce7e62b5	CeMAPP-DTW w/ RT	timePenalizedPairwiseSimilarity	euclidean	NA	NA	40	mziDtwWorkerFactory	0	2	1	Partitioned	Local	0.1	NA	2195	3047	2118	0	7360	185440	0	178080	0.459445316588174	0.418733307897749	0.508926501275214	0.491073498724786	1	0	63.2766666666667	8384.36784362793
5445083c-f94d-3abc-aef3-3e18f8b350ab	CeMAPP-DTW w/ RT	timePenalizedPairwiseSimilarity	euclidean	NA	NA	1	mziDtwWorkerFactory	0	2.1	0	Unpartitioned	Global	0.1	NA	829	6522	9	0	7360	184840	0	177480	0.202466723653682	0.112773772275881	0.989260143198091	0.0107398568019093	1	0	1510.78883333333	11946.5252227783
54a05534-f340-3405-82a3-d5f29dcc9ffd	BiPACE w/ RT	timePenalizedSimilarity	rankCorr	60	0.5	10	NA	NA	NA	NA	Unpartitioned	NA	NA	2	5109	47	2084	0	7360	16960	120	9720	0.827435419872054	0.99088440651668	0.710273877380787	0.289726122619213	1	0	8.32383333333333	3136.72905731201
54b25fe3-179b-3366-bb3a-850bfef956bf	BiPACE w/ RT	timePenalizedSimilarity	linCorr	60	0.9	1	NA	NA	NA	NA	Unpartitioned	NA	NA	40	4348	23	2989	0	7360	33120	0	25760	0.742740006832935	0.994738046213681	0.592612784516833	0.407387215483167	1	0	1.67033333333333	4524.23947906494
54bf154f-4f46-3a18-b3c1-2c86b0cebf28	CeMAPP-DTW w/ RT	timePenalizedPairwiseSimilarity	euclidean	NA	NA	40	mziDtwWorkerFactory	0	2	0	Unpartitioned	Global	0.1	NA	710	5779	791	0	7360	184800	80	177520	0.177722152690864	0.109415934658653	0.473017988007995	0.526982011992005	1	0	1509.54766666667	12110.043800354
54c0c55a-45fc-3635-96d5-1140786f82e0	BiPACE w/ RT	timePenalizedSimilarity	dot	60	0.95	5	NA	NA	NA	NA	Unpartitioned	NA	NA	30	5975	38	187	0	7360	10040	1160	3840	0.981519507186858	0.993680359221686	0.969652710159039	0.0303472898409607	1	0	1.62616666666667	4464.81786346436
54d2d6a8-4f8f-314a-be2b-792bdc2253bc	BiPACE w/ RT	timePenalizedSimilarity	rankCorr	60	0	10	NA	NA	NA	NA	Unpartitioned	NA	NA	5	5097	46	1937	0	7360	14720	280	7640	0.837152007883715	0.991055804005444	0.724623258458914	0.275376741541086	1	0	33.8058333333333	4108.22827148438
551209e4-2709-3da0-a1b5-c77f62d15771	CeMAPP-DTW w/ RT	timePenalizedPairwiseSimilarity	rankCorr	NA	NA	5	mziDtwWorkerFactory	0	2.25	0	Partitioned	Local	0.1	NA	5110	1966	284	0	7360	185240	0	177880	0.819566960705694	0.72215941209723	0.947348906192065	0.0526510938079348	1	0	916.7945	8708.60428619385
55264630-69e4-38a4-9c53-f6c362bc672c	CeMAPP-DTW w/ RT	timePenalizedPairwiseSimilarity	linCorr	NA	NA	40	mziDtwWorkerFactory	0	2	1	Partitioned	Local	0.1	NA	2756	3035	1569	0	7360	186320	0	178960	0.544879398971926	0.47591089621827	0.637225433526012	0.362774566473988	1	0	70.7035	5707.8143157959
5541700e-8d02-365f-b816-0bb5ecd65b18	BiPACE w/ RT	timePenalizedSimilarity	dot	60	0.95	0.1	NA	NA	NA	NA	Unpartitioned	NA	NA	2	1044	0	6316	0	7360	138360	0	131000	0.248453117563065	1	0.141847826086957	0.858152173913043	NA	NA	897	575.424789428711
558164e3-b95a-3317-9b80-0d14d67bf9f7	BiPACE w/ RT	timePenalizedSimilarity	cosine	60	0	5	NA	NA	NA	NA	Unpartitioned	NA	NA	10	6694	53	573	0	7360	16480	40	9160	0.955330383901812	0.992144656884541	0.921150405944681	0.0788495940553186	1	0	3.1655	5861.07737731934
5599f8cd-66f9-33b0-bced-db05375605d0	BiPACE w/ RT	timePenalizedSimilarity	dot	60	0.5	5	NA	NA	NA	NA	Unpartitioned	NA	NA	10	4960	143	577	0	7360	10560	1680	4880	0.932330827067669	0.971977268273565	0.895791945096623	0.104208054903377	1	0	1.6	4719.50405883789
559dc6f3-0d19-318e-8878-03ee93f245ec	BiPACE w/ RT	timePenalizedSimilarity	rankCorr	60	0	0.1	NA	NA	NA	NA	Unpartitioned	NA	NA	30	6306	26	148	0	7360	10160	880	3680	0.986391365556077	0.995893872394188	0.977068484660676	0.0229315153393245	1	0	34.4956666666667	5066.64277648926
55bccbc7-8f1a-3c28-b046-3acc1b755121	BiPACE w/ RT	timePenalizedSimilarity	dot	60	0.9	10	NA	NA	NA	NA	Unpartitioned	NA	NA	5	5000	156	844	0	7360	11520	1360	5520	0.909090909090909	0.969743987587277	0.855578370978782	0.144421629021218	1	0	1.59266666666667	4567.34912109375
55c7d452-e621-3ceb-80c4-0deb8134bf79	BiPACE w/ RT	timePenalizedSimilarity	rankCorr	60	0.9	0.1	NA	NA	NA	NA	Unpartitioned	NA	NA	10	10	0	30	0	7360	160	7320	120	0.4	1	0.25	0.75	NA	NA	0.744333333333333	2820.70680236816
55cc51f7-08b3-3157-80d7-49606209a2b3	CeMAPP-DTW w/ RT	timePenalizedPairwiseSimilarity	euclidean	NA	NA	30	mziDtwWorkerFactory	0	2.25	0	Unpartitioned	Global	0.1	NA	900	6283	177	0	7360	184800	0	177440	0.217917675544794	0.125295837393847	0.835654596100279	0.164345403899721	1	0	1463.15666666667	12090.5070419312
55db07cb-6913-3350-81c3-af517cc41c68	CeMAPP-DTW	plainPairwiseSimilarity	cosine	NA	NA	NA	mziDtwWorkerFactory	0	2.25	1	Partitioned	Local	0.1	NA	4927	2373	60	0	7360	186320	0	178960	0.8019858386913	0.674931506849315	0.987968718668538	0.0120312813314618	1	0	43729	3524.33129882812
55deb597-3d4f-3d69-a15b-4912447fe68a	BiPACE w/ RT	timePenalizedSimilarity	euclidean	60	0.95	30	NA	NA	NA	NA	Unpartitioned	NA	NA	20	3258	55	1167	0	7360	7160	2880	2680	0.842078056345309	0.983398732266828	0.736271186440678	0.263728813559322	1	0	2.02133333333333	8428.79061126709
55e227cc-005c-3179-b395-80e8b7f46afc	CeMAPP-DTW w/ RT	timePenalizedPairwiseSimilarity	dot	NA	NA	40	mziDtwWorkerFactory	0	2.1	0	Partitioned	Local	0.1	NA	3247	2814	699	0	7360	186920	600	180160	0.648945737983412	0.535720178188418	0.822858590978206	0.177141409021794	1	0	35.7573333333333	5488.77629089355
561ac609-03c3-372a-a5d5-c9e636884171	CeMAPP-DTW w/ RT	timePenalizedPairwiseSimilarity	cosine	NA	NA	5	mziDtwWorkerFactory	0	2.25	1	Partitioned	Local	0.1	NA	4927	2373	60	0	7360	186320	0	178960	0.8019858386913	0.674931506849315	0.987968718668538	0.0120312813314618	1	0	43.8005	3574.25688171387
56a0abec-9e41-33f4-a1a1-e7fc2f8029f8	BiPACE w/ RT	timePenalizedSimilarity	dot	60	0.75	1	NA	NA	NA	NA	Unpartitioned	NA	NA	10	6215	38	1107	0	7360	18640	0	11280	0.915653775322284	0.99392291699984	0.84881180005463	0.15118819994537	1	0	1.76683333333333	5576.43344116211
56b97f98-da26-3657-b710-78af488c14bc	BiPACE w/ RT	timePenalizedSimilarity	cosine	60	0.95	10	NA	NA	NA	NA	Unpartitioned	NA	NA	30	5637	109	254	0	7360	9320	1360	3320	0.968806393400361	0.981030281935259	0.956883381429299	0.043116618570701	1	0	1749	4602.20832824707
56df6faa-9106-3fb8-87e5-1052808d2992	BiPACE w/ RT	timePenalizedSimilarity	euclidean	60	0.9	5	NA	NA	NA	NA	Unpartitioned	NA	NA	20	5019	59	882	0	7360	11040	1400	5080	0.914290919027234	0.988381252461599	0.850533807829182	0.149466192170818	1	0	1.76133333333333	6290.56938171387
56e522d7-4f95-312e-9801-5a4924ee76e8	BiPACE w/ RT	timePenalizedSimilarity	linCorr	60	0.75	5	NA	NA	NA	NA	Unpartitioned	NA	NA	2	6634	32	654	0	7360	21640	40	14320	0.950838469256127	0.995199519951995	0.9102634467618	0.0897365532381997	1	0	2.11816666666667	4486.97561645508
56eb4122-289d-3e78-b4f6-ee3640df0159	BiPACE w/ RT	timePenalizedSimilarity	linCorr	60	0.9	1	NA	NA	NA	NA	Unpartitioned	NA	NA	20	3649	13	1938	0	7360	9720	1760	4120	0.78905827657044	0.996450027307482	0.653123321997494	0.346876678002506	1	0	1489	4535.11480712891
56f7fa52-f378-3ee7-a0ba-9155a0b39583	BiPACE w/ RT	timePenalizedSimilarity	euclidean	60	0.75	1	NA	NA	NA	NA	Unpartitioned	NA	NA	10	6215	38	1107	0	7360	18640	0	11280	0.915653775322284	0.99392291699984	0.84881180005463	0.15118819994537	1	0	1.79733333333333	6313.02507019043
57362d1b-e694-327c-b4da-687149795543	BiPACE w/ RT	timePenalizedSimilarity	linCorr	60	0.25	0.1	NA	NA	NA	NA	Unpartitioned	NA	NA	40	2173	5	5182	0	7360	62360	0	55000	0.455890066086227	0.997704315886134	0.29544527532291	0.70455472467709	1	0	1.21416666666667	2879.21136474609
5765bb87-3809-3085-a6d4-06660363d686	CeMAPP-DTW	plainPairwiseSimilarity	euclidean	NA	NA	NA	mziDtwWorkerFactory	0	2.25	1	Partitioned	Local	0.1	NA	1682	3349	2329	0	7360	185520	0	178160	0.372041583720416	0.334327171536474	0.419346796310147	0.580653203689853	1	0	67.5723333333333	8731.05736541748
57e62b2d-da49-37ce-a0ac-2382fe58ab94	CeMAPP-DTW w/ RT	timePenalizedPairwiseSimilarity	linCorr	NA	NA	5	mziDtwWorkerFactory	0	2.1	1	Unpartitioned	Global	0.1	NA	4858	2371	131	0	7360	186320	0	178960	0.79522016696677	0.67201549315258	0.973742232912407	0.0262577670875928	1	0	1622.98466666667	3089.89888763428
57ea7520-d94f-3edb-a235-2ffd40ae146d	BiPACE w/ RT	timePenalizedSimilarity	dot	60	0.75	1	NA	NA	NA	NA	Unpartitioned	NA	NA	5	6215	38	1107	0	7360	22240	0	14880	0.915653775322284	0.99392291699984	0.84881180005463	0.15118819994537	1	0	1.74433333333333	5638.35743713379
57fafeee-f473-3f72-83de-db95db5fe918	BiPACE w/ RT	timePenalizedSimilarity	euclidean	60	0.75	5	NA	NA	NA	NA	Unpartitioned	NA	NA	30	2772	28	200	0	7360	4680	4360	1680	0.96049896049896	0.99	0.932705248990579	0.0672947510094213	1	0	1.7005	7029.118019104
5834f852-7613-3f7d-b3d6-3569cb22ab4c	CeMAPP-DTW w/ RT	timePenalizedPairwiseSimilarity	linCorr	NA	NA	5	mziDtwWorkerFactory	0	2.1	1	Partitioned	Local	0.1	NA	NA	NA	NA	NA	NA	NA	NA	NA	NA	NA	NA	NA	NA	NA	NA	NA
58838a0d-a02f-3aab-9e95-58372740768f	CeMAPP-DTW w/ RT	timePenalizedPairwiseSimilarity	linCorr	NA	NA	1	mziDtwWorkerFactory	0	2.25	1	Partitioned	Local	0.1	NA	4957	2383	20	0	7360	186320	0	178960	0.804903791507672	0.675340599455041	0.995981514968857	0.00401848503114322	1	0	108568	3856.0634765625
5885482a-a99b-32b6-a5e1-2d0ec5754811	BiPACE w/ RT	timePenalizedSimilarity	linCorr	60	0	10	NA	NA	NA	NA	Unpartitioned	NA	NA	5	6328	35	917	0	7360	17600	80	10320	0.930041152263374	0.994499449944995	0.873429951690821	0.126570048309179	1	0	6.04516666666667	5928.04553222656
58ce33e9-ca5f-3a62-8f13-8b0bcf95665d	BiPACE w/ RT	timePenalizedSimilarity	euclidean	60	0.9	1	NA	NA	NA	NA	Unpartitioned	NA	NA	20	3649	13	1938	0	7360	9720	1760	4120	0.78905827657044	0.996450027307482	0.653123321997494	0.346876678002506	1	0	1.50533333333333	5623.12790679932
58f08197-2cf3-3df3-9728-040dd89a23fa	CeMAPP-DTW w/ RT	timePenalizedPairwiseSimilarity	euclidean	NA	NA	30	mziDtwWorkerFactory	0	2.25	0	Partitioned	Local	0.1	NA	1799	2198	3323	0	7360	185520	40	178200	0.394560807106042	0.450087565674256	0.351229988285826	0.648770011714174	1	0	69.0408333333333	8580.60837554932
58f600d2-301f-348e-87c6-0271107b6f72	CeMAPP-DTW w/ RT	timePenalizedPairwiseSimilarity	rankCorr	NA	NA	10	mziDtwWorkerFactory	0	2.1	0	Unpartitioned	Global	0.1	NA	3607	3311	442	0	7360	185240	0	177880	0.657791556487645	0.521393466319746	0.890837243763892	0.109162756236108	1	0	17851671	9026.64096069336
591f7499-b975-3f9a-b670-5f36dd44a2e5	BiPACE w/ RT	timePenalizedSimilarity	linCorr	60	0	1	NA	NA	NA	NA	Unpartitioned	NA	NA	30	6313	27	140	0	7360	10240	880	3760	0.986945986086141	0.995741324921136	0.978304664497133	0.0216953355028668	1	0	5982	5948.21403503418
597c61db-b7aa-3bb9-8ddf-8b6119439dbf	BiPACE w/ RT	timePenalizedSimilarity	cosine	60	0.5	40	NA	NA	NA	NA	Unpartitioned	NA	NA	30	4603	136	261	0	7360	7160	2360	2160	0.958658752473185	0.971301962439333	0.946340460526316	0.0536595394736842	1	0	2.73016666666667	5097.85553741455
598b6b51-417e-31ba-915b-fb5b162e0bb5	BiPACE	plainSimilarity	cosine	60	NA	NA	NA	NA	NA	NA	Unpartitioned	NA	NA	5	5345	46	1769	0	7360	14600	200	7440	0.854858056777289	0.991467260248562	0.751335394995783	0.248664605004217	1	0	3.1375	3795.11994171143
599735f1-508c-3af7-95ef-17dd4504cf56	BiPACE w/ RT	timePenalizedSimilarity	dot	60	0.95	30	NA	NA	NA	NA	Unpartitioned	NA	NA	10	3143	242	575	0	7360	6240	3400	2280	0.884978178234549	0.928508124076809	0.845346960731576	0.154653039268424	1	0	1.46	3680.85565948486
59a6d694-04a9-3219-ba0a-f10b57eda9c3	BiPACE w/ RT	timePenalizedSimilarity	dot	60	0.25	1	NA	NA	NA	NA	Unpartitioned	NA	NA	40	4250	110	0	0	7360	5520	3000	1160	0.987224157955865	0.974770642201835	1	0	1	0	1.52	4453.79545593262
59ed9ee1-7a4f-314e-be1e-b3ca0b3a7d8b	BiPACE w/ RT	timePenalizedSimilarity	dot	60	0.75	10	NA	NA	NA	NA	Unpartitioned	NA	NA	20	3803	200	317	0	7360	6520	3040	2200	0.936353563954204	0.950037471896078	0.923058252427184	0.0769417475728156	1	0	1.50866666666667	3705.42375183105
59f85bfc-a50e-32e4-a862-448e97469208	BiPACE w/ RT	timePenalizedSimilarity	cosine	60	0.25	5	NA	NA	NA	NA	Unpartitioned	NA	NA	2	6701	32	587	0	7360	21200	40	13880	0.955851936381143	0.995247289469776	0.919456641053787	0.080543358946213	1	0	1.88783333333333	3094.24315643311
5aab3655-746b-3213-95eb-110e8696c88d	BiPACE w/ RT	timePenalizedSimilarity	euclidean	60	0.95	1	NA	NA	NA	NA	Unpartitioned	NA	NA	5	3329	11	4020	0	7360	23640	0	16280	0.622883338011039	0.996706586826347	0.452986800925296	0.547013199074704	1	0	1.38916666666667	4493.37168884277
5ab1c658-e43b-305e-90d4-be75109aba02	BiPACE w/ RT	timePenalizedSimilarity	linCorr	60	0.95	10	NA	NA	NA	NA	Unpartitioned	NA	NA	5	6339	48	893	0	7360	18320	80	11040	0.930905352815919	0.992484734617191	0.876521017699115	0.123478982300885	1	0	2001	4481.85726928711
5afe310e-2808-35f7-adaf-bba461dbff84	CeMAPP-DTW w/ RT	timePenalizedPairwiseSimilarity	rankCorr	NA	NA	5	mziDtwWorkerFactory	0	2.25	1	Partitioned	Local	0.1	NA	4697	2570	93	0	7360	185240	0	177880	0.779132454175997	0.64634649786707	0.980584551148226	0.0194154488517745	1	0	936.2105	8684.13660430908
5b3db812-1c58-3435-ab2d-e16e5ca25739	BiPACE w/ RT	timePenalizedSimilarity	linCorr	60	0.5	1	NA	NA	NA	NA	Unpartitioned	NA	NA	30	6318	30	252	0	7360	11120	760	4520	0.978169995355318	0.995274102079395	0.961643835616438	0.0383561643835616	1	0	1.72033333333333	4448.1036529541
5b6e32cb-3a9d-327b-ac36-2bc554701093	BiPACE w/ RT	timePenalizedSimilarity	linCorr	60	0.75	0.1	NA	NA	NA	NA	Unpartitioned	NA	NA	5	1381	2	5857	0	7360	32000	120	24760	0.320380466303213	0.998553868402025	0.190798563138989	0.809201436861011	1	0	0.891666666666667	2537.68710327148
5b81db1e-618c-3d4f-a8e2-7b7bf66d9dfc	CeMAPP-DTW w/ RT	timePenalizedPairwiseSimilarity	dot	NA	NA	1	mziDtwWorkerFactory	0	2.25	1	Partitioned	Local	0.1	NA	5066	2121	173	0	7360	186920	0	179560	0.815387091582166	0.704883818004731	0.966978430998282	0.0330215690017179	1	0	55.9945	5529.93408966064
5bb6c987-2207-32aa-87ff-3b8870c1f63b	BiPACE w/ RT	timePenalizedSimilarity	cosine	60	0.75	30	NA	NA	NA	NA	Unpartitioned	NA	NA	5	5822	32	1386	0	7360	16240	120	9000	0.891440820701271	0.994533652203621	0.807713651498335	0.192286348501665	1	0	2.2385	5085.48059844971
5be14f42-dcf0-36b4-867f-2a6fa1165dd4	BiPACE w/ RT	timePenalizedSimilarity	euclidean	60	0.5	10	NA	NA	NA	NA	Unpartitioned	NA	NA	30	818	24	78	0	7360	1600	6440	680	0.941311852704258	0.971496437054632	0.912946428571429	0.0870535714285714	1	0	1.95283333333333	8560.24534606934
5bea3ef3-6c73-3bad-a7ca-4d08ce87fa4e	BiPACE w/ RT	timePenalizedSimilarity	rankCorr	60	0.75	10	NA	NA	NA	NA	Unpartitioned	NA	NA	5	5097	46	1937	0	7360	14800	280	7720	0.837152007883715	0.991055804005444	0.724623258458914	0.275376741541086	1	0	6.11266666666667	3126.80535125732
5c176f20-cc82-3137-85ed-aaad45aa568f	BiPACE w/ RT	timePenalizedSimilarity	cosine	60	0.75	30	NA	NA	NA	NA	Unpartitioned	NA	NA	30	4732	136	252	0	7360	7400	2240	2280	0.960617133576939	0.972062448644207	0.949438202247191	0.050561797752809	1	0	2.14533333333333	5091.91865539551
5c41248c-44e6-37ff-a21a-8489716101ef	BiPACE w/ RT	timePenalizedSimilarity	dot	60	0.75	30	NA	NA	NA	NA	Unpartitioned	NA	NA	40	1198	42	0	0	7360	1600	6120	360	0.982772764561116	0.966129032258065	1	0	1	0	1.61033333333333	3720.08156585693
5c64d38f-5e7f-3100-adca-a48435099150	BiPACE w/ RT	timePenalizedSimilarity	linCorr	60	0.75	1	NA	NA	NA	NA	Unpartitioned	NA	NA	30	5481	27	612	0	7360	9800	1240	3680	0.944918541505043	0.995098039215686	0.899556868537666	0.100443131462334	1	0	1.67916666666667	4578.74515533447
5c674cd0-5b9b-3341-ad52-5f2a8b0e33a2	BiPACE w/ RT	timePenalizedSimilarity	cosine	60	0.95	10	NA	NA	NA	NA	Unpartitioned	NA	NA	40	3404	116	0	0	7360	4320	3840	800	0.983246678220682	0.967045454545455	1	0	1	0	1.58983333333333	4494.20206451416
5c752047-b772-30c8-b0b5-a7eab488e7e4	BiPACE w/ RT	timePenalizedSimilarity	euclidean	60	0.5	10	NA	NA	NA	NA	Unpartitioned	NA	NA	10	2775	75	2550	0	7360	9280	1960	3880	0.678899082568807	0.973684210526316	0.52112676056338	0.47887323943662	1	0	2017	8575.52876281738
5c9c33e8-9f19-3cc7-ac1c-91c81dd19b2d	CeMAPP-DTW	plainPairwiseSimilarity	cosine	NA	NA	NA	mziDtwWorkerFactory	0	2	0	Partitioned	Local	0.1	NA	5536	388	1436	0	7360	186320	0	178960	0.858560794044665	0.934503713706955	0.794033275960987	0.205966724039013	1	0	51617	5809.23265075684
5ca50bd4-cbaa-3d2c-95c3-06b9fed4c0f2	CeMAPP-DTW w/ RT	timePenalizedPairwiseSimilarity	cosine	NA	NA	1	mziDtwWorkerFactory	0	2.1	1	Unpartitioned	Global	0.1	NA	4932	2404	24	0	7360	186320	0	178960	0.80247315327042	0.672300981461287	0.995157384987893	0.00484261501210659	1	0	443.2775	7211.34085845947
5ccb2cf0-2821-35e4-bc79-87e66b978226	BiPACE w/ RT	timePenalizedSimilarity	linCorr	60	0.75	0.1	NA	NA	NA	NA	Unpartitioned	NA	NA	20	1393	2	5965	0	7360	105560	0	98200	0.318290871701131	0.998566308243728	0.189317749388421	0.810682250611579	1	0	1024	2831.58700561523
5cdbf380-7a3e-3907-a78f-d7f31bb164fa	BiPACE w/ RT	timePenalizedSimilarity	cosine	60	0.25	10	NA	NA	NA	NA	Unpartitioned	NA	NA	2	6361	36	923	0	7360	20400	40	13080	0.929902784884146	0.994372362044708	0.873283909939594	0.126716090060406	1	0	2.1625	3110.12252807617
5d26d100-7bfb-3010-be9a-a6ca43eb6745	BiPACE w/ RT	timePenalizedSimilarity	rankCorr	60	0.9	1	NA	NA	NA	NA	Unpartitioned	NA	NA	2	4348	23	2989	0	7360	33120	0	25760	0.742740006832935	0.994738046213681	0.592612784516833	0.407387215483167	1	0	2.42866666666667	4537.76103973389
5d337fae-5b83-315e-97ce-1057297f951e	BiPACE w/ RT	timePenalizedSimilarity	rankCorr	60	0.25	1	NA	NA	NA	NA	Unpartitioned	NA	NA	2	6731	50	579	0	7360	23600	0	16240	0.955361578312398	0.992626456274886	0.920793433652531	0.0792065663474693	1	0	3.11216666666667	3017.58511352539
5d6af53f-c1b2-3507-b701-56f0a2263a26	CeMAPP-DTW w/ RT	timePenalizedPairwiseSimilarity	dot	NA	NA	40	mziDtwWorkerFactory	0	2.25	1	Partitioned	Local	0.1	NA	4556	2240	564	0	7360	186920	0	179560	0.764686136287345	0.670394349617422	0.88984375	0.11015625	1	0	56.1365	4883.38607788086
5d873073-4c86-35b7-8b20-5a227be063ff	BiPACE w/ RT	timePenalizedSimilarity	linCorr	60	0.5	40	NA	NA	NA	NA	Unpartitioned	NA	NA	2	5801	32	1447	0	7360	18680	80	11400	0.886935249598655	0.994513972226984	0.800358719646799	0.199641280353201	1	0	5.15583333333333	5686.49766540527
5d9c4bd8-6157-31a9-9dc5-b4c67f27e57e	CeMAPP-DTW w/ RT	timePenalizedPairwiseSimilarity	rankCorr	NA	NA	40	mziDtwWorkerFactory	0	2.1	0	Partitioned	Local	0.1	NA	5922	466	972	0	7360	185240	0	177880	0.891733172714953	0.927050720100188	0.859007832898172	0.140992167101828	1	0	215029	8564.72427368164
5e3f6eb9-afda-3030-92a4-c7d6f10e4920	BiPACE w/ RT	timePenalizedSimilarity	cosine	60	0.5	30	NA	NA	NA	NA	Unpartitioned	NA	NA	30	4732	136	252	0	7360	7400	2240	2280	0.960617133576939	0.972062448644207	0.949438202247191	0.050561797752809	1	0	2.52233333333333	5159.9596862793
5e5f93e9-0442-366a-92b6-7c557f0c9c9b	BiPACE w/ RT	timePenalizedSimilarity	linCorr	60	0.75	10	NA	NA	NA	NA	Unpartitioned	NA	NA	2	6331	35	914	0	7360	20560	80	13280	0.930276981852913	0.994502042098649	0.87384403036577	0.12615596963423	1	0	2.30933333333333	4411.69119262695
5ea32182-6ddf-3855-a2fb-d132671a8a18	BiPACE w/ RT	timePenalizedSimilarity	cosine	60	0	40	NA	NA	NA	NA	Unpartitioned	NA	NA	20	5477	21	822	0	7360	10400	1040	4080	0.928541154530813	0.996180429246999	0.869503095729481	0.130496904270519	1	0	3.03966666666667	5852.08973693848
5ef146e7-35bd-3513-b97e-8012206d3761	BiPACE w/ RT	timePenalizedSimilarity	cosine	60	0.75	30	NA	NA	NA	NA	Unpartitioned	NA	NA	10	5810	30	1320	0	7360	14080	200	6920	0.895913646877409	0.99486301369863	0.814866760168303	0.185133239831697	1	0	2.27016666666667	5741.04903411865
5f064caf-e968-3f75-9a6b-d1d89766d195	BiPACE w/ RT	timePenalizedSimilarity	linCorr	60	0.25	5	NA	NA	NA	NA	Unpartitioned	NA	NA	30	6142	51	247	0	7360	10280	920	3840	0.976315371165157	0.991764895850153	0.961339802786038	0.0386601972139615	1	0	2.31683333333333	4557.91179656982
5f21c564-2349-3443-89fb-6ca7544ed1b6	BiPACE w/ RT	timePenalizedSimilarity	cosine	60	0.25	1	NA	NA	NA	NA	Unpartitioned	NA	NA	20	6723	33	444	0	7360	14360	160	7160	0.96574014221073	0.995115452930728	0.938049393051486	0.0619506069485141	1	0	1.72033333333333	4468.58637237549
5f2400a3-adb3-3f6e-90a1-6616d0411bf0	CeMAPP-DTW	plainPairwiseSimilarity	linCorr	NA	NA	NA	mziDtwWorkerFactory	0	2.1	1	Partitioned	Local	0.1	NA	4918	2304	138	0	7360	186320	0	178960	0.801107672259326	0.680974799224591	0.972705696202532	0.0272943037974683	1	0	69.3363333333333	4692.9914932251
5f7519fb-8398-39a4-a328-57bfcdcfef68	BiPACE w/ RT	timePenalizedSimilarity	dot	60	0.95	5	NA	NA	NA	NA	Unpartitioned	NA	NA	20	6506	70	504	0	7360	13080	280	6000	0.957750625644045	0.989355231143552	0.928102710413695	0.0718972895863053	1	0	1653	4464.91958618164
5f83cb14-811f-3e1e-a164-23bca04bc8b0	BiPACE w/ RT	timePenalizedSimilarity	euclidean	60	0.5	1	NA	NA	NA	NA	Unpartitioned	NA	NA	10	6471	51	838	0	7360	17280	0	9920	0.935724098040634	0.992180312787489	0.885346832672048	0.114653167327952	1	0	1.79933333333333	6322.73484039307
5fc91b4a-edb3-3c87-a887-8033b4a23561	BiPACE w/ RT	timePenalizedSimilarity	rankCorr	60	0.75	10	NA	NA	NA	NA	Unpartitioned	NA	NA	20	4596	34	690	0	7360	9040	2040	3720	0.926986688180718	0.992656587473002	0.869466515323496	0.130533484676504	1	0	6.09433333333333	2548.94441223145
5fce5650-9908-3e96-b175-b40ff86b3af6	BiPACE w/ RT	timePenalizedSimilarity	dot	60	0.5	40	NA	NA	NA	NA	Unpartitioned	NA	NA	10	1376	71	353	0	7360	2520	5560	720	0.866498740554156	0.950932964754665	0.795835743204164	0.204164256795836	1	0	2.06016666666667	5078.4896774292
5fe55c42-11e3-3520-a5aa-b35a0a4ef2a5	CeMAPP-DTW w/ RT	timePenalizedPairwiseSimilarity	euclidean	NA	NA	10	mziDtwWorkerFactory	0	2	0	Partitioned	Local	0.1	NA	NA	NA	NA	NA	NA	NA	NA	NA	NA	NA	NA	NA	NA	NA	NA	NA
600cbeb4-dad3-3fb0-b870-181367192059	CeMAPP-DTW w/ RT	timePenalizedPairwiseSimilarity	dot	NA	NA	40	mziDtwWorkerFactory	0	2.25	1	Partitioned	Local	0.1	NA	3295	2881	544	0	7360	186920	640	180200	0.658012980529206	0.533516839378238	0.858296431362334	0.141703568637666	1	0	36.8281666666667	4972.47728729248
603ecb37-3d6f-3740-a097-9c0b5f12108f	BiPACE w/ RT	timePenalizedSimilarity	linCorr	60	0.9	0.1	NA	NA	NA	NA	Unpartitioned	NA	NA	30	1044	0	6316	0	7360	138400	0	131040	0.248453117563065	1	0.141847826086957	0.858152173913043	NA	NA	0.941666666666667	2829.71183776855
6061c435-0d47-368e-8a6b-a92a0280e19e	BiPACE w/ RT	timePenalizedSimilarity	rankCorr	60	0.25	10	NA	NA	NA	NA	Unpartitioned	NA	NA	5	5097	46	1937	0	7360	14720	280	7640	0.837152007883715	0.991055804005444	0.724623258458914	0.275376741541086	1	0	10.8581666666667	3200.47348022461
609779e6-64a7-3e1f-a545-7d8d58bfb973	BiPACE w/ RT	timePenalizedSimilarity	rankCorr	60	0	10	NA	NA	NA	NA	Unpartitioned	NA	NA	40	1840	0	0	0	7360	2400	5520	560	1	1	1	0	NA	NA	33.92	9030.23928833008
60ca2b05-fdc9-37a8-b092-718313146dec	CeMAPP-DTW w/ RT	timePenalizedPairwiseSimilarity	euclidean	NA	NA	5	mziDtwWorkerFactory	0	2.1	0	Partitioned	Local	0.1	NA	3774	377	3209	0	7360	185440	0	178080	0.67792347763607	0.90917851120212	0.540455391665473	0.459544608334527	1	0	56.8246666666667	8286.36223602295
610ad3c5-ef56-3749-bd89-43de94103435	BiPACE w/ RT	timePenalizedSimilarity	dot	60	0	0.1	NA	NA	NA	NA	Unpartitioned	NA	NA	30	6305	26	149	0	7360	10200	880	3720	0.986312084473993	0.995893223819302	0.976913541989464	0.0230864580105361	1	0	2.7285	5812.5611114502
61218e6b-a8c5-32e7-a480-3014acf48972	BiPACE w/ RT	timePenalizedSimilarity	linCorr	60	0	5	NA	NA	NA	NA	Unpartitioned	NA	NA	2	6633	31	656	0	7360	21080	40	13760	0.950763276714685	0.995348139255702	0.910001371930306	0.0899986280696941	1	0	6.07683333333333	5905.79960632324
6198d723-2f40-324c-b62c-2a965406efdd	CeMAPP-DTW w/ RT	timePenalizedPairwiseSimilarity	linCorr	NA	NA	10	mziDtwWorkerFactory	0	2.1	1	Partitioned	Local	0.1	NA	4852	2347	161	0	7360	186320	0	178960	0.794628234523419	0.673982497569107	0.96788350289248	0.0321164971075204	1	0	71.9055	5373.19976043701
619e4823-9ed0-3587-bfb9-a431e9c9cbd5	BiPACE w/ RT	timePenalizedSimilarity	dot	60	0.9	40	NA	NA	NA	NA	Unpartitioned	NA	NA	30	1874	124	42	0	7360	2800	5320	760	0.957588145120082	0.937937937937938	0.978079331941545	0.0219206680584552	1	0	1.6245	4766.20028686523
62000c96-0eb6-3cf5-9b9d-20718c93fecb	CeMAPP-DTW w/ RT	timePenalizedPairwiseSimilarity	dot	NA	NA	10	mziDtwWorkerFactory	0	2.25	0	Partitioned	Local	0.1	NA	6455	536	369	0	7360	186920	0	179560	0.934491494752081	0.923329995708768	0.945926143024619	0.054073856975381	1	0	52557	5249.67108917236
6209aaee-0f83-30a4-a99e-3f9a2224843f	BiPACE w/ RT	timePenalizedSimilarity	cosine	60	0.25	0.1	NA	NA	NA	NA	Unpartitioned	NA	NA	30	2173	5	5182	0	7360	62360	0	55000	0.455890066086227	0.997704315886134	0.29544527532291	0.70455472467709	1	0	1112	2875.51180267334
622a6a7d-ff36-335a-8c51-5b15c3c968c8	BiPACE w/ RT	timePenalizedSimilarity	cosine	60	0.95	0.1	NA	NA	NA	NA	Unpartitioned	NA	NA	20	1044	0	6316	0	7360	138360	0	131000	0.248453117563065	1	0.141847826086957	0.858152173913043	NA	NA	0.9445	2829.79384613037
6240525c-2668-3e7f-bbbf-ca0b57e77565	BiPACE w/ RT	timePenalizedSimilarity	linCorr	60	0.25	0.1	NA	NA	NA	NA	Unpartitioned	NA	NA	20	22	0	18	0	7360	40	7320	0	0.709677419354839	1	0.55	0.45	NA	NA	0.876666666666667	2881.41074371338
624ed4c5-24ff-3bbc-abae-9f408529183f	BiPACE w/ RT	timePenalizedSimilarity	rankCorr	60	0.25	1	NA	NA	NA	NA	Unpartitioned	NA	NA	40	4129	111	0	0	7360	5400	3120	1160	0.986736766638786	0.973820754716981	1	0	1	0	2.87616666666667	4569.56543731689
6259cf05-5793-3af3-9f32-82e081f20793	BiPACE w/ RT	timePenalizedSimilarity	euclidean	60	0.75	10	NA	NA	NA	NA	Unpartitioned	NA	NA	30	1777	28	195	0	7360	3040	5360	1040	0.94095843261848	0.984487534626039	0.901115618661258	0.0988843813387424	1	0	1.90316666666667	8164.97759246826
62663e38-7fe7-3a4e-a572-b06d15e114da	CeMAPP-DTW w/ RT	timePenalizedPairwiseSimilarity	cosine	NA	NA	1	mziDtwWorkerFactory	0	2	1	Unpartitioned	Global	0.1	NA	4843	2377	140	0	7360	186320	0	178960	0.793739244448087	0.670775623268698	0.971904475215734	0.0280955247842665	1	0	521.678166666667	7094.74252319336
62707459-488b-3a76-92f0-2773231c3bd3	CeMAPP-DTW w/ RT	timePenalizedPairwiseSimilarity	cosine	NA	NA	5	mziDtwWorkerFactory	0	2.1	1	Partitioned	Local	0.1	NA	4864	2363	133	0	7360	186320	0	178960	0.795811518324607	0.673031686730317	0.973384030418251	0.0266159695817491	1	0	41.3691666666667	3874.74968719482
62728cf3-ef7b-3f27-b219-92688af4b673	BiPACE w/ RT	timePenalizedSimilarity	dot	60	0	1	NA	NA	NA	NA	Unpartitioned	NA	NA	30	6523	94	223	0	7360	10520	520	3680	0.976277781935194	0.985794166540728	0.966943373851171	0.033056626148829	1	0	2.80816666666667	5899.96657562256
63032103-79ca-394b-a25b-32368d37cbb7	BiPACE w/ RT	timePenalizedSimilarity	cosine	60	0	10	NA	NA	NA	NA	Unpartitioned	NA	NA	40	3364	116	0	0	7360	4240	3880	760	0.983050847457627	0.966666666666667	1	0	1	0	2987	5843.77275848389
6339b351-8517-3bdf-8605-34208d8171df	CeMAPP-DTW w/ RT	timePenalizedPairwiseSimilarity	dot	NA	NA	40	mziDtwWorkerFactory	0	2.25	0	Unpartitioned	Global	0.1	NA	864	3134	162	0	7360	186920	3200	182760	0.343949044585987	0.216108054027013	0.842105263157895	0.157894736842105	1	0	401.608166666667	6065.63968658447
634c4937-debe-3a8c-be24-35fbe14ffc1d	BiPACE w/ RT	timePenalizedSimilarity	dot	60	0	30	NA	NA	NA	NA	Unpartitioned	NA	NA	2	1492	82	826	0	7360	4040	4960	1640	0.766700924974306	0.947903430749682	0.643658326143227	0.356341673856773	1	0	2.32516666666667	4516.83036804199
635c861c-9907-33a1-b98e-918fdd696729	CeMAPP-DTW w/ RT	timePenalizedPairwiseSimilarity	linCorr	NA	NA	1	mziDtwWorkerFactory	0	2.25	1	Partitioned	Local	0.1	NA	4991	2338	31	0	7360	186320	0	178960	0.808193668528864	0.680993314231137	0.993827160493827	0.00617283950617287	1	0	71.6391666666667	5205.51832580566
6392a759-2165-3b52-bd49-47922e332e88	CeMAPP-DTW w/ RT	timePenalizedPairwiseSimilarity	linCorr	NA	NA	10	mziDtwWorkerFactory	0	2.1	0	Partitioned	Local	0.1	NA	5157	1947	256	0	7360	186320	0	178960	0.823999360869218	0.725929054054054	0.952706447441345	0.0472935525586551	1	0	107.055833333333	3575.0753326416
64144482-0d17-3d39-a861-b499fa1b102c	BiPACE w/ RT	timePenalizedSimilarity	linCorr	60	0.5	30	NA	NA	NA	NA	Unpartitioned	NA	NA	40	2400	0	0	0	7360	2920	4960	520	1	1	1	0	NA	NA	4195	5167.96521759033
64228398-213b-3fc5-97d6-3c5d822d67d3	BiPACE w/ RT	timePenalizedSimilarity	cosine	60	0.75	0.1	NA	NA	NA	NA	Unpartitioned	NA	NA	10	212	1	587	0	7360	1360	6560	560	0.41897233201581	0.995305164319249	0.265331664580726	0.734668335419274	1	0	0.692166666666667	1863.83117675781
6437c6f0-d537-391c-8841-865ae4856b54	CeMAPP-DTW	plainPairwiseSimilarity	rankCorr	NA	NA	NA	mziDtwWorkerFactory	0	2	0	Partitioned	Local	0.1	NA	3044	2201	2115	0	7360	185240	0	177880	0.585159554017685	0.580362249761678	0.590036828842799	0.409963171157201	1	0	934.8535	8939.86370849609
643dd8ae-9664-352a-99f5-573c45369095	BiPACE w/ RT	timePenalizedSimilarity	rankCorr	60	0.25	10	NA	NA	NA	NA	Unpartitioned	NA	NA	10	5013	39	1508	0	7360	12360	800	5800	0.866326795126588	0.992280285035629	0.76874712467413	0.23125287532587	1	0	10.8118333333333	3200.28619384766
6483b3af-707b-38ca-a536-b3831576f90e	CeMAPP-DTW w/ RT	timePenalizedPairwiseSimilarity	cosine	NA	NA	10	mziDtwWorkerFactory	0	2.1	0	Partitioned	Local	0.1	NA	6327	384	649	0	7360	186320	0	178960	0.924526923357931	0.942780509611086	0.906966743119266	0.0930332568807339	1	0	54.3925	5405.17448425293
648d3615-9615-35a8-b07d-facb2e68a73a	BiPACE w/ RT	timePenalizedSimilarity	dot	60	0.5	30	NA	NA	NA	NA	Unpartitioned	NA	NA	30	1423	82	55	0	7360	2120	5800	560	0.95407308079115	0.945514950166113	0.962787550744249	0.0372124492557511	1	0	1.9045	4766.68262481689
6492b947-a583-3998-94ea-f5b54c9ef89e	BiPACE w/ RT	timePenalizedSimilarity	dot	60	0.25	10	NA	NA	NA	NA	Unpartitioned	NA	NA	20	3055	161	264	0	7360	5080	3880	1600	0.934965570007651	0.949937810945274	0.920457969267852	0.0795420307321483	1	0	1.66083333333333	4001.05610656738
64e5c62c-fffa-393a-8ee4-2567d155861a	CeMAPP-DTW w/ RT	timePenalizedPairwiseSimilarity	rankCorr	NA	NA	40	mziDtwWorkerFactory	0	2.1	0	Partitioned	Local	0.1	NA	3916	2755	689	0	7360	185240	0	177880	0.694572543455126	0.58701843801529	0.850380021715527	0.149619978284473	1	0	931.530166666667	8740.0550994873
6500a86b-5df6-3dd0-a030-1534c1d7ded9	CeMAPP-DTW w/ RT	timePenalizedPairwiseSimilarity	linCorr	NA	NA	5	mziDtwWorkerFactory	0	2	1	Partitioned	Local	0.1	NA	4010	2243	1107	0	7360	186320	0	178960	0.705364995602463	0.641292179753718	0.783662302130154	0.216337697869846	1	0	69.9341666666667	5157.48455047607
65224b6e-3aa2-33ec-8978-8a09d02e2e15	CeMAPP-DTW w/ RT	timePenalizedPairwiseSimilarity	dot	NA	NA	10	mziDtwWorkerFactory	0	2	0	Unpartitioned	Global	0.1	NA	1579	3703	918	0	7360	186920	1160	180720	0.40596477696362	0.298939795531995	0.632358830596716	0.367641169403284	1	0	296.0215	10092.1318206787
652d5649-20b0-3477-86ee-76f56d2e38af	CeMAPP-DTW w/ RT	timePenalizedPairwiseSimilarity	linCorr	NA	NA	10	mziDtwWorkerFactory	0	2.25	0	Unpartitioned	Global	0.1	NA	4932	2360	68	0	7360	186320	0	178960	0.80247315327042	0.676357652221613	0.9864	0.0135999999999999	1	0	1619.44816666667	3283.09087371826
65759518-f0a1-31db-a799-323995d759b9	BiPACE w/ RT	timePenalizedSimilarity	rankCorr	60	0.75	5	NA	NA	NA	NA	Unpartitioned	NA	NA	30	5482	82	276	0	7360	9200	1520	3360	0.968380144850733	0.985262401150252	0.952066689822855	0.0479333101771449	1	0	4.15483333333333	2490.20838928223
65e753ab-e026-3ce4-bb96-9de42d943cba	BiPACE w/ RT	timePenalizedSimilarity	euclidean	60	0.95	40	NA	NA	NA	NA	Unpartitioned	NA	NA	30	1592	26	182	0	7360	2760	5560	960	0.938679245283019	0.983930778739184	0.897406989853439	0.102593010146561	1	0	2018	8626.68257141113
66152e11-ae01-3a79-97e9-ec3363e41622	BiPACE w/ RT	timePenalizedSimilarity	rankCorr	60	0.9	10	NA	NA	NA	NA	Unpartitioned	NA	NA	10	5012	38	1510	0	7360	12400	800	5840	0.866228828206014	0.992475247524752	0.768475927629562	0.231524072370438	1	0	4.53466666666667	4628.60820007324
661b1736-af04-31b1-93e6-47b478fb2f67	CeMAPP-DTW	plainPairwiseSimilarity	euclidean	NA	NA	NA	mziDtwWorkerFactory	0	2.25	0	Partitioned	Local	0.1	NA	2251	2598	2511	0	7360	185520	0	178160	0.468421600249714	0.464219426685915	0.47270054598908	0.52729945401092	1	0	66.6371666666667	8762.1516494751
661dcf44-31b9-3dc6-95f3-bfda3ac675d7	CeMAPP-DTW w/ RT	timePenalizedPairwiseSimilarity	euclidean	NA	NA	10	mziDtwWorkerFactory	0	2	0	Partitioned	Local	0.1	NA	4107	374	2879	0	7360	185440	0	178080	0.716316386151565	0.916536487391207	0.587890065845978	0.412109934154022	1	0	58.7386666666667	7221.70809173584
6678fcad-f77e-39f0-bc37-aa87e1249e12	CeMAPP-DTW w/ RT	timePenalizedPairwiseSimilarity	linCorr	NA	NA	10	mziDtwWorkerFactory	0	2.1	0	Partitioned	Local	0.1	NA	6317	383	660	0	7360	186320	0	178960	0.923740586385903	0.942835820895522	0.905403468539487	0.0945965314605132	1	0	66.6968333333333	5270.06856536865
669d5961-50c8-32ba-b468-b4ddfaf1e02a	BiPACE w/ RT	timePenalizedSimilarity	euclidean	60	0.95	1	NA	NA	NA	NA	Unpartitioned	NA	NA	10	3311	14	3955	0	7360	16520	80	9240	0.625247851949769	0.995789473684211	0.455684007707129	0.544315992292871	1	0	1.31933333333333	4510.55841827393
674fc4f9-be9e-3e27-b5fd-21aa00553d11	BiPACE w/ RT	timePenalizedSimilarity	euclidean	60	0.25	5	NA	NA	NA	NA	Unpartitioned	NA	NA	10	2055	63	2162	0	7360	7360	3080	3080	0.648776637726914	0.970254957507082	0.487313255869101	0.512686744130899	1	0	1.79133333333333	7241.0170135498
6762e579-2375-3963-88eb-72b1df6a761b	CeMAPP-DTW w/ RT	timePenalizedPairwiseSimilarity	dot	NA	NA	1	mziDtwWorkerFactory	0	2.25	1	Unpartitioned	Global	0.1	NA	5017	2194	149	0	7360	186920	0	179560	0.810697261048719	0.69574261544862	0.971157568718544	0.0288424312814557	1	0	426.952166666667	6296.26586914062
6796a703-2cf3-3368-b7a4-fb872ca00282	CeMAPP-DTW w/ RT	timePenalizedPairwiseSimilarity	cosine	NA	NA	40	mziDtwWorkerFactory	0	2.25	1	Unpartitioned	Global	0.1	NA	4925	2361	74	0	7360	186320	0	178960	0.801790801790802	0.675953884161405	0.985197039407882	0.0148029605921184	1	0	438.938833333333	8086.35050201416
67d3bbcf-b57a-355d-b606-8844b3016fe8	BiPACE w/ RT	timePenalizedSimilarity	linCorr	60	0.75	1	NA	NA	NA	NA	Unpartitioned	NA	NA	40	932	68	0	0	7360	1200	6360	200	0.9648033126294	932	1	0	1	0	1.49366666666667	4573.25553894043
68030d7a-389b-35bc-aaed-1e3e9ddbbe72	BiPACE w/ RT	timePenalizedSimilarity	cosine	60	0.95	30	NA	NA	NA	NA	Unpartitioned	NA	NA	20	5485	82	753	0	7360	10720	1040	4400	0.929267259635748	0.985270343093228	0.879288233408144	0.120711766591856	1	0	1.86133333333333	4581.93280792236
6823aeaf-a0d9-37ef-9314-5a2636fdc7f4	BiPACE w/ RT	timePenalizedSimilarity	euclidean	60	0.95	5	NA	NA	NA	NA	Unpartitioned	NA	NA	5	5989	39	1292	0	7360	18600	40	11280	0.899992486287475	0.993530192435302	0.822551847273726	0.177448152726274	1	0	1.83733333333333	7047.03884887695
6874830b-d6dc-34d3-a2a9-9ba5be5e919c	BiPACE w/ RT	timePenalizedSimilarity	linCorr	60	0.25	10	NA	NA	NA	NA	Unpartitioned	NA	NA	5	6328	35	917	0	7360	17600	80	10320	0.930041152263374	0.994499449944995	0.873429951690821	0.126570048309179	1	0	3.0405	5632.9857635498
687c4435-be5a-3407-85f1-ee18b603fe25	CeMAPP-DTW w/ RT	timePenalizedPairwiseSimilarity	rankCorr	NA	NA	30	mziDtwWorkerFactory	0	2.1	0	Partitioned	Local	0.1	NA	5933	462	965	0	7360	185240	0	177880	0.89265026705785	0.927756059421423	0.860104378080603	0.139895621919397	1	0	221.5635	8560.38234710693
6897e152-ae94-3eaa-8de4-9252ef16287f	CeMAPP-DTW w/ RT	timePenalizedPairwiseSimilarity	linCorr	NA	NA	1	mziDtwWorkerFactory	0	2.1	0	Partitioned	Local	0.1	NA	5279	1883	198	0	7360	186320	0	178960	0.835350898014083	0.737084613236526	0.963848822348001	0.0361511776519993	1	0	104.726666666667	2990.89501953125
689ed7a8-a4c1-3957-af31-6264f6955dce	BiPACE w/ RT	timePenalizedSimilarity	euclidean	60	0	1	NA	NA	NA	NA	Unpartitioned	NA	NA	40	34	34	1292	0	7360	2600	6000	1240	0.048780487804878	0.5	0.0256410256410256	0.974358974358974	1	0	3294	6306.34303283691
68a68cd1-5241-377f-92ca-eaa8e3b3974d	BiPACE w/ RT	timePenalizedSimilarity	linCorr	60	0.25	40	NA	NA	NA	NA	Unpartitioned	NA	NA	40	2360	0	0	0	7360	2840	5000	480	1	1	1	0	NA	NA	5.79433333333333	5939.11325073242
68d04c4a-ab4a-34d8-94f3-fa36ae504758	CeMAPP-DTW w/ RT	timePenalizedPairwiseSimilarity	linCorr	NA	NA	40	mziDtwWorkerFactory	0	2	1	Unpartitioned	Global	0.1	NA	2516	3413	1431	0	7360	186320	0	178960	0.509518023491292	0.424354865913307	0.637446161641753	0.362553838358247	1	0	1618.77283333333	3229.50551605225
68f64bad-ace7-3c41-a4a1-3d66c332a88d	BiPACE w/ RT	timePenalizedSimilarity	euclidean	60	0	30	NA	NA	NA	NA	Unpartitioned	NA	NA	5	367	35	1438	0	7360	5160	5520	3320	0.332578160398731	0.912935323383085	0.203324099722992	0.796675900277008	1	0	3.46733333333333	9104.11514282227
6916b8c5-0f20-365b-a539-8227f2976917	CeMAPP-DTW	plainPairwiseSimilarity	cosine	NA	NA	NA	mziDtwWorkerFactory	0	2.25	0	Unpartitioned	Global	0.1	NA	4924	2377	59	0	7360	186320	0	178960	0.801693259524585	0.674428160525955	0.988159743126631	0.0118402568733694	1	0	356.785333333333	3703.27332305908
69486ba2-4023-3992-b213-bc30165144ab	CeMAPP-DTW w/ RT	timePenalizedPairwiseSimilarity	rankCorr	NA	NA	40	mziDtwWorkerFactory	0	2.1	1	Partitioned	Local	0.1	NA	3501	3320	539	0	7360	185240	0	177880	0.64469201730964	0.513267849288961	0.866584158415842	0.133415841584158	1	0	229.574333333333	8709.5818862915
695ebd13-76cf-369b-a5a9-47d82565b94b	BiPACE w/ RT	timePenalizedSimilarity	linCorr	60	0.95	0.1	NA	NA	NA	NA	Unpartitioned	NA	NA	30	1044	0	6316	0	7360	138360	0	131000	0.248453117563065	1	0.141847826086957	0.858152173913043	NA	NA	1.0025	2825.95819854736
697fecd3-b19c-3be9-8870-776faa2756d8	BiPACE w/ RT	timePenalizedSimilarity	dot	60	0.25	30	NA	NA	NA	NA	Unpartitioned	NA	NA	30	1274	75	51	0	7360	1880	5960	480	0.952879581151832	0.944403261675315	0.961509433962264	0.0384905660377358	1	0	2088	5090.84561157227
69847081-179c-3159-89ca-118aba1dd259	BiPACE w/ RT	timePenalizedSimilarity	linCorr	60	0.5	5	NA	NA	NA	NA	Unpartitioned	NA	NA	2	6633	31	656	0	7360	21240	40	13920	0.950763276714685	0.995348139255702	0.910001371930306	0.0899986280696941	1	0	2.2465	4499.09148406982
6988d139-2e0e-37da-a3ad-b79f306aa700	BiPACE w/ RT	timePenalizedSimilarity	euclidean	60	0.9	40	NA	NA	NA	NA	Unpartitioned	NA	NA	10	3587	71	2662	0	7360	11080	1040	4760	0.724134450388614	0.980590486604702	0.574011841894703	0.425988158105297	1	0	2.3055	8638.91123199463
699de9c3-602c-3fe6-ba0f-aa3006f06709	CeMAPP-DTW	plainPairwiseSimilarity	cosine	NA	NA	NA	mziDtwWorkerFactory	0	2	1	Unpartitioned	Global	0.1	NA	3951	2281	1128	0	7360	186320	0	178960	0.698611970648042	0.633985879332478	0.77790903721205	0.22209096278795	1	0	345.597666666667	2400.32356262207
69ba8618-b434-3e72-afe7-78037b565a04	BiPACE w/ RT	timePenalizedSimilarity	euclidean	60	0.25	0.1	NA	NA	NA	NA	Unpartitioned	NA	NA	2	2173	5	5182	0	7360	62360	0	55000	0.455890066086227	0.997704315886134	0.29544527532291	0.70455472467709	1	0	1.17216666666667	4078.61797332764
69c4191c-2070-33cd-97d5-1372c0d633e5	BiPACE w/ RT	timePenalizedSimilarity	cosine	60	0.9	0.1	NA	NA	NA	NA	Unpartitioned	NA	NA	10	10	0	30	0	7360	160	7320	120	0.4	1	0.25	0.75	NA	NA	602	1849.5397644043
69e41438-2ae1-3190-ae7d-08bb5124f00b	CeMAPP-DTW w/ RT	timePenalizedPairwiseSimilarity	cosine	NA	NA	1	mziDtwWorkerFactory	0	2	0	Unpartitioned	Global	0.1	NA	4843	2377	140	0	7360	186320	0	178960	0.793739244448087	0.670775623268698	0.971904475215734	0.0280955247842665	1	0	526995	5712.63583374023
6a167a25-4b65-3095-a918-e60155100d12	BiPACE w/ RT	timePenalizedSimilarity	linCorr	60	0.95	5	NA	NA	NA	NA	Unpartitioned	NA	NA	40	3654	106	0	0	7360	4680	3600	920	0.985702724575128	0.971808510638298	1	0	1	0	1.62583333333333	4292.31432342529
6a7b0398-9046-3e12-81c1-7f6b60faaef1	BiPACE w/ RT	timePenalizedSimilarity	dot	60	0.95	30	NA	NA	NA	NA	Unpartitioned	NA	NA	30	2709	166	45	0	7360	4360	4440	1440	0.962515544501688	0.942260869565217	0.983660130718954	0.0163398692810458	1	0	1.52633333333333	3732.93684387207
6b1b883b-f883-32a3-9fc1-1410b48dc642	BiPACE w/ RT	timePenalizedSimilarity	dot	60	0.75	30	NA	NA	NA	NA	Unpartitioned	NA	NA	30	1732	84	64	0	7360	2440	5480	560	0.959025470653378	0.95374449339207	0.964365256124722	0.0356347438752784	1	0	1.56283333333333	3873.13062286377
6b2d8430-04b9-32f1-a4e7-d387cf9c55d8	CeMAPP-DTW	plainPairwiseSimilarity	euclidean	NA	NA	NA	mziDtwWorkerFactory	0	2.25	1	Partitioned	Local	0.1	NA	1201	2842	3317	0	7360	185120	0	177760	0.280574699217381	0.297056641108088	0.265825586542718	0.734174413457282	1	0	63.6448333333333	8588.23908233643
6b4e1b04-fedd-3d18-a75b-1209a4886b82	BiPACE w/ RT	timePenalizedSimilarity	cosine	60	0.75	0.1	NA	NA	NA	NA	Unpartitioned	NA	NA	20	1393	2	5965	0	7360	105560	0	98200	0.318290871701131	0.998566308243728	0.189317749388421	0.810682250611579	1	0	1	2837.03044891357
6ba3aeef-6207-3af4-b0e8-a653eb2cc86f	CeMAPP-DTW w/ RT	timePenalizedPairwiseSimilarity	dot	NA	NA	40	mziDtwWorkerFactory	0	2.1	0	Partitioned	Local	0.1	NA	5997	545	818	0	7360	186920	0	179560	0.897956127873025	0.916692143075512	0.879970652971387	0.120029347028613	1	0	52.8021666666667	4915.13862609863
6c38f87b-5598-3a54-ab57-c33347a10c4d	BiPACE	plainSimilarity	cosine	60	NA	NA	NA	NA	NA	NA	Unpartitioned	NA	NA	30	4201	134	305	0	7360	6440	2720	1800	0.95034498359914	0.969088811995386	0.93231247225921	0.06768752774079	1	0	2.96733333333333	3791.463722229
6c3ff303-ebed-33ca-9ff6-cc58a6834fed	BiPACE w/ RT	timePenalizedSimilarity	rankCorr	60	0.95	40	NA	NA	NA	NA	Unpartitioned	NA	NA	30	1688	2	190	0	7360	2600	5480	720	0.946188340807175	0.998816568047337	0.898828541001065	0.101171458998935	1	0	8.5465	4693.14102935791
6c496c57-8d7e-357c-b1bd-b2f047aee454	BiPACE w/ RT	timePenalizedSimilarity	dot	60	0.75	30	NA	NA	NA	NA	Unpartitioned	NA	NA	20	1980	114	226	0	7360	3120	5040	800	0.920930232558139	0.945558739255014	0.897552130553037	0.102447869446963	1	0	1.62433333333333	3919.0708770752
6c4e4707-7e29-38ed-94c4-f5c1166cfa6d	CeMAPP-DTW w/ RT	timePenalizedPairwiseSimilarity	rankCorr	NA	NA	10	mziDtwWorkerFactory	0	2.1	0	Partitioned	Local	0.1	NA	4242	2499	619	0	7360	185240	0	177880	0.731253232201345	0.629283489096573	0.872659946513063	0.127340053486937	1	0	913.1985	8981.34089660645
6ca3fab5-1059-3085-bce3-f27c40345ca8	BiPACE w/ RT	timePenalizedSimilarity	rankCorr	60	0	10	NA	NA	NA	NA	Unpartitioned	NA	NA	10	5013	39	1508	0	7360	12360	800	5800	0.866326795126588	0.992280285035629	0.76874712467413	0.23125287532587	1	0	34.0501666666667	9012.10179138184
6d102c81-0baf-36be-a086-98b29b8f12c2	BiPACE w/ RT	timePenalizedSimilarity	euclidean	60	0.25	0.1	NA	NA	NA	NA	Unpartitioned	NA	NA	10	1950	4	4286	0	7360	12600	1120	6360	0.476190476190476	0.997952917093142	0.312700449005773	0.687299550994227	1	0	1027	2873.9154510498
6d1aff16-2d78-316a-9dd5-e7f586aee7f4	CeMAPP-DTW w/ RT	timePenalizedPairwiseSimilarity	rankCorr	NA	NA	10	mziDtwWorkerFactory	0	2.25	0	Unpartitioned	Global	0.1	NA	4270	2955	135	0	7360	185240	0	177880	0.734307824591574	0.591003460207612	0.969353007945516	0.0306469920544835	1	0	17560.9405	9224.89574432373
6d325c31-2a9c-3b54-902e-53d45baea75d	BiPACE w/ RT	timePenalizedSimilarity	cosine	60	0.95	1	NA	NA	NA	NA	Unpartitioned	NA	NA	5	3329	11	4020	0	7360	23640	0	16280	0.622883338011039	0.996706586826347	0.452986800925296	0.547013199074704	1	0	1.32166666666667	4506.15296173096
6d59978b-f8f6-3c9d-bc4f-e3c3c9efc66e	BiPACE w/ RT	timePenalizedSimilarity	dot	60	0.9	40	NA	NA	NA	NA	Unpartitioned	NA	NA	10	2208	159	513	0	7360	4240	4480	1360	0.867924528301887	0.932826362484157	0.811466372657111	0.188533627342889	1	0	1.54366666666667	3828.08551025391
6d69a88d-2045-33fe-92d2-0965673f1730	BiPACE w/ RT	timePenalizedSimilarity	cosine	60	0.25	5	NA	NA	NA	NA	Unpartitioned	NA	NA	10	6694	53	573	0	7360	16440	40	9120	0.955330383901812	0.992144656884541	0.921150405944681	0.0788495940553186	1	0	1.9175	4316.08392333984
6daaf6cc-828b-3ab6-8a9d-eafd081f2d54	BiPACE w/ RT	timePenalizedSimilarity	cosine	60	0.95	5	NA	NA	NA	NA	Unpartitioned	NA	NA	10	6749	30	581	0	7360	17880	0	10520	0.956694308597349	0.995574568520431	0.920736698499318	0.0792633015006822	1	0	1.7205	4458.48193359375
6dd9d893-9aa4-3c89-a8c8-b095ac85278b	CeMAPP-DTW w/ RT	timePenalizedPairwiseSimilarity	dot	NA	NA	5	mziDtwWorkerFactory	0	2	1	Partitioned	Local	0.1	NA	2207	2931	2102	0	7360	186920	120	179680	0.467238276701598	0.429544569871545	0.51218380134602	0.48781619865398	1	0	37.4415	7013.4779586792
6e196cc1-9ab3-35dc-b378-93e7684925f8	BiPACE w/ RT	timePenalizedSimilarity	linCorr	60	0.95	40	NA	NA	NA	NA	Unpartitioned	NA	NA	40	2440	0	0	0	7360	2920	4920	480	1	1	1	0	NA	NA	2.47633333333333	3895.18006134033
6e2033db-3196-3c63-b508-406eb70e8294	BiPACE	plainSimilarity	linCorr	60	NA	NA	NA	NA	NA	NA	Unpartitioned	NA	NA	40	1840	0	0	0	7360	2160	5520	320	1	1	1	0	NA	NA	5.74766666666667	3786.78620910645
6e288375-20e3-37ba-9de0-8ef806b20956	BiPACE w/ RT	timePenalizedSimilarity	linCorr	60	0.95	0.1	NA	NA	NA	NA	Unpartitioned	NA	NA	5	955	0	5485	0	7360	20000	920	13560	0.258282623394185	1	0.148291925465838	0.851708074534162	NA	NA	0.7295	1852.99346923828
6e2e59ac-b770-3f94-9fda-d940c98088a3	BiPACE w/ RT	timePenalizedSimilarity	euclidean	60	0.25	10	NA	NA	NA	NA	Unpartitioned	NA	NA	2	1779	92	4489	0	7360	19680	1000	13320	0.437154441577589	0.950828433992517	0.283822590938098	0.716177409061902	1	0	2.12666666666667	8597.1872177124
6ea7e506-611f-3c7d-957e-56dcfb0aa554	BiPACE w/ RT	timePenalizedSimilarity	euclidean	60	0	5	NA	NA	NA	NA	Unpartitioned	NA	NA	40	63	63	2394	0	7360	5000	4840	2480	0.048780487804878	0.5	0.0256410256410256	0.974358974358974	1	0	3.4395	6301.25785064697
6ebe0400-e704-330c-a3da-72945d2e0008	BiPACE w/ RT	timePenalizedSimilarity	linCorr	60	0.75	0.1	NA	NA	NA	NA	Unpartitioned	NA	NA	40	1393	2	5965	0	7360	105560	0	98200	0.318290871701131	0.998566308243728	0.189317749388421	0.810682250611579	1	0	1.00133333333333	2834.2220993042
6eeab640-8550-34f3-8c87-9a672328f883	CeMAPP-DTW w/ RT	timePenalizedPairwiseSimilarity	rankCorr	NA	NA	5	mziDtwWorkerFactory	0	2.1	0	Partitioned	Local	0.1	NA	4701	2124	535	0	7360	185240	0	177880	0.779537351795042	0.688791208791209	0.897822765469824	0.102177234530176	1	0	923.251166666667	8865.31879425049
6f1cdadb-1ae1-387e-8717-ba5e9bc29bfd	CeMAPP-DTW w/ RT	timePenalizedPairwiseSimilarity	rankCorr	NA	NA	1	mziDtwWorkerFactory	0	2.1	1	Partitioned	Local	0.1	NA	4791	2519	50	0	7360	185240	0	177880	0.788577071845939	0.655403556771546	0.989671555463747	0.0103284445362528	1	0	930.9645	8766.57383728027
6f303e69-e26c-31d5-bcc1-70e8e355f354	CeMAPP-DTW w/ RT	timePenalizedPairwiseSimilarity	linCorr	NA	NA	40	mziDtwWorkerFactory	0	2.25	1	Partitioned	Local	0.1	NA	4987	2292	81	0	7360	186320	0	178960	0.807807564590589	0.685121582634977	0.984017363851618	0.015982636148382	1	0	71.9691666666667	5081.38400268555
6f91c98b-687e-3278-a219-02b72eb95fcb	CeMAPP-DTW w/ RT	timePenalizedPairwiseSimilarity	cosine	NA	NA	5	mziDtwWorkerFactory	0	2.1	1	Partitioned	Local	0.1	NA	4923	2300	137	0	7360	186320	0	178960	0.801595701375885	0.681572753703447	0.972924901185771	0.0270750988142292	1	0	55821	5290.57367706299
6f9a0bea-b1ee-301b-8374-ff8797a7b0ed	BiPACE w/ RT	timePenalizedSimilarity	linCorr	60	0.5	10	NA	NA	NA	NA	Unpartitioned	NA	NA	30	5475	144	221	0	7360	8840	1520	3000	0.967741935483871	0.97437266417512	0.961200842696629	0.0387991573033708	1	0	2615	4577.32257080078
6fb1dc60-7ca5-3f4f-9d66-e377c0f58729	BiPACE w/ RT	timePenalizedSimilarity	rankCorr	60	0.25	5	NA	NA	NA	NA	Unpartitioned	NA	NA	40	2920	0	0	0	7360	3720	4440	800	1	1	1	0	NA	NA	6.38716666666667	3131.91226196289
6fef99ee-fae5-34a0-aa40-7f6f98874c12	BiPACE w/ RT	timePenalizedSimilarity	rankCorr	60	0.95	1	NA	NA	NA	NA	Unpartitioned	NA	NA	10	3311	14	3955	0	7360	16520	80	9240	0.625247851949769	0.995789473684211	0.455684007707129	0.544315992292871	1	0	1.99583333333333	4494.80431365967
6ff98bf9-26f0-33d0-9b23-1b3504cb9015	BiPACE w/ RT	timePenalizedSimilarity	euclidean	60	0.95	10	NA	NA	NA	NA	Unpartitioned	NA	NA	20	4668	43	929	0	7360	10240	1720	4600	0.905704307334109	0.990872426236468	0.834018224048597	0.165981775951403	1	0	1.81433333333333	7044.48044586182
705c23e2-a067-3350-9067-dcbdc50d0198	BiPACE w/ RT	timePenalizedSimilarity	dot	60	0.25	5	NA	NA	NA	NA	Unpartitioned	NA	NA	2	4717	127	1396	0	7360	14840	1120	8600	0.861002099114721	0.973781998348472	0.771634222149517	0.228365777850483	1	0	1.60133333333333	2730.89709472656
70608a8a-0ac7-3480-bfa3-8ee261ace7ae	BiPACE w/ RT	timePenalizedSimilarity	euclidean	60	0.25	40	NA	NA	NA	NA	Unpartitioned	NA	NA	40	1594	72	4934	0	7360	24120	760	17520	0.389065169636319	0.956782713085234	0.244178921568627	0.755821078431373	1	0	3.59283333333333	6393.46548461914
707a10c0-d95c-3cb9-a715-204fd0b07c39	BiPACE w/ RT	timePenalizedSimilarity	euclidean	60	0.95	0.1	NA	NA	NA	NA	Unpartitioned	NA	NA	10	10	0	30	0	7360	120	7320	80	0.4	1	0.25	0.75	NA	NA	0.600333333333333	1850.47091674805
707c2ad4-68db-3075-a648-0d70eaf3bb4d	CeMAPP-DTW w/ RT	timePenalizedPairwiseSimilarity	euclidean	NA	NA	1	mziDtwWorkerFactory	0	2	1	Partitioned	Local	0.1	NA	NA	NA	NA	NA	NA	NA	NA	NA	NA	NA	NA	NA	NA	NA	NA	NA
70842b7d-9cfb-3f92-be01-8f1b38da6e63	CeMAPP-DTW w/ RT	timePenalizedPairwiseSimilarity	linCorr	NA	NA	40	mziDtwWorkerFactory	0	2	0	Partitioned	Local	0.1	NA	3206	2549	1605	0	7360	186320	0	178960	0.606852167329169	0.557080799304952	0.666389524007483	0.333610475992517	1	0	107.537666666667	3878.7908782959
708ab6d3-4978-3773-82ab-6518cb7ea1cd	CeMAPP-DTW w/ RT	timePenalizedPairwiseSimilarity	linCorr	NA	NA	30	mziDtwWorkerFactory	0	2	1	Unpartitioned	Global	0.1	NA	2560	3321	1479	0	7360	186320	0	178960	0.516129032258065	0.435300119027376	0.633820252537757	0.366179747462243	1	0	1623.22333333333	3228.52916717529
70d87910-e5a8-3028-a85f-e85fda158efa	BiPACE w/ RT	timePenalizedSimilarity	cosine	60	0.25	40	NA	NA	NA	NA	Unpartitioned	NA	NA	2	5787	32	1421	0	7360	18480	120	11240	0.888462424195901	0.994500773328751	0.802857935627081	0.197142064372919	1	0	3.07916666666667	3838.75951385498
70f06e1c-9010-382c-b65c-dad3de0d46f2	CeMAPP-DTW w/ RT	timePenalizedPairwiseSimilarity	euclidean	NA	NA	1	mziDtwWorkerFactory	0	2	0	Partitioned	Local	0.1	NA	NA	NA	NA	NA	NA	NA	NA	NA	NA	NA	NA	NA	NA	NA	NA	NA
710d2b49-9916-3193-8cec-14e959e201a6	CeMAPP-DTW w/ RT	timePenalizedPairwiseSimilarity	rankCorr	NA	NA	40	mziDtwWorkerFactory	0	2	1	Unpartitioned	Global	0.1	NA	1519	4594	1127	0	7360	185240	120	178000	0.346843246945998	0.248486831343039	0.574074074074074	0.425925925925926	1	0	17478.7793333333	8866.46454620361
7129a10d-db7b-31d9-8923-f836e0463469	BiPACE w/ RT	timePenalizedSimilarity	linCorr	60	0.5	10	NA	NA	NA	NA	Unpartitioned	NA	NA	40	3364	116	0	0	7360	4240	3880	760	0.983050847457627	0.966666666666667	1	0	1	0	2.46633333333333	4611.24633026123
7180ba9d-d696-3618-a364-33047ffd0fe4	BiPACE w/ RT	timePenalizedSimilarity	dot	60	0.25	30	NA	NA	NA	NA	Unpartitioned	NA	NA	2	1549	81	850	0	7360	4160	4880	1680	0.768925291635642	0.950306748466258	0.64568570237599	0.35431429762401	1	0	2.24733333333333	4503.53527069092
71a48172-ae94-3c9f-a683-a5da6990e47b	CeMAPP-DTW w/ RT	timePenalizedPairwiseSimilarity	linCorr	NA	NA	30	mziDtwWorkerFactory	0	2	1	Partitioned	Local	0.1	NA	2788	2950	1622	0	7360	186320	0	178960	0.549467875443437	0.48588358313001	0.632199546485261	0.367800453514739	1	0	69.1056666666667	5468.84735107422
71ae1228-4102-35a7-83ee-b68372fc9e6c	CeMAPP-DTW w/ RT	timePenalizedPairwiseSimilarity	dot	NA	NA	30	mziDtwWorkerFactory	0	2	1	Partitioned	Local	0.1	NA	1689	3295	1776	0	7360	186920	600	180160	0.399810628476743	0.338884430176565	0.487445887445887	0.512554112554113	1	0	37.2326666666667	5583.37928771973
720c5fdd-c61b-317b-b27a-bf0d98523f8c	BiPACE w/ RT	timePenalizedSimilarity	euclidean	60	0.95	1	NA	NA	NA	NA	Unpartitioned	NA	NA	30	8	22	10	0	7360	40	7320	0	0.333333333333333	0.266666666666667	0.444444444444444	0.555555555555556	1	0	1.10083333333333	4484.8251953125
724c2838-96fa-30ee-98e1-67be807a5755	BiPACE w/ RT	timePenalizedSimilarity	rankCorr	60	0.75	5	NA	NA	NA	NA	Unpartitioned	NA	NA	5	6179	92	929	0	7360	17640	160	10440	0.923686374168473	0.985329293573593	0.869302194710186	0.130697805289814	1	0	4214	3059.61605834961
726cc750-f1fa-3976-94d8-28d994fb713a	CeMAPP-DTW w/ RT	timePenalizedPairwiseSimilarity	euclidean	NA	NA	5	mziDtwWorkerFactory	0	2.25	0	Partitioned	Local	0.1	NA	NA	NA	NA	NA	NA	NA	NA	NA	NA	NA	NA	NA	NA	NA	NA	NA
72f1b49f-41cc-3cc4-b16d-576cb36f04a8	BiPACE w/ RT	timePenalizedSimilarity	euclidean	60	0.9	5	NA	NA	NA	NA	Unpartitioned	NA	NA	40	1800	0	0	0	7360	2440	5560	640	1	1	1	0	NA	NA	1.55466666666667	5626.51795959473
72f1c4e9-b1c5-326d-824a-415af66b5d4f	CeMAPP-DTW	plainPairwiseSimilarity	cosine	NA	NA	NA	mziDtwWorkerFactory	0	2.1	0	Unpartitioned	Global	0.1	NA	4861	2367	132	0	7360	186320	0	178960	0.795515915227886	0.672523519645822	0.973562988183457	0.0264370118165431	1	0	347.3835	3706.17868041992
7331db10-6275-32a3-825e-4b30c5f7f301	CeMAPP-DTW w/ RT	timePenalizedPairwiseSimilarity	rankCorr	NA	NA	40	mziDtwWorkerFactory	0	2.25	0	Unpartitioned	Global	0.1	NA	3950	3252	158	0	7360	185240	0	177880	0.698496905393457	0.548458761455151	0.961538461538462	0.0384615384615384	1	0	17929.8071666667	8822.45505523682
73325974-757c-3379-a49f-6a988af0700b	BiPACE w/ RT	timePenalizedSimilarity	rankCorr	60	0.5	30	NA	NA	NA	NA	Unpartitioned	NA	NA	30	1941	2	177	0	7360	2920	5240	800	0.955922186653534	0.99897066392177	0.91643059490085	0.0835694050991501	1	0	20.2535	3447.68474578857
735bb9b2-2ea5-3491-9048-a987f6a11e21	CeMAPP-DTW w/ RT	timePenalizedPairwiseSimilarity	linCorr	NA	NA	10	mziDtwWorkerFactory	0	2.25	1	Unpartitioned	Global	0.1	NA	4932	2360	68	0	7360	186320	0	178960	0.80247315327042	0.676357652221613	0.9864	0.0135999999999999	1	0	1622.63183333333	3183.71732330322
73995ecc-dda2-3a97-a827-486d568226d4	CeMAPP-DTW w/ RT	timePenalizedPairwiseSimilarity	dot	NA	NA	30	mziDtwWorkerFactory	0	2.25	1	Unpartitioned	Global	0.1	NA	1133	2993	194	0	7360	186920	3040	182600	0.415551072803961	0.274600096946195	0.85380557648832	0.14619442351168	1	0	295.587666666667	9717.02325439453
73a0e8ad-a39e-3b38-87e7-6bb48be3747c	BiPACE w/ RT	timePenalizedSimilarity	euclidean	60	0.5	5	NA	NA	NA	NA	Unpartitioned	NA	NA	10	3187	79	2174	0	7360	9840	1920	4400	0.738843166801901	0.975811390079608	0.594478642044395	0.405521357955605	1	0	1.7905	7096.29579925537
73affb3f-59e5-39fe-a0b6-b00f43063426	BiPACE w/ RT	timePenalizedSimilarity	cosine	60	0	40	NA	NA	NA	NA	Unpartitioned	NA	NA	5	5787	32	1421	0	7360	16040	120	8800	0.888462424195901	0.994500773328751	0.802857935627081	0.197142064372919	1	0	3.16416666666667	5839.91874694824
73d3961d-b950-3d92-b1d7-81c198023792	CeMAPP-DTW w/ RT	timePenalizedPairwiseSimilarity	euclidean	NA	NA	40	mziDtwWorkerFactory	0	2.25	0	Partitioned	Local	0.1	NA	NA	NA	NA	NA	NA	NA	NA	NA	NA	NA	NA	NA	NA	NA	NA	NA
73d824ec-536c-3b85-8267-570b7a35075f	BiPACE w/ RT	timePenalizedSimilarity	linCorr	60	0.9	40	NA	NA	NA	NA	Unpartitioned	NA	NA	40	2360	0	0	0	7360	2840	5000	480	1	1	1	0	NA	NA	2892	4704.74940490723
73e245a6-f85a-3844-b10d-7f91f4b00f74	CeMAPP-DTW w/ RT	timePenalizedPairwiseSimilarity	rankCorr	NA	NA	10	mziDtwWorkerFactory	0	2.1	1	Unpartitioned	Global	0.1	NA	3607	3311	442	0	7360	185240	0	177880	0.657791556487645	0.521393466319746	0.890837243763892	0.109162756236108	1	0	19326.5386666667	7829.85987091064
73fa5c85-4eab-3185-a834-6c4c265f816a	BiPACE w/ RT	timePenalizedSimilarity	rankCorr	60	0	30	NA	NA	NA	NA	Unpartitioned	NA	NA	40	720	0	0	0	7360	840	6640	120	1	1	1	0	NA	NA	33.7341666666667	4101.600440979
73fbd177-8081-303b-a065-0382a20d970a	BiPACE w/ RT	timePenalizedSimilarity	linCorr	60	0.95	30	NA	NA	NA	NA	Unpartitioned	NA	NA	2	5880	31	1369	0	7360	19200	80	11920	0.893617021276596	0.994755540517679	0.811146365015864	0.188853634984136	1	0	2.4445	4565.071144104
741a14dc-d866-3015-8fd2-a4b5c172db19	BiPACE w/ RT	timePenalizedSimilarity	linCorr	60	0.9	0.1	NA	NA	NA	NA	Unpartitioned	NA	NA	2	1044	0	6316	0	7360	138400	0	131040	0.248453117563065	1	0.141847826086957	0.858152173913043	NA	NA	0.971166666666667	2813.6916809082
74480deb-cdc0-37b9-aaa4-f6590f86618e	CeMAPP-DTW w/ RT	timePenalizedPairwiseSimilarity	linCorr	NA	NA	5	mziDtwWorkerFactory	0	2	0	Partitioned	Local	0.1	NA	5516	390	1454	0	7360	186320	0	178960	0.856787822305064	0.933965458855401	0.791391678622669	0.208608321377331	1	0	64.5326666666667	5458.77671813965
7457f966-a028-3ecb-a841-0b13d1a5692c	BiPACE w/ RT	timePenalizedSimilarity	dot	60	0.9	0.1	NA	NA	NA	NA	Unpartitioned	NA	NA	5	955	0	5485	0	7360	20160	920	13720	0.258282623394185	1	0.148291925465838	0.851708074534162	NA	NA	0.745333333333333	2238.88250732422
74b97cf5-959f-3392-968b-9fa055208929	BiPACE w/ RT	timePenalizedSimilarity	cosine	60	0.5	5	NA	NA	NA	NA	Unpartitioned	NA	NA	2	6701	32	587	0	7360	21280	40	13960	0.955851936381143	0.995247289469776	0.919456641053787	0.080543358946213	1	0	2.00333333333333	4576.98178863525
74cdcb8a-e68e-3c2a-b5ad-10d2979df487	CeMAPP-DTW w/ RT	timePenalizedPairwiseSimilarity	rankCorr	NA	NA	1	mziDtwWorkerFactory	0	2	0	Partitioned	Local	0.1	NA	4768	1818	774	0	7360	185240	0	177880	0.786279683377309	0.723959914971151	0.860339227715626	0.139660772284374	1	0	945.464166666667	8688.43612670898
751cbc60-96b9-33d2-be31-ba12e26aa96e	CeMAPP-DTW	plainPairwiseSimilarity	cosine	NA	NA	NA	mziDtwWorkerFactory	0	2	0	Unpartitioned	Global	0.1	NA	3951	2281	1128	0	7360	186320	0	178960	0.698611970648042	0.633985879332478	0.77790903721205	0.22209096278795	1	0	355.6135	2992.67868804932
754734ea-e6ab-3863-827c-5396d5cdba13	BiPACE w/ RT	timePenalizedSimilarity	cosine	60	0.9	40	NA	NA	NA	NA	Unpartitioned	NA	NA	5	5787	32	1421	0	7360	16080	120	8840	0.888462424195901	0.994500773328751	0.802857935627081	0.197142064372919	1	0	2.16083333333333	5052.63089752197
757bc291-c0b3-3f37-81e2-49e2fb34b4c9	CeMAPP-DTW	plainPairwiseSimilarity	linCorr	NA	NA	NA	mziDtwWorkerFactory	0	2	1	Unpartitioned	Global	0.1	NA	3904	2322	1134	0	7360	186320	0	178960	0.693181818181818	0.62704786379698	0.77491067884081	0.22508932115919	1	0	1616.83866666667	1548.95513153076
757fcbb4-b9cc-39da-ae11-432e2e8c2983	CeMAPP-DTW	plainPairwiseSimilarity	linCorr	NA	NA	NA	mziDtwWorkerFactory	0	2	0	Partitioned	Local	0.1	NA	4360	1781	1219	0	7360	186320	0	178960	0.744027303754266	0.709982087607882	0.781502061301309	0.218497938698691	1	0	105106	3100.68893432617
75db2ecb-0d60-3f4e-ab41-8ee2d3e9e9b5	CeMAPP-DTW w/ RT	timePenalizedPairwiseSimilarity	euclidean	NA	NA	5	mziDtwWorkerFactory	0	2	1	Unpartitioned	Global	0.1	NA	1135	6190	35	0	7360	184840	0	177480	0.267216009417304	0.154948805460751	0.97008547008547	0.0299145299145299	1	0	1513.38533333333	12162.5362014771
762fb5da-43ea-3d11-a01f-f8f0de8299b2	BiPACE w/ RT	timePenalizedSimilarity	linCorr	60	0	30	NA	NA	NA	NA	Unpartitioned	NA	NA	5	5877	31	1372	0	7360	16360	80	9080	0.893364748802919	0.994752877454299	0.810732514829632	0.189267485170368	1	0	5.96766666666667	6001.71076202393
766ff085-7882-3d2a-9d64-b4ab8d2d4bc3	BiPACE w/ RT	timePenalizedSimilarity	dot	60	0	40	NA	NA	NA	NA	Unpartitioned	NA	NA	5	1235	71	494	0	7360	2680	5560	880	0.813838550247117	0.945635528330781	0.714285714285714	0.285714285714286	1	0	2.20716666666667	5238.00499725342
76a2fb61-209b-317d-88a2-f9e731c7f983	CeMAPP-DTW w/ RT	timePenalizedPairwiseSimilarity	linCorr	NA	NA	30	mziDtwWorkerFactory	0	2.25	1	Partitioned	Local	0.1	NA	4933	2346	81	0	7360	186320	0	178960	0.802570568616286	0.677702981178733	0.983845233346629	0.0161547666533706	1	0	108.762833333333	3603.60791015625
76cc964e-78b2-3f6c-8e6b-72ddfd2d129a	BiPACE w/ RT	timePenalizedSimilarity	rankCorr	60	0.9	30	NA	NA	NA	NA	Unpartitioned	NA	NA	20	2924	3	793	0	7360	5920	3640	2200	0.880192655027092	0.998975059788179	0.786655905299973	0.213344094700027	1	0	9.24316666666667	3145.30751800537
76e116c2-2df8-33d1-94f3-c3e312f9e596	CeMAPP-DTW w/ RT	timePenalizedPairwiseSimilarity	rankCorr	NA	NA	5	mziDtwWorkerFactory	0	2.25	0	Partitioned	Local	0.1	NA	6365	428	567	0	7360	185240	0	177880	0.927504553734062	0.936993964375092	0.918205424120023	0.081794575879977	1	0	218347	8610.65956115723
76f029bb-11ef-3ff0-9c8c-53ed3f167f5a	BiPACE w/ RT	timePenalizedSimilarity	dot	60	0.9	5	NA	NA	NA	NA	Unpartitioned	NA	NA	10	6170	81	869	0	7360	14640	240	7520	0.928517682468021	0.987042073268277	0.876544963773263	0.123455036226737	1	0	1.6535	4477.76001739502
770119c5-3e7f-34ce-b931-e450f5498d4c	BiPACE w/ RT	timePenalizedSimilarity	linCorr	60	0.95	30	NA	NA	NA	NA	Unpartitioned	NA	NA	5	5880	31	1369	0	7360	16440	80	9160	0.893617021276596	0.994755540517679	0.811146365015864	0.188853634984136	1	0	2.42316666666667	4562.52477264404
776b2306-9101-3857-9cd7-e9897398c3d9	BiPACE w/ RT	timePenalizedSimilarity	linCorr	60	0.75	5	NA	NA	NA	NA	Unpartitioned	NA	NA	30	6142	51	247	0	7360	10360	920	3920	0.976315371165157	0.991764895850153	0.961339802786038	0.0386601972139615	1	0	1.9855	4470.7791519165
77720ed9-5b39-3c7f-929e-f7432cca6b32	BiPACE w/ RT	timePenalizedSimilarity	cosine	60	0.9	0.1	NA	NA	NA	NA	Unpartitioned	NA	NA	20	1044	0	6316	0	7360	138400	0	131040	0.248453117563065	1	0.141847826086957	0.858152173913043	NA	NA	1.01266666666667	2815.73245239258
77b115f4-8049-3d4a-bf3c-47d6b355b466	CeMAPP-DTW w/ RT	timePenalizedPairwiseSimilarity	dot	NA	NA	5	mziDtwWorkerFactory	0	2.25	0	Unpartitioned	Global	0.1	NA	4305	2389	426	0	7360	186920	240	179800	0.753610503282276	0.643113235733493	0.90995561192137	0.0900443880786304	1	0	374.9965	7756.16015625
77d754c5-802c-3dfb-b3c7-38f2257b195a	BiPACE w/ RT	timePenalizedSimilarity	cosine	60	0.25	1	NA	NA	NA	NA	Unpartitioned	NA	NA	5	6762	53	545	0	7360	20200	0	12840	0.957654723127036	0.992223037417461	0.925413986588203	0.0745860134117969	1	0	1.73866666666667	4470.39810180664
77f6ec3e-805f-3f5b-8b05-3ec9488588b8	CeMAPP-DTW w/ RT	timePenalizedPairwiseSimilarity	dot	NA	NA	30	mziDtwWorkerFactory	0	2.25	0	Partitioned	Local	0.1	NA	3879	2422	459	0	7360	186920	600	180160	0.729203872544412	0.615616568798603	0.894190871369295	0.105809128630705	1	0	35.5511666666667	4858.26367950439
78021018-d931-3f6e-a2e0-47026e39d8db	CeMAPP-DTW	plainPairwiseSimilarity	linCorr	NA	NA	NA	mziDtwWorkerFactory	0	2.25	1	Unpartitioned	Global	0.1	NA	4929	2368	63	0	7360	186320	0	178960	0.80218081210839	0.675483075236399	0.987379807692308	0.0126201923076923	1	0	1597.38566666667	1642.14250946045
780ba883-c796-374e-8c15-d71e04b2c790	BiPACE w/ RT	timePenalizedSimilarity	linCorr	60	0	5	NA	NA	NA	NA	Unpartitioned	NA	NA	10	6624	31	585	0	7360	16360	120	9120	0.955568378534334	0.99534184823441	0.918851435705368	0.0811485642946317	1	0	6.08933333333333	5926.35851287842
781a7570-9629-3fa0-9f58-f131fd98aee8	CeMAPP-DTW w/ RT	timePenalizedPairwiseSimilarity	euclidean	NA	NA	1	mziDtwWorkerFactory	0	2.25	1	Partitioned	Local	0.1	NA	2831	3977	552	0	7360	185480	0	178120	0.555588264154646	0.415834312573443	0.836831214898019	0.163168785101981	1	0	66.9441666666667	8762.32373046875
786add9c-bf17-37da-90de-c821c47dcf52	BiPACE w/ RT	timePenalizedSimilarity	rankCorr	60	0.9	10	NA	NA	NA	NA	Unpartitioned	NA	NA	40	1840	0	0	0	7360	2400	5520	560	1	1	1	0	NA	NA	4.48733333333333	3063.35157775879
78716dc0-872b-370c-ac7d-22e1218614b1	BiPACE w/ RT	timePenalizedSimilarity	linCorr	60	0.25	10	NA	NA	NA	NA	Unpartitioned	NA	NA	40	3364	116	0	0	7360	4240	3880	760	0.983050847457627	0.966666666666667	1	0	1	0	2.78283333333333	4703.96899414062
78a66047-f0ff-3023-9fbc-dd73e6ff7458	BiPACE w/ RT	timePenalizedSimilarity	linCorr	60	0	10	NA	NA	NA	NA	Unpartitioned	NA	NA	30	5475	144	221	0	7360	8840	1520	3000	0.967741935483871	0.97437266417512	0.961200842696629	0.0387991573033708	1	0	5.9225	5960.62286376953
78d17b28-2c6a-380f-b1d4-15dbbb06b0b3	BiPACE w/ RT	timePenalizedSimilarity	linCorr	60	0.75	5	NA	NA	NA	NA	Unpartitioned	NA	NA	10	6625	32	583	0	7360	16560	120	9320	0.955643707176343	0.995193029893345	0.919117647058823	0.0808823529411765	1	0	2.11366666666667	4472.61109924316
78e65744-e172-35eb-b22a-150c0c71cba5	BiPACE w/ RT	timePenalizedSimilarity	dot	60	0.5	0.1	NA	NA	NA	NA	Unpartitioned	NA	NA	10	1274	1	3125	0	7360	7880	2960	3480	0.449065914698625	0.99921568627451	0.289611275289839	0.710388724710161	1	0	0.892333333333333	2300.1022644043
791e94bd-c7ea-3a25-a037-c72fc537dd0d	BiPACE w/ RT	timePenalizedSimilarity	dot	60	0.9	30	NA	NA	NA	NA	Unpartitioned	NA	NA	10	2614	199	427	0	7360	4960	4120	1720	0.893064571233345	0.929257020974049	0.859585662610983	0.140414337389017	1	0	1.54633333333333	3736.53837585449
7921d6b0-1a9d-3fdf-9552-eacb80e4c74c	CeMAPP-DTW	plainPairwiseSimilarity	dot	NA	NA	NA	mziDtwWorkerFactory	0	2.25	0	Unpartitioned	Global	0.1	NA	4305	2389	426	0	7360	186920	240	179800	0.753610503282276	0.643113235733493	0.90995561192137	0.0900443880786304	1	0	192.726166666667	2407.97360229492
792a1fd9-6d7a-3949-81a7-521aba45ec5b	CeMAPP-DTW w/ RT	timePenalizedPairwiseSimilarity	linCorr	NA	NA	5	mziDtwWorkerFactory	0	2	1	Partitioned	Local	0.1	NA	3916	2293	1151	0	7360	186320	0	178960	0.694572543455126	0.630697374778547	0.77284389184922	0.22715610815078	1	0	108981	3262.04425811768
794eddda-bf69-33a4-977a-b10ce2f754ff	BiPACE w/ RT	timePenalizedSimilarity	dot	60	0.95	10	NA	NA	NA	NA	Unpartitioned	NA	NA	30	5220	123	137	0	7360	8440	1880	2960	0.975700934579439	0.976979225154408	0.974425984692925	0.0255740153070748	1	0	1.58233333333333	4527.98086547852
795f01ad-c289-3e0c-a7d6-2b2a5a2a7a52	BiPACE w/ RT	timePenalizedSimilarity	dot	60	0	1	NA	NA	NA	NA	Unpartitioned	NA	NA	40	4410	110	0	0	7360	5760	2840	1240	0.987681970884658	0.975663716814159	1	0	1	0	2.71833333333333	6360.52338409424
79908b0b-3a63-3323-a5d2-41243cfb69b4	BiPACE w/ RT	timePenalizedSimilarity	cosine	60	0.9	40	NA	NA	NA	NA	Unpartitioned	NA	NA	10	5756	29	1295	0	7360	13880	280	6800	0.896852602056715	0.994987035436474	0.816338108069777	0.183661891930223	1	0	2.1395	4704.23522186279
79f777f4-e0ce-3c9a-9647-9d9349154e4c	BiPACE w/ RT	timePenalizedSimilarity	rankCorr	60	0.5	0.1	NA	NA	NA	NA	Unpartitioned	NA	NA	5	1867	2	5451	0	7360	32280	40	24960	0.406443888102754	0.998929909042269	0.255124350915551	0.744875649084449	1	0	1.30033333333333	4395.85193634033
79f7a9d2-28af-3e4d-91fc-cfab7eb7c95b	BiPACE w/ RT	timePenalizedSimilarity	cosine	60	0.25	10	NA	NA	NA	NA	Unpartitioned	NA	NA	5	6361	36	923	0	7360	17640	40	10320	0.929902784884146	0.994372362044708	0.873283909939594	0.126716090060406	1	0	2.14133333333333	5066.34684753418
7a084820-b763-34f8-8828-429a0bf2e465	BiPACE w/ RT	timePenalizedSimilarity	linCorr	60	0.75	30	NA	NA	NA	NA	Unpartitioned	NA	NA	30	4832	137	271	0	7360	7400	2120	2160	0.959491660047657	0.972429060173073	0.946893983931021	0.053106016068979	1	0	3.29216666666667	5091.19802856445
7ad05e30-271e-3b31-9329-71ffa917e7c2	BiPACE w/ RT	timePenalizedSimilarity	cosine	60	0	5	NA	NA	NA	NA	Unpartitioned	NA	NA	5	6701	32	587	0	7360	18400	40	11080	0.955851936381143	0.995247289469776	0.919456641053787	0.080543358946213	1	0	3.26616666666667	5760.9380569458
7aeb2e33-0ce9-3582-8942-1130281b78cb	BiPACE w/ RT	timePenalizedSimilarity	dot	60	0	10	NA	NA	NA	NA	Unpartitioned	NA	NA	5	3120	152	648	0	7360	6800	3440	2880	0.886363636363636	0.953545232273839	0.828025477707006	0.171974522292994	1	0	2.4385	5560.34205627441
7af9ad05-9db5-3a71-8f06-4755b20e10b0	CeMAPP-DTW w/ RT	timePenalizedPairwiseSimilarity	euclidean	NA	NA	30	mziDtwWorkerFactory	0	2.1	0	Partitioned	Local	0.1	NA	1958	2282	3000	0	7360	185520	120	178280	0.42574472711459	0.461792452830189	0.394917305365067	0.605082694634933	1	0	65.6268333333333	8651.48436737061
7b0148ff-8117-3a7d-82ee-223682a87c5e	CeMAPP-DTW w/ RT	timePenalizedPairwiseSimilarity	rankCorr	NA	NA	1	mziDtwWorkerFactory	0	2.25	1	Partitioned	Local	0.1	NA	4842	2466	52	0	7360	185240	0	177880	0.793640386821832	0.66256157635468	0.989374744585206	0.0106252554147936	1	0	226.479833333333	8724.26983642578
7b888a87-812d-375a-a54e-31a9200a2097	BiPACE w/ RT	timePenalizedSimilarity	euclidean	60	0.75	30	NA	NA	NA	NA	Unpartitioned	NA	NA	20	2403	18	1179	0	7360	5320	3760	1720	0.800599700149925	0.992565055762082	0.670854271356784	0.329145728643216	1	0	2.45066666666667	8741.39403533936
7bcc2038-6152-3d71-88b7-afcd7ecf3e7e	BiPACE w/ RT	timePenalizedSimilarity	linCorr	60	0.95	40	NA	NA	NA	NA	Unpartitioned	NA	NA	20	5515	21	824	0	7360	10600	1000	4240	0.928842105263158	0.996206647398844	0.870011042751223	0.129988957248777	1	0	2.66	4613.73501586914
7bd0f24b-a5d8-359a-bc48-a307a4a3c4fc	BiPACE w/ RT	timePenalizedSimilarity	rankCorr	60	0.95	1	NA	NA	NA	NA	Unpartitioned	NA	NA	40	3329	11	4020	0	7360	38800	0	31440	0.622883338011039	0.996706586826347	0.452986800925296	0.547013199074704	1	0	2.08016666666667	2929.65745544434
7bdf3ee1-987f-3c7c-9e54-1cb543f80c1f	BiPACE w/ RT	timePenalizedSimilarity	rankCorr	60	0.25	10	NA	NA	NA	NA	Unpartitioned	NA	NA	30	3922	34	284	0	7360	6200	3120	1960	0.961038961038961	0.991405460060667	0.932477413219211	0.0675225867807894	1	0	10.8278333333333	3201.21781921387
7be8e861-b1e1-3cc4-b871-f557f76d366d	CeMAPP-DTW w/ RT	timePenalizedPairwiseSimilarity	dot	NA	NA	5	mziDtwWorkerFactory	0	2.1	1	Unpartitioned	Global	0.1	NA	3236	2832	1052	0	7360	186920	240	179800	0.624951718810351	0.533289386947923	0.754664179104478	0.245335820895522	1	0	412.546833333333	5451.04713439941
7c3bd999-71a7-3697-aba8-9de1d0b1178c	BiPACE w/ RT	timePenalizedSimilarity	euclidean	60	0.5	5	NA	NA	NA	NA	Unpartitioned	NA	NA	30	1524	29	167	0	7360	2600	5640	880	0.939580764488286	0.981326464906632	0.901241868716736	0.0987581312832644	1	0	1.75183333333333	7078.89170837402
7cbf8542-418e-3476-8b7a-3a1ce579bd6d	CeMAPP-DTW w/ RT	timePenalizedPairwiseSimilarity	rankCorr	NA	NA	5	mziDtwWorkerFactory	0	2.1	0	Unpartitioned	Global	0.1	NA	4169	2849	342	0	7360	185240	0	177880	0.723219706826264	0.594043887147335	0.924185324761694	0.0758146752383063	1	0	17576572	9232.81060791016
7cc4cc26-8f62-3d3d-8598-fee413355e58	BiPACE w/ RT	timePenalizedSimilarity	rankCorr	60	0	0.1	NA	NA	NA	NA	Unpartitioned	NA	NA	20	6690	28	362	0	7360	13040	280	5960	0.971677559912854	0.995832092884787	0.948667044809983	0.051332955190017	1	0	34051	9083.17055511475
7cefacee-c6bc-32a3-9309-ef303363ca0e	BiPACE w/ RT	timePenalizedSimilarity	cosine	60	0.95	40	NA	NA	NA	NA	Unpartitioned	NA	NA	5	5786	32	1422	0	7360	16080	120	8840	0.888377091969906	0.994499828119629	0.802719200887902	0.197280799112098	1	0	1.98916666666667	4673.2693862915
7d114098-aec5-3c7c-8556-e2d887da03a6	CeMAPP-DTW	plainPairwiseSimilarity	cosine	NA	NA	NA	mziDtwWorkerFactory	0	2.25	1	Unpartitioned	Global	0.1	NA	4924	2377	59	0	7360	186320	0	178960	0.801693259524585	0.674428160525955	0.988159743126631	0.0118402568733694	1	0	347247	3705.88722229004
7d22c566-62b4-3f6d-a4d1-927b061c29f7	BiPACE w/ RT	timePenalizedSimilarity	cosine	60	0	10	NA	NA	NA	NA	Unpartitioned	NA	NA	30	5530	146	244	0	7360	8880	1440	2960	0.965938864628821	0.974277660324172	0.957741600277104	0.0422583997228957	1	0	3.13266666666667	5867.78024291992
7d26a919-543f-3d7d-9f35-bb6bc9e4a712	BiPACE w/ RT	timePenalizedSimilarity	linCorr	60	0.9	1	NA	NA	NA	NA	Unpartitioned	NA	NA	10	4348	23	2989	0	7360	17760	0	10400	0.742740006832935	0.994738046213681	0.592612784516833	0.407387215483167	1	0	1.5825	4528.85866546631
7d4ed9d0-c91d-31aa-adf8-aed6050746f7	CeMAPP-DTW	plainPairwiseSimilarity	dot	NA	NA	NA	mziDtwWorkerFactory	0	2.25	1	Partitioned	Local	0.1	NA	4718	2203	439	0	7360	186920	0	179560	0.781255174697798	0.681693396907961	0.914872988171417	0.0851270118285825	1	0	53.3953333333333	5266.90593719482
7dc745a0-b84c-30bf-afa6-403e7d251d8a	BiPACE	plainSimilarity	rankCorr	60	NA	NA	NA	NA	NA	NA	Unpartitioned	NA	NA	10	1690	9	1661	0	7360	5480	4000	2120	0.669306930693069	0.994702766333137	0.504327066547299	0.495672933452701	1	0	33.5388333333333	5938.4208984375
7e2b70d6-3dfe-36b8-b634-2f432009ee19	BiPACE w/ RT	timePenalizedSimilarity	dot	60	0	10	NA	NA	NA	NA	Unpartitioned	NA	NA	10	3104	151	545	0	7360	6000	3560	2200	0.899188876013905	0.953609831029186	0.850644012058098	0.149355987941902	1	0	2.3835	5419.23963928223
7eaf13db-4d37-3b68-b7a9-daff97f2c434	CeMAPP-DTW w/ RT	timePenalizedPairwiseSimilarity	euclidean	NA	NA	10	mziDtwWorkerFactory	0	2.25	1	Unpartitioned	Global	0.1	NA	819	6516	25	0	7360	184920	0	177560	0.200268981538085	0.111656441717791	0.970379146919431	0.0296208530805687	1	0	1461.6675	12075.7186660767
7ebd28ea-cd76-3a33-a9ba-fe8cb2250348	BiPACE w/ RT	timePenalizedSimilarity	linCorr	60	0	0.1	NA	NA	NA	NA	Unpartitioned	NA	NA	5	6780	49	531	0	7360	18160	0	10800	0.958981612446959	0.992824718113926	0.927369716864998	0.0726302831350021	1	0	6.03016666666667	5968.73059844971
7f061953-61cb-3bf8-8071-46c3482bdd49	BiPACE w/ RT	timePenalizedSimilarity	dot	60	0.9	1	NA	NA	NA	NA	Unpartitioned	NA	NA	2	4348	23	2989	0	7360	33120	0	25760	0.742740006832935	0.994738046213681	0.592612784516833	0.407387215483167	1	0	1.54883333333333	3046.81985473633
7f0baae2-e03e-3214-a9c1-b00e471d4ea2	BiPACE w/ RT	timePenalizedSimilarity	rankCorr	60	0.9	10	NA	NA	NA	NA	Unpartitioned	NA	NA	2	5100	46	2014	0	7360	17520	200	10360	0.831973898858075	0.991061018266615	0.716896260894012	0.283103739105988	1	0	4.56383333333333	3078.04421234131
7f1eec7f-be68-39c9-95f8-33f0b9098a10	CeMAPP-DTW w/ RT	timePenalizedPairwiseSimilarity	dot	NA	NA	10	mziDtwWorkerFactory	0	2.1	0	Partitioned	Local	0.1	NA	6074	528	758	0	7360	186920	0	179560	0.904272740806908	0.920024235080279	0.889051522248244	0.110948477751756	1	0	53.4683333333333	5693.88719940186
7f6871ab-27e3-35ca-90b1-6477845ae1d1	BiPACE w/ RT	timePenalizedSimilarity	cosine	60	0.95	40	NA	NA	NA	NA	Unpartitioned	NA	NA	20	5476	21	823	0	7360	10520	1040	4200	0.928450322143099	0.996179734400582	0.869344340371488	0.130655659628512	1	0	2.04166666666667	5660.10646820068
7f6e0110-14a5-3f2c-b3e5-cfe1982b9200	BiPACE w/ RT	timePenalizedSimilarity	dot	60	0.5	0.1	NA	NA	NA	NA	Unpartitioned	NA	NA	40	1871	2	5487	0	7360	77160	0	69800	0.405373199003358	0.99893219434063	0.254281054634412	0.745718945365588	1	0	1.04916666666667	2862.82733917236
7fa5bbc3-4c1f-395e-8a68-bb428a6c0c05	BiPACE w/ RT	timePenalizedSimilarity	cosine	60	0.9	10	NA	NA	NA	NA	Unpartitioned	NA	NA	30	5533	146	241	0	7360	9080	1440	3160	0.966209726709159	0.974291248459236	0.958261170765501	0.0417388292344995	1	0	1.74433333333333	4498.26195526123
7fc25815-164e-36d9-a6f5-3fb8766b1b9b	BiPACE w/ RT	timePenalizedSimilarity	linCorr	60	0.75	10	NA	NA	NA	NA	Unpartitioned	NA	NA	20	6194	23	663	0	7360	12160	480	5280	0.947529447758911	0.996300466462924	0.903310485635117	0.0966895143648826	1	0	2.25983333333333	4620.72735595703
7fc2e1e3-4a02-36b7-b2f2-4062e8bd1b58	BiPACE w/ RT	timePenalizedSimilarity	linCorr	60	0.5	10	NA	NA	NA	NA	Unpartitioned	NA	NA	5	6328	35	917	0	7360	17600	80	10320	0.930041152263374	0.994499449944995	0.873429951690821	0.126570048309179	1	0	2.65366666666667	4607.20273590088
7ff1f68a-cb02-3e7b-84b1-2500fac0fd9c	BiPACE w/ RT	timePenalizedSimilarity	euclidean	60	0	0.1	NA	NA	NA	NA	Unpartitioned	NA	NA	40	24	49	887	0	7360	1400	6400	440	0.0487804878048781	0.328767123287671	0.026344676180022	0.973655323819978	1	0	3.3145	6342.02864837646
7ff329bd-d84a-3386-b330-7c1ba8c9d0a3	BiPACE	plainSimilarity	dot	60	NA	NA	NA	NA	NA	NA	Unpartitioned	NA	NA	40	596	4	0	0	7360	840	6760	240	0.996655518394649	0.993333333333333	1	0	1	0	2.22383333333333	3783.2423324585
80287d06-e256-3128-9794-7abd248c4911	BiPACE w/ RT	timePenalizedSimilarity	linCorr	60	0.25	10	NA	NA	NA	NA	Unpartitioned	NA	NA	30	5475	144	221	0	7360	8840	1520	3000	0.967741935483871	0.97437266417512	0.961200842696629	0.0387991573033708	1	0	2903	4699.57457733154
803237ee-0858-33a3-8d75-ceb6949fa104	BiPACE w/ RT	timePenalizedSimilarity	rankCorr	60	0	0.1	NA	NA	NA	NA	Unpartitioned	NA	NA	10	6780	49	531	0	7360	16200	0	8840	0.958981612446959	0.992824718113926	0.927369716864998	0.0726302831350021	1	0	34.2183333333333	9033.46508026123
803813a3-ee48-3da0-be8d-5dcf8c68aeb4	CeMAPP-DTW w/ RT	timePenalizedPairwiseSimilarity	cosine	NA	NA	30	mziDtwWorkerFactory	0	2.25	1	Unpartitioned	Global	0.1	NA	4937	2345	78	0	7360	186320	0	178960	0.80296007156217	0.677973084317495	0.98444666001994	0.0155533399800598	1	0	441.237333333333	7798.73139953613
8054f94d-2efa-323e-a9ea-f065267cf3da	BiPACE w/ RT	timePenalizedSimilarity	cosine	60	0.75	10	NA	NA	NA	NA	Unpartitioned	NA	NA	20	6240	24	696	0	7360	12400	400	5440	0.945454545454545	0.996168582375479	0.899653979238754	0.100346020761246	1	0	1.92033333333333	4606.50608062744
805b1965-208d-39f7-b8fd-9352a86afee4	BiPACE w/ RT	timePenalizedSimilarity	rankCorr	60	0.75	1	NA	NA	NA	NA	Unpartitioned	NA	NA	40	932	68	0	0	7360	1200	6360	200	0.9648033126294	932	1	0	1	0	2.43633333333333	4571.69889831543
807be14f-1ffb-3d03-897b-39b2dee7fce1	CeMAPP-DTW w/ RT	timePenalizedPairwiseSimilarity	dot	NA	NA	5	mziDtwWorkerFactory	0	2.1	1	Partitioned	Local	0.1	NA	3316	2756	1208	0	7360	186920	80	179640	0.625896564741412	0.546113306982872	0.732979664014147	0.267020335985853	1	0	34.3653333333333	5143.8225479126
809f708a-2df5-3f10-a70a-0c2ec716fc4a	BiPACE w/ RT	timePenalizedSimilarity	linCorr	60	0.5	40	NA	NA	NA	NA	Unpartitioned	NA	NA	5	5801	32	1447	0	7360	16160	80	8880	0.886935249598655	0.994513972226984	0.800358719646799	0.199641280353201	1	0	5136	5788.95079803467
80b68869-d41c-3db5-a957-3cd69bee72f5	CeMAPP-DTW w/ RT	timePenalizedPairwiseSimilarity	dot	NA	NA	10	mziDtwWorkerFactory	0	2.25	1	Unpartitioned	Global	0.1	NA	3009	2785	526	0	7360	186920	1040	180600	0.645085218136992	0.519330341732827	0.851202263083451	0.148797736916549	1	0	278.171833333333	9188.72969818115
81009938-2b56-325e-81f9-408732d3b6e4	BiPACE w/ RT	timePenalizedSimilarity	cosine	60	0.75	0.1	NA	NA	NA	NA	Unpartitioned	NA	NA	40	1393	2	5965	0	7360	105560	0	98200	0.318290871701131	0.998566308243728	0.189317749388421	0.810682250611579	1	0	0.9835	2831.3271484375
813167ff-940f-3892-a1fc-4dacd57cf466	BiPACE w/ RT	timePenalizedSimilarity	cosine	60	0.25	0.1	NA	NA	NA	NA	Unpartitioned	NA	NA	40	2173	5	5182	0	7360	62360	0	55000	0.455890066086227	0.997704315886134	0.29544527532291	0.70455472467709	1	0	1.11966666666667	2877.62704467773
815d6fe3-7f83-33a6-bf0e-e0add3d27cef	BiPACE w/ RT	timePenalizedSimilarity	euclidean	60	0	0.1	NA	NA	NA	NA	Unpartitioned	NA	NA	2	24	49	887	0	7360	1400	6400	440	0.0487804878048781	0.328767123287671	0.026344676180022	0.973655323819978	1	0	3.28983333333333	9084.51676177979
8187adb9-ef91-3a70-87b7-72ffca8c6443	BiPACE w/ RT	timePenalizedSimilarity	euclidean	60	0.9	30	NA	NA	NA	NA	Unpartitioned	NA	NA	20	3057	24	1239	0	7360	6520	3040	2200	0.828792191947946	0.992210321324245	0.71159217877095	0.28840782122905	1	0	2.11316666666667	8604.81681060791
81b85ba1-a46b-3730-9d95-649fafaf19f3	CeMAPP-DTW w/ RT	timePenalizedPairwiseSimilarity	rankCorr	NA	NA	30	mziDtwWorkerFactory	0	2.25	1	Partitioned	Local	0.1	NA	4053	3152	155	0	7360	185240	0	177880	0.710242705686498	0.562526023594726	0.963165399239544	0.0368346007604563	1	0	912.500666666667	8787.45300292969
822275c5-a3de-33db-9fcc-090deb3802bf	BiPACE w/ RT	timePenalizedSimilarity	euclidean	60	0.75	1	NA	NA	NA	NA	Unpartitioned	NA	NA	2	6215	38	1107	0	7360	28480	0	21120	0.915653775322284	0.99392291699984	0.84881180005463	0.15118819994537	1	0	1.75066666666667	5582.00572967529
827f3299-ff8b-39cb-b20d-9659cb67addb	BiPACE w/ RT	timePenalizedSimilarity	euclidean	60	0	30	NA	NA	NA	NA	Unpartitioned	NA	NA	20	531	84	4705	0	7360	24360	2040	19040	0.18150743462656	0.863414634146341	0.101413292589763	0.898586707410237	1	0	3.51883333333333	6370.55055999756
8298317c-3444-32bd-9a46-46ac1658a68e	BiPACE w/ RT	timePenalizedSimilarity	linCorr	60	0.75	1	NA	NA	NA	NA	Unpartitioned	NA	NA	20	6137	37	986	0	7360	14320	200	7160	0.923065353087163	0.994007126660188	0.861575178997613	0.138424821002387	1	0	1.80716666666667	5511.43845367432
82b95cdd-8f79-3184-a732-fcc3daf13b22	BiPACE w/ RT	timePenalizedSimilarity	linCorr	60	0.95	40	NA	NA	NA	NA	Unpartitioned	NA	NA	5	5809	32	1439	0	7360	16200	80	8920	0.887615555046222	0.99452148604691	0.801462472406181	0.198537527593819	1	0	2.69366666666667	4611.57312774658
82bdd1fb-4708-37d8-a814-f5b2dbcae80e	CeMAPP-DTW w/ RT	timePenalizedPairwiseSimilarity	cosine	NA	NA	1	mziDtwWorkerFactory	0	2.1	0	Unpartitioned	Global	0.1	NA	4932	2404	24	0	7360	186320	0	178960	0.80247315327042	0.672300981461287	0.995157384987893	0.00484261501210659	1	0	513.1025	6517.33749389648
82c8e3e4-28e3-39a6-a108-f2809ae59f8d	CeMAPP-DTW w/ RT	timePenalizedPairwiseSimilarity	euclidean	NA	NA	1	mziDtwWorkerFactory	0	2.25	0	Unpartitioned	Global	0.1	NA	832	6520	8	0	7360	184840	0	177480	0.203125	0.11316648531012	0.990476190476191	0.00952380952380949	1	0	1509.19933333333	12000.9119338989
82dd7d88-7f48-32ad-b6c9-82e8e0ff634b	BiPACE w/ RT	timePenalizedSimilarity	linCorr	60	0.75	30	NA	NA	NA	NA	Unpartitioned	NA	NA	2	5877	31	1372	0	7360	18880	80	11600	0.893364748802919	0.994752877454299	0.810732514829632	0.189267485170368	1	0	3.3895	5095.23330688477
82f297fb-9df7-3f38-8669-b51b81c47525	BiPACE w/ RT	timePenalizedSimilarity	euclidean	60	0.75	10	NA	NA	NA	NA	Unpartitioned	NA	NA	40	440	0	0	0	7360	560	6920	120	1	1	1	0	NA	NA	1.73016666666667	7578.02014923096
82f633ff-5daf-30cf-b86f-adf3fcc7ed25	BiPACE w/ RT	timePenalizedSimilarity	cosine	60	0	0.1	NA	NA	NA	NA	Unpartitioned	NA	NA	5	6780	49	531	0	7360	18160	0	10800	0.958981612446959	0.992824718113926	0.927369716864998	0.0726302831350021	1	0	3.2025	5849.26950836182
8308bbc2-04c4-3966-b153-37d95234bffa	BiPACE w/ RT	timePenalizedSimilarity	euclidean	60	0.95	10	NA	NA	NA	NA	Unpartitioned	NA	NA	10	5032	65	1623	0	7360	13520	640	6800	0.856364874063989	0.987247400431626	0.756123215627348	0.243876784372652	1	0	1.84883333333333	7057.69581604004
832a6642-3429-3205-b299-8f777b0bc18e	BiPACE w/ RT	timePenalizedSimilarity	linCorr	60	0.95	10	NA	NA	NA	NA	Unpartitioned	NA	NA	40	3364	116	0	0	7360	4280	3880	800	0.983050847457627	0.966666666666667	1	0	1	0	1.82566666666667	4473.46366119385
83503a2d-7629-3b9c-aa16-2c350a737bc3	CeMAPP-DTW w/ RT	timePenalizedPairwiseSimilarity	dot	NA	NA	30	mziDtwWorkerFactory	0	2	0	Unpartitioned	Global	0.1	NA	592	3058	430	0	7360	186920	3280	182840	0.253424657534247	0.162191780821918	0.579256360078278	0.420743639921722	1	0	404.087333333333	6822.96110534668
8366aa96-5117-3787-9d5d-fdc02fc198f4	BiPACE w/ RT	timePenalizedSimilarity	dot	60	0.5	0.1	NA	NA	NA	NA	Unpartitioned	NA	NA	5	1867	2	5451	0	7360	32280	40	24960	0.406443888102754	0.998929909042269	0.255124350915551	0.744875649084449	1	0	1.0025	2861.99119567871
8377eacd-1518-398d-870c-fe9882937754	CeMAPP-DTW w/ RT	timePenalizedPairwiseSimilarity	rankCorr	NA	NA	1	mziDtwWorkerFactory	0	2.25	1	Unpartitioned	Global	0.1	NA	4787	2540	33	0	7360	185240	0	177880	0.788178150983782	0.65333697284018	0.993153526970954	0.00684647302904562	1	0	17683.8163333333	9178.07387542725
838bce9b-e6bf-3487-a319-cb75365c9b11	BiPACE w/ RT	timePenalizedSimilarity	linCorr	60	0	40	NA	NA	NA	NA	Unpartitioned	NA	NA	5	5801	32	1447	0	7360	16160	80	8880	0.886935249598655	0.994513972226984	0.800358719646799	0.199641280353201	1	0	5.9255	5588.96690368652
83ceec85-9d41-3202-94f8-d85611d5bb57	BiPACE w/ RT	timePenalizedSimilarity	rankCorr	60	0.95	0.1	NA	NA	NA	NA	Unpartitioned	NA	NA	40	1044	0	6316	0	7360	138360	0	131000	0.248453117563065	1	0.141847826086957	0.858152173913043	NA	NA	1.11966666666667	2808.19523620605
84007007-0a6b-397f-b068-fac408fd5b3b	BiPACE w/ RT	timePenalizedSimilarity	cosine	60	0.75	40	NA	NA	NA	NA	Unpartitioned	NA	NA	2	5787	32	1421	0	7360	18480	120	11240	0.888462424195901	0.994500773328751	0.802857935627081	0.197142064372919	1	0	2.44566666666667	3013.31616973877
841c777d-7aa2-38b6-a02a-c7caa9e5e280	CeMAPP-DTW w/ RT	timePenalizedPairwiseSimilarity	cosine	NA	NA	40	mziDtwWorkerFactory	0	2.1	1	Partitioned	Local	0.1	NA	4709	2480	171	0	7360	186320	0	178960	0.780346341867595	0.655028515788009	0.964959016393443	0.0350409836065574	1	0	43.7625	4119.59177398682
842d19c8-eeb3-30fc-aed3-6ab1efc2842c	BiPACE w/ RT	timePenalizedSimilarity	euclidean	60	0.95	10	NA	NA	NA	NA	Unpartitioned	NA	NA	30	3675	65	260	0	7360	6160	3360	2160	0.957654723127036	0.982620320855615	0.933926302414231	0.0660736975857688	1	0	1.73083333333333	7037.86136627197
846ebfd6-18dc-39bc-af85-c69e7e06b69b	BiPACE	plainSimilarity	rankCorr	60	NA	NA	NA	NA	NA	NA	Unpartitioned	NA	NA	5	1961	26	3093	0	7360	8720	2280	3640	0.557023150120721	0.986914947156517	0.38800949742778	0.61199050257222	1	0	33.8538333333333	7641.39227294922
84a41d23-3eeb-3c4f-94b6-689097f89fd7	BiPACE w/ RT	timePenalizedSimilarity	cosine	60	0	30	NA	NA	NA	NA	Unpartitioned	NA	NA	30	4732	136	252	0	7360	7400	2240	2280	0.960617133576939	0.972062448644207	0.949438202247191	0.050561797752809	1	0	3.00066666666667	5862.10153961182
84b892fe-646c-3bcc-95db-1eadd11dc17c	BiPACE w/ RT	timePenalizedSimilarity	euclidean	60	0.9	0.1	NA	NA	NA	NA	Unpartitioned	NA	NA	30	1044	0	6316	0	7360	138400	0	131040	0.248453117563065	1	0.141847826086957	0.858152173913043	NA	NA	0.931833333333333	2824.23656463623
84f5a3b5-95b1-3ce5-97ea-9702f49dd255	BiPACE w/ RT	timePenalizedSimilarity	linCorr	60	0.75	40	NA	NA	NA	NA	Unpartitioned	NA	NA	30	4608	136	256	0	7360	7120	2360	2120	0.959200666111574	0.971332209106239	0.947368421052632	0.0526315789473685	1	0	3.82216666666667	5070.05606079102
85390694-9e20-3cab-85b5-da0c667d5d10	BiPACE w/ RT	timePenalizedSimilarity	cosine	60	0.75	10	NA	NA	NA	NA	Unpartitioned	NA	NA	30	5530	146	244	0	7360	8920	1440	3000	0.965938864628821	0.974277660324172	0.957741600277104	0.0422583997228957	1	0	1.8005	4599.35440826416
8579cc1a-087c-38f8-99e8-bf1b6ff90203	CeMAPP-DTW w/ RT	timePenalizedPairwiseSimilarity	linCorr	NA	NA	30	mziDtwWorkerFactory	0	2.25	1	Partitioned	Local	0.1	NA	4995	2279	86	0	7360	186320	0	178960	0.808579522460542	0.686692328842453	0.983074197992521	0.0169258020074788	1	0	71.5126666666667	6590.47612762451
859a6452-835a-3908-9e0d-14a0254380e1	BiPACE w/ RT	timePenalizedSimilarity	linCorr	60	0.5	0.1	NA	NA	NA	NA	Unpartitioned	NA	NA	30	1871	2	5487	0	7360	77160	0	69800	0.405373199003358	0.99893219434063	0.254281054634412	0.745718945365588	1	0	1.09966666666667	2860.09252929688
85b72f61-77e5-3a00-adb9-58253e9cbe82	CeMAPP-DTW w/ RT	timePenalizedPairwiseSimilarity	euclidean	NA	NA	30	mziDtwWorkerFactory	0	2.1	0	Unpartitioned	Global	0.1	NA	873	6357	130	0	7360	184800	0	177440	0.21207336329406	0.120746887966805	0.870388833499501	0.129611166500499	1	0	1494.29833333333	11916.6303482056
85dc9f81-06d2-3b99-88d3-54b026d587ed	CeMAPP-DTW w/ RT	timePenalizedPairwiseSimilarity	cosine	NA	NA	10	mziDtwWorkerFactory	0	2	1	Partitioned	Local	0.1	NA	3325	2468	1567	0	7360	186320	0	178960	0.622367805334581	0.573968582772311	0.679681112019624	0.320318887980376	1	0	59.3605	6562.32877349854
865685c7-08e4-367d-88ca-10fa4f2a8a4b	CeMAPP-DTW w/ RT	timePenalizedPairwiseSimilarity	rankCorr	NA	NA	1	mziDtwWorkerFactory	0	2.25	0	Partitioned	Local	0.1	NA	6006	389	965	0	7360	185120	0	177760	0.898698189435882	0.939171227521501	0.861569358772056	0.138430641227944	1	0	215.436666666667	8541.13981628418
8661c59b-6649-36f7-b465-6bf48924c606	CeMAPP-DTW w/ RT	timePenalizedPairwiseSimilarity	rankCorr	NA	NA	30	mziDtwWorkerFactory	0	2.25	0	Partitioned	Local	0.1	NA	4649	2410	301	0	7360	185240	0	177880	0.774252643850446	0.65859186853662	0.939191919191919	0.0608080808080808	1	0	925.287166666667	8787.27598571777
86878c0e-f608-3cc0-8306-b4476e5cb0dd	BiPACE w/ RT	timePenalizedSimilarity	cosine	60	0	1	NA	NA	NA	NA	Unpartitioned	NA	NA	30	6303	27	150	0	7360	10240	880	3760	0.986153485097395	0.995734597156398	0.9767549976755	0.0232450023245002	1	0	3.16116666666667	5850.03491210938
86e0182c-3824-326d-9d60-bc510798602f	BiPACE w/ RT	timePenalizedSimilarity	linCorr	60	0.9	5	NA	NA	NA	NA	Unpartitioned	NA	NA	5	6626	38	616	0	7360	19480	80	12200	0.952969941032648	0.994297719087635	0.914940624136979	0.0850593758630213	1	0	1956	4055.29928588867
876dbfd4-76c6-3c71-94f5-70d94e2d962c	BiPACE w/ RT	timePenalizedSimilarity	cosine	60	0.9	1	NA	NA	NA	NA	Unpartitioned	NA	NA	2	4348	23	2989	0	7360	33120	0	25760	0.742740006832935	0.994738046213681	0.592612784516833	0.407387215483167	1	0	1.49966666666667	2925.46969604492
87b03165-a4f1-3940-841c-e282bf77716e	CeMAPP-DTW	plainPairwiseSimilarity	cosine	NA	NA	NA	mziDtwWorkerFactory	0	2	1	Partitioned	Local	0.1	NA	3962	2254	1144	0	7360	186320	0	178960	0.69987634693517	0.637387387387387	0.775949862906385	0.224050137093615	1	0	44.1095	4421.22435760498
87b3292e-b517-38c4-8b70-5e16f6a4618a	CeMAPP-DTW	plainPairwiseSimilarity	rankCorr	NA	NA	NA	mziDtwWorkerFactory	0	2	0	Unpartitioned	Global	0.1	NA	2544	3002	1814	0	7360	185240	0	177880	0.51373182552504	0.458708979444645	0.583754015603488	0.416245984396512	1	0	21526.4185	12169.0080871582
88135e9f-aac3-3483-af87-9824e65fd506	CeMAPP-DTW w/ RT	timePenalizedPairwiseSimilarity	cosine	NA	NA	40	mziDtwWorkerFactory	0	2	1	Partitioned	Local	0.1	NA	2769	3019	1572	0	7360	186320	0	178960	0.546746964162306	0.478403593642018	0.637871458189357	0.362128541810643	1	0	58.5366666666667	5902.12365722656
88693e34-e45b-351c-ba3f-f768ba16c4f4	CeMAPP-DTW w/ RT	timePenalizedPairwiseSimilarity	linCorr	NA	NA	1	mziDtwWorkerFactory	0	2.1	1	Partitioned	Local	0.1	NA	4977	2330	53	0	7360	186320	0	178960	0.806841209370187	0.681127685780758	0.989463220675944	0.0105367793240556	1	0	71.0248333333333	5375.37314605713
887b9952-0f77-325c-a12f-8a99db800a68	BiPACE w/ RT	timePenalizedSimilarity	linCorr	60	0.5	0.1	NA	NA	NA	NA	Unpartitioned	NA	NA	10	1274	1	3125	0	7360	7880	2960	3480	0.449065914698625	0.99921568627451	0.289611275289839	0.710388724710161	1	0	0.888333333333333	2862.0018081665
88cada15-cf50-3578-a8d2-91c43309d97d	BiPACE w/ RT	timePenalizedSimilarity	rankCorr	60	0.9	30	NA	NA	NA	NA	Unpartitioned	NA	NA	2	3661	45	3254	0	7360	15720	400	8760	0.68938894642689	0.987857528332434	0.5294287780188	0.4705712219812	1	0	9.29016666666667	3130.90296936035
890057e0-5174-3cc8-bd79-1e0b4ef6abe5	CeMAPP-DTW	plainPairwiseSimilarity	linCorr	NA	NA	NA	mziDtwWorkerFactory	0	2	1	Partitioned	Local	0.1	NA	3916	2293	1151	0	7360	186320	0	178960	0.694572543455126	0.630697374778547	0.77284389184922	0.22715610815078	1	0	108.96	4462.17671203613
89317033-694a-3fa9-b80c-898e24fcf905	BiPACE w/ RT	timePenalizedSimilarity	rankCorr	60	0.9	0.1	NA	NA	NA	NA	Unpartitioned	NA	NA	30	1044	0	6316	0	7360	138400	0	131040	0.248453117563065	1	0.141847826086957	0.858152173913043	NA	NA	1.05933333333333	2822.54151916504
89399a28-80d1-302a-90f7-4fd97d4c3d35	BiPACE w/ RT	timePenalizedSimilarity	cosine	60	0.9	1	NA	NA	NA	NA	Unpartitioned	NA	NA	10	4348	23	2989	0	7360	17760	0	10400	0.742740006832935	0.994738046213681	0.592612784516833	0.407387215483167	1	0	1512	4534.60218811035
8959890b-d43b-3086-90fb-745c2410f648	BiPACE w/ RT	timePenalizedSimilarity	cosine	60	0.5	10	NA	NA	NA	NA	Unpartitioned	NA	NA	5	6361	36	923	0	7360	17640	40	10320	0.929902784884146	0.994372362044708	0.873283909939594	0.126716090060406	1	0	2114	5657.03833770752
896fd9bb-680a-3d15-bec2-95395b535546	BiPACE w/ RT	timePenalizedSimilarity	euclidean	60	0.95	5	NA	NA	NA	NA	Unpartitioned	NA	NA	2	5994	25	1341	0	7360	21680	0	14320	0.897708551744795	0.995846486127264	0.817177914110429	0.182822085889571	1	0	1.79833333333333	5998.66426849365
89c1ecf1-f601-323e-b70b-283339ba06cb	CeMAPP-DTW w/ RT	timePenalizedPairwiseSimilarity	cosine	NA	NA	1	mziDtwWorkerFactory	0	2	0	Partitioned	Local	0.1	NA	5969	406	985	0	7360	186320	0	178960	0.895641083352089	0.936313725490196	0.858354903652574	0.141645096347426	1	0	53.8336666666667	5582.2561416626
89c419f4-3a4f-37ba-ac52-42d8a2b72d0c	BiPACE w/ RT	timePenalizedSimilarity	cosine	60	0.9	30	NA	NA	NA	NA	Unpartitioned	NA	NA	20	5487	82	751	0	7360	10640	1040	4320	0.929448632167358	0.985275632968217	0.879608848990061	0.120391151009939	1	0	1.96016666666667	4681.95890045166
89c9ca1c-4aa3-3c3e-8087-31d74f354bdd	CeMAPP-DTW w/ RT	timePenalizedPairwiseSimilarity	rankCorr	NA	NA	5	mziDtwWorkerFactory	0	2	0	Partitioned	Local	0.1	NA	4650	389	2321	0	7360	185240	0	177880	0.774354704412989	0.922802143282397	0.667049203844499	0.332950796155501	1	0	215.548666666667	8650.59628295898
89cc153f-cfc2-3407-a92c-7f6abb7ce472	BiPACE w/ RT	timePenalizedSimilarity	euclidean	60	0	10	NA	NA	NA	NA	Unpartitioned	NA	NA	40	60	60	2280	0	7360	4880	4960	2480	0.048780487804878	0.5	0.0256410256410256	0.974358974358974	1	0	3.42766666666667	6335.79496765137
8a4bb1dc-4267-3dc2-b8e9-c3e65a00c259	BiPACE w/ RT	timePenalizedSimilarity	linCorr	60	0.95	1	NA	NA	NA	NA	Unpartitioned	NA	NA	40	3329	11	4020	0	7360	38800	0	31440	0.622883338011039	0.996706586826347	0.452986800925296	0.547013199074704	1	0	1.43533333333333	4494.28837585449
8a5eabb3-ac0b-303f-a2f2-07b3e63749ea	BiPACE w/ RT	timePenalizedSimilarity	rankCorr	60	0.95	5	NA	NA	NA	NA	Unpartitioned	NA	NA	30	5575	53	292	0	7360	9960	1440	4040	0.969986950848195	0.990582800284293	0.950230100562468	0.049769899437532	1	0	2.96383333333333	3019.65447998047
8b02e84e-18de-3ceb-837a-d9d368da4971	CeMAPP-DTW w/ RT	timePenalizedPairwiseSimilarity	cosine	NA	NA	1	mziDtwWorkerFactory	0	2.1	1	Partitioned	Local	0.1	NA	4975	2332	53	0	7360	186320	0	178960	0.806647750304013	0.680853975639797	0.989459029435163	0.0105409705648369	1	0	56043	6082.17161560059
8b2de974-3289-32ac-a557-7684210d7ab7	BiPACE w/ RT	timePenalizedSimilarity	rankCorr	60	0	40	NA	NA	NA	NA	Unpartitioned	NA	NA	5	3289	38	2633	0	7360	10920	1400	4960	0.711212022921397	0.988578298767659	0.555386693684566	0.444613306315434	1	0	33.7028333333333	3837.83385467529
8b2e12b1-5bd9-3df8-98cb-915b9301c351	BiPACE w/ RT	timePenalizedSimilarity	linCorr	60	0.25	40	NA	NA	NA	NA	Unpartitioned	NA	NA	2	5801	32	1447	0	7360	18680	80	11400	0.886935249598655	0.994513972226984	0.800358719646799	0.199641280353201	1	0	6.0035	5925.48899078369
8b3d7d51-b534-341f-b7bd-0c71ed189751	BiPACE w/ RT	timePenalizedSimilarity	cosine	60	0.75	1	NA	NA	NA	NA	Unpartitioned	NA	NA	40	932	68	0	0	7360	1200	6360	200	0.9648033126294	932	1	0	1	0	1.3865	4584.85800170898
8b6da18c-cd78-38cd-9e6f-730affe8886e	BiPACE w/ RT	timePenalizedSimilarity	dot	60	0.5	30	NA	NA	NA	NA	Unpartitioned	NA	NA	5	1721	88	591	0	7360	3560	4960	1160	0.83523416646445	0.951354339414041	0.744377162629758	0.255622837370242	1	0	1.85283333333333	4774.61561584473
8bd94402-f009-318a-8954-4fee689b5d61	BiPACE w/ RT	timePenalizedSimilarity	rankCorr	60	0.5	40	NA	NA	NA	NA	Unpartitioned	NA	NA	40	360	0	0	0	7360	480	7000	120	1	1	1	0	NA	NA	27.5036666666667	3538.27026367188
8bdc7061-a5f8-3da4-9dba-aabb99fa3258	BiPACE w/ RT	timePenalizedSimilarity	dot	60	0	10	NA	NA	NA	NA	Unpartitioned	NA	NA	40	1917	43	0	0	7360	2600	5400	640	0.988908950219242	0.978061224489796	1	0	1	0	2.3375	5502.88433837891
8bf16e46-04df-3fa0-bd39-87bb9c1b9948	CeMAPP-DTW w/ RT	timePenalizedPairwiseSimilarity	dot	NA	NA	10	mziDtwWorkerFactory	0	2.25	1	Partitioned	Local	0.1	NA	3841	2581	538	0	7360	186920	400	179960	0.711230441625775	0.598100280286515	0.877140899748801	0.122859100251199	1	0	36.4116666666667	4564.88654327393
8c0056e3-9cb3-36e1-8d4e-4bfa8ca7af6c	BiPACE w/ RT	timePenalizedSimilarity	linCorr	60	0.95	1	NA	NA	NA	NA	Unpartitioned	NA	NA	2	3329	11	4020	0	7360	38800	0	31440	0.622883338011039	0.996706586826347	0.452986800925296	0.547013199074704	1	0	1.43533333333333	4502.94121551514
8c13226e-5c00-3d08-8dc4-a77500d6751e	BiPACE w/ RT	timePenalizedSimilarity	rankCorr	60	0.95	40	NA	NA	NA	NA	Unpartitioned	NA	NA	2	3374	41	3345	0	7360	15440	600	8680	0.665877244918098	0.987994143484627	0.502158059235005	0.497841940764995	1	0	8.78633333333333	3123.80230712891
8c58327d-c214-3fd8-9166-7b3f515cbdf9	BiPACE w/ RT	timePenalizedSimilarity	rankCorr	60	0	40	NA	NA	NA	NA	Unpartitioned	NA	NA	30	1677	2	201	0	7360	2560	5480	680	0.942929434917065	0.998808814770697	0.89297124600639	0.10702875399361	1	0	33.6223333333333	3849.23746490479
8c9a3be4-f160-3fe1-833e-3e89d28b4ade	CeMAPP-DTW w/ RT	timePenalizedPairwiseSimilarity	rankCorr	NA	NA	40	mziDtwWorkerFactory	0	2.1	0	Unpartitioned	Global	0.1	NA	3140	3698	522	0	7360	185240	0	177880	0.598095238095238	0.459198596080725	0.857454942654287	0.142545057345713	1	0	17843.4036666667	7607.26331329346
8cca4077-e8b8-3bcd-8814-b9c522aa966e	BiPACE w/ RT	timePenalizedSimilarity	rankCorr	60	0.95	0.1	NA	NA	NA	NA	Unpartitioned	NA	NA	2	1044	0	6316	0	7360	138360	0	131000	0.248453117563065	1	0.141847826086957	0.858152173913043	NA	NA	1045	2819.76889801025
8cd1e1c4-3255-3417-8365-9060bfabd39d	BiPACE w/ RT	timePenalizedSimilarity	cosine	60	0.75	0.1	NA	NA	NA	NA	Unpartitioned	NA	NA	2	1393	2	5965	0	7360	105560	0	98200	0.318290871701131	0.998566308243728	0.189317749388421	0.810682250611579	1	0	1.06683333333333	2829.58071899414
8cdeff5a-5add-3c82-9f2f-4e141e4e90e8	BiPACE w/ RT	timePenalizedSimilarity	rankCorr	60	0.95	0.1	NA	NA	NA	NA	Unpartitioned	NA	NA	30	1044	0	6316	0	7360	138360	0	131000	0.248453117563065	1	0.141847826086957	0.858152173913043	NA	NA	1.05116666666667	2830.09600830078
8cf2b28b-d073-33c6-adb4-b2f904ce5d8c	BiPACE w/ RT	timePenalizedSimilarity	dot	60	0.95	30	NA	NA	NA	NA	Unpartitioned	NA	NA	5	3202	250	908	0	7360	7200	3000	2840	0.846865908489817	0.927578215527231	0.779075425790754	0.220924574209246	1	0	1.4975	3682.81134033203
8d127bd6-661a-3a3b-8f8b-33c3fb0710a6	CeMAPP-DTW w/ RT	timePenalizedPairwiseSimilarity	linCorr	NA	NA	40	mziDtwWorkerFactory	0	2.25	1	Unpartitioned	Global	0.1	NA	4922	2363	75	0	7360	186320	0	178960	0.801498127340824	0.675634866163349	0.984990994596758	0.0150090054032419	1	0	1624.51433333333	3535.23782348633
8d67d447-9952-396b-8f29-c492b182795e	BiPACE w/ RT	timePenalizedSimilarity	dot	60	0.9	1	NA	NA	NA	NA	Unpartitioned	NA	NA	40	4348	23	2989	0	7360	33120	0	25760	0.742740006832935	0.994738046213681	0.592612784516833	0.407387215483167	1	0	1.57233333333333	4532.92871856689
8d7dfffe-a348-3c0c-903d-eb58d48b2de8	BiPACE w/ RT	timePenalizedSimilarity	rankCorr	60	0.75	1	NA	NA	NA	NA	Unpartitioned	NA	NA	5	6215	38	1107	0	7360	22240	0	14880	0.915653775322284	0.99392291699984	0.84881180005463	0.15118819994537	1	0	2728	4538.74369812012
8e2390fb-a6a3-3983-af46-dc0cf3b6c1a4	CeMAPP-DTW w/ RT	timePenalizedPairwiseSimilarity	dot	NA	NA	30	mziDtwWorkerFactory	0	2.1	0	Partitioned	Local	0.1	NA	6002	552	806	0	7360	186920	0	179560	0.898368507708427	0.915776624961855	0.881609870740306	0.118390129259694	1	0	49.8625	6249.41011810303
8e393679-9b8f-3090-82ec-eaa7a93335e1	CeMAPP-DTW w/ RT	timePenalizedPairwiseSimilarity	dot	NA	NA	5	mziDtwWorkerFactory	0	2	1	Partitioned	Local	0.1	NA	2020	2420	2920	0	7360	186920	0	179560	0.430703624733475	0.454954954954955	0.408906882591093	0.591093117408907	1	0	56.1836666666667	6224.48892974854
8e475f8a-893b-3971-8ea4-6f1394ec907f	CeMAPP-DTW w/ RT	timePenalizedPairwiseSimilarity	dot	NA	NA	5	mziDtwWorkerFactory	0	2.25	1	Partitioned	Local	0.1	NA	4718	2203	439	0	7360	186920	0	179560	0.781255174697798	0.681693396907961	0.914872988171417	0.0851270118285825	1	0	56.5353333333333	6233.83288574219
8e52f8dd-c7c3-3042-8634-e289b6d9a22c	BiPACE w/ RT	timePenalizedSimilarity	cosine	60	0.9	40	NA	NA	NA	NA	Unpartitioned	NA	NA	40	2320	0	0	0	7360	2800	5040	480	1	1	1	0	NA	NA	1.95133333333333	4715.12324523926
8e63cd57-5f8e-3d64-83db-b2d02994060c	BiPACE w/ RT	timePenalizedSimilarity	linCorr	60	0.75	10	NA	NA	NA	NA	Unpartitioned	NA	NA	30	5475	144	221	0	7360	8880	1520	3040	0.967741935483871	0.97437266417512	0.961200842696629	0.0387991573033708	1	0	2.22633333333333	4575.06269073486
8e68374f-795d-3ea4-b99d-77e756cf70d5	BiPACE w/ RT	timePenalizedSimilarity	cosine	60	0.75	30	NA	NA	NA	NA	Unpartitioned	NA	NA	40	2440	0	0	0	7360	2960	4920	520	1	1	1	0	NA	NA	2.03016666666667	4741.51393890381
8eba89cf-6d9a-38e6-a353-bf76bac27a0a	BiPACE w/ RT	timePenalizedSimilarity	linCorr	60	0.5	40	NA	NA	NA	NA	Unpartitioned	NA	NA	40	2360	0	0	0	7360	2840	5000	480	1	1	1	0	NA	NA	4.90566666666667	5393.6736907959
8ef4fd77-0437-31f0-ac38-af5f012aa0d0	BiPACE w/ RT	timePenalizedSimilarity	euclidean	60	0.5	0.1	NA	NA	NA	NA	Unpartitioned	NA	NA	10	1274	1	3125	0	7360	7880	2960	3480	0.449065914698625	0.99921568627451	0.289611275289839	0.710388724710161	1	0	0.864333333333333	2856.55024719238
8f633d0a-fd2f-3d5a-906a-bedfbd870c8d	BiPACE w/ RT	timePenalizedSimilarity	euclidean	60	0.25	0.1	NA	NA	NA	NA	Unpartitioned	NA	NA	5	2169	5	5146	0	7360	30560	40	23240	0.457160923174202	0.99770009199632	0.296514012303486	0.703485987696514	1	0	1.08216666666667	3389.27118682861
8fb2f04c-c081-39ca-a51e-a170d787f975	BiPACE w/ RT	timePenalizedSimilarity	euclidean	60	0.75	5	NA	NA	NA	NA	Unpartitioned	NA	NA	20	3874	56	950	0	7360	8360	2480	3480	0.885081105780215	0.985750636132316	0.803067993366501	0.196932006633499	1	0	1.75133333333333	7035.23402404785
8ffec4c9-84ec-3bdb-b032-50d15579ad32	BiPACE w/ RT	timePenalizedSimilarity	cosine	60	0.25	1	NA	NA	NA	NA	Unpartitioned	NA	NA	40	4248	112	0	0	7360	5480	3000	1120	0.986988847583643	0.974311926605505	1	0	1	0	1.53366666666667	4406.66345977783
90030acf-d48b-3391-9c7a-5b379ce995be	BiPACE w/ RT	timePenalizedSimilarity	linCorr	60	0.95	0.1	NA	NA	NA	NA	Unpartitioned	NA	NA	20	1044	0	6316	0	7360	138360	0	131000	0.248453117563065	1	0.141847826086957	0.858152173913043	NA	NA	0.954666666666667	2830.66556549072
9085f5f7-0536-3cb5-b66f-cfccb542310e	BiPACE w/ RT	timePenalizedSimilarity	rankCorr	60	0.5	30	NA	NA	NA	NA	Unpartitioned	NA	NA	5	3607	42	2591	0	7360	11760	1120	5520	0.732608916421245	0.988489997259523	0.581961923201033	0.418038076798967	1	0	21.0893333333333	3452.30787658691
90cc3704-c9c1-341a-ba92-4df19069d95c	BiPACE w/ RT	timePenalizedSimilarity	rankCorr	60	0.9	0.1	NA	NA	NA	NA	Unpartitioned	NA	NA	5	955	0	5485	0	7360	20160	920	13720	0.258282623394185	1	0.148291925465838	0.851708074534162	NA	NA	0.878833333333333	2825.95541381836
90ff2881-ded5-3db1-9bd1-8feabed289fd	BiPACE w/ RT	timePenalizedSimilarity	cosine	60	0.75	40	NA	NA	NA	NA	Unpartitioned	NA	NA	30	4603	136	261	0	7360	7160	2360	2160	0.958658752473185	0.971301962439333	0.946340460526316	0.0536595394736842	1	0	2.28933333333333	5168.55876922607
910957dd-d0cd-30ea-8598-37f4d6b9cb30	BiPACE w/ RT	timePenalizedSimilarity	dot	60	0	10	NA	NA	NA	NA	Unpartitioned	NA	NA	30	2660	124	96	0	7360	4080	4480	1200	0.96028880866426	0.955459770114943	0.965166908563135	0.034833091436865	1	0	2.39766666666667	5593.5012588501
912713db-0fb0-3812-bd27-4d951b1cb521	BiPACE w/ RT	timePenalizedSimilarity	euclidean	60	0	40	NA	NA	NA	NA	Unpartitioned	NA	NA	40	1594	72	4934	0	7360	24120	760	17520	0.389065169636319	0.956782713085234	0.244178921568627	0.755821078431373	1	0	3.64816666666667	6348.05113983154
913dd249-64ed-3a51-890c-19407e22d609	BiPACE w/ RT	timePenalizedSimilarity	dot	60	0.95	40	NA	NA	NA	NA	Unpartitioned	NA	NA	30	2224	161	55	0	7360	3320	4920	880	0.95368782161235	0.932494758909853	0.975866608161474	0.0241333918385257	1	0	1.46283333333333	3715.94609832764
91507c92-45aa-3fda-a873-b4e753305229	BiPACE w/ RT	timePenalizedSimilarity	dot	60	0	30	NA	NA	NA	NA	Unpartitioned	NA	NA	5	1469	82	489	0	7360	3040	5320	1000	0.837275577087489	0.947130883301096	0.750255362614913	0.249744637385087	1	0	2.23933333333333	5189.30451202393
917d9abd-b703-3a34-a9c9-a040d724bf63	CeMAPP-DTW w/ RT	timePenalizedPairwiseSimilarity	cosine	NA	NA	10	mziDtwWorkerFactory	0	2	1	Unpartitioned	Global	0.1	NA	3186	2637	1537	0	7360	186320	0	178960	0.604210127062393	0.547140649149923	0.674571247088715	0.325428752911285	1	0	545.197333333333	5591.21053314209
9198dbd2-ef02-384c-b498-5b11334f2dea	CeMAPP-DTW	plainPairwiseSimilarity	dot	NA	NA	NA	mziDtwWorkerFactory	0	2	0	Partitioned	Local	0.1	NA	3326	2440	1474	0	7360	186920	120	179680	0.629566534166193	0.576829691293791	0.692916666666667	0.307083333333333	1	0	33.4298333333333	3670.15524291992
91a914ec-5f5b-37e4-827a-958dc14f3c6d	BiPACE w/ RT	timePenalizedSimilarity	dot	60	0.25	5	NA	NA	NA	NA	Unpartitioned	NA	NA	30	4187	132	121	0	7360	6480	2920	2040	0.97067346702214	0.969437369761519	0.971912720519963	0.0280872794800371	1	0	1.59366666666667	4498.11061859131
91b8681e-b7de-38f6-aced-ff1ec7f464b8	CeMAPP-DTW w/ RT	timePenalizedPairwiseSimilarity	cosine	NA	NA	5	mziDtwWorkerFactory	0	2.25	1	Unpartitioned	Global	0.1	NA	4924	2377	59	0	7360	186320	0	178960	0.801693259524585	0.674428160525955	0.988159743126631	0.0118402568733694	1	0	442.290166666667	7317.27719116211
91d1b78d-c2cf-3f53-9b13-d9650325f547	BiPACE w/ RT	timePenalizedSimilarity	euclidean	60	0.5	40	NA	NA	NA	NA	Unpartitioned	NA	NA	5	2219	73	3908	0	7360	12840	1160	6640	0.527140990616463	0.968150087260035	0.362167455524727	0.637832544475273	1	0	3215	8942.33553314209
92113610-2781-347a-a482-0040bf3ed925	BiPACE w/ RT	timePenalizedSimilarity	rankCorr	60	0.5	40	NA	NA	NA	NA	Unpartitioned	NA	NA	2	3342	42	3376	0	7360	15480	600	8720	0.661651158186498	0.987588652482269	0.497469484965764	0.502530515034236	1	0	27.3441666666667	8942.50513458252
92ae2461-98ed-3fd4-a458-694688288a83	CeMAPP-DTW w/ RT	timePenalizedPairwiseSimilarity	euclidean	NA	NA	10	mziDtwWorkerFactory	0	2.25	0	Unpartitioned	Global	0.1	NA	819	6516	25	0	7360	184920	0	177560	0.200268981538085	0.111656441717791	0.970379146919431	0.0296208530805687	1	0	1511.33233333333	11936.315032959
92bb5e5c-387e-398a-a95b-8db4f7ef0432	BiPACE w/ RT	timePenalizedSimilarity	linCorr	60	0.5	1	NA	NA	NA	NA	Unpartitioned	NA	NA	40	3768	112	0	0	7360	4800	3480	920	0.985355648535565	0.971134020618557	1	0	1	0	1.57916666666667	4152.35543823242
92d32e94-0399-3e39-b65e-8d652fa3b7fb	CeMAPP-DTW w/ RT	timePenalizedPairwiseSimilarity	cosine	NA	NA	5	mziDtwWorkerFactory	0	2	0	Partitioned	Local	0.1	NA	5536	388	1436	0	7360	186320	0	178960	0.858560794044665	0.934503713706955	0.794033275960987	0.205966724039013	1	0	54.1813333333333	5922.24272155762
92f1b218-cd26-376c-9821-be60951586ab	CeMAPP-DTW w/ RT	timePenalizedPairwiseSimilarity	dot	NA	NA	30	mziDtwWorkerFactory	0	2	0	Partitioned	Local	0.1	NA	5298	520	1542	0	7360	186920	0	179560	0.83709906778322	0.910622206943967	0.774561403508772	0.225438596491228	1	0	53.25	6404.42446136475
9301299b-1b9f-3669-ad24-7a50a106c63b	BiPACE	plainSimilarity	linCorr	60	NA	NA	NA	NA	NA	NA	Unpartitioned	NA	NA	5	5337	47	1696	0	7360	14560	280	7480	0.859627929451558	0.991270430906389	0.758851130385326	0.241148869614674	1	0	6.0185	3558.98811340332
933a1f1e-9dda-39a0-bbd5-8d0c448ea64d	BiPACE w/ RT	timePenalizedSimilarity	rankCorr	60	0.5	5	NA	NA	NA	NA	Unpartitioned	NA	NA	5	6176	91	933	0	7360	17280	160	10080	0.923444976076555	0.985479495771502	0.868757912505275	0.131242087494725	1	0	5312	3103.34075164795
9356e52a-e6f9-380a-bdbd-2dcd5d1f0958	CeMAPP-DTW w/ RT	timePenalizedPairwiseSimilarity	linCorr	NA	NA	5	mziDtwWorkerFactory	0	2.1	0	Partitioned	Local	0.1	NA	6250	390	720	0	7360	186320	0	178960	0.91844232182219	0.941265060240964	0.896700143472023	0.103299856527977	1	0	66.5615	5067.57145690918
93663857-e439-363a-bd51-edaccb2b3c23	CeMAPP-DTW w/ RT	timePenalizedPairwiseSimilarity	cosine	NA	NA	40	mziDtwWorkerFactory	0	2	0	Partitioned	Local	0.1	NA	4791	414	2155	0	7360	186320	0	178960	0.788577071845939	0.920461095100865	0.689749496112871	0.310250503887129	1	0	54564	6579.6577911377
9400f938-7936-357c-ac11-22cbb020384b	CeMAPP-DTW w/ RT	timePenalizedPairwiseSimilarity	cosine	NA	NA	5	mziDtwWorkerFactory	0	2.1	0	Partitioned	Local	0.1	NA	5148	1896	316	0	7360	186560	0	179200	0.823153181963543	0.730834752981261	0.942166910688141	0.0578330893118595	1	0	42.3391666666667	4619.40371704102
945af25e-166d-3a27-83de-4c20a61c14d3	BiPACE w/ RT	timePenalizedSimilarity	dot	60	0.75	10	NA	NA	NA	NA	Unpartitioned	NA	NA	10	3921	217	542	0	7360	7840	2680	3160	0.911754447157307	0.947559207346544	0.878557024423034	0.121442975576966	1	0	1.5215	3785.93441772461
945dd948-4084-31c7-b750-2281478bc8a1	BiPACE	plainSimilarity	euclidean	60	NA	NA	NA	NA	NA	NA	Unpartitioned	NA	NA	2	3606	42	3512	0	7360	18880	200	11720	0.669886680289801	0.988486842105263	0.506602978364709	0.493397021635291	1	0	3.89316666666667	9018.91358184814
94aa43c6-9aa2-303a-90a6-30c921decb84	CeMAPP-DTW w/ RT	timePenalizedPairwiseSimilarity	rankCorr	NA	NA	40	mziDtwWorkerFactory	0	2.25	1	Partitioned	Local	0.1	NA	4149	3039	172	0	7360	185240	0	177880	0.721000955773742	0.577212020033389	0.960194399444573	0.039805600555427	1	0	229.5365	8542.97090148926
94ab6c62-8d70-322a-a064-c386f71f0c82	BiPACE w/ RT	timePenalizedSimilarity	rankCorr	60	0	30	NA	NA	NA	NA	Unpartitioned	NA	NA	20	2919	3	798	0	7360	5920	3640	2200	0.879349299593312	0.998973305954825	0.785310734463277	0.214689265536723	1	0	33755	5855.2498626709
9544fec9-90a0-3ebf-ad10-fe70a6ba8bec	BiPACE w/ RT	timePenalizedSimilarity	euclidean	60	0	10	NA	NA	NA	NA	Unpartitioned	NA	NA	10	60	60	2280	0	7360	4880	4960	2480	0.048780487804878	0.5	0.0256410256410256	0.974358974358974	1	0	3.46766666666667	6341.59433746338
954d6dd0-f898-384c-9d17-076cd8e6616c	BiPACE w/ RT	timePenalizedSimilarity	rankCorr	60	0	1	NA	NA	NA	NA	Unpartitioned	NA	NA	30	6261	25	154	0	7360	10200	920	3760	0.985906621525864	0.996022908049634	0.975993764614186	0.0240062353858145	1	0	33.9906666666667	5768.79108428955
956a49bb-b1ba-359d-b24e-0c1f648d75da	BiPACE w/ RT	timePenalizedSimilarity	cosine	60	0.25	1	NA	NA	NA	NA	Unpartitioned	NA	NA	10	6762	53	545	0	7360	17600	0	10240	0.957654723127036	0.992223037417461	0.925413986588203	0.0745860134117969	1	0	1.80266666666667	5416.76123809814
95ca5ac8-2b20-3f04-a7fb-1ad44f82e91e	BiPACE w/ RT	timePenalizedSimilarity	linCorr	60	0.9	1	NA	NA	NA	NA	Unpartitioned	NA	NA	30	752	39	209	0	7360	1680	6360	680	0.858447488584475	0.950695322376738	0.782518210197711	0.217481789802289	1	0	1.37766666666667	4528.36330413818
95d20866-a8ef-3156-ad7a-69e2b8bf4af9	BiPACE w/ RT	timePenalizedSimilarity	rankCorr	60	0.95	10	NA	NA	NA	NA	Unpartitioned	NA	NA	5	5168	69	1883	0	7360	15440	240	8320	0.841145833333333	0.986824517853733	0.732945681463622	0.267054318536378	1	0	3.79833333333333	3051.43963623047
95ea3337-cc2d-37ae-bdf5-ebc0df6f18ec	BiPACE w/ RT	timePenalizedSimilarity	euclidean	60	0.9	10	NA	NA	NA	NA	Unpartitioned	NA	NA	2	4532	49	2579	0	7360	17320	200	10160	0.775230927129661	0.989303645492251	0.637322458163409	0.362677541836591	1	0	2003	8412.45526885986
95f73e2b-59e9-3b1c-91d5-c501608a29e9	CeMAPP-DTW	plainPairwiseSimilarity	rankCorr	NA	NA	NA	mziDtwWorkerFactory	0	2.25	1	Partitioned	Local	0.1	NA	4697	2570	93	0	7360	185240	0	177880	0.779132454175997	0.64634649786707	0.980584551148226	0.0194154488517745	1	0	925.964166666667	8954.92729187012
96016b72-db4d-3640-90bd-bd21533fa045	CeMAPP-DTW w/ RT	timePenalizedPairwiseSimilarity	cosine	NA	NA	40	mziDtwWorkerFactory	0	2	1	Unpartitioned	Global	0.1	NA	2525	3421	1414	0	7360	186320	0	178960	0.510875063227112	0.424655230406996	0.641025641025641	0.358974358974359	1	0	540.835333333333	6314.5599822998
960a1dfb-a11c-3c29-84a0-204eac1d7d8c	BiPACE w/ RT	timePenalizedSimilarity	cosine	60	0.5	30	NA	NA	NA	NA	Unpartitioned	NA	NA	2	5822	32	1386	0	7360	18720	120	11480	0.891440820701271	0.994533652203621	0.807713651498335	0.192286348501665	1	0	2.66816666666667	5158.24697113037
961f63e3-5a8c-31fc-a5fb-f283f57ade9e	BiPACE w/ RT	timePenalizedSimilarity	linCorr	60	0	10	NA	NA	NA	NA	Unpartitioned	NA	NA	2	6328	35	917	0	7360	20360	80	13080	0.930041152263374	0.994499449944995	0.873429951690821	0.126570048309179	1	0	6.01433333333333	5999.22576141357
964c4afe-1199-31da-bc96-b9df78a9b7c9	BiPACE w/ RT	timePenalizedSimilarity	dot	60	0.75	0.1	NA	NA	NA	NA	Unpartitioned	NA	NA	20	1393	2	5965	0	7360	105560	0	98200	0.318290871701131	0.998566308243728	0.189317749388421	0.810682250611579	1	0	989	2834.98586273193
96593751-8761-37b4-871a-f5fa923bda36	BiPACE w/ RT	timePenalizedSimilarity	dot	60	0.5	10	NA	NA	NA	NA	Unpartitioned	NA	NA	5	3437	173	790	0	7360	7960	2960	3560	0.877121347454383	0.95207756232687	0.81310622190679	0.18689377809321	1	0	1625	4489.70367431641
96606551-f841-3e00-a8e2-f4b342f3ff0e	BiPACE w/ RT	timePenalizedSimilarity	euclidean	60	0	1	NA	NA	NA	NA	Unpartitioned	NA	NA	30	34	34	1292	0	7360	2600	6000	1240	0.048780487804878	0.5	0.0256410256410256	0.974358974358974	1	0	3.33516666666667	6312.19319152832
96d87888-be95-3f0d-a1f4-f462647e66ec	CeMAPP-DTW w/ RT	timePenalizedPairwiseSimilarity	dot	NA	NA	5	mziDtwWorkerFactory	0	2.1	0	Unpartitioned	Global	0.1	NA	3236	2832	1052	0	7360	186920	240	179800	0.624951718810351	0.533289386947923	0.754664179104478	0.245335820895522	1	0	403.698333333333	7001.07556152344
9703bdaf-f3e9-398f-852a-ddd217c22a1e	BiPACE w/ RT	timePenalizedSimilarity	euclidean	60	0.25	40	NA	NA	NA	NA	Unpartitioned	NA	NA	20	254	1	225	0	7360	640	6880	160	0.692098092643052	0.996078431372549	0.53027139874739	0.46972860125261	1	0	3.44616666666667	9075.3851852417
97265901-ebf0-31ac-b0df-90e31ddb4644	BiPACE w/ RT	timePenalizedSimilarity	linCorr	60	0.5	0.1	NA	NA	NA	NA	Unpartitioned	NA	NA	2	1871	2	5487	0	7360	77160	0	69800	0.405373199003358	0.99893219434063	0.254281054634412	0.745718945365588	1	0	1.06016666666667	2861.49991607666
972aa75b-7070-3521-91b2-114918b896bb	CeMAPP-DTW w/ RT	timePenalizedPairwiseSimilarity	cosine	NA	NA	10	mziDtwWorkerFactory	0	2	0	Partitioned	Local	0.1	NA	5137	376	1847	0	7360	186320	0	178960	0.822117308153957	0.931797569381462	0.735538373424971	0.264461626575029	1	0	54.6546666666667	6539.30149841309
977dd8a3-a14f-3aa0-9d5a-a35529579d85	BiPACE w/ RT	timePenalizedSimilarity	linCorr	60	0.75	5	NA	NA	NA	NA	Unpartitioned	NA	NA	5	6632	32	616	0	7360	18720	80	11440	0.953421506612996	0.995198079231693	0.915011037527594	0.0849889624724062	1	0	2.07366666666667	4479.10778045654
97aa0502-4b00-36c3-afdc-1fcd09b7d403	BiPACE w/ RT	timePenalizedSimilarity	cosine	60	0.9	1	NA	NA	NA	NA	Unpartitioned	NA	NA	5	4348	23	2989	0	7360	23080	0	15720	0.742740006832935	0.994738046213681	0.592612784516833	0.407387215483167	1	0	1.48883333333333	3921.04919433594
97ca2eda-e93d-3681-899f-72c3b312f69f	BiPACE w/ RT	timePenalizedSimilarity	linCorr	60	0.75	10	NA	NA	NA	NA	Unpartitioned	NA	NA	5	6331	35	914	0	7360	17680	80	10400	0.930276981852913	0.994502042098649	0.87384403036577	0.12615596963423	1	0	2.38416666666667	5476.32744598389
97daae0f-8f07-346c-80a1-71ea0bc6e6e1	BiPACE w/ RT	timePenalizedSimilarity	dot	60	0.9	10	NA	NA	NA	NA	Unpartitioned	NA	NA	10	4947	170	563	0	7360	10200	1680	4520	0.931024748282676	0.966777408637874	0.897822141560799	0.102177858439201	1	0	1.59266666666667	4522.21387481689
97eb13f0-1441-3f24-83ec-64bef6c11084	CeMAPP-DTW w/ RT	timePenalizedPairwiseSimilarity	euclidean	NA	NA	5	mziDtwWorkerFactory	0	2	1	Partitioned	Local	0.1	NA	2235	3620	1505	0	7360	185520	0	178160	0.465867639395518	0.381725021349274	0.5975935828877	0.4024064171123	1	0	69.6828333333333	8516.49402618408
97f16906-97e1-35c4-acca-d27352f2c97d	BiPACE w/ RT	timePenalizedSimilarity	rankCorr	60	0.5	0.1	NA	NA	NA	NA	Unpartitioned	NA	NA	20	1871	2	5487	0	7360	77160	0	69800	0.405373199003358	0.99893219434063	0.254281054634412	0.745718945365588	1	0	1.37183333333333	4414.47826385498
97f6552b-fa26-3390-a094-b61447c1b522	BiPACE w/ RT	timePenalizedSimilarity	dot	60	0.25	1	NA	NA	NA	NA	Unpartitioned	NA	NA	20	6881	67	412	0	7360	14280	0	6920	0.966364721578541	0.990356937248129	0.943507472919238	0.0564925270807624	1	0	1.75833333333333	4512.05729675293
97fa0854-f6e4-3fdf-b54a-3791f0fbe0da	BiPACE w/ RT	timePenalizedSimilarity	cosine	60	0	40	NA	NA	NA	NA	Unpartitioned	NA	NA	2	5787	32	1421	0	7360	18480	120	11240	0.888462424195901	0.994500773328751	0.802857935627081	0.197142064372919	1	0	3.1015	3689.18412780762
980d3446-0815-3605-aa37-11813eec49ad	BiPACE w/ RT	timePenalizedSimilarity	linCorr	60	0.95	40	NA	NA	NA	NA	Unpartitioned	NA	NA	2	5809	32	1439	0	7360	18800	80	11520	0.887615555046222	0.99452148604691	0.801462472406181	0.198537527593819	1	0	2.74566666666667	4593.34288787842
981899c3-a69c-3d92-b3c0-b0cda9dfde22	BiPACE w/ RT	timePenalizedSimilarity	dot	60	0.25	30	NA	NA	NA	NA	Unpartitioned	NA	NA	20	1431	77	172	0	7360	2320	5680	640	0.919961427193828	0.94893899204244	0.892701185277604	0.107298814722396	1	0	2145	5122.28495788574
98562616-d5c2-3344-aa82-1b83d3c7f066	CeMAPP-DTW w/ RT	timePenalizedPairwiseSimilarity	linCorr	NA	NA	5	mziDtwWorkerFactory	0	2.25	0	Partitioned	Local	0.1	NA	5308	1888	164	0	7360	186320	0	178960	0.838017050836754	0.73763201778766	0.970029239766082	0.0299707602339181	1	0	104.768166666667	3510.69125366211
987395dc-ab7e-33be-a5ff-b7555f7c0b5f	CeMAPP-DTW w/ RT	timePenalizedPairwiseSimilarity	linCorr	NA	NA	40	mziDtwWorkerFactory	0	2.1	0	Partitioned	Local	0.1	NA	5089	1998	273	0	7360	186320	0	178960	0.81757570889228	0.718075349230986	0.949086161879896	0.0509138381201044	1	0	106.6885	3612.92636108398
98763d85-cab4-339d-884d-28428c1d11ab	BiPACE w/ RT	timePenalizedSimilarity	cosine	60	0	0.1	NA	NA	NA	NA	Unpartitioned	NA	NA	2	6780	49	531	0	7360	21000	0	13640	0.958981612446959	0.992824718113926	0.927369716864998	0.0726302831350021	1	0	3.30833333333333	3934.21070861816
987c9a51-f426-3ef6-b457-5fe0d550e21b	BiPACE w/ RT	timePenalizedSimilarity	linCorr	60	0.25	10	NA	NA	NA	NA	Unpartitioned	NA	NA	2	6328	35	917	0	7360	20360	80	13080	0.930041152263374	0.994499449944995	0.873429951690821	0.126570048309179	1	0	3.00133333333333	5149.64851379395
9880bbc7-2a34-3f71-b6a7-22dacab933cd	BiPACE w/ RT	timePenalizedSimilarity	euclidean	60	0.9	10	NA	NA	NA	NA	Unpartitioned	NA	NA	10	4414	66	1920	0	7360	12160	960	5760	0.816349176992787	0.985267857142857	0.696874013261762	0.303125986738238	1	0	1.83883333333333	7061.18392944336
98a74de0-777c-38a9-9452-a3f4d961d807	BiPACE w/ RT	timePenalizedSimilarity	rankCorr	60	0	30	NA	NA	NA	NA	Unpartitioned	NA	NA	2	3657	44	3259	0	7360	15760	400	8800	0.688895168126589	0.988111321264523	0.528773857721226	0.471226142278774	1	0	33895	3685.27600097656
98e28961-09a4-3ef1-8bfc-cc493c553d18	CeMAPP-DTW w/ RT	timePenalizedPairwiseSimilarity	linCorr	NA	NA	5	mziDtwWorkerFactory	0	2	0	Unpartitioned	Global	0.1	NA	3904	2322	1134	0	7360	186320	0	178960	0.693181818181818	0.62704786379698	0.77491067884081	0.22508932115919	1	0	1623.68733333333	3187.28185272217
99001fde-38cd-3585-a3f1-2b0f507ab16b	BiPACE	plainSimilarity	rankCorr	60	NA	NA	NA	NA	NA	NA	Unpartitioned	NA	NA	20	1123	1	516	0	7360	2120	5720	480	0.812884545783569	0.999110320284697	0.685173886516168	0.314826113483832	1	0	34.4223333333333	7690.53990936279
9911e758-bce4-3808-b9c5-efe63772707e	CeMAPP-DTW w/ RT	timePenalizedPairwiseSimilarity	euclidean	NA	NA	1	mziDtwWorkerFactory	0	2.1	1	Partitioned	Local	0.1	NA	1779	3573	2008	0	7360	184920	0	177560	0.389320494583652	0.332399103139013	0.469764985476631	0.530235014523369	1	0	62.3898333333333	7843.04975128174
993e5dca-3286-3fbf-a375-6f8a0b395029	BiPACE w/ RT	timePenalizedSimilarity	euclidean	60	0.9	40	NA	NA	NA	NA	Unpartitioned	NA	NA	5	3676	41	3083	0	7360	14280	560	7480	0.701794578083238	0.988969599139091	0.543867436011244	0.456132563988756	1	0	2.3855	8637.62989807129
9940952c-2257-3e82-8e92-3fc59ae63907	BiPACE w/ RT	timePenalizedSimilarity	rankCorr	60	0.25	40	NA	NA	NA	NA	Unpartitioned	NA	NA	2	3342	42	3376	0	7360	15480	600	8720	0.661651158186498	0.987588652482269	0.497469484965764	0.502530515034236	1	0	33.8845	9054.14398193359
997e29ef-4868-351b-9d59-bc80cbbcec5e	BiPACE w/ RT	timePenalizedSimilarity	dot	60	0.95	0.1	NA	NA	NA	NA	Unpartitioned	NA	NA	10	10	0	30	0	7360	120	7320	80	0.4	1	0.25	0.75	NA	NA	0.662666666666667	2237.88918304443
99a4d900-8edb-3054-bd66-16c99ccd9141	BiPACE w/ RT	timePenalizedSimilarity	cosine	60	0.5	5	NA	NA	NA	NA	Unpartitioned	NA	NA	30	6226	20	234	0	7360	10240	880	3760	0.980009444356997	0.996797950688441	0.963777089783282	0.0362229102167183	1	0	1.82233333333333	4509.82414245605
99b66f21-85dc-398b-9c8e-b850a1fce621	CeMAPP-DTW w/ RT	timePenalizedPairwiseSimilarity	cosine	NA	NA	40	mziDtwWorkerFactory	0	2.1	1	Partitioned	Local	0.1	NA	4818	2363	179	0	7360	186320	0	178960	0.791262933158154	0.670937195376688	0.964178507104263	0.0358214928957374	1	0	55435	5676.14254760742
99eba391-aa60-3c42-a1d8-0940466c3d51	BiPACE w/ RT	timePenalizedSimilarity	linCorr	60	0.95	1	NA	NA	NA	NA	Unpartitioned	NA	NA	30	8	22	10	0	7360	40	7320	0	0.333333333333333	0.266666666666667	0.444444444444444	0.555555555555556	1	0	1.14816666666667	4482.73053741455
9a3482a7-a25d-342a-9d78-842fbc745b53	CeMAPP-DTW w/ RT	timePenalizedPairwiseSimilarity	dot	NA	NA	1	mziDtwWorkerFactory	0	2.1	0	Unpartitioned	Global	0.1	NA	4455	2236	669	0	7360	186920	0	179560	0.754126110876005	0.665819757883724	0.86943793911007	0.13056206088993	1	0	292.519666666667	7673.30325317383
9a4e9f0a-0480-3eec-ab71-14af37361eab	BiPACE w/ RT	timePenalizedSimilarity	rankCorr	60	0	5	NA	NA	NA	NA	Unpartitioned	NA	NA	40	2920	0	0	0	7360	3720	4440	800	1	1	1	0	NA	NA	33.7088333333333	3688.71242523193
9a7c139b-6761-381c-9614-8de82bbefc87	BiPACE w/ RT	timePenalizedSimilarity	euclidean	60	0.5	40	NA	NA	NA	NA	Unpartitioned	NA	NA	20	837	15	548	0	7360	2160	5960	760	0.748323647742512	0.982394366197183	0.604332129963899	0.395667870036101	1	0	3.13366666666667	8929.84307861328
9adf2fc3-660e-3fc9-a88a-67b6aef1d1ac	BiPACE w/ RT	timePenalizedSimilarity	linCorr	60	0.95	30	NA	NA	NA	NA	Unpartitioned	NA	NA	20	5564	83	753	0	7360	11000	960	4600	0.930123704446673	0.98530193022844	0.88079784707931	0.11920215292069	1	0	2.39416666666667	4574.66158294678
9b0efe3e-3a92-3734-88d0-42ed1b8683b0	BiPACE w/ RT	timePenalizedSimilarity	cosine	60	0.5	30	NA	NA	NA	NA	Unpartitioned	NA	NA	10	5810	30	1320	0	7360	14040	200	6880	0.895913646877409	0.99486301369863	0.814866760168303	0.185133239831697	1	0	2.54116666666667	5761.45664215088
9b102ff0-733a-3cbb-ac78-ca57e25a62b5	CeMAPP-DTW	plainPairwiseSimilarity	euclidean	NA	NA	NA	mziDtwWorkerFactory	0	2.1	1	Partitioned	Local	0.1	NA	1675	3225	2460	0	7360	185440	0	178080	0.370780298837853	0.341836734693878	0.405078597339782	0.594921402660218	1	0	61.8281666666667	8378.86324310303
9b40d027-0fb7-3208-9c0f-16d319c09e03	CeMAPP-DTW w/ RT	timePenalizedPairwiseSimilarity	rankCorr	NA	NA	30	mziDtwWorkerFactory	0	2.25	1	Unpartitioned	Global	0.1	NA	3988	3218	154	0	7360	185240	0	177880	0.702855128657032	0.553427699139606	0.962819893771125	0.0371801062288749	1	0	19132.0515	8486.65180969238
9b56712e-1b83-3953-875a-4497298e03c2	BiPACE w/ RT	timePenalizedSimilarity	dot	60	0.95	30	NA	NA	NA	NA	Unpartitioned	NA	NA	2	3244	252	1544	0	7360	9640	2320	4600	0.783196523418638	0.9279176201373	0.677527151211362	0.322472848788638	1	0	1.44183333333333	2885.76136779785
9b6ca809-6696-3ffd-b83b-0399c2012d0c	BiPACE w/ RT	timePenalizedSimilarity	euclidean	60	0.9	10	NA	NA	NA	NA	Unpartitioned	NA	NA	40	1040	0	0	0	7360	1320	6320	280	1	1	1	0	NA	NA	1721	7034.80523681641
9b76629a-31c5-37a9-8467-0987814cf03d	BiPACE w/ RT	timePenalizedSimilarity	linCorr	60	0.9	10	NA	NA	NA	NA	Unpartitioned	NA	NA	5	6330	35	915	0	7360	17920	80	10640	0.930198383541514	0.994501178318932	0.873706004140787	0.126293995859213	1	0	2.12716666666667	4487.92069244385
9b7ed7ef-6bb8-3db8-8ad9-ebea2ba78b9a	BiPACE w/ RT	timePenalizedSimilarity	linCorr	60	0	5	NA	NA	NA	NA	Unpartitioned	NA	NA	30	6142	51	247	0	7360	10280	920	3840	0.976315371165157	0.991764895850153	0.961339802786038	0.0386601972139615	1	0	5979	5957.75366973877
9b8c1606-aaf1-347a-9889-2584164e69d9	BiPACE w/ RT	timePenalizedSimilarity	cosine	60	0.25	40	NA	NA	NA	NA	Unpartitioned	NA	NA	5	5787	32	1421	0	7360	16040	120	8800	0.888462424195901	0.994500773328751	0.802857935627081	0.197142064372919	1	0	3.12616666666667	6760.76501464844
9b8ef558-0ae0-37d8-8d9f-d665f3de40b2	BiPACE w/ RT	timePenalizedSimilarity	linCorr	60	0.25	0.1	NA	NA	NA	NA	Unpartitioned	NA	NA	5	2169	5	5146	0	7360	30560	40	23240	0.457160923174202	0.99770009199632	0.296514012303486	0.703485987696514	1	0	1.08533333333333	2884.46532440186
9b92653c-4dd2-304e-8067-fa165bcd079e	CeMAPP-DTW w/ RT	timePenalizedPairwiseSimilarity	euclidean	NA	NA	5	mziDtwWorkerFactory	0	2	1	Partitioned	Local	0.1	NA	2129	3207	2024	0	7360	185440	0	178080	0.448730108546738	0.398988005997002	0.512641464001926	0.487358535998074	1	0	63.6155	8386.28178405762
9ba59ad3-701c-3431-921a-22c6a263cbd6	BiPACE w/ RT	timePenalizedSimilarity	euclidean	60	0.95	30	NA	NA	NA	NA	Unpartitioned	NA	NA	10	3950	103	2467	0	7360	11640	840	5120	0.754536771728749	0.974586725882063	0.615552438834346	0.384447561165654	1	0	2.01466666666667	8430.77815246582
9bb09512-c0d1-34ee-b537-483a7fe243b5	CeMAPP-DTW w/ RT	timePenalizedPairwiseSimilarity	linCorr	NA	NA	40	mziDtwWorkerFactory	0	2.1	0	Unpartitioned	Global	0.1	NA	4670	2501	189	0	7360	186320	0	178960	0.776392352452203	0.651234137498257	0.961103107635316	0.0388968923646841	1	0	1623.18733333333	2803.64929199219
9bbdc880-6a56-3a9d-9232-46fd4c57bf16	CeMAPP-DTW w/ RT	timePenalizedPairwiseSimilarity	rankCorr	NA	NA	30	mziDtwWorkerFactory	0	2.1	1	Unpartitioned	Global	0.1	NA	3176	3656	528	0	7360	185240	0	177880	0.602885345482156	0.464871194379391	0.857451403887689	0.142548596112311	1	0	17504.2673333333	8753.17617034912
9bc0e9d9-f8c5-34d5-9b00-e0688068f708	CeMAPP-DTW w/ RT	timePenalizedPairwiseSimilarity	linCorr	NA	NA	5	mziDtwWorkerFactory	0	2.25	1	Partitioned	Local	0.1	NA	4932	2364	64	0	7360	186320	0	178960	0.80247315327042	0.675986842105263	0.987189751801441	0.0128102481985588	1	0	108.47	3127.42407226562
9bcea226-4290-3ca9-9b9e-5605fb57fc51	CeMAPP-DTW w/ RT	timePenalizedPairwiseSimilarity	rankCorr	NA	NA	10	mziDtwWorkerFactory	0	2	1	Unpartitioned	Global	0.1	NA	2028	3866	1426	0	7360	185240	40	177920	0.433889602053915	0.34407872412623	0.587145338737695	0.412854661262305	1	0	18248588	7715.24488830566
9bfdb95a-6517-3bc5-85b7-be1dbfeac679	CeMAPP-DTW w/ RT	timePenalizedPairwiseSimilarity	rankCorr	NA	NA	30	mziDtwWorkerFactory	0	2	1	Partitioned	Local	0.1	NA	2230	3391	1739	0	7360	185240	0	177880	0.465067778936392	0.396726561110123	0.561854371378181	0.438145628621819	1	0	230.325666666667	8538.78281402588
9c36518a-a189-37c4-9e33-17281844eaf2	BiPACE w/ RT	timePenalizedSimilarity	euclidean	60	0.25	10	NA	NA	NA	NA	Unpartitioned	NA	NA	20	595	5	240	0	7360	1400	6520	560	0.829268292682927	0.991666666666667	0.712574850299401	0.287425149700599	1	0	2.06966666666667	8595.64092254639
9c3fee1b-5b55-36b0-b1a7-81528295bbc7	CeMAPP-DTW w/ RT	timePenalizedPairwiseSimilarity	rankCorr	NA	NA	40	mziDtwWorkerFactory	0	2.25	1	Partitioned	Local	0.1	NA	4016	3187	157	0	7360	185240	0	177880	0.706047819971871	0.557545467166458	0.962377186676252	0.037622813323748	1	0	934626	8744.49836730957
9cc5b6df-ba31-3728-bd5f-9c5f76c7306c	CeMAPP-DTW	plainPairwiseSimilarity	cosine	NA	NA	NA	mziDtwWorkerFactory	0	2.25	1	Partitioned	Local	0.1	NA	4973	2323	64	0	7360	186320	0	178960	0.806454228492662	0.681606359649123	0.987294024220766	0.0127059757792337	1	0	57.6328333333333	4991.13060760498
9d668433-16f4-30cb-9545-7f1ba7d5ee2c	BiPACE w/ RT	timePenalizedSimilarity	rankCorr	60	0.25	1	NA	NA	NA	NA	Unpartitioned	NA	NA	30	6252	29	199	0	7360	11120	880	4640	0.982092365692743	0.995382900811973	0.969152069446597	0.0308479305534026	1	0	3.05816666666667	3029.62227630615
9d769dd9-14f9-36bc-935f-9067645d37e1	BiPACE w/ RT	timePenalizedSimilarity	dot	60	0.5	30	NA	NA	NA	NA	Unpartitioned	NA	NA	10	1673	88	359	0	7360	3080	5240	960	0.882151331399947	0.950028392958546	0.823326771653543	0.176673228346457	1	0	1.82316666666667	5030.53897094727
9d8dbe5f-a8e5-36dc-b18d-4dd4b375e27a	BiPACE w/ RT	timePenalizedSimilarity	rankCorr	60	0.75	1	NA	NA	NA	NA	Unpartitioned	NA	NA	30	5481	27	612	0	7360	9800	1240	3680	0.944918541505043	0.995098039215686	0.899556868537666	0.100443131462334	1	0	2.6225	3005.90631866455
9da8baac-1ea1-310c-b8b2-5adf853c029d	BiPACE w/ RT	timePenalizedSimilarity	linCorr	60	0.75	5	NA	NA	NA	NA	Unpartitioned	NA	NA	20	6604	26	530	0	7360	13680	200	6520	0.959604766056379	0.996078431372549	0.925707877768433	0.0742921222315671	1	0	2.03583333333333	4484.57820129395
9db7e523-0c0a-3ca4-9441-b2a9c733895c	BiPACE w/ RT	timePenalizedSimilarity	rankCorr	60	0.5	5	NA	NA	NA	NA	Unpartitioned	NA	NA	2	6178	91	971	0	7360	19520	120	12280	0.920852586078402	0.98548412825012	0.864176807945167	0.135823192054833	1	0	5.31833333333333	3585.55935668945
9db934fd-46d3-3e10-9fa0-a60bc2afe574	BiPACE w/ RT	timePenalizedSimilarity	rankCorr	60	0.95	30	NA	NA	NA	NA	Unpartitioned	NA	NA	30	1981	2	177	0	7360	3040	5200	880	0.956773726153103	0.99899142713061	0.917979610750695	0.0820203892493049	1	0	6.99833333333333	3146.83249664307
9e07978e-18c0-377d-b55b-6e544951f9b6	BiPACE	plainSimilarity	dot	60	NA	NA	NA	NA	NA	NA	Unpartitioned	NA	NA	5	914	9	357	0	7360	2040	6080	760	0.833181403828623	0.990249187432286	0.719118804091267	0.280881195908733	1	0	2.2875	3533.92713165283
9e5376d7-eb2d-3d6c-994c-6e4288d704ef	BiPACE w/ RT	timePenalizedSimilarity	cosine	60	0.25	40	NA	NA	NA	NA	Unpartitioned	NA	NA	40	2320	0	0	0	7360	2800	5040	480	1	1	1	0	NA	NA	2.90066666666667	5865.16773986816
9e5982da-1e73-3f7b-9155-54b833eac6a5	CeMAPP-DTW w/ RT	timePenalizedPairwiseSimilarity	dot	NA	NA	5	mziDtwWorkerFactory	0	2.1	1	Partitioned	Local	0.1	NA	3374	2498	1488	0	7360	186920	0	179560	0.628656605179802	0.574591280653951	0.693953105717812	0.306046894282188	1	0	54.6096666666667	6182.95268249512
9e6a7f5f-3693-34b9-ad21-3eb62478dd64	BiPACE w/ RT	timePenalizedSimilarity	dot	60	0.75	5	NA	NA	NA	NA	Unpartitioned	NA	NA	30	4982	97	81	0	7360	7920	2200	2760	0.982449221060935	0.980901752313448	0.984001580090855	0.0159984199091447	1	0	1.5505	4515.46499633789
9e7c2dc6-2d6b-37ca-ad81-fc918a72856d	CeMAPP-DTW w/ RT	timePenalizedPairwiseSimilarity	euclidean	NA	NA	10	mziDtwWorkerFactory	0	2.25	0	Partitioned	Local	0.1	NA	NA	NA	NA	NA	NA	NA	NA	NA	NA	NA	NA	NA	NA	NA	NA	NA
9e90faf7-08e3-3648-b885-bf75e5053fdb	BiPACE w/ RT	timePenalizedSimilarity	euclidean	60	0.9	10	NA	NA	NA	NA	Unpartitioned	NA	NA	30	2650	29	201	0	7360	4440	4480	1560	0.958408679927667	0.989175065322882	0.929498421606454	0.0705015783935461	1	0	1.77966666666667	7050.18991851807
9e9a88ca-13b9-3c8a-b9ec-f10597168e39	BiPACE w/ RT	timePenalizedSimilarity	dot	60	0.5	10	NA	NA	NA	NA	Unpartitioned	NA	NA	30	2935	152	73	0	7360	4520	4200	1360	0.963084495488105	0.950761256883706	0.975731382978723	0.0242686170212766	1	0	1.55533333333333	3782.75950622559
9ebec7c1-a64d-3e04-98e1-b218dd11f65e	CeMAPP-DTW w/ RT	timePenalizedPairwiseSimilarity	rankCorr	NA	NA	40	mziDtwWorkerFactory	0	2.25	1	Unpartitioned	Global	0.1	NA	3950	3252	158	0	7360	185240	0	177880	0.698496905393457	0.548458761455151	0.961538461538462	0.0384615384615384	1	0	17528.9586666667	9167.82543182373
9edcc69e-9093-388f-a08a-790493b7cf74	CeMAPP-DTW w/ RT	timePenalizedPairwiseSimilarity	euclidean	NA	NA	1	mziDtwWorkerFactory	0	2	1	Partitioned	Local	0.1	NA	1969	3584	1807	0	7360	184920	0	177560	0.422124557830421	0.354583108229786	0.521451271186441	0.478548728813559	1	0	62.6721666666667	7947.62824249268
9efd7d74-189c-3b1a-a732-9a5d710997be	BiPACE w/ RT	timePenalizedSimilarity	rankCorr	60	0.25	40	NA	NA	NA	NA	Unpartitioned	NA	NA	10	3130	35	1915	0	7360	8520	2280	3440	0.762484774665043	0.988941548183254	0.620416253716551	0.379583746283449	1	0	33761	3665.24436950684
9f175856-dc44-3b15-9e48-97efb967bb4d	CeMAPP-DTW w/ RT	timePenalizedPairwiseSimilarity	linCorr	NA	NA	1	mziDtwWorkerFactory	0	2	1	Partitioned	Local	0.1	NA	4852	2349	159	0	7360	186320	0	178960	0.79462823452342	0.673795306207471	0.968269806425863	0.0317301935741369	1	0	108.954666666667	3587.90567016602
9f64549a-ef37-3980-9f9c-8ea1fb4ba5c5	BiPACE w/ RT	timePenalizedSimilarity	linCorr	60	0.9	40	NA	NA	NA	NA	Unpartitioned	NA	NA	5	5803	32	1445	0	7360	16200	80	8920	0.887105403959337	0.994515852613539	0.800634657836645	0.199365342163355	1	0	3.15983333333333	5659.54086303711
9fb59588-9882-3636-b4c1-7b6aabbc6e77	BiPACE w/ RT	timePenalizedSimilarity	euclidean	60	0.5	0.1	NA	NA	NA	NA	Unpartitioned	NA	NA	2	1871	2	5487	0	7360	77160	0	69800	0.405373199003358	0.99893219434063	0.254281054634412	0.745718945365588	1	0	1042	2864.40339660645
9fbb0df4-b1fb-33cc-8b43-03209acb2ac7	CeMAPP-DTW w/ RT	timePenalizedPairwiseSimilarity	dot	NA	NA	30	mziDtwWorkerFactory	0	2.1	0	Partitioned	Local	0.1	NA	3270	2831	699	0	7360	186920	560	180120	0.649453823237339	0.535977708572365	0.823885109599395	0.176114890400605	1	0	35.5446666666667	4912.10684967041
9fbb1bc3-224b-3ba1-98c8-fb37016d78c0	BiPACE w/ RT	timePenalizedSimilarity	dot	60	0.25	5	NA	NA	NA	NA	Unpartitioned	NA	NA	10	4635	127	678	0	7360	9840	1920	4400	0.920099255583127	0.973330533389332	0.872388481084133	0.127611518915867	1	0	1.66766666666667	4709.03801727295
a02fe9e2-bc92-31f6-9051-fa3d290f3bf7	BiPACE w/ RT	timePenalizedSimilarity	rankCorr	60	0.5	30	NA	NA	NA	NA	Unpartitioned	NA	NA	10	3472	27	1901	0	7360	9360	1960	3960	0.782687105500451	0.992283509574164	0.646193932626093	0.353806067373907	1	0	21.1865	8375.30952453613
a03370bb-5bd1-365d-bf04-d93bfc0c867e	BiPACE w/ RT	timePenalizedSimilarity	euclidean	60	0.5	30	NA	NA	NA	NA	Unpartitioned	NA	NA	5	2449	41	3870	0	7360	12960	1000	6600	0.55602224997162	0.983534136546185	0.387561322994145	0.612438677005855	1	0	2.90683333333333	8790.9234085083
a06e001a-91cd-3eab-adda-7809bc920d3a	CeMAPP-DTW w/ RT	timePenalizedPairwiseSimilarity	dot	NA	NA	30	mziDtwWorkerFactory	0	2.1	1	Unpartitioned	Global	0.1	NA	808	3016	256	0	7360	186920	3280	182840	0.330605564648118	0.211297071129707	0.759398496240602	0.240601503759398	1	0	373.146166666667	6680.56182098389
a072dafc-51a3-3acc-8eae-7f9db54517bb	CeMAPP-DTW w/ RT	timePenalizedPairwiseSimilarity	rankCorr	NA	NA	1	mziDtwWorkerFactory	0	2.1	0	Partitioned	Local	0.1	NA	4946	1930	484	0	7360	185240	0	177880	0.803835527385016	0.719313554392088	0.910865561694291	0.089134438305709	1	0	948.562666666667	8740.74105072021
a0ba8a77-33dd-3d62-8975-445a9d973420	BiPACE w/ RT	timePenalizedSimilarity	cosine	60	0.95	40	NA	NA	NA	NA	Unpartitioned	NA	NA	40	2400	0	0	0	7360	2880	4960	480	1	1	1	0	NA	NA	1.80783333333333	4601.59944152832
a13b0ee1-25d3-3070-8546-811badd618ae	BiPACE w/ RT	timePenalizedSimilarity	cosine	60	0.9	1	NA	NA	NA	NA	Unpartitioned	NA	NA	30	752	39	209	0	7360	1680	6360	680	0.858447488584475	0.950695322376738	0.782518210197711	0.217481789802289	1	0	1.35733333333333	4508.04962158203
a15285fc-da16-3a49-b0f7-aecbe7f9dd97	CeMAPP-DTW w/ RT	timePenalizedPairwiseSimilarity	euclidean	NA	NA	1	mziDtwWorkerFactory	0	2.1	1	Unpartitioned	Global	0.1	NA	829	6522	9	0	7360	184840	0	177480	0.202466723653682	0.112773772275881	0.989260143198091	0.0107398568019093	1	0	1531.5145	11996.9992752075
a1aa516d-6dc4-37bb-af28-ee84a9fd5128	BiPACE w/ RT	timePenalizedSimilarity	euclidean	60	0	5	NA	NA	NA	NA	Unpartitioned	NA	NA	10	63	63	2394	0	7360	5000	4840	2480	0.048780487804878	0.5	0.0256410256410256	0.974358974358974	1	0	3.43533333333333	6312.11727905273
a2101bff-9cdb-3fb6-994c-a84fd190e7a9	BiPACE w/ RT	timePenalizedSimilarity	linCorr	60	0.9	5	NA	NA	NA	NA	Unpartitioned	NA	NA	10	6625	33	582	0	7360	17160	120	9920	0.955643707176343	0.995043556623611	0.919245178298876	0.0807548217011239	1	0	1927	4480.63432312012
a22ad280-7d83-3359-8301-d9bd8ffd9b8a	CeMAPP-DTW w/ RT	timePenalizedPairwiseSimilarity	dot	NA	NA	30	mziDtwWorkerFactory	0	2.1	1	Partitioned	Local	0.1	NA	2445	3449	906	0	7360	186920	560	180120	0.528934559221201	0.414828639294197	0.729632945389436	0.270367054610564	1	0	37.0098333333333	3957.30056762695
a24cd18c-df6b-3480-9ddd-171d0526968d	CeMAPP-DTW w/ RT	timePenalizedPairwiseSimilarity	cosine	NA	NA	40	mziDtwWorkerFactory	0	2.25	0	Unpartitioned	Global	0.1	NA	4925	2361	74	0	7360	186320	0	178960	0.801790801790802	0.675953884161405	0.985197039407882	0.0148029605921184	1	0	431576	7261.0969543457
a2750973-d790-37c1-9981-255fb70f7968	CeMAPP-DTW w/ RT	timePenalizedPairwiseSimilarity	linCorr	NA	NA	10	mziDtwWorkerFactory	0	2.25	0	Partitioned	Local	0.1	NA	5333	1870	157	0	7360	186320	0	178960	0.840305680296226	0.740385950298487	0.971402550091075	0.0285974499089253	1	0	107.198166666667	2970.21662902832
a2820a92-ab32-3bb7-a938-28bd8b11f601	CeMAPP-DTW w/ RT	timePenalizedPairwiseSimilarity	dot	NA	NA	5	mziDtwWorkerFactory	0	2	1	Unpartitioned	Global	0.1	NA	2268	3202	1650	0	7360	186920	240	179800	0.483170004260758	0.414625228519196	0.578866768759571	0.421133231240429	1	0	423.6795	5550.74342346191
a2bec99b-a604-30c1-9c79-ae1c1e341a7d	BiPACE w/ RT	timePenalizedSimilarity	rankCorr	60	0.5	30	NA	NA	NA	NA	Unpartitioned	NA	NA	40	720	0	0	0	7360	840	6640	120	1	1	1	0	NA	NA	20.96	3446.72653961182
a2eab876-e3bd-3d43-86b7-c678b205b6ec	CeMAPP-DTW	plainPairwiseSimilarity	rankCorr	NA	NA	NA	mziDtwWorkerFactory	0	2.25	0	Partitioned	Local	0.1	NA	6365	428	567	0	7360	185240	0	177880	0.927504553734062	0.936993964375092	0.918205424120023	0.081794575879977	1	0	216.0575	8696.06079101562
a32f9dae-6800-32da-bafc-8bd71942d8c2	BiPACE w/ RT	timePenalizedSimilarity	dot	60	0.25	5	NA	NA	NA	NA	Unpartitioned	NA	NA	20	4461	107	312	0	7360	7640	2480	2760	0.955143988866288	0.976576182136602	0.93463230672533	0.0653676932746701	1	0	1.61966666666667	4446.0873336792
a34ecfac-7f14-3c22-9599-4650a378231b	BiPACE w/ RT	timePenalizedSimilarity	cosine	60	0.95	5	NA	NA	NA	NA	Unpartitioned	NA	NA	20	6728	24	528	0	7360	14440	80	7160	0.960593946316391	0.996445497630332	0.927232635060639	0.0727673649393605	1	0	1.72716666666667	4460.32829284668
a3765019-39b8-30ec-9b33-321a722e339c	BiPACE w/ RT	timePenalizedSimilarity	cosine	60	0.9	40	NA	NA	NA	NA	Unpartitioned	NA	NA	30	4603	136	261	0	7360	7160	2360	2160	0.958658752473185	0.971301962439333	0.946340460526316	0.0536595394736842	1	0	2.09283333333333	4703.9312286377
a3966fb5-c8c7-39fc-a3a0-c614be9f5d98	CeMAPP-DTW w/ RT	timePenalizedPairwiseSimilarity	rankCorr	NA	NA	10	mziDtwWorkerFactory	0	2.25	1	Unpartitioned	Global	0.1	NA	4270	2955	135	0	7360	185240	0	177880	0.734307824591574	0.591003460207612	0.969353007945516	0.0306469920544835	1	0	18991.0916666667	9257.94383239746
a39df208-3335-322c-8e9f-16753fb3c1dd	BiPACE w/ RT	timePenalizedSimilarity	euclidean	60	0.25	30	NA	NA	NA	NA	Unpartitioned	NA	NA	10	718	92	1470	0	7360	3560	5080	1280	0.47898599066044	0.88641975308642	0.328153564899452	0.671846435100548	1	0	3.13	8970.3482131958
a42f8938-9950-3476-8107-2dceb0356542	CeMAPP-DTW w/ RT	timePenalizedPairwiseSimilarity	dot	NA	NA	40	mziDtwWorkerFactory	0	2	0	Partitioned	Local	0.1	NA	5294	521	1545	0	7360	186920	0	179560	0.836731468310416	0.910404127257094	0.774089779207486	0.225910220792514	1	0	50.7698333333333	6276.54573059082
a45c6844-6406-349d-b186-6adc8e7905b0	CeMAPP-DTW w/ RT	timePenalizedPairwiseSimilarity	linCorr	NA	NA	1	mziDtwWorkerFactory	0	2.25	0	Unpartitioned	Global	0.1	NA	4946	2399	15	0	7360	186320	0	178960	0.803835527385016	0.673383253914227	0.996976416045152	0.00302358395484781	1	0	1623.95466666667	2973.74704742432
a476a28e-29b5-33bb-8bca-8acc1b231752	BiPACE w/ RT	timePenalizedSimilarity	linCorr	60	0.9	30	NA	NA	NA	NA	Unpartitioned	NA	NA	30	4833	137	270	0	7360	7440	2120	2200	0.959594956815249	0.972434607645875	0.947089947089947	0.0529100529100529	1	0	2.6975	4671.43307495117
a4805af5-1527-37b4-aae1-514c0c793afb	BiPACE w/ RT	timePenalizedSimilarity	linCorr	60	0	10	NA	NA	NA	NA	Unpartitioned	NA	NA	20	6191	23	666	0	7360	12080	480	5200	0.947287889220412	0.996298680399099	0.902872976520344	0.0971270234796558	1	0	6.0175	5920.42325592041
a4a63b1a-9758-3966-9316-0e703c374889	BiPACE w/ RT	timePenalizedSimilarity	dot	60	0.9	30	NA	NA	NA	NA	Unpartitioned	NA	NA	30	2300	163	57	0	7360	3360	4840	840	0.954356846473029	0.933820544051969	0.975816716164616	0.0241832838353839	1	0	1.49333333333333	3770.62338256836
a4b421cf-a92e-3ee6-b57d-dbbd689b4fea	BiPACE w/ RT	timePenalizedSimilarity	linCorr	60	0.5	10	NA	NA	NA	NA	Unpartitioned	NA	NA	20	6191	23	666	0	7360	12080	480	5200	0.947287889220412	0.996298680399099	0.902872976520344	0.0971270234796558	1	0	2.66766666666667	4577.9100189209
a505c3fa-9594-3325-b8ab-b408d3fb6ce7	CeMAPP-DTW	plainPairwiseSimilarity	linCorr	NA	NA	NA	mziDtwWorkerFactory	0	2.25	0	Partitioned	Local	0.1	NA	6351	386	623	0	7360	186320	0	178960	0.926409452264605	0.942704467864034	0.910668196157155	0.0893318038428449	1	0	64.3216666666667	5643.08251190186
a52f26e1-582f-3e6a-882b-258aaaaf3bf8	BiPACE w/ RT	timePenalizedSimilarity	rankCorr	60	0.9	40	NA	NA	NA	NA	Unpartitioned	NA	NA	20	2547	4	769	0	7360	5040	4040	1720	0.86824612237941	0.9984319874559	0.768094089264174	0.231905910735826	1	0	11.5495	3369.12278747559
a54ea2b2-d521-379f-bd0d-8525885bc701	BiPACE w/ RT	timePenalizedSimilarity	rankCorr	60	0	30	NA	NA	NA	NA	Unpartitioned	NA	NA	5	3607	42	2591	0	7360	11760	1120	5520	0.732608916421245	0.988489997259523	0.581961923201033	0.418038076798967	1	0	34.0631666666667	9035.45787811279
a562cd01-0251-3b5c-a415-ed358e70d4d7	BiPACE w/ RT	timePenalizedSimilarity	cosine	60	0.5	0.1	NA	NA	NA	NA	Unpartitioned	NA	NA	20	1871	2	5487	0	7360	77160	0	69800	0.405373199003358	0.99893219434063	0.254281054634412	0.745718945365588	1	0	1.04016666666667	2867.10594940186
a563b0f0-3b1f-3136-98c7-df9335a4242a	BiPACE w/ RT	timePenalizedSimilarity	rankCorr	60	0.95	40	NA	NA	NA	NA	Unpartitioned	NA	NA	10	3165	35	1920	0	7360	8560	2240	3440	0.764031382015691	0.9890625	0.622418879056047	0.377581120943953	1	0	8814	2560.52865600586
a580bd2c-b040-36c6-b81f-8d9c573505de	BiPACE w/ RT	timePenalizedSimilarity	linCorr	60	0	1	NA	NA	NA	NA	Unpartitioned	NA	NA	40	4488	112	0	0	7360	5800	2760	1200	0.987676056338028	0.975652173913043	1	0	1	0	5.85066666666667	5968.95720672607
a594065a-fdb5-355b-abdd-eea9a82ba64b	BiPACE w/ RT	timePenalizedSimilarity	cosine	60	0.75	40	NA	NA	NA	NA	Unpartitioned	NA	NA	20	5477	21	822	0	7360	10400	1040	4080	0.928541154530813	0.996180429246999	0.869503095729481	0.130496904270519	1	0	2.3435	5163.84927368164
a5ba5564-7034-3bac-93bf-a0df1bac5821	CeMAPP-DTW w/ RT	timePenalizedPairwiseSimilarity	euclidean	NA	NA	10	mziDtwWorkerFactory	0	2.25	1	Partitioned	Local	0.1	NA	1290	3147	2843	0	7360	185520	80	178240	0.301050175029172	0.290736984448952	0.312121945318171	0.687878054681829	1	0	67.8475	8625.3455581665
a5c63282-6dc0-3f2a-adaa-98f65eed7055	CeMAPP-DTW w/ RT	timePenalizedPairwiseSimilarity	rankCorr	NA	NA	10	mziDtwWorkerFactory	0	2.1	1	Partitioned	Local	0.1	NA	3821	3094	445	0	7360	185240	0	177880	0.683480905106878	0.552566883586406	0.895686826066573	0.104313173933427	1	0	226.3135	8579.26711273193
a61541f9-14da-397e-86f9-30fd1cda3078	CeMAPP-DTW w/ RT	timePenalizedPairwiseSimilarity	euclidean	NA	NA	30	mziDtwWorkerFactory	0	2	0	Partitioned	Local	0.1	NA	2248	2358	2634	0	7360	185520	120	178280	0.473861720067454	0.488059053408597	0.460467021712413	0.539532978287587	1	0	68.97	8623.1696472168
a641a2a3-103c-30e9-a991-def4d135e498	CeMAPP-DTW w/ RT	timePenalizedPairwiseSimilarity	rankCorr	NA	NA	1	mziDtwWorkerFactory	0	2.1	0	Unpartitioned	Global	0.1	NA	4771	2546	43	0	7360	185240	0	177880	0.786579836781799	0.652043187098538	0.991067719152472	0.00893228084752806	1	0	18172147	8557.09671020508
a64daadf-8b03-3ff5-94c1-85709893ab20	CeMAPP-DTW w/ RT	timePenalizedPairwiseSimilarity	cosine	NA	NA	10	mziDtwWorkerFactory	0	2.1	1	Partitioned	Local	0.1	NA	4781	2430	149	0	7360	186320	0	178960	0.787579276830574	0.66301483844127	0.969776876267748	0.0302231237322516	1	0	43.7606666666667	3646.76881408691
a681c2fb-70fc-362d-addd-7d518d53da63	BiPACE w/ RT	timePenalizedSimilarity	dot	60	0.9	40	NA	NA	NA	NA	Unpartitioned	NA	NA	2	2282	161	1197	0	7360	6040	3720	2400	0.770685579196217	0.934097421203438	0.655935613682093	0.344064386317907	1	0	1.62216666666667	2440.05812072754
a7120806-6ea7-3a70-baf8-8068210fa8d3	CeMAPP-DTW w/ RT	timePenalizedPairwiseSimilarity	cosine	NA	NA	30	mziDtwWorkerFactory	0	2.25	0	Partitioned	Local	0.1	NA	5337	1862	161	0	7360	186320	0	178960	0.840671024651493	0.741352965689679	0.970716624226992	0.0292833757730083	1	0	41.9245	4163.00743103027
a738e43b-3391-3f0e-9acd-9ce19f63e09e	BiPACE w/ RT	timePenalizedSimilarity	cosine	60	0.25	30	NA	NA	NA	NA	Unpartitioned	NA	NA	40	2440	0	0	0	7360	2960	4920	520	1	1	1	0	NA	NA	2655	5652.05905151367
a77334df-3b8f-38e5-ac5e-00c92db93013	CeMAPP-DTW w/ RT	timePenalizedPairwiseSimilarity	cosine	NA	NA	1	mziDtwWorkerFactory	0	2	0	Partitioned	Local	0.1	NA	5184	1866	310	0	7360	186320	0	178960	0.826530612244898	0.73531914893617	0.943574808882417	0.0564251911175828	1	0	40.3263333333333	4059.55229187012
a791df50-34bb-3c42-b318-b78d91abbd34	BiPACE w/ RT	timePenalizedSimilarity	euclidean	60	0.9	10	NA	NA	NA	NA	Unpartitioned	NA	NA	5	4518	45	2397	0	7360	15080	400	8120	0.787245164662833	0.990138067061144	0.653362255965293	0.346637744034707	1	0	1909	8412.35327148438
a7994deb-9d8d-3f25-959f-f39efe43012a	BiPACE w/ RT	timePenalizedSimilarity	cosine	60	0.25	40	NA	NA	NA	NA	Unpartitioned	NA	NA	10	5756	29	1295	0	7360	13840	280	6760	0.896852602056715	0.994987035436474	0.816338108069777	0.183661891930223	1	0	3.15716666666667	5857.09106445312
a7e7faf9-0808-36b0-8248-d370e8016112	BiPACE w/ RT	timePenalizedSimilarity	rankCorr	60	0.5	5	NA	NA	NA	NA	Unpartitioned	NA	NA	10	6168	91	901	0	7360	15200	200	8040	0.925570228091236	0.985460936251797	0.87254208516056	0.12745791483944	1	0	5.32116666666667	2524.28736877441
a7eb4465-1211-3310-b195-51731c7f6439	BiPACE w/ RT	timePenalizedSimilarity	dot	60	0.5	1	NA	NA	NA	NA	Unpartitioned	NA	NA	2	6753	48	559	0	7360	25480	0	18120	0.956990009211365	0.992942214380238	0.923550328227571	0.0764496717724289	1	0	1.68716666666667	2656.19610595703
a831d6f6-8621-34f4-992a-2dcd7f06d424	BiPACE w/ RT	timePenalizedSimilarity	linCorr	60	0	1	NA	NA	NA	NA	Unpartitioned	NA	NA	20	6730	29	361	0	7360	13120	240	6000	0.971841155234657	0.995709424471076	0.949090396276971	0.0509096037230292	1	0	6.08566666666667	6672.44997406006
a879ce22-7113-3482-8e15-7384f29a46e8	BiPACE w/ RT	timePenalizedSimilarity	euclidean	60	0.9	30	NA	NA	NA	NA	Unpartitioned	NA	NA	40	480	0	0	0	7360	520	6880	40	1	1	1	0	NA	NA	1.9965	8601.49150848389
a8964e8c-f6c9-3890-bd46-e255b87421b2	CeMAPP-DTW w/ RT	timePenalizedPairwiseSimilarity	linCorr	NA	NA	40	mziDtwWorkerFactory	0	2	0	Partitioned	Local	0.1	NA	4789	406	2165	0	7360	186320	0	178960	0.788377644250556	0.921847930702599	0.688668392292206	0.311331607707794	1	0	65.0278333333333	6514.95928192139
a89b52dc-93bf-3410-a59c-56a8492e8e24	BiPACE w/ RT	timePenalizedSimilarity	euclidean	60	0.9	30	NA	NA	NA	NA	Unpartitioned	NA	NA	2	3867	74	3219	0	7360	17520	200	10360	0.701369366101388	0.981223039837605	0.545723962743438	0.454276037256562	1	0	2257	8603.4723739624
a8bd2785-b35c-3925-92c6-4e2b2af6a774	BiPACE w/ RT	timePenalizedSimilarity	euclidean	60	0.25	40	NA	NA	NA	NA	Unpartitioned	NA	NA	5	1531	63	3806	0	7360	11360	1960	5960	0.441783292454191	0.960476787954831	0.286865280119918	0.713134719880082	1	0	3.52533333333333	9090.40408325195
a8d2a344-5734-3bbf-8356-2f426926be4a	BiPACE w/ RT	timePenalizedSimilarity	dot	60	0.25	10	NA	NA	NA	NA	Unpartitioned	NA	NA	40	2037	43	0	0	7360	2720	5280	640	0.98955550157882	0.979326923076923	1	0	1	0	1.5715	4152.27207183838
a8d3f10c-8dc4-3634-84e4-cadc934ef2e4	BiPACE w/ RT	timePenalizedSimilarity	rankCorr	60	0.9	0.1	NA	NA	NA	NA	Unpartitioned	NA	NA	20	1044	0	6316	0	7360	138400	0	131040	0.248453117563065	1	0.141847826086957	0.858152173913043	NA	NA	1.06416666666667	2826.85033416748
a902e1eb-b456-3171-af81-7a649eb76151	BiPACE w/ RT	timePenalizedSimilarity	rankCorr	60	0.9	1	NA	NA	NA	NA	Unpartitioned	NA	NA	10	4348	23	2989	0	7360	17760	0	10400	0.742740006832935	0.994738046213681	0.592612784516833	0.407387215483167	1	0	2379	3648.13928985596
a93d7358-07d0-36a4-bbda-fe6daa5519eb	BiPACE w/ RT	timePenalizedSimilarity	euclidean	60	0.9	1	NA	NA	NA	NA	Unpartitioned	NA	NA	10	4348	23	2989	0	7360	17760	0	10400	0.742740006832935	0.994738046213681	0.592612784516833	0.407387215483167	1	0	1.59116666666667	5619.53802490234
a93e883b-feb2-3dc2-94c2-859b667784bd	BiPACE w/ RT	timePenalizedSimilarity	cosine	60	0	10	NA	NA	NA	NA	Unpartitioned	NA	NA	10	6361	36	923	0	7360	15680	40	8360	0.929902784884146	0.994372362044708	0.873283909939594	0.126716090060406	1	0	3.15633333333333	5870.91288757324
a96ca7e7-8387-3635-91e3-74a845984d20	BiPACE w/ RT	timePenalizedSimilarity	linCorr	60	0.95	1	NA	NA	NA	NA	Unpartitioned	NA	NA	10	3311	14	3955	0	7360	16520	80	9240	0.625247851949769	0.995789473684211	0.455684007707129	0.544315992292871	1	0	1.35966666666667	4490.27082061768
a96dc656-784b-35e7-9a0f-884a284da764	CeMAPP-DTW w/ RT	timePenalizedPairwiseSimilarity	cosine	NA	NA	5	mziDtwWorkerFactory	0	2	1	Unpartitioned	Global	0.1	NA	3951	2281	1128	0	7360	186320	0	178960	0.698611970648042	0.633985879332478	0.77790903721205	0.22209096278795	1	0	547.0345	4687.34718322754
a97d25f9-9467-3e55-86cd-8f1088c98150	BiPACE w/ RT	timePenalizedSimilarity	dot	60	0.9	5	NA	NA	NA	NA	Unpartitioned	NA	NA	30	5516	97	147	0	7360	9040	1600	3280	0.978361120964881	0.98271868875824	0.974042027194067	0.0259579728059333	1	0	1.59016666666667	4477.48859405518
aa1be0d8-f556-3310-917b-b3cfa88489c7	BiPACE w/ RT	timePenalizedSimilarity	euclidean	60	0.25	1	NA	NA	NA	NA	Unpartitioned	NA	NA	10	5402	26	1452	0	7360	14640	480	7760	0.879661292949031	0.99521002210759	0.788152903414065	0.211847096585935	1	0	1.81533333333333	6395.26808929443
aa25cdfd-26c7-3b3d-8e7e-307cf35ac58b	BiPACE w/ RT	timePenalizedSimilarity	dot	60	0.9	0.1	NA	NA	NA	NA	Unpartitioned	NA	NA	20	1044	0	6316	0	7360	138400	0	131040	0.248453117563065	1	0.141847826086957	0.858152173913043	NA	NA	0.952166666666667	2828.56116485596
aa605e71-bc3e-340d-a259-bdcbf39d13c4	BiPACE w/ RT	timePenalizedSimilarity	dot	60	0.5	40	NA	NA	NA	NA	Unpartitioned	NA	NA	40	795	5	0	0	7360	1040	6560	240	0.996865203761756	0.99375	1	0	1	0	2.06283333333333	4879.26248168945
aa7b840e-1839-348b-ba3e-28326d292f72	CeMAPP-DTW w/ RT	timePenalizedPairwiseSimilarity	rankCorr	NA	NA	10	mziDtwWorkerFactory	0	2.25	0	Partitioned	Local	0.1	NA	4856	2212	292	0	7360	185240	0	177880	0.79502292075966	0.687040181097906	0.943278943278943	0.0567210567210568	1	0	947.573333333333	8982.8864440918
aa897e2f-66f5-345e-8741-aec477f009ad	CeMAPP-DTW w/ RT	timePenalizedPairwiseSimilarity	rankCorr	NA	NA	30	mziDtwWorkerFactory	0	2.1	1	Partitioned	Local	0.1	NA	3291	3516	553	0	7360	185240	0	177880	0.617970143648484	0.4834728955487	0.856139438085328	0.143860561914672	1	0	913.093666666667	9004.89149475098
aa9f3010-49ad-3681-9d26-9f3576814f32	BiPACE w/ RT	timePenalizedSimilarity	cosine	60	0.9	30	NA	NA	NA	NA	Unpartitioned	NA	NA	30	4733	136	251	0	7360	7440	2240	2320	0.960722622551507	0.972068186485931	0.949638844301766	0.0503611556982343	1	0	1.93083333333333	4688.56964111328
aab05c4e-37a3-3e49-af62-56d127c5bf9e	BiPACE w/ RT	timePenalizedSimilarity	linCorr	60	0.9	10	NA	NA	NA	NA	Unpartitioned	NA	NA	2	6330	35	915	0	7360	20840	80	13560	0.930198383541514	0.994501178318932	0.873706004140787	0.126293995859213	1	0	2.0955	4492.401512146
aade7fb6-7e79-38d7-aa10-b66a35c10dcb	CeMAPP-DTW w/ RT	timePenalizedPairwiseSimilarity	cosine	NA	NA	40	mziDtwWorkerFactory	0	2	1	Partitioned	Local	0.1	NA	2554	3313	1493	0	7360	186320	0	178960	0.51523098648376	0.435316175217317	0.631084754138868	0.368915245861132	1	0	43938	3704.91463470459
ab5aef06-d86d-325a-b200-4545c112eb32	BiPACE w/ RT	timePenalizedSimilarity	rankCorr	60	0.9	0.1	NA	NA	NA	NA	Unpartitioned	NA	NA	2	1044	0	6316	0	7360	138400	0	131040	0.248453117563065	1	0.141847826086957	0.858152173913043	NA	NA	1075	2826.66793060303
ab69d980-f68b-3568-8316-fd5877853187	BiPACE w/ RT	timePenalizedSimilarity	dot	60	0.95	40	NA	NA	NA	NA	Unpartitioned	NA	NA	40	1759	121	0	0	7360	2400	5480	520	0.966749106897499	0.93563829787234	1	0	1	0	1.43633333333333	3737.94811248779
aba1277b-e21b-31bf-8d49-45585cf146fd	CeMAPP-DTW	plainPairwiseSimilarity	rankCorr	NA	NA	NA	mziDtwWorkerFactory	0	2.25	1	Partitioned	Local	0.1	NA	4728	2532	100	0	7360	185240	0	177880	0.782263401720715	0.651239669421488	0.979287489643745	0.0207125103562552	1	0	227368	8651.72510528564
abab0dce-d767-3d0a-b2cd-ffa3c1ab1d83	CeMAPP-DTW w/ RT	timePenalizedPairwiseSimilarity	linCorr	NA	NA	40	mziDtwWorkerFactory	0	2.1	1	Partitioned	Local	0.1	NA	4674	2496	190	0	7360	186320	0	178960	0.77679906930364	0.651882845188285	0.9609375	0.0390625	1	0	106.111166666667	3370.47601318359
abad2bd0-73e1-331c-88bf-0591b1bd75e3	CeMAPP-DTW w/ RT	timePenalizedPairwiseSimilarity	linCorr	NA	NA	5	mziDtwWorkerFactory	0	2.1	0	Partitioned	Local	0.1	NA	5221	1903	236	0	7360	186320	0	178960	0.829981718464351	0.732874789444133	0.956752794575774	0.0432472054242258	1	0	107.145333333333	3490.0578918457
abb9f119-ebc9-3970-ac9f-ab23c7687293	BiPACE w/ RT	timePenalizedSimilarity	dot	60	0.75	1	NA	NA	NA	NA	Unpartitioned	NA	NA	20	6137	37	986	0	7360	14320	200	7160	0.923065353087163	0.994007126660188	0.861575178997613	0.138424821002387	1	0	1661	4934.87587738037
ac17e993-bdb9-3f6e-9f08-0f57a303837e	BiPACE w/ RT	timePenalizedSimilarity	dot	60	0.75	5	NA	NA	NA	NA	Unpartitioned	NA	NA	10	5450	133	577	0	7360	11920	1200	5760	0.938845822566753	0.976177682249687	0.904264144682263	0.0957358553177369	1	0	1.59533333333333	4518.48513793945
ac54bef6-f639-341a-a704-9752d56ea7d8	BiPACE w/ RT	timePenalizedSimilarity	cosine	60	0.5	40	NA	NA	NA	NA	Unpartitioned	NA	NA	2	5787	32	1421	0	7360	18480	120	11240	0.888462424195901	0.994500773328751	0.802857935627081	0.197142064372919	1	0	2.91083333333333	5346.35886383057
ac5f05b7-3634-3bc8-b7a0-771287b2b461	BiPACE w/ RT	timePenalizedSimilarity	euclidean	60	0.9	30	NA	NA	NA	NA	Unpartitioned	NA	NA	5	3847	67	2926	0	7360	14200	520	7360	0.719940114157387	0.982881962187021	0.567990550716079	0.432009449283921	1	0	2.2355	8603.45446014404
ac6e8896-95de-3ed1-b9d9-de84ef73e840	CeMAPP-DTW w/ RT	timePenalizedPairwiseSimilarity	euclidean	NA	NA	1	mziDtwWorkerFactory	0	2	1	Unpartitioned	Global	0.1	NA	832	6520	8	0	7360	184840	0	177480	0.203125	0.11316648531012	0.990476190476191	0.00952380952380949	1	0	1520.24583333333	11978.7085266113
ac9016f9-7569-3918-82ae-efc4027fc4dd	BiPACE w/ RT	timePenalizedSimilarity	cosine	60	0.95	5	NA	NA	NA	NA	Unpartitioned	NA	NA	5	6749	30	581	0	7360	20240	0	12880	0.956694308597349	0.995574568520431	0.920736698499318	0.0792633015006822	1	0	1.75783333333333	4467.11978149414
acea4c47-0471-3136-8036-6aa0a2400b3b	BiPACE w/ RT	timePenalizedSimilarity	euclidean	60	0.5	0.1	NA	NA	NA	NA	Unpartitioned	NA	NA	30	1871	2	5487	0	7360	77160	0	69800	0.405373199003358	0.99893219434063	0.254281054634412	0.745718945365588	1	0	1.08166666666667	2848.62308502197
ad134f81-4b73-3037-b05c-a559ad7c2735	BiPACE w/ RT	timePenalizedSimilarity	euclidean	60	0.5	40	NA	NA	NA	NA	Unpartitioned	NA	NA	10	2040	52	2988	0	7360	8200	2280	3120	0.573033707865168	0.975143403441683	0.405727923627685	0.594272076372315	1	0	3.23366666666667	8943.0258102417
ad1d8b1b-b4b1-3aae-8225-82eb31670093	BiPACE w/ RT	timePenalizedSimilarity	dot	60	0.9	10	NA	NA	NA	NA	Unpartitioned	NA	NA	40	3477	123	0	0	7360	4760	3760	1160	0.982619754133107	0.965833333333333	1	0	1	0	1.44066666666667	3817.32462310791
ad45b498-2ef9-3217-a825-c44377fda835	BiPACE w/ RT	timePenalizedSimilarity	linCorr	60	0.9	0.1	NA	NA	NA	NA	Unpartitioned	NA	NA	10	10	0	30	0	7360	160	7320	120	0.4	1	0.25	0.75	NA	NA	667	2223.00279998779
ad4ae0ae-047d-3ee2-a6c8-93e6066f2c43	BiPACE w/ RT	timePenalizedSimilarity	dot	60	0.5	0.1	NA	NA	NA	NA	Unpartitioned	NA	NA	2	1871	2	5487	0	7360	77160	0	69800	0.405373199003358	0.99893219434063	0.254281054634412	0.745718945365588	1	0	1.07783333333333	2448.52613067627
ad64e9e7-4c15-37f4-84d4-a690da75ce16	BiPACE w/ RT	timePenalizedSimilarity	dot	60	0.9	5	NA	NA	NA	NA	Unpartitioned	NA	NA	5	6195	83	1002	0	7360	17280	80	10000	0.919480519480519	0.986779229053839	0.860775323051271	0.139224676948729	1	0	1.77833333333333	5543.55075836182
ad7e0d23-764b-33b2-a93e-1705af4c93ee	BiPACE w/ RT	timePenalizedSimilarity	cosine	60	0.25	30	NA	NA	NA	NA	Unpartitioned	NA	NA	10	5810	30	1320	0	7360	14040	200	6880	0.895913646877409	0.99486301369863	0.814866760168303	0.185133239831697	1	0	2.94266666666667	6489.76086425781
ada2df53-6004-3a6a-86b1-2ad82c8fd7e9	BiPACE w/ RT	timePenalizedSimilarity	linCorr	60	0.5	1	NA	NA	NA	NA	Unpartitioned	NA	NA	2	6737	54	569	0	7360	25280	0	17920	0.955806199900688	0.992048299219555	0.922118806460443	0.0778811935395566	1	0	1.87116666666667	3990.58254241943
adba0dfc-ca5f-3d94-ba91-1d5d8083fee3	BiPACE w/ RT	timePenalizedSimilarity	euclidean	60	0.75	0.1	NA	NA	NA	NA	Unpartitioned	NA	NA	20	1393	2	5965	0	7360	105560	0	98200	0.318290871701131	0.998566308243728	0.189317749388421	0.810682250611579	1	0	1.00383333333333	2841.91576385498
adf9beaf-08b5-3ef2-8a20-7b4b290f5a4f	CeMAPP-DTW	plainPairwiseSimilarity	rankCorr	NA	NA	NA	mziDtwWorkerFactory	0	2.1	0	Partitioned	Local	0.1	NA	6161	427	772	0	7360	185240	0	177880	0.911323126987649	0.935185185185185	0.888648492715996	0.111351507284004	1	0	220.857166666667	8584.21611785889
ae147881-9981-38f5-a81e-79c3b58a5d9e	BiPACE w/ RT	timePenalizedSimilarity	dot	60	0.95	30	NA	NA	NA	NA	Unpartitioned	NA	NA	40	2079	121	0	0	7360	2800	5160	600	0.97172236503856	945	1	0	1	0	1.4125	3689.412940979
ae147a83-9c25-3015-965e-f606b35cbc14	CeMAPP-DTW w/ RT	timePenalizedPairwiseSimilarity	cosine	NA	NA	10	mziDtwWorkerFactory	0	2.25	0	Partitioned	Local	0.1	NA	6435	382	543	0	7360	186320	0	178960	0.932946719826024	0.943963620360863	0.922184006878762	0.0778159931212382	1	0	53735	6144.84449768066
ae168b1e-4fe4-38dd-b22b-7dae0e6e385c	CeMAPP-DTW w/ RT	timePenalizedPairwiseSimilarity	euclidean	NA	NA	40	mziDtwWorkerFactory	0	2.25	1	Partitioned	Local	0.1	NA	1267	2905	3148	0	7360	185520	40	178200	0.295097240013975	0.303691275167785	0.286976217440544	0.713023782559456	1	0	67.7473333333333	8717.73652648926
ae36a17b-ca7f-386a-8a29-6d8cf7149788	BiPACE w/ RT	timePenalizedSimilarity	dot	60	0.95	10	NA	NA	NA	NA	Unpartitioned	NA	NA	10	5561	174	545	0	7360	11960	1080	5680	0.93927877713031	0.969659982563208	0.910743530953161	0.0892564690468391	1	0	1.58066666666667	4520.18167877197
ae6d331f-085d-340e-9c20-0895e06688dd	BiPACE w/ RT	timePenalizedSimilarity	euclidean	60	0.25	10	NA	NA	NA	NA	Unpartitioned	NA	NA	30	326	2	32	0	7360	520	7000	160	0.950437317784257	0.99390243902439	0.910614525139665	0.0893854748603352	1	0	2.02833333333333	8599.54178619385
ae8cf365-f4f0-3d85-824c-8bfd51f1f914	CeMAPP-DTW w/ RT	timePenalizedPairwiseSimilarity	linCorr	NA	NA	40	mziDtwWorkerFactory	0	2.25	0	Unpartitioned	Global	0.1	NA	4922	2363	75	0	7360	186320	0	178960	0.801498127340824	0.675634866163349	0.984990994596758	0.0150090054032419	1	0	1623.1005	3088.30400848389
ae8f2ea1-16df-3c4e-866d-3caa1f290f90	BiPACE w/ RT	timePenalizedSimilarity	euclidean	60	0.95	1	NA	NA	NA	NA	Unpartitioned	NA	NA	40	3329	11	4020	0	7360	38800	0	31440	0.622883338011039	0.996706586826347	0.452986800925296	0.547013199074704	1	0	1.37216666666667	4504.52648925781
ae960d77-637e-39de-824d-594d30a3e9da	BiPACE w/ RT	timePenalizedSimilarity	rankCorr	60	0.9	1	NA	NA	NA	NA	Unpartitioned	NA	NA	20	3649	13	1938	0	7360	9720	1760	4120	0.78905827657044	0.996450027307482	0.653123321997494	0.346876678002506	1	0	2.3135	4542.99395751953
aebb60ec-d635-3712-83c2-356f10a34b68	CeMAPP-DTW w/ RT	timePenalizedPairwiseSimilarity	cosine	NA	NA	10	mziDtwWorkerFactory	0	2	1	Partitioned	Local	0.1	NA	3195	2585	1580	0	7360	186320	0	178960	0.605400284225486	0.552768166089965	0.669109947643979	0.330890052356021	1	0	41809	4010.53617858887
aebcd4c3-9808-3c06-8cfc-9d2aa17a0cdd	BiPACE w/ RT	timePenalizedSimilarity	dot	60	0.75	10	NA	NA	NA	NA	Unpartitioned	NA	NA	40	2557	83	0	0	7360	3440	4720	800	0.984029247642871	0.968560606060606	1	0	1	0	1471	3737.32508087158
aecc3ad3-44c1-351c-8b39-95477908f54c	BiPACE w/ RT	timePenalizedSimilarity	dot	60	0.95	40	NA	NA	NA	NA	Unpartitioned	NA	NA	5	2681	203	756	0	7360	5960	3720	2320	0.84828349944629	0.929611650485437	0.780040733197556	0.219959266802444	1	0	1.51266666666667	3822.68878173828
af23fcfc-4f88-349e-bb44-d72c5d4091b5	BiPACE w/ RT	timePenalizedSimilarity	euclidean	60	0.75	0.1	NA	NA	NA	NA	Unpartitioned	NA	NA	40	1393	2	5965	0	7360	105560	0	98200	0.318290871701131	0.998566308243728	0.189317749388421	0.810682250611579	1	0	1.05783333333333	2829.90799713135
af4d6816-f538-34a3-b441-79489dbec3e2	BiPACE w/ RT	timePenalizedSimilarity	cosine	60	0.25	0.1	NA	NA	NA	NA	Unpartitioned	NA	NA	10	1950	4	4286	0	7360	12600	1120	6360	0.476190476190476	0.997952917093142	0.312700449005773	0.687299550994227	1	0	0.973666666666667	2883.96002197266
af5e3ff5-962c-391a-afc3-a31848282377	BiPACE w/ RT	timePenalizedSimilarity	euclidean	60	0.75	30	NA	NA	NA	NA	Unpartitioned	NA	NA	5	3406	46	3468	0	7360	14680	440	7760	0.659693976370327	0.98667439165701	0.495490253127728	0.504509746872272	1	0	2.50633333333333	8737.73497009277
af8eb624-7b24-3684-91a9-7f65671b688c	CeMAPP-DTW	plainPairwiseSimilarity	euclidean	NA	NA	NA	mziDtwWorkerFactory	0	2	0	Partitioned	Local	0.1	NA	2723	2906	1731	0	7360	185520	0	178160	0.540117028662105	0.483744892520874	0.611360574764257	0.388639425235743	1	0	66.3901666666667	8736.21445465088
afb77947-fb81-3bcb-8149-d8a4d5ae7807	BiPACE w/ RT	timePenalizedSimilarity	cosine	60	0.9	5	NA	NA	NA	NA	Unpartitioned	NA	NA	20	6646	27	487	0	7360	14120	200	6960	0.962769810227437	0.995953843848344	0.931725781578578	0.0682742184214216	1	0	1.75066666666667	4475.16943359375
afc98075-a2b5-368f-b2c4-1e1ce95a5ac4	CeMAPP-DTW w/ RT	timePenalizedPairwiseSimilarity	rankCorr	NA	NA	1	mziDtwWorkerFactory	0	2.25	0	Unpartitioned	Global	0.1	NA	4787	2540	33	0	7360	185240	0	177880	0.788178150983782	0.65333697284018	0.993153526970954	0.00684647302904562	1	0	17888751	8888.14421844482
afcade7c-4dd4-367d-8292-4be1dbe63555	CeMAPP-DTW w/ RT	timePenalizedPairwiseSimilarity	dot	NA	NA	1	mziDtwWorkerFactory	0	2	0	Unpartitioned	Global	0.1	NA	3314	2214	1832	0	7360	186920	0	179560	0.6209480981825	0.599493487698987	0.643995336183443	0.356004663816557	1	0	295.106666666667	7843.66088104248
b099b689-3ab7-3c5f-a0db-5e046d4bbecc	BiPACE w/ RT	timePenalizedSimilarity	euclidean	60	0.25	30	NA	NA	NA	NA	Unpartitioned	NA	NA	40	1167	120	5273	0	7360	26680	800	20120	0.302057719684224	0.906759906759907	0.181211180124224	0.818788819875776	1	0	3.20633333333333	6275.49967193604
b0f8cc2b-586f-3fa7-b734-0b71441a5b53	BiPACE w/ RT	timePenalizedSimilarity	rankCorr	60	0.25	10	NA	NA	NA	NA	Unpartitioned	NA	NA	40	1840	0	0	0	7360	2400	5520	560	1	1	1	0	NA	NA	10.8578333333333	3154.20669555664
b1233ced-c59f-3df0-96de-2eba4a20015b	BiPACE w/ RT	timePenalizedSimilarity	euclidean	60	0.75	10	NA	NA	NA	NA	Unpartitioned	NA	NA	2	3830	75	3055	0	7360	16840	400	9880	0.709916589434662	0.980793854033291	0.556281771968047	0.443718228031953	1	0	2.00016666666667	8114.37600708008
b1385f09-b053-39b2-a238-c314056769b5	BiPACE w/ RT	timePenalizedSimilarity	rankCorr	60	0	5	NA	NA	NA	NA	Unpartitioned	NA	NA	30	5483	82	275	0	7360	9120	1520	3280	0.968471253201448	0.985265049415993	0.95224036123654	0.0477596387634596	1	0	33.9031666666667	7900.8366317749
b1466f25-b3d7-3960-a616-a94c3516a13f	BiPACE w/ RT	timePenalizedSimilarity	euclidean	60	0.95	40	NA	NA	NA	NA	Unpartitioned	NA	NA	2	3924	42	3234	0	7360	17320	160	10120	0.705501618122977	0.989409984871407	0.548197820620285	0.451802179379715	1	0	2206	8628.13662719727
b19d4f56-54d5-3eb8-b655-a44f86dd7eb5	CeMAPP-DTW w/ RT	timePenalizedPairwiseSimilarity	cosine	NA	NA	30	mziDtwWorkerFactory	0	2	1	Unpartitioned	Global	0.1	NA	2578	3277	1505	0	7360	186320	0	178960	0.518816663312538	0.440307429547395	0.631398481508695	0.368601518491305	1	0	517.083833333333	5782.62535858154
b1b585c8-3c8e-3642-8a19-980341e43c9f	BiPACE w/ RT	timePenalizedSimilarity	dot	60	0	1	NA	NA	NA	NA	Unpartitioned	NA	NA	5	6889	32	439	0	7360	18560	0	11200	0.966945048775353	0.995376390694986	0.940092794759825	0.0599072052401747	1	0	2.83183333333333	5338.64421844482
b1b6c3b7-00b0-3a75-a254-75be76dc8d63	BiPACE w/ RT	timePenalizedSimilarity	euclidean	60	0.95	10	NA	NA	NA	NA	Unpartitioned	NA	NA	2	5091	74	1955	0	7360	18520	240	11400	0.833838342478093	0.98567279767667	0.722537609991485	0.277462390008515	1	0	1929	7146.00749206543
b1e27851-032a-377f-88e7-5fc246cd37c5	BiPACE w/ RT	timePenalizedSimilarity	dot	60	0.95	10	NA	NA	NA	NA	Unpartitioned	NA	NA	20	5428	167	285	0	7360	10240	1480	4360	0.960028298549699	0.970151921358356	0.95011377559951	0.0498862244004901	1	0	1.61583333333333	4576.93711853027
b1fbed9d-e354-3d46-8c39-c1c6779bba25	BiPACE w/ RT	timePenalizedSimilarity	dot	60	0	30	NA	NA	NA	NA	Unpartitioned	NA	NA	20	1369	77	154	0	7360	2240	5760	640	0.922196025597844	0.946749654218534	0.898883782009192	0.101116217990808	1	0	2.20716666666667	5234.61726379395
b23f1fc9-a842-376b-a809-a8adfb9f1010	BiPACE w/ RT	timePenalizedSimilarity	dot	60	0.25	1	NA	NA	NA	NA	Unpartitioned	NA	NA	2	6891	36	433	0	7360	24480	0	17120	0.967090028769911	0.994802944997835	0.940879300928454	0.0591206990715456	1	0	1.73866666666667	2709.66651916504
b271672e-c331-3fd4-8156-672c5e219df8	BiPACE w/ RT	timePenalizedSimilarity	cosine	60	0.5	5	NA	NA	NA	NA	Unpartitioned	NA	NA	10	6694	53	573	0	7360	16400	40	9080	0.955330383901812	0.992144656884541	0.921150405944681	0.0788495940553186	1	0	1.95183333333333	5566.68997955322
b292ad4a-6dea-3d6c-b380-72c3bd3b3857	BiPACE w/ RT	timePenalizedSimilarity	linCorr	60	0.5	5	NA	NA	NA	NA	Unpartitioned	NA	NA	40	3934	106	0	0	7360	5120	3320	1080	0.986706797090544	0.973762376237624	1	0	1	0	2.07616666666667	4491.64789581299
b2c323df-e59e-314a-b2a2-ec4c1dee9a01	BiPACE w/ RT	timePenalizedSimilarity	rankCorr	60	0.25	0.1	NA	NA	NA	NA	Unpartitioned	NA	NA	5	2169	5	5146	0	7360	30560	40	23240	0.457160923174202	0.99770009199632	0.296514012303486	0.703485987696514	1	0	1.52916666666667	4438.38040924072
b33485f6-aa4f-3732-873e-87235c136f2e	BiPACE w/ RT	timePenalizedSimilarity	rankCorr	60	0.95	10	NA	NA	NA	NA	Unpartitioned	NA	NA	40	1880	0	0	0	7360	2480	5480	600	1	1	1	0	NA	NA	3.65083333333333	4602.34673309326
b34c209a-07e0-381e-b4ed-c07deda181ad	BiPACE w/ RT	timePenalizedSimilarity	dot	60	0.5	5	NA	NA	NA	NA	Unpartitioned	NA	NA	2	5039	124	1197	0	7360	15360	1000	9000	0.884112641459777	0.975982955645942	0.808050032071841	0.191949967928159	1	0	1.56833333333333	2539.9944229126
b357402e-43fb-359d-af52-f366ff030218	BiPACE w/ RT	timePenalizedSimilarity	dot	60	0.5	1	NA	NA	NA	NA	Unpartitioned	NA	NA	40	3730	110	0	0	7360	4760	3520	920	0.985468956406869	0.971354166666667	1	0	1	0	1.45433333333333	4348.87767028809
b370b15e-b9f1-3c31-ae7a-1a2fb0a49860	BiPACE w/ RT	timePenalizedSimilarity	euclidean	60	0.25	5	NA	NA	NA	NA	Unpartitioned	NA	NA	5	2268	97	3275	0	7360	11000	1720	5360	0.573596358118361	0.958985200845666	0.409164712249684	0.590835287750316	1	0	1.9135	8524.39007568359
b38b0a1a-1476-352a-8ec2-91153ba6b2fc	CeMAPP-DTW w/ RT	timePenalizedPairwiseSimilarity	dot	NA	NA	5	mziDtwWorkerFactory	0	2.25	0	Partitioned	Local	0.1	NA	6454	526	380	0	7360	186920	0	179560	0.934414362241205	0.924641833810888	0.944395668715247	0.0556043312847527	1	0	53.7881666666667	5426.15179443359
b47bac50-118a-342f-a2d2-05f554d60355	BiPACE	plainSimilarity	rankCorr	60	NA	NA	NA	NA	NA	NA	Unpartitioned	NA	NA	40	40	0	0	0	7360	120	7320	80	1	1	1	0	NA	NA	33.7238333333333	6476.29512786865
b47c6e43-7244-33ed-bd90-cfb31ec3de75	BiPACE w/ RT	timePenalizedSimilarity	cosine	60	0.9	10	NA	NA	NA	NA	Unpartitioned	NA	NA	40	3444	116	0	0	7360	4320	3800	760	0.983438035408338	0.967415730337079	1	0	1	0	1.63716666666667	4523.55863952637
b4d5fdf3-33d6-3300-b3ae-a5a3170e0a7e	BiPACE w/ RT	timePenalizedSimilarity	dot	60	0.25	0.1	NA	NA	NA	NA	Unpartitioned	NA	NA	2	2173	5	5182	0	7360	62360	0	55000	0.455890066086227	0.997704315886134	0.29544527532291	0.70455472467709	1	0	1.16783333333333	3487.61247253418
b4e911a7-8983-355d-9b31-40c21451b4ac	CeMAPP-DTW w/ RT	timePenalizedPairwiseSimilarity	euclidean	NA	NA	5	mziDtwWorkerFactory	0	2.25	1	Partitioned	Local	0.1	NA	NA	NA	NA	NA	NA	NA	NA	NA	NA	NA	NA	NA	NA	NA	NA	NA
b4ec58b0-3f69-3314-85bc-0817717c67b8	CeMAPP-DTW w/ RT	timePenalizedPairwiseSimilarity	rankCorr	NA	NA	40	mziDtwWorkerFactory	0	2.1	1	Unpartitioned	Global	0.1	NA	3140	3698	522	0	7360	185240	0	177880	0.598095238095238	0.459198596080725	0.857454942654287	0.142545057345713	1	0	17665.2141666667	9204.60165405273
b51049fc-9d5b-37e2-aad8-1e98efde03db	CeMAPP-DTW w/ RT	timePenalizedPairwiseSimilarity	dot	NA	NA	1	mziDtwWorkerFactory	0	2.1	0	Partitioned	Local	0.1	NA	4942	1698	720	0	7360	186920	0	179560	0.803446594049748	0.744277108433735	0.872836453549982	0.127163546450018	1	0	34.9533333333333	5787.03417205811
b52352fa-eda6-362c-829e-d1771702c3e3	BiPACE w/ RT	timePenalizedSimilarity	euclidean	60	0.75	40	NA	NA	NA	NA	Unpartitioned	NA	NA	10	3125	52	2703	0	7360	10360	1480	4480	0.694058856191005	0.983632357570035	0.536204529855868	0.463795470144132	1	0	2.69116666666667	8750.02127838135
b5305189-92c2-3bbc-9685-2773297b9e7f	BiPACE w/ RT	timePenalizedSimilarity	euclidean	60	0.95	30	NA	NA	NA	NA	Unpartitioned	NA	NA	40	560	0	0	0	7360	640	6800	80	1	1	1	0	NA	NA	1.80916666666667	8428.54124450684
b588fec5-b054-3d67-9c14-ac635a0486e6	BiPACE w/ RT	timePenalizedSimilarity	rankCorr	60	0.95	10	NA	NA	NA	NA	Unpartitioned	NA	NA	2	5173	47	1940	0	7360	17640	200	10480	0.838887537501014	0.990996168582375	0.727259946576691	0.272740053423309	1	0	3.85383333333333	4602.61688232422
b5c91ebd-ee41-36b0-b252-1d707f6344a1	BiPACE w/ RT	timePenalizedSimilarity	linCorr	60	0.25	30	NA	NA	NA	NA	Unpartitioned	NA	NA	10	5844	29	1247	0	7360	14160	240	7040	0.901573588398642	0.995062148816618	0.824143280214356	0.175856719785644	1	0	5314	5591.74456787109
b5d4d740-5532-3c28-98eb-f51c1f4ee122	BiPACE w/ RT	timePenalizedSimilarity	rankCorr	60	0.95	5	NA	NA	NA	NA	Unpartitioned	NA	NA	2	6216	56	1048	0	7360	22080	40	14760	0.918439716312057	0.991071428571429	0.855726872246696	0.144273127753304	1	0	3.02583333333333	4584.58699035645
b5dd5555-84db-39ff-a8f9-73343f69d92a	CeMAPP-DTW	plainPairwiseSimilarity	linCorr	NA	NA	NA	mziDtwWorkerFactory	0	2.25	0	Unpartitioned	Global	0.1	NA	4929	2368	63	0	7360	186320	0	178960	0.80218081210839	0.675483075236399	0.987379807692308	0.0126201923076923	1	0	1601.13016666667	1642.72062683105
b601b4b0-8fe1-3dd1-aafe-917e1ed0bd18	BiPACE w/ RT	timePenalizedSimilarity	dot	60	0.95	5	NA	NA	NA	NA	Unpartitioned	NA	NA	5	6617	20	723	0	7360	20120	0	12760	0.946841239178651	0.996986590326955	0.90149863760218	0.0985013623978201	1	0	1.77266666666667	5018.36293029785
b606a828-49c8-3b6e-8211-70e0d3993f04	BiPACE w/ RT	timePenalizedSimilarity	dot	60	0.75	40	NA	NA	NA	NA	Unpartitioned	NA	NA	5	1703	91	526	0	7360	3320	5040	1000	0.846631866766095	0.949275362318841	0.764019739793629	0.235980260206371	1	0	1.73166666666667	4818.88356781006
b625f0a2-b5c7-393e-b8dc-fbeeba52fd04	BiPACE w/ RT	timePenalizedSimilarity	dot	60	0.75	10	NA	NA	NA	NA	Unpartitioned	NA	NA	5	3966	219	815	0	7360	9160	2360	4160	0.884675440553201	0.947670250896057	0.829533570382765	0.170466429617235	1	0	1581	3815.86380004883
b697dbf3-1b59-3ccc-80c0-e11e964e0b3f	BiPACE w/ RT	timePenalizedSimilarity	cosine	60	0	10	NA	NA	NA	NA	Unpartitioned	NA	NA	20	6237	24	699	0	7360	12320	400	5360	0.945214821550352	0.996166746526114	0.899221453287197	0.100778546712803	1	0	3.16333333333333	6763.53608703613
b69aa837-951a-3517-ba24-e165a651bab3	CeMAPP-DTW w/ RT	timePenalizedPairwiseSimilarity	cosine	NA	NA	1	mziDtwWorkerFactory	0	2.25	0	Partitioned	Local	0.1	NA	5289	1889	182	0	7360	186320	0	178960	0.836271642027038	0.736834772917247	0.966733686711753	0.0332663132882471	1	0	39516	4025.99504089355
b6d22d5e-53ed-3069-acd1-4bae559837bc	CeMAPP-DTW w/ RT	timePenalizedPairwiseSimilarity	dot	NA	NA	10	mziDtwWorkerFactory	0	2	1	Partitioned	Local	0.1	NA	1870	3305	1745	0	7360	186920	440	180000	0.425483503981798	0.361352657004831	0.517289073305671	0.482710926694329	1	0	37.0053333333333	4315.366355896
b6f847e9-836a-3b7e-811f-6b7f4a9d8b67	BiPACE w/ RT	timePenalizedSimilarity	euclidean	60	0.75	1	NA	NA	NA	NA	Unpartitioned	NA	NA	40	932	68	0	0	7360	1200	6360	200	0.9648033126294	932	1	0	1	0	1431	5550.80961608887
b707c9dc-9415-3c3e-b0de-4cf29f3db48b	BiPACE w/ RT	timePenalizedSimilarity	euclidean	60	0.9	1	NA	NA	NA	NA	Unpartitioned	NA	NA	2	4348	23	2989	0	7360	33120	0	25760	0.742740006832935	0.994738046213681	0.592612784516833	0.407387215483167	1	0	1.63716666666667	5589.9380569458
b71bed50-fc3f-3fcd-adf5-d0b4462cb459	BiPACE w/ RT	timePenalizedSimilarity	rankCorr	60	0.75	40	NA	NA	NA	NA	Unpartitioned	NA	NA	20	2544	4	772	0	7360	5040	4040	1720	0.867667121418827	0.998430141287284	0.767189384800965	0.232810615199035	1	0	18.3746666666667	3331.96367645264
b77fcc5e-f69b-3e05-912d-cfd5ef05c714	BiPACE w/ RT	timePenalizedSimilarity	euclidean	60	0.75	30	NA	NA	NA	NA	Unpartitioned	NA	NA	2	3423	42	3655	0	7360	18560	240	11440	0.649340794840178	0.987878787878788	0.483611189601582	0.516388810398418	1	0	2.45266666666667	8671.65172576904
b7c65a31-21dc-371c-b1c9-bd9ee5b4b8f2	BiPACE w/ RT	timePenalizedSimilarity	dot	60	0	0.1	NA	NA	NA	NA	Unpartitioned	NA	NA	2	6778	49	533	0	7360	21000	0	13640	0.958834347149526	0.992822616083199	0.927096156476542	0.0729038435234578	1	0	2.97483333333333	3674.25095367432
b7f376f2-dc3f-3a25-805a-79374ac12d37	BiPACE w/ RT	timePenalizedSimilarity	euclidean	60	0.95	10	NA	NA	NA	NA	Unpartitioned	NA	NA	5	5088	74	1918	0	7360	16360	280	9280	0.83629191321499	0.985664471135219	0.726234656009135	0.273765343990865	1	0	1891	7035.63955688477
b807a336-6905-398e-b84a-0690ea77f5cc	BiPACE w/ RT	timePenalizedSimilarity	rankCorr	60	0.9	40	NA	NA	NA	NA	Unpartitioned	NA	NA	5	3292	38	2630	0	7360	10920	1400	4960	0.711629917855599	0.988588588588589	0.555893279297535	0.444106720702465	1	0	11.6205	3239.15812683105
b838e697-3a36-3c6b-8346-73a0197c410e	BiPACE w/ RT	timePenalizedSimilarity	euclidean	60	0.95	5	NA	NA	NA	NA	Unpartitioned	NA	NA	30	5139	17	364	0	7360	9200	1840	3680	0.964255558682803	0.996702870442203	0.933854261312012	0.0661457386879883	1	0	1.67383333333333	5645.97055053711
b857b9d2-aba5-33f9-ad4b-909ffb35a975	BiPACE w/ RT	timePenalizedSimilarity	linCorr	60	0.75	0.1	NA	NA	NA	NA	Unpartitioned	NA	NA	30	1393	2	5965	0	7360	105560	0	98200	0.318290871701131	0.998566308243728	0.189317749388421	0.810682250611579	1	0	1076	2831.12001037598
b88503ff-c49c-3465-8fc3-117a0d748310	BiPACE w/ RT	timePenalizedSimilarity	euclidean	60	0.75	10	NA	NA	NA	NA	Unpartitioned	NA	NA	10	3677	75	2168	0	7360	11280	1440	5360	0.766281129519642	0.98001066098081	0.629084687767323	0.370915312232677	1	0	1.97883333333333	8519.91407012939
b8994edd-73c6-30b2-9dc9-5723ca79efad	BiPACE w/ RT	timePenalizedSimilarity	dot	60	0.75	1	NA	NA	NA	NA	Unpartitioned	NA	NA	40	932	68	0	0	7360	1200	6360	200	0.9648033126294	932	1	0	1	0	1.40316666666667	4564.60765838623
b89e8007-035e-3205-ba25-66a08b62a857	CeMAPP-DTW w/ RT	timePenalizedPairwiseSimilarity	euclidean	NA	NA	40	mziDtwWorkerFactory	0	2.1	1	Unpartitioned	Global	0.1	NA	574	5383	1243	0	7360	184800	160	177600	0.147671726267044	0.0963572267920094	0.315905338470006	0.684094661529995	1	0	1513.19316666667	11949.9148178101
b8f71222-e9e3-3f26-ad53-4f177f37b49f	BiPACE w/ RT	timePenalizedSimilarity	euclidean	60	0.9	1	NA	NA	NA	NA	Unpartitioned	NA	NA	5	4348	23	2989	0	7360	23080	0	15720	0.742740006832935	0.994738046213681	0.592612784516833	0.407387215483167	1	0	1.64233333333333	5662.88088226318
b8f98262-6237-3f6d-9667-d644678079f6	BiPACE w/ RT	timePenalizedSimilarity	rankCorr	60	0.9	10	NA	NA	NA	NA	Unpartitioned	NA	NA	20	4598	34	688	0	7360	9360	2040	4040	0.9272030651341	0.9926597582038	0.869844873250095	0.130155126749905	1	0	4.5145	2496.9281539917
b91672e6-a773-37ee-b88d-16054b5592ee	BiPACE w/ RT	timePenalizedSimilarity	euclidean	60	0.9	0.1	NA	NA	NA	NA	Unpartitioned	NA	NA	5	955	0	5485	0	7360	20160	920	13720	0.258282623394185	1	0.148291925465838	0.851708074534162	NA	NA	804	2543.94844055176
b930c638-6a8b-3bce-8527-8285310a86c4	BiPACE w/ RT	timePenalizedSimilarity	euclidean	60	0	40	NA	NA	NA	NA	Unpartitioned	NA	NA	2	1594	72	4934	0	7360	24120	760	17520	0.389065169636319	0.956782713085234	0.244178921568627	0.755821078431373	1	0	3.60766666666667	9076.91191864014
ba042cd5-ed5a-3123-aad7-dce25ff3466e	BiPACE w/ RT	timePenalizedSimilarity	rankCorr	60	0.75	5	NA	NA	NA	NA	Unpartitioned	NA	NA	40	2920	0	0	0	7360	3720	4440	800	1	1	1	0	NA	NA	4.01033333333333	3068.98641967773
ba4b3b16-593e-3337-a803-0dc61c380843	BiPACE w/ RT	timePenalizedSimilarity	dot	60	0.95	10	NA	NA	NA	NA	Unpartitioned	NA	NA	2	5618	156	1106	0	7360	16960	480	10080	0.89902384381501	0.972982334603395	0.835514574657942	0.164485425342058	1	0	1.56516666666667	2350.45733642578
ba732759-e4dc-366c-a896-46964f393c80	BiPACE w/ RT	timePenalizedSimilarity	cosine	60	0.5	1	NA	NA	NA	NA	Unpartitioned	NA	NA	20	6680	33	487	0	7360	14520	160	7320	0.962536023054755	0.995084165052882	0.932049672108274	0.0679503278917259	1	0	1.73283333333333	4455.00505065918
ba923f1a-7eea-381b-9578-79e0d87c8f06	BiPACE w/ RT	timePenalizedSimilarity	euclidean	60	0.25	40	NA	NA	NA	NA	Unpartitioned	NA	NA	2	1594	72	4934	0	7360	24120	760	17520	0.389065169636319	0.956782713085234	0.244178921568627	0.755821078431373	1	0	3.60683333333333	9075.62779998779
bb11d863-c9aa-305e-b620-9414e1147736	BiPACE w/ RT	timePenalizedSimilarity	cosine	60	0	5	NA	NA	NA	NA	Unpartitioned	NA	NA	2	6701	32	587	0	7360	21120	40	13800	0.955851936381143	0.995247289469776	0.919456641053787	0.080543358946213	1	0	3.3745	4377.49122619629
bb2301aa-973a-3e14-86f5-61ffb9446cef	BiPACE w/ RT	timePenalizedSimilarity	cosine	60	0.75	30	NA	NA	NA	NA	Unpartitioned	NA	NA	20	5486	82	752	0	7360	10560	1040	4240	0.929357953582924	0.985272988505747	0.879448541199102	0.120551458800898	1	0	2.20216666666667	4910.79028320312
bb654e53-3678-310c-85d8-d07a663c51de	BiPACE w/ RT	timePenalizedSimilarity	linCorr	60	0.5	30	NA	NA	NA	NA	Unpartitioned	NA	NA	10	5844	29	1247	0	7360	14160	240	7040	0.901573588398642	0.995062148816618	0.824143280214356	0.175856719785644	1	0	4.37083333333333	5938.07131195068
bc1644fd-8818-3167-a617-7f63fff965c6	CeMAPP-DTW w/ RT	timePenalizedPairwiseSimilarity	rankCorr	NA	NA	5	mziDtwWorkerFactory	0	2	1	Unpartitioned	Global	0.1	NA	2544	3002	1814	0	7360	185240	0	177880	0.51373182552504	0.458708979444645	0.583754015603488	0.416245984396512	1	0	17603.4851666667	9191.17193603516
bc2bc0a9-7cf4-3c0b-9655-32837296dfd0	CeMAPP-DTW	plainPairwiseSimilarity	linCorr	NA	NA	NA	mziDtwWorkerFactory	0	2.25	1	Partitioned	Local	0.1	NA	4981	2311	68	0	7360	186320	0	178960	0.807227939389028	0.683077345035656	0.986531986531986	0.0134680134680135	1	0	71.4823333333333	5242.49264526367
bc489f67-8ed3-3ad3-aeb5-e3dc3b89f94f	CeMAPP-DTW	plainPairwiseSimilarity	dot	NA	NA	NA	mziDtwWorkerFactory	0	2	1	Partitioned	Local	0.1	NA	2020	2420	2920	0	7360	186920	0	179560	0.430703624733475	0.454954954954955	0.408906882591093	0.591093117408907	1	0	58.4286666666667	5014.50507354736
bc50312c-031a-3ebc-a4f9-056b477c331d	BiPACE w/ RT	timePenalizedSimilarity	dot	60	0.75	30	NA	NA	NA	NA	Unpartitioned	NA	NA	5	2132	120	668	0	7360	4360	4440	1440	0.844022169437846	0.946714031971581	0.761428571428571	0.238571428571429	1	0	1.61533333333333	3927.81217193604
bc70d113-ba46-39e3-9afb-5ff77dba056e	BiPACE w/ RT	timePenalizedSimilarity	linCorr	60	0.5	40	NA	NA	NA	NA	Unpartitioned	NA	NA	10	5770	29	1321	0	7360	14080	240	6960	0.895267649340574	0.994999137782376	0.8137075165703	0.1862924834297	1	0	5.09933333333333	5255.35009002686
bc9cf540-412b-3435-b386-27470f538dc7	BiPACE w/ RT	timePenalizedSimilarity	rankCorr	60	0.5	10	NA	NA	NA	NA	Unpartitioned	NA	NA	30	3922	34	284	0	7360	6200	3120	1960	0.961038961038961	0.991405460060667	0.932477413219211	0.0675225867807894	1	0	8.3285	3139.73889160156
bca50845-05d6-3102-b066-224537d0154c	BiPACE w/ RT	timePenalizedSimilarity	rankCorr	60	0.25	5	NA	NA	NA	NA	Unpartitioned	NA	NA	5	6176	91	933	0	7360	17280	160	10080	0.923444976076555	0.985479495771502	0.868757912505275	0.131242087494725	1	0	6.57516666666667	3136.0804977417
bca66ee2-caa2-38d9-9a29-31f90562d903	CeMAPP-DTW w/ RT	timePenalizedPairwiseSimilarity	dot	NA	NA	1	mziDtwWorkerFactory	0	2	1	Unpartitioned	Global	0.1	NA	3314	2214	1832	0	7360	186920	0	179560	0.6209480981825	0.599493487698987	0.643995336183443	0.356004663816557	1	0	427283	7013.93914794922
bcaba336-937b-3e16-8ef2-69cf484718a4	BiPACE w/ RT	timePenalizedSimilarity	cosine	60	0.9	0.1	NA	NA	NA	NA	Unpartitioned	NA	NA	2	1044	0	6316	0	7360	138400	0	131040	0.248453117563065	1	0.141847826086957	0.858152173913043	NA	NA	0.884833333333333	765.912971496582
bcdde38b-9909-3bae-aa05-c0f962158380	BiPACE w/ RT	timePenalizedSimilarity	dot	60	0.25	40	NA	NA	NA	NA	Unpartitioned	NA	NA	2	1255	71	754	0	7360	3320	5280	1240	0.752623688155922	0.946455505279035	0.624688899950224	0.375311100049776	1	0	2.3075	5511.17586517334
bd120408-3fbe-39ed-ae57-056970605641	BiPACE w/ RT	timePenalizedSimilarity	dot	60	0.25	1	NA	NA	NA	NA	Unpartitioned	NA	NA	5	6891	36	433	0	7360	20520	0	13160	0.967090028769911	0.994802944997835	0.940879300928454	0.0591206990715456	1	0	1.76516666666667	4493.80714416504
bd2a0ad7-e378-3254-b58e-a2b022efd169	CeMAPP-DTW	plainPairwiseSimilarity	dot	NA	NA	NA	mziDtwWorkerFactory	0	2.1	1	Partitioned	Local	0.1	NA	3374	2498	1488	0	7360	186920	0	179560	0.628656605179802	0.574591280653951	0.693953105717812	0.306046894282188	1	0	55329	5557.37883758545
bd33933a-7c8f-3ea5-b9a4-91e7c93c8fe5	BiPACE w/ RT	timePenalizedSimilarity	rankCorr	60	0.75	0.1	NA	NA	NA	NA	Unpartitioned	NA	NA	30	1393	2	5965	0	7360	105560	0	98200	0.318290871701131	0.998566308243728	0.189317749388421	0.810682250611579	1	0	1.21983333333333	4377.54055786133
bd6e1b79-4b65-34ed-a65a-623ebdb847a1	CeMAPP-DTW w/ RT	timePenalizedPairwiseSimilarity	euclidean	NA	NA	10	mziDtwWorkerFactory	0	2	1	Partitioned	Local	0.1	NA	2174	3093	2093	0	7360	185440	0	178080	0.456052024333963	0.412758686159104	0.509491445980783	0.490508554019217	1	0	62.8795	7215.83029174805
bd9d414b-1f3c-390f-94d4-9c3fc78baa93	BiPACE w/ RT	timePenalizedSimilarity	euclidean	60	0.9	5	NA	NA	NA	NA	Unpartitioned	NA	NA	30	4151	31	258	0	7360	7080	2920	2640	0.966360144337097	0.992587278813965	0.941483329553187	0.0585166704468133	1	0	1.71116666666667	5707.0052947998
bda087e0-40a9-3007-8732-b0b7ee3255cd	BiPACE w/ RT	timePenalizedSimilarity	rankCorr	60	0.9	10	NA	NA	NA	NA	Unpartitioned	NA	NA	30	3923	34	283	0	7360	6280	3120	2040	0.961166237902732	0.991407632044478	0.932715168806467	0.067284831193533	1	0	4.41766666666667	3074.14347076416
bdd1c532-0a66-3ba7-be63-1a9fb51cd752	CeMAPP-DTW w/ RT	timePenalizedPairwiseSimilarity	cosine	NA	NA	30	mziDtwWorkerFactory	0	2.25	1	Partitioned	Local	0.1	NA	4943	2338	79	0	7360	186320	0	178960	0.803543851093229	0.678890262326603	0.984269215452011	0.0157307845479888	1	0	43531	3344.94352722168
be0a5b71-3ec6-3cff-aee8-3abbc636ae6a	BiPACE w/ RT	timePenalizedSimilarity	cosine	60	0	0.1	NA	NA	NA	NA	Unpartitioned	NA	NA	40	4369	111	0	0	7360	5680	2880	1200	0.987456209741214	0.975223214285714	1	0	1	0	3.00133333333333	6719.02072143555
be35a266-89b9-3e5e-9d95-892606b59c81	BiPACE w/ RT	timePenalizedSimilarity	euclidean	60	0	40	NA	NA	NA	NA	Unpartitioned	NA	NA	30	1594	72	4934	0	7360	24120	760	17520	0.389065169636319	0.956782713085234	0.244178921568627	0.755821078431373	1	0	3.62983333333333	6345.08690643311
be4908ab-f18b-3527-8cbe-4013c4bb95e9	BiPACE w/ RT	timePenalizedSimilarity	linCorr	60	0.25	1	NA	NA	NA	NA	Unpartitioned	NA	NA	5	6782	52	526	0	7360	20240	0	12880	0.959128836091076	0.992390986245244	0.928024083196497	0.071975916803503	1	0	1.89433333333333	4460.37310791016
be7755f3-6052-32df-b466-1d098507619e	BiPACE w/ RT	timePenalizedSimilarity	dot	60	0.9	40	NA	NA	NA	NA	Unpartitioned	NA	NA	20	2018	149	153	0	7360	3360	5040	1040	0.930382664822499	0.931241347485002	0.929525564256103	0.0704744357438968	1	0	1.5465	3820.629737854
bea85196-b506-3a29-8538-23a4199aad2b	BiPACE w/ RT	timePenalizedSimilarity	dot	60	0.75	1	NA	NA	NA	NA	Unpartitioned	NA	NA	2	6215	38	1107	0	7360	28480	0	21120	0.915653775322284	0.99392291699984	0.84881180005463	0.15118819994537	1	0	1652	2596.04782104492
bec70f39-6ba6-3b46-befb-8d6b22496663	BiPACE w/ RT	timePenalizedSimilarity	rankCorr	60	0.75	0.1	NA	NA	NA	NA	Unpartitioned	NA	NA	20	1393	2	5965	0	7360	105560	0	98200	0.318290871701131	0.998566308243728	0.189317749388421	0.810682250611579	1	0	1.24416666666667	2821.79187774658
bedb8121-4ec8-338f-9b35-7922f6812efb	CeMAPP-DTW w/ RT	timePenalizedPairwiseSimilarity	cosine	NA	NA	30	mziDtwWorkerFactory	0	2	0	Partitioned	Local	0.1	NA	3275	2441	1644	0	7360	186320	0	178960	0.615890926187118	0.57295311406578	0.665785728806668	0.334214271193332	1	0	42.9458333333333	3715.66771697998
bef8902c-47a7-36d6-9fff-1fe45640a54e	BiPACE w/ RT	timePenalizedSimilarity	euclidean	60	0	40	NA	NA	NA	NA	Unpartitioned	NA	NA	10	1217	58	2245	0	7360	5280	3840	1760	0.513827316867216	0.954509803921569	0.351530906990179	0.648469093009821	1	0	3.49533333333333	9117.52564239502
bf0ae1ce-8269-30be-a533-b683a9684dd8	BiPACE w/ RT	timePenalizedSimilarity	euclidean	60	0.5	1	NA	NA	NA	NA	Unpartitioned	NA	NA	2	6471	51	838	0	7360	24480	0	17120	0.935724098040634	0.992180312787489	0.885346832672048	0.114653167327952	1	0	1.84166666666667	7082.50563049316
bf54ee86-46f8-3a71-a5ce-5b18a10a833e	BiPACE w/ RT	timePenalizedSimilarity	dot	60	0.25	40	NA	NA	NA	NA	Unpartitioned	NA	NA	5	1235	71	494	0	7360	2680	5560	880	0.813838550247117	0.945635528330781	0.714285714285714	0.285714285714286	1	0	2.24533333333333	5158.98928833008
bf5c5328-14e3-3919-9fa4-b6ff92985cde	BiPACE w/ RT	timePenalizedSimilarity	cosine	60	0.9	5	NA	NA	NA	NA	Unpartitioned	NA	NA	5	6706	38	616	0	7360	19600	0	12240	0.953504905445756	0.994365361803084	0.915869980879541	0.0841300191204589	1	0	1.85783333333333	5495.41849517822
bf6c4caf-c605-3bd0-ae1b-285c4489a700	BiPACE w/ RT	timePenalizedSimilarity	dot	60	0.95	1	NA	NA	NA	NA	Unpartitioned	NA	NA	10	3311	14	3955	0	7360	16520	80	9240	0.625247851949769	0.995789473684211	0.455684007707129	0.544315992292871	1	0	1.30016666666667	4503.49086761475
bf8501a5-bdcf-3b29-ae2a-9f7100fe461a	CeMAPP-DTW w/ RT	timePenalizedPairwiseSimilarity	dot	NA	NA	30	mziDtwWorkerFactory	0	2	0	Partitioned	Local	0.1	NA	2722	2786	1252	0	7360	186920	600	180160	0.574140476692681	0.494190268700073	0.684952189229995	0.315047810770005	1	0	33.4756666666667	6221.48553466797
bf86ce1e-b656-3e9c-aa16-1f48d567ea6c	CeMAPP-DTW w/ RT	timePenalizedPairwiseSimilarity	rankCorr	NA	NA	40	mziDtwWorkerFactory	0	2	0	Unpartitioned	Global	0.1	NA	1519	4594	1127	0	7360	185240	120	178000	0.346843246945998	0.248486831343039	0.574074074074074	0.425925925925926	1	0	17663.9156666667	8625.57997131348
bf9aa338-5cda-3dbe-a884-763ab4bbee71	BiPACE w/ RT	timePenalizedSimilarity	linCorr	60	0.9	0.1	NA	NA	NA	NA	Unpartitioned	NA	NA	40	1044	0	6316	0	7360	138400	0	131040	0.248453117563065	1	0.141847826086957	0.858152173913043	NA	NA	968	2823.07736968994
bfb77fcc-18cc-3669-8fe2-462c6c28ea68	BiPACE w/ RT	timePenalizedSimilarity	euclidean	60	0.5	40	NA	NA	NA	NA	Unpartitioned	NA	NA	2	2251	65	4404	0	7360	19200	640	12480	0.501839259837253	0.971934369602763	0.33824192336589	0.66175807663411	1	0	3.21916666666667	8931.18042755127
bfcc18a2-4548-301d-8ba6-9e85428a2b47	BiPACE w/ RT	timePenalizedSimilarity	rankCorr	60	0.25	30	NA	NA	NA	NA	Unpartitioned	NA	NA	10	3472	27	1901	0	7360	9360	1960	3960	0.782687105500451	0.992283509574164	0.646193932626093	0.353806067373907	1	0	28.6526666666667	8979.78832244873
bfd1e23b-3e71-3b6e-ab1d-ada79f42a233	CeMAPP-DTW	plainPairwiseSimilarity	cosine	NA	NA	NA	mziDtwWorkerFactory	0	2.25	0	Partitioned	Local	0.1	NA	5298	1897	165	0	7360	186320	0	178960	0.83709906778322	0.7363446838082	0.969796814936848	0.0302031850631521	1	0	41.8311666666667	3485.10340118408
bfe46315-7380-3f6d-998d-f24f2ae3f849	BiPACE w/ RT	timePenalizedSimilarity	rankCorr	60	0	1	NA	NA	NA	NA	Unpartitioned	NA	NA	2	6765	46	549	0	7360	20920	0	13560	0.95787610619469	0.99324621935105	0.924938474159147	0.0750615258408531	1	0	33.7063333333333	4207.09561920166
bfeb764d-5033-3f80-ac27-0da52a5243bb	CeMAPP-DTW w/ RT	timePenalizedPairwiseSimilarity	euclidean	NA	NA	30	mziDtwWorkerFactory	0	2.1	1	Partitioned	Local	0.1	NA	1724	3128	2508	0	7360	185440	0	178080	0.379568472038749	0.355317394888706	0.407372400756144	0.592627599243856	1	0	60.1406666666667	7547.81033325195
c03ba3d5-e108-3282-8082-5871033f6c4d	BiPACE w/ RT	timePenalizedSimilarity	dot	60	0	1	NA	NA	NA	NA	Unpartitioned	NA	NA	2	6889	32	439	0	7360	21960	0	14600	0.966945048775353	0.995376390694986	0.940092794759825	0.0599072052401747	1	0	2.88683333333333	5387.8946685791
c0cc07ea-1a12-3cd0-bccc-d91f6ec5c4d3	BiPACE w/ RT	timePenalizedSimilarity	cosine	60	0.25	40	NA	NA	NA	NA	Unpartitioned	NA	NA	30	4603	136	261	0	7360	7160	2360	2160	0.958658752473185	0.971301962439333	0.946340460526316	0.0536595394736842	1	0	3.01616666666667	5869.57262420654
c0cd59d4-2e4b-328f-aad6-189412d346cf	CeMAPP-DTW w/ RT	timePenalizedPairwiseSimilarity	euclidean	NA	NA	1	mziDtwWorkerFactory	0	2.1	1	Partitioned	Local	0.1	NA	2898	4000	462	0	7360	185480	0	178120	0.565022421524664	0.42012177442737	0.8625	0.1375	1	0	66.8521666666667	8693.24451446533
c0d66857-208f-30db-8f91-3bf1f13bf396	BiPACE w/ RT	timePenalizedSimilarity	rankCorr	60	0.95	0.1	NA	NA	NA	NA	Unpartitioned	NA	NA	5	955	0	5485	0	7360	20000	920	13560	0.258282623394185	1	0.148291925465838	0.851708074534162	NA	NA	0.881166666666667	2822.01406097412
c0dfc7a5-bda7-3c45-8cc9-83fa03ac2034	BiPACE w/ RT	timePenalizedSimilarity	cosine	60	0.75	10	NA	NA	NA	NA	Unpartitioned	NA	NA	10	6364	36	920	0	7360	15760	40	8440	0.930137386729027	0.994375	0.873695771554091	0.126304228445909	1	0	1.89	4583.62313842773
c141b862-f158-361c-97af-f692c272f6f2	BiPACE w/ RT	timePenalizedSimilarity	dot	60	0	0.1	NA	NA	NA	NA	Unpartitioned	NA	NA	5	6778	49	533	0	7360	18200	0	10840	0.958834347149526	0.992822616083199	0.927096156476542	0.0729038435234578	1	0	2.93866666666667	6900.85049438477
c1452a36-821a-350d-8fed-ade2782df875	BiPACE w/ RT	timePenalizedSimilarity	euclidean	60	0.25	40	NA	NA	NA	NA	Unpartitioned	NA	NA	10	1217	58	2245	0	7360	5280	3840	1760	0.513827316867216	0.954509803921569	0.351530906990179	0.648469093009821	1	0	3.52583333333333	9089.7442779541
c15b6067-7f63-3325-9af4-1552fc9d9742	BiPACE w/ RT	timePenalizedSimilarity	dot	60	0.25	1	NA	NA	NA	NA	Unpartitioned	NA	NA	30	6607	94	259	0	7360	11520	400	4560	0.973980983268224	0.985972242948814	0.962277891057384	0.0377221089426157	1	0	1.64383333333333	4456.1821975708
c187db4e-57f5-3c5f-8212-cbb1120c8c97	BiPACE w/ RT	timePenalizedSimilarity	dot	60	0	40	NA	NA	NA	NA	Unpartitioned	NA	NA	10	1215	71	394	0	7360	2400	5680	720	0.839378238341969	0.944790046656299	0.755127408328154	0.244872591671846	1	0	2.19566666666667	5143.60586547852
c1c578fc-75d3-3472-891d-945988395fd9	CeMAPP-DTW w/ RT	timePenalizedPairwiseSimilarity	rankCorr	NA	NA	40	mziDtwWorkerFactory	0	2	0	Partitioned	Local	0.1	NA	4089	436	2835	0	7360	185240	0	177880	0.714298191981832	0.903646408839779	0.590554592720971	0.409445407279029	1	0	216.3725	8577.40709686279
c1d4b626-9bee-3752-aa3a-24069198f0eb	BiPACE w/ RT	timePenalizedSimilarity	dot	60	0.5	5	NA	NA	NA	NA	Unpartitioned	NA	NA	30	4514	94	112	0	7360	7000	2640	2280	0.977691141433832	0.979600694444444	0.975789018590575	0.024210981409425	1	0	1.58083333333333	4523.55595397949
c201e436-c049-3404-aa61-870ce9703b66	CeMAPP-DTW w/ RT	timePenalizedPairwiseSimilarity	cosine	NA	NA	5	mziDtwWorkerFactory	0	2	1	Partitioned	Local	0.1	NA	4051	2212	1097	0	7360	186320	0	178960	0.710016650600298	0.646814625578796	0.786907536907537	0.213092463092463	1	0	57.1376666666667	5507.58854675293
c229b232-4dfd-3d96-9cd5-c5d5f5fd01ce	CeMAPP-DTW	plainPairwiseSimilarity	euclidean	NA	NA	NA	mziDtwWorkerFactory	0	2.1	0	Partitioned	Local	0.1	NA	2532	2859	1969	0	7360	185520	0	178160	0.511928831378892	0.469671675013912	0.562541657409465	0.437458342590535	1	0	64.3188333333333	8670.8050994873
c31c2eab-8dbb-3c96-92b3-9fc0591b4a25	CeMAPP-DTW w/ RT	timePenalizedPairwiseSimilarity	dot	NA	NA	40	mziDtwWorkerFactory	0	2	1	Unpartitioned	Global	0.1	NA	454	3061	365	0	7360	186920	3480	183040	0.209506229810798	0.129160739687055	0.554334554334554	0.445665445665446	1	0	414.6865	7600.78510284424
c3b8cf52-8e76-3c65-8a9c-3b54cf2e7abd	CeMAPP-DTW	plainPairwiseSimilarity	dot	NA	NA	NA	mziDtwWorkerFactory	0	2.1	0	Partitioned	Local	0.1	NA	4185	2137	958	0	7360	186920	80	179640	0.730047972088967	0.661974058842139	0.813727396461209	0.186272603538791	1	0	32.8911666666667	4422.3736114502
c3d31173-729c-3597-beb9-cb78b9de5e6e	CeMAPP-DTW w/ RT	timePenalizedPairwiseSimilarity	rankCorr	NA	NA	30	mziDtwWorkerFactory	0	2.1	0	Partitioned	Local	0.1	NA	3945	2723	692	0	7360	185240	0	177880	0.697921273772667	0.591631673665267	0.850765581194738	0.149234418805262	1	0	921.279333333333	8812.24439239502
c3dcbb30-2368-312c-a435-ef0c91ba9853	BiPACE w/ RT	timePenalizedSimilarity	cosine	60	0.9	0.1	NA	NA	NA	NA	Unpartitioned	NA	NA	40	1044	0	6316	0	7360	138400	0	131040	0.248453117563065	1	0.141847826086957	0.858152173913043	NA	NA	0.957166666666667	2823.78408813477
c3dfbc01-0b78-316b-9970-ea0a22029a36	CeMAPP-DTW w/ RT	timePenalizedPairwiseSimilarity	linCorr	NA	NA	10	mziDtwWorkerFactory	0	2	0	Partitioned	Local	0.1	NA	3731	1986	1643	0	7360	186320	0	178960	0.672797763952754	0.652615007871261	0.694268701153703	0.305731298846297	1	0	107497	3230.24890136719
c408436c-528d-3c1f-b897-2b402c0f988d	CeMAPP-DTW	plainPairwiseSimilarity	cosine	NA	NA	NA	mziDtwWorkerFactory	0	2.1	1	Partitioned	Local	0.1	NA	4864	2363	133	0	7360	186320	0	178960	0.795811518324607	0.673031686730317	0.973384030418251	0.0266159695817491	1	0	43.5638333333333	3364.81485748291
c40ec098-9b0a-3f2c-a34f-b9640ebaa58d	BiPACE w/ RT	timePenalizedSimilarity	dot	60	0.25	10	NA	NA	NA	NA	Unpartitioned	NA	NA	2	3247	168	1305	0	7360	9600	2640	4880	0.815112338395883	0.950805270863836	0.713312829525483	0.286687170474517	1	0	1.6375	2455.95475006104
c4a69f67-083f-3fb7-8a3f-6bd9a6204bdf	BiPACE w/ RT	timePenalizedSimilarity	rankCorr	60	0.5	0.1	NA	NA	NA	NA	Unpartitioned	NA	NA	10	1274	1	3125	0	7360	7880	2960	3480	0.449065914698625	0.99921568627451	0.289611275289839	0.710388724710161	1	0	1218	3498.99104309082
c4baad45-0d97-381c-9eb9-8166709d900e	BiPACE w/ RT	timePenalizedSimilarity	linCorr	60	0.95	0.1	NA	NA	NA	NA	Unpartitioned	NA	NA	40	1044	0	6316	0	7360	138360	0	131000	0.248453117563065	1	0.141847826086957	0.858152173913043	NA	NA	0.953833333333333	2823.8957824707
c4dec640-fdec-3623-85d6-ba2c2908883b	BiPACE w/ RT	timePenalizedSimilarity	euclidean	60	0.75	30	NA	NA	NA	NA	Unpartitioned	NA	NA	40	160	0	0	0	7360	160	7200	0	1	1	1	0	NA	NA	2.2815	8668.24844360352
c52ef245-3c35-371e-acf9-7d2a59084f54	BiPACE w/ RT	timePenalizedSimilarity	cosine	60	0	40	NA	NA	NA	NA	Unpartitioned	NA	NA	40	2320	0	0	0	7360	2800	5040	480	1	1	1	0	NA	NA	2.90316666666667	5854.41079711914
c567a292-ce72-3313-a143-7d32183d773f	BiPACE w/ RT	timePenalizedSimilarity	dot	60	0.9	30	NA	NA	NA	NA	Unpartitioned	NA	NA	2	2721	203	1276	0	7360	7480	3160	3280	0.786302557433897	0.930574555403557	0.680760570427821	0.319239429572179	1	0	1.4935	2328.82991027832
c5771f61-fdc8-34b8-bac6-0b450d6a544b	BiPACE w/ RT	timePenalizedSimilarity	cosine	60	0.75	0.1	NA	NA	NA	NA	Unpartitioned	NA	NA	5	1381	2	5857	0	7360	32000	120	24760	0.320380466303213	0.998553868402025	0.190798563138989	0.809201436861011	1	0	0.887333333333333	2836.50756835938
c57b955a-2d0e-34b3-a7db-6efcbf85c734	CeMAPP-DTW	plainPairwiseSimilarity	dot	NA	NA	NA	mziDtwWorkerFactory	0	2.25	1	Unpartitioned	Global	0.1	NA	4305	2389	426	0	7360	186920	240	179800	0.753610503282276	0.643113235733493	0.90995561192137	0.0900443880786304	1	0	200.271833333333	2407.90823364258
c57f5b53-88e0-328c-b279-0cad44e94c51	BiPACE w/ RT	timePenalizedSimilarity	dot	60	0.5	30	NA	NA	NA	NA	Unpartitioned	NA	NA	20	1582	84	174	0	7360	2560	5520	720	0.924605493863238	0.949579831932773	0.900911161731207	0.0990888382687927	1	0	1.83216666666667	4763.01440429688
c59633e3-6d76-36e5-9444-4b8e1b35ae2d	BiPACE w/ RT	timePenalizedSimilarity	linCorr	60	0	10	NA	NA	NA	NA	Unpartitioned	NA	NA	40	3364	116	0	0	7360	4240	3880	760	0.983050847457627	0.966666666666667	1	0	1	0	5.85966666666667	5952.78851318359
c5b35c86-5542-32d3-88ae-6cca07ba82fe	CeMAPP-DTW w/ RT	timePenalizedPairwiseSimilarity	cosine	NA	NA	30	mziDtwWorkerFactory	0	2.1	0	Partitioned	Local	0.1	NA	6356	386	618	0	7360	186320	0	178960	0.926800816564596	0.942746959359241	0.911385144823631	0.0886148551763694	1	0	53.5151666666667	5524.04483032227
c5d25aeb-cd2b-3dbc-aea8-9d401980e0e6	BiPACE w/ RT	timePenalizedSimilarity	dot	60	0.75	40	NA	NA	NA	NA	Unpartitioned	NA	NA	2	1741	94	1085	0	7360	4560	4440	1640	0.747049989272688	0.948773841961853	0.616065109695683	0.383934890304317	1	0	1.72116666666667	2954.73964691162
c621177f-788e-3a95-b29d-f780da95df8b	BiPACE w/ RT	timePenalizedSimilarity	dot	60	0.9	40	NA	NA	NA	NA	Unpartitioned	NA	NA	40	1396	44	0	0	7360	1840	5920	400	0.984485190409027	0.969444444444444	1	0	1	0	1513	3816.6310043335
c649e553-85e0-3102-b443-445957e4b5f8	BiPACE w/ RT	timePenalizedSimilarity	euclidean	60	0.75	5	NA	NA	NA	NA	Unpartitioned	NA	NA	5	4545	60	2475	0	7360	14920	280	7840	0.781935483870968	0.986970684039088	0.647435897435897	0.352564102564103	1	0	1.86216666666667	7027.79744720459
c6699545-64d2-31c3-858e-92870a6fc86b	BiPACE	plainSimilarity	cosine	60	NA	NA	NA	NA	NA	NA	Unpartitioned	NA	NA	10	5276	33	1411	0	7360	12520	640	5800	0.879626542180727	0.993784140139386	0.788993569612681	0.211006430387319	1	0	3.09216666666667	3744.78833770752
c66fdc69-23e4-3326-99a3-55793d13259d	BiPACE w/ RT	timePenalizedSimilarity	dot	60	0.75	40	NA	NA	NA	NA	Unpartitioned	NA	NA	40	964	36	0	0	7360	1360	6360	360	0.981670061099796	964	1	0	1	0	1.71783333333333	4704.27114868164
c6845c64-225c-3e0d-9753-3b16167eeb23	BiPACE w/ RT	timePenalizedSimilarity	linCorr	60	0.9	0.1	NA	NA	NA	NA	Unpartitioned	NA	NA	20	1044	0	6316	0	7360	138400	0	131040	0.248453117563065	1	0.141847826086957	0.858152173913043	NA	NA	0.960166666666667	2818.35621643066
c686ea6a-260b-37a5-b8ba-236ea59361b6	BiPACE w/ RT	timePenalizedSimilarity	rankCorr	60	0.9	1	NA	NA	NA	NA	Unpartitioned	NA	NA	5	4348	23	2989	0	7360	23080	0	15720	0.742740006832935	0.994738046213681	0.592612784516833	0.407387215483167	1	0	2.4145	4541.82440948486
c697a727-d6a5-3f95-a5c7-92a57f42a424	BiPACE w/ RT	timePenalizedSimilarity	dot	60	0.25	5	NA	NA	NA	NA	Unpartitioned	NA	NA	5	4676	127	877	0	7360	11480	1680	5800	0.903051371185786	0.973558192796169	0.842067350981451	0.157932649018549	1	0	1.68566666666667	4760.18184661865
c6991caf-e905-3616-9f0f-7c5f3e886a0e	CeMAPP-DTW w/ RT	timePenalizedPairwiseSimilarity	dot	NA	NA	40	mziDtwWorkerFactory	0	2.1	1	Unpartitioned	Global	0.1	NA	657	3026	237	0	7360	186920	3440	183000	0.287087611972908	0.178387184360576	0.73489932885906	0.26510067114094	1	0	373.683833333333	7783.62726593018
c6e76eed-ad75-3029-80a0-17e7358e18cf	BiPACE w/ RT	timePenalizedSimilarity	rankCorr	60	0.25	0.1	NA	NA	NA	NA	Unpartitioned	NA	NA	2	2173	5	5182	0	7360	62360	0	55000	0.455890066086227	0.997704315886134	0.29544527532291	0.70455472467709	1	0	1.54	3140.32383728027
c6edd63d-4a95-3831-a4db-14784144c9c1	BiPACE w/ RT	timePenalizedSimilarity	rankCorr	60	0.75	5	NA	NA	NA	NA	Unpartitioned	NA	NA	2	6181	92	967	0	7360	19960	120	12720	0.921093808211013	0.985333970986769	0.864717403469502	0.135282596530498	1	0	4.20816666666667	3070.02128601074
c6f43c2b-63e6-320c-9276-503d987edd47	BiPACE w/ RT	timePenalizedSimilarity	euclidean	60	0	40	NA	NA	NA	NA	Unpartitioned	NA	NA	5	1531	63	3806	0	7360	11360	1960	5960	0.441783292454191	0.960476787954831	0.286865280119918	0.713134719880082	1	0	3.52783333333333	9092.70841217041
c7239cbd-e21f-349e-9fc1-3869081a3b1e	CeMAPP-DTW w/ RT	timePenalizedPairwiseSimilarity	rankCorr	NA	NA	40	mziDtwWorkerFactory	0	2	1	Partitioned	Local	0.1	NA	2224	3418	1718	0	7360	185240	0	177880	0.464106844741235	0.394186458702588	0.564180618975139	0.435819381024861	1	0	226.458666666667	8643.60010528564
c7374b73-ce75-3bf7-8742-e728cd35e68a	BiPACE w/ RT	timePenalizedSimilarity	dot	60	0.95	1	NA	NA	NA	NA	Unpartitioned	NA	NA	5	3329	11	4020	0	7360	23640	0	16280	0.622883338011039	0.996706586826347	0.452986800925296	0.547013199074704	1	0	1.3865	4488.37271118164
c749a4a4-dcab-3693-8c77-417c06500c51	BiPACE w/ RT	timePenalizedSimilarity	linCorr	60	0.75	0.1	NA	NA	NA	NA	Unpartitioned	NA	NA	10	212	1	587	0	7360	1360	6560	560	0.41897233201581	0.995305164319249	0.265331664580726	0.734668335419274	1	0	0.711166666666667	1860.20616149902
c76b4149-bb94-336f-bf89-1d020051698e	CeMAPP-DTW	plainPairwiseSimilarity	cosine	NA	NA	NA	mziDtwWorkerFactory	0	2.1	1	Partitioned	Local	0.1	NA	4923	2300	137	0	7360	186320	0	178960	0.801595701375885	0.681572753703447	0.972924901185771	0.0270750988142292	1	0	59.6171666666667	5186.27479553223
c798d39b-2a7d-349f-b35a-b6eea93d16e8	CeMAPP-DTW w/ RT	timePenalizedPairwiseSimilarity	linCorr	NA	NA	10	mziDtwWorkerFactory	0	2.25	0	Partitioned	Local	0.1	NA	6430	383	547	0	7360	186320	0	178960	0.932559825960841	0.943783942462939	0.921599541350151	0.0784004586498495	1	0	64.6111666666667	5554.46934509277
c80195cc-a9ce-391b-8366-1be64509d912	CeMAPP-DTW w/ RT	timePenalizedPairwiseSimilarity	cosine	NA	NA	5	mziDtwWorkerFactory	0	2.1	1	Unpartitioned	Global	0.1	NA	4861	2367	132	0	7360	186320	0	178960	0.795515915227886	0.672523519645822	0.973562988183457	0.0264370118165431	1	0	523.246666666667	7220.9873046875
c811166c-ff9e-36da-875f-6c55d3748592	CeMAPP-DTW w/ RT	timePenalizedPairwiseSimilarity	rankCorr	NA	NA	5	mziDtwWorkerFactory	0	2	0	Unpartitioned	Global	0.1	NA	2544	3002	1814	0	7360	185240	0	177880	0.51373182552504	0.458708979444645	0.583754015603488	0.416245984396512	1	0	17646.9816666667	7435.83977508545
c84123c9-6586-3c5b-a3b0-7bb0d61d37b5	BiPACE w/ RT	timePenalizedSimilarity	cosine	60	0.9	5	NA	NA	NA	NA	Unpartitioned	NA	NA	10	6705	33	582	0	7360	17240	40	9920	0.956149732620321	0.995102404274265	0.92013174145739	0.0798682585426101	1	0	1.76933333333333	4465.94859313965
c85dad27-9079-33f8-893b-1fd3d35630f6	BiPACE w/ RT	timePenalizedSimilarity	cosine	60	0	1	NA	NA	NA	NA	Unpartitioned	NA	NA	40	4488	112	0	0	7360	5800	2760	1200	0.987676056338028	0.975652173913043	1	0	1	0	3.00716666666667	5859.42555236816
c86fd855-14d2-3cf9-ad78-529c1c6c9823	CeMAPP-DTW w/ RT	timePenalizedPairwiseSimilarity	rankCorr	NA	NA	1	mziDtwWorkerFactory	0	2	0	Unpartitioned	Global	0.1	NA	4586	2414	360	0	7360	185240	0	177880	0.767788381048049	0.655142857142857	0.927213910230489	0.0727860897695107	1	0	17889.9608333333	8033.27935028076
c87d524a-a35c-35fa-961b-86da90fd9f9c	BiPACE w/ RT	timePenalizedSimilarity	linCorr	60	0	0.1	NA	NA	NA	NA	Unpartitioned	NA	NA	30	6306	26	148	0	7360	10160	880	3680	0.986391365556077	0.995893872394188	0.977068484660676	0.0229315153393245	1	0	6.01183333333333	5932.5389175415
c8c321e1-f7dd-3f76-8c46-7b0f53e54daf	CeMAPP-DTW w/ RT	timePenalizedPairwiseSimilarity	euclidean	NA	NA	1	mziDtwWorkerFactory	0	2.25	1	Unpartitioned	Global	0.1	NA	832	6520	8	0	7360	184840	0	177480	0.203125	0.11316648531012	0.990476190476191	0.00952380952380949	1	0	1511.98316666667	11936.2686462402
c8d0034b-60d0-3aeb-a937-dca3afa1626a	BiPACE w/ RT	timePenalizedSimilarity	cosine	60	0.95	30	NA	NA	NA	NA	Unpartitioned	NA	NA	5	5821	32	1387	0	7360	16320	120	9080	0.891355945180308	0.994532718264138	0.807574916759156	0.192425083240844	1	0	1.91333333333333	4581.19905090332
c8f7d93c-3e24-35a7-96bd-f2d108046f36	BiPACE w/ RT	timePenalizedSimilarity	euclidean	60	0.95	5	NA	NA	NA	NA	Unpartitioned	NA	NA	40	2360	0	0	0	7360	2960	5000	600	1	1	1	0	NA	NA	1.58433333333333	4995.59153747559
c950ff5a-6071-333b-8452-751d9e94464a	BiPACE w/ RT	timePenalizedSimilarity	rankCorr	60	0	5	NA	NA	NA	NA	Unpartitioned	NA	NA	10	6168	91	901	0	7360	15200	200	8040	0.925570228091236	0.985460936251797	0.87254208516056	0.12745791483944	1	0	34.0216666666667	9129.28583526611
c96da386-41dc-3ab6-8e12-1b52dbd01d2e	CeMAPP-DTW w/ RT	timePenalizedPairwiseSimilarity	dot	NA	NA	30	mziDtwWorkerFactory	0	2.25	1	Partitioned	Local	0.1	NA	4549	2249	562	0	7360	186920	0	179560	0.763960030229238	0.669167402177111	0.890041087849736	0.109958912150264	1	0	56983	5672.06001281738
ca06ed99-4638-3c27-a7fb-edfcbcc48b3a	CeMAPP-DTW w/ RT	timePenalizedPairwiseSimilarity	euclidean	NA	NA	1	mziDtwWorkerFactory	0	2	0	Unpartitioned	Global	0.1	NA	832	6520	8	0	7360	184840	0	177480	0.203125	0.11316648531012	0.990476190476191	0.00952380952380949	1	0	1521.33483333333	11908.0375061035
ca0d1997-ab75-3b5a-8fc0-5c2901ca7a92	BiPACE w/ RT	timePenalizedSimilarity	rankCorr	60	0	30	NA	NA	NA	NA	Unpartitioned	NA	NA	10	3472	27	1901	0	7360	9360	1960	3960	0.782687105500451	0.992283509574164	0.646193932626093	0.353806067373907	1	0	33947	4050.0549621582
ca292fa2-42df-3739-9b68-469784ceb22d	CeMAPP-DTW w/ RT	timePenalizedPairwiseSimilarity	linCorr	NA	NA	40	mziDtwWorkerFactory	0	2.25	1	Partitioned	Local	0.1	NA	4928	2356	76	0	7360	186320	0	178960	0.802083333333333	0.676551345414607	0.984812150279776	0.0151878497202238	1	0	106.268833333333	3639.99140167236
ca337c0a-90bb-393b-8b4a-2139f8457c0f	CeMAPP-DTW w/ RT	timePenalizedPairwiseSimilarity	linCorr	NA	NA	30	mziDtwWorkerFactory	0	2.1	1	Partitioned	Local	0.1	NA	4688	2488	184	0	7360	186320	0	178960	0.778220451527224	0.653288740245262	0.962233169129721	0.0377668308702791	1	0	108.481833333333	3357.61512756348
ca52c32c-38ff-354c-92c6-bc9f7a8ca35a	CeMAPP-DTW w/ RT	timePenalizedPairwiseSimilarity	linCorr	NA	NA	5	mziDtwWorkerFactory	0	2	0	Partitioned	Local	0.1	NA	4360	1781	1219	0	7360	186320	0	178960	0.744027303754266	0.709982087607882	0.781502061301309	0.218497938698691	1	0	107.248166666667	3204.88636779785
ca5f2fb8-17e2-38e4-a69d-c042f98b62b7	BiPACE w/ RT	timePenalizedSimilarity	euclidean	60	0	1	NA	NA	NA	NA	Unpartitioned	NA	NA	2	34	34	1292	0	7360	2600	6000	1240	0.048780487804878	0.5	0.0256410256410256	0.974358974358974	1	0	3.30133333333333	9033.44338226318
ca6294bf-acbb-381f-bb2b-34b69bb1a791	BiPACE w/ RT	timePenalizedSimilarity	dot	60	0.95	5	NA	NA	NA	NA	Unpartitioned	NA	NA	2	6617	20	723	0	7360	24560	0	17200	0.946841239178651	0.996986590326955	0.90149863760218	0.0985013623978201	1	0	1.67	2686.78499603271
ca74c9a8-c241-373b-a708-7056cc56e1ac	BiPACE w/ RT	timePenalizedSimilarity	euclidean	60	0	10	NA	NA	NA	NA	Unpartitioned	NA	NA	20	60	60	2280	0	7360	4880	4960	2480	0.048780487804878	0.5	0.0256410256410256	0.974358974358974	1	0	3.42966666666667	6413.23951721191
caa7125e-6ad5-35d3-9c57-ef28ef5d4b3b	BiPACE w/ RT	timePenalizedSimilarity	euclidean	60	0.75	5	NA	NA	NA	NA	Unpartitioned	NA	NA	10	4465	71	2024	0	7360	12520	800	5960	0.809977324263039	0.984347442680776	0.688087532747727	0.311912467252273	1	0	1797	5798.5841293335
cabc067c-99ce-33cb-83a1-4df4af3b9588	BiPACE w/ RT	timePenalizedSimilarity	euclidean	60	0.75	10	NA	NA	NA	NA	Unpartitioned	NA	NA	5	3813	76	2871	0	7360	14080	600	7320	0.721271162394779	0.980457701208537	0.570466786355476	0.429533213644524	1	0	1.97716666666667	8192.59526824951
cb026ea4-c1c2-3600-8484-bcf0ace38c4b	BiPACE w/ RT	timePenalizedSimilarity	dot	60	0	30	NA	NA	NA	NA	Unpartitioned	NA	NA	30	1232	75	53	0	7360	1840	6000	480	0.950617283950617	0.942616679418516	0.95875486381323	0.0412451361867704	1	0	2.1975	5087.31888580322
cb3eb456-dfc0-3e6c-b7b9-5a840058d575	CeMAPP-DTW w/ RT	timePenalizedPairwiseSimilarity	euclidean	NA	NA	5	mziDtwWorkerFactory	0	2.1	0	Partitioned	Local	0.1	NA	NA	NA	NA	NA	NA	NA	NA	NA	NA	NA	NA	NA	NA	NA	NA	NA
cb5749cc-fd26-3769-b6d4-32e67406f5e1	CeMAPP-DTW w/ RT	timePenalizedPairwiseSimilarity	euclidean	NA	NA	40	mziDtwWorkerFactory	0	2.25	0	Partitioned	Local	0.1	NA	3623	304	3433	0	7360	185440	0	178080	0.659746881544205	0.922587216704864	0.513463718820862	0.486536281179138	1	0	60.1818333333333	8614.48860168457
cb696a97-9157-3bc2-8d93-88e1c3983bde	BiPACE w/ RT	timePenalizedSimilarity	rankCorr	60	0.9	5	NA	NA	NA	NA	Unpartitioned	NA	NA	10	6157	92	911	0	7360	15960	200	8800	0.924682736352031	0.985277644423108	0.87110922467459	0.12889077532541	1	0	3.38333333333333	4086.88465881348
cb6cf268-469a-3e23-aa40-3ba614ac8039	BiPACE w/ RT	timePenalizedSimilarity	linCorr	60	0.75	40	NA	NA	NA	NA	Unpartitioned	NA	NA	2	5801	32	1447	0	7360	18680	80	11400	0.886935249598655	0.994513972226984	0.800358719646799	0.199641280353201	1	0	3.96366666666667	5218.1482925415
cb92e569-e25a-342a-acf1-3b84910d0776	CeMAPP-DTW w/ RT	timePenalizedPairwiseSimilarity	dot	NA	NA	10	mziDtwWorkerFactory	0	2.1	0	Partitioned	Local	0.1	NA	3612	2521	787	0	7360	186920	440	180000	0.685909608811242	0.588945051361487	0.821095703568993	0.178904296431007	1	0	35.6453333333333	4852.92960357666
cb9c6b9b-4cf4-352b-8bf8-158f515fb78b	BiPACE w/ RT	timePenalizedSimilarity	linCorr	60	0.75	40	NA	NA	NA	NA	Unpartitioned	NA	NA	20	5488	21	811	0	7360	10440	1040	4120	0.929539295392954	0.996188055908513	0.871249404667408	0.128750595332592	1	0	3.8215	5098.29354858398
cbab7049-7160-36f1-9662-26a85d5af778	CeMAPP-DTW w/ RT	timePenalizedPairwiseSimilarity	linCorr	NA	NA	10	mziDtwWorkerFactory	0	2.25	1	Partitioned	Local	0.1	NA	4990	2296	74	0	7360	186320	0	178960	0.808097165991903	0.68487510293714	0.985387045813586	0.014612954186414	1	0	71.0415	6075.49641418457
cbb78aa9-df58-3bfb-973a-f2da2ad8b279	BiPACE w/ RT	timePenalizedSimilarity	dot	60	0	5	NA	NA	NA	NA	Unpartitioned	NA	NA	2	4572	114	1234	0	7360	14040	1440	8120	0.871521158978269	0.975672215108835	0.787461246985877	0.212538753014123	1	0	2.54316666666667	3602.78612518311
cbe27427-d1fc-3e36-8761-50fff2eb6559	BiPACE w/ RT	timePenalizedSimilarity	rankCorr	60	0.5	1	NA	NA	NA	NA	Unpartitioned	NA	NA	20	6646	32	482	0	7360	14360	200	7200	0.962769810227437	0.995208146151542	0.932379349046016	0.0676206509539843	1	0	2.87416666666667	3008.71905517578
cbfbd1a9-b5a6-3ddd-80fe-cdb3c97e3099	BiPACE w/ RT	timePenalizedSimilarity	rankCorr	60	0.25	5	NA	NA	NA	NA	Unpartitioned	NA	NA	30	5483	82	275	0	7360	9120	1520	3280	0.968471253201448	0.985265049415993	0.95224036123654	0.0477596387634596	1	0	6.55666666666667	3122.13750457764
cc462bb0-15e1-3ba4-96aa-347b1cc05830	BiPACE w/ RT	timePenalizedSimilarity	rankCorr	60	0.95	40	NA	NA	NA	NA	Unpartitioned	NA	NA	5	3324	38	2638	0	7360	11000	1360	5000	0.712998712998713	0.988697204045211	0.557531029855753	0.442468970144247	1	0	8767	3419.56019592285
cc7e79ab-7146-3966-9e7b-1d3e8e04dc64	BiPACE w/ RT	timePenalizedSimilarity	rankCorr	60	0	10	NA	NA	NA	NA	Unpartitioned	NA	NA	20	4596	34	690	0	7360	9040	2040	3720	0.926986688180718	0.992656587473002	0.869466515323496	0.130533484676504	1	0	33.4758333333333	3788.55676269531
cca96c92-7c3d-3029-bad8-9b75a9c3c992	BiPACE w/ RT	timePenalizedSimilarity	linCorr	60	0.9	30	NA	NA	NA	NA	Unpartitioned	NA	NA	5	5878	31	1371	0	7360	16480	80	9200	0.893448852409181	0.994753765442545	0.810870464891709	0.189129535108291	1	0	2.73983333333333	4687.80182647705
ccb34421-e1c9-3323-ba50-fee88cab4345	CeMAPP-DTW w/ RT	timePenalizedPairwiseSimilarity	dot	NA	NA	1	mziDtwWorkerFactory	0	2.25	0	Partitioned	Local	0.1	NA	6202	495	663	0	7360	186920	0	179560	0.914614363663176	0.926086307301777	0.903423160961398	0.0965768390386016	1	0	52.5578333333333	5815.81890106201
ccbd2d3a-537b-372e-af0f-13fa3836d82c	BiPACE w/ RT	timePenalizedSimilarity	linCorr	60	0.75	1	NA	NA	NA	NA	Unpartitioned	NA	NA	2	6215	38	1107	0	7360	28480	0	21120	0.915653775322284	0.99392291699984	0.84881180005463	0.15118819994537	1	0	1.83116666666667	5502.82646179199
cd4a9417-0211-3491-a4af-4d43cf12c777	CeMAPP-DTW	plainPairwiseSimilarity	dot	NA	NA	NA	mziDtwWorkerFactory	0	2	0	Partitioned	Local	0.1	NA	5454	468	1438	0	7360	186920	0	179560	0.851256438270642	0.9209726443769	0.791352292513059	0.208647707486941	1	0	53.5958333333333	6215.52513122559
cd609e02-3b2b-3400-9178-6fad779c49c2	BiPACE w/ RT	timePenalizedSimilarity	cosine	60	0.95	5	NA	NA	NA	NA	Unpartitioned	NA	NA	2	6749	30	581	0	7360	23600	0	16240	0.956694308597349	0.995574568520431	0.920736698499318	0.0792633015006822	1	0	1.7795	4455.22142791748
cd6a7f40-e4f6-36da-b93d-ed7d1bfb20ac	CeMAPP-DTW w/ RT	timePenalizedPairwiseSimilarity	cosine	NA	NA	30	mziDtwWorkerFactory	0	2.1	1	Partitioned	Local	0.1	NA	4826	2355	179	0	7360	186320	0	178960	0.792056458230757	0.67205124634452	0.964235764235764	0.0357642357642358	1	0	58.4583333333333	5119.57162475586
cd6ac343-11f7-3f02-af16-91bb2980197a	BiPACE w/ RT	timePenalizedSimilarity	euclidean	60	0.5	30	NA	NA	NA	NA	Unpartitioned	NA	NA	20	1164	1	675	0	7360	2560	5520	720	0.774966711051931	0.999141630901288	0.632952691680261	0.367047308319739	1	0	2.83633333333333	8866.21618652344
cd6cab00-2c53-392d-9976-7165b1d2e5af	BiPACE w/ RT	timePenalizedSimilarity	linCorr	60	0.75	1	NA	NA	NA	NA	Unpartitioned	NA	NA	10	6215	38	1107	0	7360	18640	0	11280	0.915653775322284	0.99392291699984	0.84881180005463	0.15118819994537	1	0	1.77616666666667	3956.9111328125
cd7852ba-2b97-30ac-80e3-fdbab28f5747	CeMAPP-DTW w/ RT	timePenalizedPairwiseSimilarity	rankCorr	NA	NA	5	mziDtwWorkerFactory	0	2.1	1	Partitioned	Local	0.1	NA	4284	2718	358	0	7360	185240	0	177880	0.735829611817245	0.611825192802057	0.922878069797501	0.0771219302024989	1	0	227.662833333333	8589.87124633789
cd9f31d9-8795-37c2-a65d-f6883e20d592	CeMAPP-DTW w/ RT	timePenalizedPairwiseSimilarity	dot	NA	NA	5	mziDtwWorkerFactory	0	2.25	0	Partitioned	Local	0.1	NA	5059	1844	337	0	7360	186920	120	179680	0.82266850963493	0.732869766768072	0.937546330615271	0.0624536693847294	1	0	35.0935	6021.897605896
cde20a3a-b5fc-3e9f-abff-af0c1dccc0dc	BiPACE	plainSimilarity	cosine	60	NA	NA	NA	NA	NA	NA	Unpartitioned	NA	NA	20	4999	18	823	0	7360	9200	1520	3360	0.922409816403727	0.996412198525015	0.858639642734455	0.141360357265545	1	0	3.15366666666667	4173.57324981689
ce59be5c-7f79-3901-a510-794fafd07318	BiPACE w/ RT	timePenalizedSimilarity	linCorr	60	0.25	40	NA	NA	NA	NA	Unpartitioned	NA	NA	30	4608	136	256	0	7360	7120	2360	2120	0.959200666111574	0.971332209106239	0.947368421052632	0.0526315789473685	1	0	5.9255	5916.33838653564
ce6b6279-5e7f-3dc6-8ef8-c376328c4885	BiPACE w/ RT	timePenalizedSimilarity	euclidean	60	0.9	0.1	NA	NA	NA	NA	Unpartitioned	NA	NA	10	10	0	30	0	7360	160	7320	120	0.4	1	0.25	0.75	NA	NA	649	1850.70274353027
ce8ddd28-0819-3c46-8d69-d3aa4c393f3f	BiPACE w/ RT	timePenalizedSimilarity	dot	60	0	5	NA	NA	NA	NA	Unpartitioned	NA	NA	5	4541	114	865	0	7360	11120	1840	5600	0.902693569227711	0.975510204081633	0.83999260081391	0.16000739918609	1	0	2.6585	6900.71008300781
ced7dafa-b566-38e1-90a7-e3ad813866af	CeMAPP-DTW w/ RT	timePenalizedPairwiseSimilarity	dot	NA	NA	10	mziDtwWorkerFactory	0	2	0	Partitioned	Local	0.1	NA	5350	502	1508	0	7360	186920	0	179560	0.841856805664831	0.914217361585783	0.780110819480898	0.219889180519102	1	0	53448	7604.68634033203
cf9060ed-2138-34c4-a95f-6a87325382b7	BiPACE w/ RT	timePenalizedSimilarity	rankCorr	60	0.75	5	NA	NA	NA	NA	Unpartitioned	NA	NA	20	5955	85	560	0	7360	12040	760	5440	0.948626045400239	0.985927152317881	0.914044512663085	0.0859554873369148	1	0	4.20016666666667	2480.95524597168
cffcf23e-2d14-3677-ba7a-0ec2e49c45a8	BiPACE w/ RT	timePenalizedSimilarity	linCorr	60	0.75	1	NA	NA	NA	NA	Unpartitioned	NA	NA	5	6215	38	1107	0	7360	22240	0	14880	0.915653775322284	0.99392291699984	0.84881180005463	0.15118819994537	1	0	1.83516666666667	5517.09899902344
d0041ed4-b0c8-35e6-b4ce-b8d478493e55	BiPACE w/ RT	timePenalizedSimilarity	cosine	60	0.75	10	NA	NA	NA	NA	Unpartitioned	NA	NA	40	3364	116	0	0	7360	4240	3880	760	0.983050847457627	0.966666666666667	1	0	1	0	1.69183333333333	4552.82776641846
d02f0ca6-227a-3eb9-8d98-8ebcb12e05d8	BiPACE w/ RT	timePenalizedSimilarity	dot	60	0.95	40	NA	NA	NA	NA	Unpartitioned	NA	NA	20	2453	198	229	0	7360	4120	4480	1240	0.919932495780986	0.925311203319502	0.914615958240119	0.0853840417598807	1	0	1.47666666666667	3714.99467468262
d056d350-db15-337d-8fa3-881ee7d85e1e	BiPACE w/ RT	timePenalizedSimilarity	euclidean	60	0.5	30	NA	NA	NA	NA	Unpartitioned	NA	NA	40	40	0	0	0	7360	40	7320	0	1	1	1	0	NA	NA	2.75866666666667	8797.79382324219
d05a46eb-5f0a-3286-a852-d6eef1afe4b2	CeMAPP-DTW w/ RT	timePenalizedPairwiseSimilarity	euclidean	NA	NA	40	mziDtwWorkerFactory	0	2	1	Unpartitioned	Global	0.1	NA	710	5779	791	0	7360	184800	80	177520	0.177722152690864	0.109415934658653	0.473017988007995	0.526982011992005	1	0	1515.5315	11929.748046875
d0896a0c-b801-39e8-9a2d-84b2b26373ed	BiPACE w/ RT	timePenalizedSimilarity	rankCorr	60	0.9	40	NA	NA	NA	NA	Unpartitioned	NA	NA	30	1680	2	198	0	7360	2560	5480	680	0.943820224719101	0.998810939357907	0.894568690095847	0.105431309904153	1	0	11.6098333333333	3236.06983184814
d0a2f69d-86d7-335e-acc7-89a6645484f2	BiPACE w/ RT	timePenalizedSimilarity	cosine	60	0.5	30	NA	NA	NA	NA	Unpartitioned	NA	NA	40	2440	0	0	0	7360	2960	4920	520	1	1	1	0	NA	NA	2.41366666666667	5172.78032684326
d0a806e6-9366-3401-82b1-4c4b852e2a90	CeMAPP-DTW w/ RT	timePenalizedPairwiseSimilarity	dot	NA	NA	40	mziDtwWorkerFactory	0	2	1	Partitioned	Local	0.1	NA	1698	3226	1756	0	7360	186920	680	180240	0.405347338266889	0.344841592201462	0.49160393746381	0.50839606253619	1	0	37.1386666666667	4003.54428863525
d11479d6-453e-37f8-8637-36773a23be92	BiPACE w/ RT	timePenalizedSimilarity	rankCorr	60	0.5	10	NA	NA	NA	NA	Unpartitioned	NA	NA	10	5013	39	1508	0	7360	12360	800	5800	0.866326795126588	0.992280285035629	0.76874712467413	0.23125287532587	1	0	8.38883333333333	3133.00798034668
d11ac55e-3460-3afa-a4d5-e0e3efa3090e	CeMAPP-DTW w/ RT	timePenalizedPairwiseSimilarity	euclidean	NA	NA	30	mziDtwWorkerFactory	0	2.1	0	Partitioned	Local	0.1	NA	NA	NA	NA	NA	NA	NA	NA	NA	NA	NA	NA	NA	NA	NA	NA	NA
d17a483a-6676-3d02-8ea6-9ddc96b68535	BiPACE w/ RT	timePenalizedSimilarity	linCorr	60	0.25	5	NA	NA	NA	NA	Unpartitioned	NA	NA	20	6603	25	532	0	7360	13400	200	6240	0.959529172418804	0.996228123114062	0.925437981779958	0.074562018220042	1	0	2.41883333333333	4603.12032318115
d187de94-8da3-3d9b-bd5f-b6ed3c9b5580	BiPACE w/ RT	timePenalizedSimilarity	euclidean	60	0.25	5	NA	NA	NA	NA	Unpartitioned	NA	NA	30	594	2	44	0	7360	1120	6720	480	0.962722852512156	0.996644295302013	0.931034482758621	0.0689655172413793	1	0	1709	7093.503074646
d1aa6e14-fe82-3761-b0ae-b96d624b308a	BiPACE w/ RT	timePenalizedSimilarity	cosine	60	0.95	30	NA	NA	NA	NA	Unpartitioned	NA	NA	10	5809	30	1321	0	7360	14200	200	7040	0.895828514149125	0.994862133927042	0.814726507713885	0.185273492286115	1	0	1.87416666666667	4556.52140808105
d2083fba-e7f8-3170-ba23-bcc71a42a080	BiPACE w/ RT	timePenalizedSimilarity	dot	60	0.95	30	NA	NA	NA	NA	Unpartitioned	NA	NA	20	2982	241	297	0	7360	5200	3840	1680	0.917256228852661	0.925224945702761	0.909423604757548	0.090576395242452	1	0	1507	3714.85186004639
d2425cb6-df7c-396f-9186-76ef59241af9	BiPACE w/ RT	timePenalizedSimilarity	cosine	60	0.5	40	NA	NA	NA	NA	Unpartitioned	NA	NA	10	5756	29	1295	0	7360	13840	280	6760	0.896852602056715	0.994987035436474	0.816338108069777	0.183661891930223	1	0	2.78566666666667	5777.4704208374
d25814ec-f840-3042-ab61-2edcb7389cb5	BiPACE w/ RT	timePenalizedSimilarity	dot	60	0.9	0.1	NA	NA	NA	NA	Unpartitioned	NA	NA	30	1044	0	6316	0	7360	138400	0	131040	0.248453117563065	1	0.141847826086957	0.858152173913043	NA	NA	0.936666666666667	2821.20381164551
d259a7a5-0b19-3818-b9b7-ead6554c7340	BiPACE w/ RT	timePenalizedSimilarity	dot	60	0.75	30	NA	NA	NA	NA	Unpartitioned	NA	NA	10	2088	120	432	0	7360	3800	4720	1160	0.883248730964467	0.945652173913043	0.828571428571429	0.171428571428571	1	0	1.57916666666667	4383.78984069824
d28e2950-bac8-323f-b9a9-4eb5b08a7734	BiPACE w/ RT	timePenalizedSimilarity	dot	60	0.9	5	NA	NA	NA	NA	Unpartitioned	NA	NA	2	6197	82	1041	0	7360	21600	40	14280	0.916919434785825	0.986940595636248	0.856175739154463	0.143824260845537	1	0	1.66833333333333	2789.43243408203
d2c30c26-c9db-3939-bc53-3b291e8b5529	BiPACE w/ RT	timePenalizedSimilarity	cosine	60	0.95	0.1	NA	NA	NA	NA	Unpartitioned	NA	NA	2	1044	0	6316	0	7360	138360	0	131000	0.248453117563065	1	0.141847826086957	0.858152173913043	NA	NA	0.942166666666667	2815.54336547852
d2ddb0e0-113e-3fc7-95d7-d64fa3e2f8f3	BiPACE w/ RT	timePenalizedSimilarity	rankCorr	60	0.75	10	NA	NA	NA	NA	Unpartitioned	NA	NA	2	5109	47	2084	0	7360	17040	120	9800	0.827435419872054	0.99088440651668	0.710273877380787	0.289726122619213	1	0	6.10633333333333	3131.59149932861
d2e9fd9c-f1b6-3df2-bb22-0bb406e3bb64	BiPACE w/ RT	timePenalizedSimilarity	cosine	60	0	40	NA	NA	NA	NA	Unpartitioned	NA	NA	30	4603	136	261	0	7360	7160	2360	2160	0.958658752473185	0.971301962439333	0.946340460526316	0.0536595394736842	1	0	3.0115	5866.53545379639
d35e20c2-6d23-34a4-a50a-d893a1e3bb84	BiPACE w/ RT	timePenalizedSimilarity	dot	60	0.95	5	NA	NA	NA	NA	Unpartitioned	NA	NA	10	6603	19	658	0	7360	16840	80	9560	0.951235323777282	0.997130776200544	0.909378873433411	0.0906211265665886	1	0	1.68933333333333	4480.2469329834
d36de66c-5c89-3525-8820-fbdd5a3f02d5	BiPACE w/ RT	timePenalizedSimilarity	euclidean	60	0.5	30	NA	NA	NA	NA	Unpartitioned	NA	NA	10	2225	35	2740	0	7360	8400	2360	3400	0.615916955017301	0.984513274336283	0.448136958710977	0.551863041289023	1	0	2.8435	8780.93095397949
d38e4d60-019c-3d9c-b814-4110ccd8a050	BiPACE w/ RT	timePenalizedSimilarity	linCorr	60	0.95	5	NA	NA	NA	NA	Unpartitioned	NA	NA	5	6748	31	581	0	7360	20200	0	12840	0.956620357244117	0.995427054137778	0.9207258834766	0.0792741165234002	1	0	1.93766666666667	5202.88284301758
d38f1b75-8344-38b5-845c-2a7588b71d97	BiPACE w/ RT	timePenalizedSimilarity	cosine	60	0	5	NA	NA	NA	NA	Unpartitioned	NA	NA	30	6226	20	234	0	7360	10240	880	3760	0.980009444356997	0.996797950688441	0.963777089783282	0.0362229102167183	1	0	3.07533333333333	5867.07022094727
d3ed8f20-9b79-349e-8572-f348d8f04cca	BiPACE w/ RT	timePenalizedSimilarity	euclidean	60	0.9	0.1	NA	NA	NA	NA	Unpartitioned	NA	NA	20	1044	0	6316	0	7360	138400	0	131040	0.248453117563065	1	0.141847826086957	0.858152173913043	NA	NA	0.997166666666667	2821.52172851562
d419b80c-4d0d-3d28-ba44-af7c2aaa268b	CeMAPP-DTW	plainPairwiseSimilarity	rankCorr	NA	NA	NA	mziDtwWorkerFactory	0	2.1	1	Partitioned	Local	0.1	NA	4284	2718	358	0	7360	185240	0	177880	0.735829611817245	0.611825192802057	0.922878069797501	0.0771219302024989	1	0	228.24	8658.727394104
d472fa8e-510a-365f-903a-2a7b756b35f0	CeMAPP-DTW w/ RT	timePenalizedPairwiseSimilarity	cosine	NA	NA	30	mziDtwWorkerFactory	0	2	0	Unpartitioned	Global	0.1	NA	2578	3277	1505	0	7360	186320	0	178960	0.518816663312538	0.440307429547395	0.631398481508695	0.368601518491305	1	0	444.456833333333	6962.09016418457
d4937d8c-338e-3b8a-9d57-45f7380a91b2	BiPACE w/ RT	timePenalizedSimilarity	linCorr	60	0.25	0.1	NA	NA	NA	NA	Unpartitioned	NA	NA	10	1950	4	4286	0	7360	12600	1120	6360	0.476190476190476	0.997952917093142	0.312700449005773	0.687299550994227	1	0	1.01233333333333	2885.99863433838
d4c69354-6ebc-3b82-84df-648dc5e70a55	CeMAPP-DTW	plainPairwiseSimilarity	euclidean	NA	NA	NA	mziDtwWorkerFactory	0	2.1	1	Partitioned	Local	0.1	NA	2011	3561	1788	0	7360	185520	0	178160	0.429196457155053	0.360911701363963	0.529349828902343	0.470650171097657	1	0	68.0065	8731.43470001221
d52748dd-e676-35bb-a477-e37e249e52ef	BiPACE w/ RT	timePenalizedSimilarity	rankCorr	60	0.25	5	NA	NA	NA	NA	Unpartitioned	NA	NA	20	5954	84	562	0	7360	11800	760	5200	0.948542297275769	0.986088108645247	0.913750767341928	0.0862492326580724	1	0	6.53366666666667	3136.50322723389
d54d9acc-3f7a-3deb-b24a-02f0f6ac975d	BiPACE w/ RT	timePenalizedSimilarity	rankCorr	60	0.5	1	NA	NA	NA	NA	Unpartitioned	NA	NA	2	6696	51	613	0	7360	25160	0	17800	0.952760387023335	0.992441084926634	0.916130797646737	0.0838692023532631	1	0	2.91983333333333	4568.35529327393
d5b426d8-6268-328f-846f-d93f992fe955	BiPACE	plainSimilarity	dot	60	NA	NA	NA	NA	NA	NA	Unpartitioned	NA	NA	2	932	11	617	0	7360	2640	5800	1080	0.747993579454254	0.988335100742312	0.601678502259522	0.398321497740478	1	0	2247	3424.82071685791
d5e87dcb-47f9-3612-a383-d0694d08d7f6	BiPACE w/ RT	timePenalizedSimilarity	rankCorr	60	0.25	30	NA	NA	NA	NA	Unpartitioned	NA	NA	40	720	0	0	0	7360	840	6640	120	1	1	1	0	NA	NA	28557	8946.92543792725
d5f585d5-2eda-3b84-a8cf-fc0e6ab0d3b5	CeMAPP-DTW w/ RT	timePenalizedPairwiseSimilarity	euclidean	NA	NA	10	mziDtwWorkerFactory	0	2	0	Unpartitioned	Global	0.1	NA	845	6499	16	0	7360	184920	0	177560	0.205971968312005	0.11505991285403	0.981416957026713	0.0185830429732868	1	0	1511.33483333333	12047.2146682739
d60be542-2615-30b0-a0e8-1f8c115a0dd2	BiPACE w/ RT	timePenalizedSimilarity	linCorr	60	0.95	10	NA	NA	NA	NA	Unpartitioned	NA	NA	2	6340	36	904	0	7360	21240	80	13960	0.930983847283407	0.99435382685069	0.875207067918277	0.124792932081723	1	0	2.06766666666667	5332.83462524414
d61af652-6637-3441-bfb7-d31723fbc315	BiPACE w/ RT	timePenalizedSimilarity	rankCorr	60	0	5	NA	NA	NA	NA	Unpartitioned	NA	NA	20	5954	84	562	0	7360	11800	760	5200	0.948542297275769	0.986088108645247	0.913750767341928	0.0862492326580724	1	0	33873	4049.48271942139
d622dbe6-27ed-356c-995d-4c4de71b1877	BiPACE w/ RT	timePenalizedSimilarity	rankCorr	60	0.75	40	NA	NA	NA	NA	Unpartitioned	NA	NA	5	3289	38	2633	0	7360	10920	1400	4960	0.711212022921397	0.988578298767659	0.555386693684566	0.444613306315434	1	0	18.6986666666667	8775.73607635498
d6303edf-3821-3f1c-bfc9-0656dd4997d0	BiPACE	plainSimilarity	euclidean	60	NA	NA	NA	NA	NA	NA	Unpartitioned	NA	NA	40	160	0	0	0	7360	160	7200	0	1	1	1	0	NA	NA	3.66933333333333	9082.2456817627
d6a61136-1203-306d-8a1b-424ae022cb70	BiPACE w/ RT	timePenalizedSimilarity	cosine	60	0.9	40	NA	NA	NA	NA	Unpartitioned	NA	NA	20	5477	21	822	0	7360	10440	1040	4120	0.928541154530813	0.996180429246999	0.869503095729481	0.130496904270519	1	0	2.08533333333333	4785.09550476074
d6f5e48b-33c0-37c8-a165-01d0e274fb14	BiPACE w/ RT	timePenalizedSimilarity	cosine	60	0.75	5	NA	NA	NA	NA	Unpartitioned	NA	NA	30	6226	20	234	0	7360	10320	880	3840	0.980009444356997	0.996797950688441	0.963777089783282	0.0362229102167183	1	0	1.74933333333333	4489.2684173584
d740aada-bd2a-35d2-a62b-d3acc65b9463	BiPACE w/ RT	timePenalizedSimilarity	rankCorr	60	0.95	40	NA	NA	NA	NA	Unpartitioned	NA	NA	40	520	0	0	0	7360	640	6840	120	1	1	1	0	NA	NA	8.6135	3148.03408813477
d74d16dd-cc78-3684-a865-feef1ff12b67	BiPACE w/ RT	timePenalizedSimilarity	euclidean	60	0.75	40	NA	NA	NA	NA	Unpartitioned	NA	NA	30	783	1	136	0	7360	1400	6440	480	0.919553728714034	0.998724489795918	0.852013057671382	0.147986942328618	1	0	2.6265	8746.25182342529
d7a407e3-b709-381f-96c9-998ad7c0f454	BiPACE w/ RT	timePenalizedSimilarity	rankCorr	60	0.25	30	NA	NA	NA	NA	Unpartitioned	NA	NA	5	3607	42	2591	0	7360	11760	1120	5520	0.732608916421245	0.988489997259523	0.581961923201033	0.418038076798967	1	0	28576	3709.89047241211
d7cc5159-bc7c-3aac-93fe-74aacf9af2fc	CeMAPP-DTW	plainPairwiseSimilarity	rankCorr	NA	NA	NA	mziDtwWorkerFactory	0	2	0	Partitioned	Local	0.1	NA	4650	389	2321	0	7360	185240	0	177880	0.774354704412989	0.922802143282397	0.667049203844499	0.332950796155501	1	0	219.526333333333	8611.0220489502
d7d66673-160e-3e37-85d3-946611ddf2b2	BiPACE w/ RT	timePenalizedSimilarity	linCorr	60	0.9	1	NA	NA	NA	NA	Unpartitioned	NA	NA	2	4348	23	2989	0	7360	33120	0	25760	0.742740006832935	0.994738046213681	0.592612784516833	0.407387215483167	1	0	1.63283333333333	4525.22987365723
d807371f-4560-3197-8e17-140c4de3b431	BiPACE w/ RT	timePenalizedSimilarity	dot	60	0.5	40	NA	NA	NA	NA	Unpartitioned	NA	NA	30	1158	46	36	0	7360	1720	6120	480	0.965804837364471	0.961794019933555	0.969849246231156	0.0301507537688442	1	0	2.0905	5176.76048278809
d80907d6-aad6-3b22-9ddc-903d5a531649	BiPACE w/ RT	timePenalizedSimilarity	cosine	60	0.5	5	NA	NA	NA	NA	Unpartitioned	NA	NA	40	3934	106	0	0	7360	5080	3320	1040	0.986706797090544	0.973762376237624	1	0	1	0	1.6845	4561.01621246338
d8719787-3552-3898-ae72-bbe8574c88db	BiPACE w/ RT	timePenalizedSimilarity	dot	60	0	40	NA	NA	NA	NA	Unpartitioned	NA	NA	2	1255	71	754	0	7360	3320	5280	1240	0.752623688155922	0.946455505279035	0.624688899950224	0.375311100049776	1	0	2.29883333333333	3687.59097290039
d8b4c12c-7206-3e38-816f-d55079a16e51	BiPACE w/ RT	timePenalizedSimilarity	linCorr	60	0.25	1	NA	NA	NA	NA	Unpartitioned	NA	NA	2	6782	52	526	0	7360	23680	0	16320	0.959128836091076	0.992390986245244	0.928024083196497	0.071975916803503	1	0	1.9125	4460.69968414307
d8c8b960-194e-3286-a9d1-113d958d61b6	BiPACE w/ RT	timePenalizedSimilarity	linCorr	60	0.5	30	NA	NA	NA	NA	Unpartitioned	NA	NA	30	4832	137	271	0	7360	7400	2120	2160	0.959491660047657	0.972429060173073	0.946893983931021	0.053106016068979	1	0	4.26666666666667	5227.84185791016
d8d14762-1131-3916-b551-3511212dac10	BiPACE w/ RT	timePenalizedSimilarity	linCorr	60	0.25	10	NA	NA	NA	NA	Unpartitioned	NA	NA	10	6328	35	917	0	7360	15440	80	8160	0.930041152263374	0.994499449944995	0.873429951690821	0.126570048309179	1	0	2.9995	4693.55460357666
d8d25dc5-16e5-323e-90b9-806cf3acc84b	BiPACE w/ RT	timePenalizedSimilarity	linCorr	60	0.75	30	NA	NA	NA	NA	Unpartitioned	NA	NA	5	5877	31	1372	0	7360	16400	80	9120	0.893364748802919	0.994752877454299	0.810732514829632	0.189267485170368	1	0	3.37066666666667	5088.21783447266
d9164da3-70f3-3f8b-9743-d8d29c471f39	BiPACE w/ RT	timePenalizedSimilarity	euclidean	60	0.5	5	NA	NA	NA	NA	Unpartitioned	NA	NA	20	2394	54	752	0	7360	4840	4160	1640	0.855917053986414	0.977941176470588	0.760966306420852	0.239033693579148	1	0	1737	7104.85893249512
d922714c-0a7a-32d3-ba07-16f01f5faa57	CeMAPP-DTW w/ RT	timePenalizedPairwiseSimilarity	euclidean	NA	NA	5	mziDtwWorkerFactory	0	2.25	0	Unpartitioned	Global	0.1	NA	1149	6175	36	0	7360	184840	0	177480	0.27006698789517	0.156881485527034	0.969620253164557	0.0303797468354431	1	0	1461.39066666667	12031.9860916138
d94f3c9d-bd9b-3260-939d-936ac0841cc3	BiPACE w/ RT	timePenalizedSimilarity	cosine	60	0.25	10	NA	NA	NA	NA	Unpartitioned	NA	NA	20	6237	24	699	0	7360	12320	400	5360	0.945214821550352	0.996166746526114	0.899221453287197	0.100778546712803	1	0	2.0965	5080.20581817627
d9514666-4c85-3cb1-8075-de6ff66d3649	CeMAPP-DTW	plainPairwiseSimilarity	dot	NA	NA	NA	mziDtwWorkerFactory	0	2.1	0	Unpartitioned	Global	0.1	NA	3236	2832	1052	0	7360	186920	240	179800	0.624951718810351	0.533289386947923	0.754664179104478	0.245335820895522	1	0	202.860666666667	3610.17686462402
d957940e-3383-37df-aa8c-6c51628a06a6	BiPACE w/ RT	timePenalizedSimilarity	cosine	60	0.75	1	NA	NA	NA	NA	Unpartitioned	NA	NA	10	6215	38	1107	0	7360	18640	0	11280	0.915653775322284	0.99392291699984	0.84881180005463	0.15118819994537	1	0	1.7105	5448.0445098877
d97d428c-4e71-3342-b4a4-8f2d39652c5b	CeMAPP-DTW w/ RT	timePenalizedPairwiseSimilarity	rankCorr	NA	NA	30	mziDtwWorkerFactory	0	2.25	0	Partitioned	Local	0.1	NA	6337	445	578	0	7360	185240	0	177880	0.925312112141345	0.934385137127691	0.916413593637021	0.083586406362979	1	0	215.723666666667	8547.39688873291
d98176dd-8fa2-33f3-9b65-5471af65df27	CeMAPP-DTW w/ RT	timePenalizedPairwiseSimilarity	linCorr	NA	NA	30	mziDtwWorkerFactory	0	2	1	Partitioned	Local	0.1	NA	2584	3225	1551	0	7360	186320	0	178960	0.519710378117458	0.444826992597693	0.62490931076179	0.37509068923821	1	0	109.102333333333	3238.79163360596
d9e58c89-5d5a-308d-ac19-8fd2aae618ad	BiPACE w/ RT	timePenalizedSimilarity	dot	60	0.75	0.1	NA	NA	NA	NA	Unpartitioned	NA	NA	2	1393	2	5965	0	7360	105560	0	98200	0.318290871701131	0.998566308243728	0.189317749388421	0.810682250611579	1	0	0.975166666666667	1534.12844085693
da3bb5b8-1153-3e06-960d-b0c03a278b7a	BiPACE w/ RT	timePenalizedSimilarity	dot	60	0.9	1	NA	NA	NA	NA	Unpartitioned	NA	NA	10	4348	23	2989	0	7360	17760	0	10400	0.742740006832935	0.994738046213681	0.592612784516833	0.407387215483167	1	0	1.50133333333333	4543.5217666626
dad1d909-91b8-3dc0-8e10-489a29315059	CeMAPP-DTW w/ RT	timePenalizedPairwiseSimilarity	cosine	NA	NA	30	mziDtwWorkerFactory	0	2.1	0	Unpartitioned	Global	0.1	NA	4712	2474	174	0	7360	186320	0	178960	0.780649436713055	0.655719454494851	0.964388047482603	0.0356119525173967	1	0	522.466666666667	7052.58122253418
db0f41b5-2e73-3112-b3cd-e4836e1d26b6	CeMAPP-DTW	plainPairwiseSimilarity	linCorr	NA	NA	NA	mziDtwWorkerFactory	0	2.1	1	Unpartitioned	Global	0.1	NA	4858	2371	131	0	7360	186320	0	178960	0.79522016696677	0.67201549315258	0.973742232912407	0.0262577670875928	1	0	1600.41666666667	1641.92317199707
db300072-fb75-37f8-81e9-142e427b2158	CeMAPP-DTW w/ RT	timePenalizedPairwiseSimilarity	rankCorr	NA	NA	1	mziDtwWorkerFactory	0	2.25	0	Partitioned	Local	0.1	NA	4957	1929	474	0	7360	185240	0	177880	0.804903791507672	0.719866395585245	0.912723255385748	0.0872767446142515	1	0	934.465666666667	8780.43907165527
db4399d3-5b38-3625-8eef-deb0c17bd382	BiPACE w/ RT	timePenalizedSimilarity	euclidean	60	0.95	40	NA	NA	NA	NA	Unpartitioned	NA	NA	5	3901	46	2853	0	7360	14360	560	7560	0.729090739183254	0.988345578920699	0.577583654130885	0.422416345869115	1	0	2187	8627.42952728271
db76879d-61ac-3d44-bac3-46703fa7a528	BiPACE w/ RT	timePenalizedSimilarity	dot	60	0.5	5	NA	NA	NA	NA	Unpartitioned	NA	NA	20	4842	129	349	0	7360	8480	2040	3160	0.952962015351309	0.974049487024743	0.932768252745136	0.0672317472548641	1	0	1.56583333333333	4525.90992736816
db7ea343-b385-3ab0-823c-ebcf9892e6ff	BiPACE w/ RT	timePenalizedSimilarity	rankCorr	60	0.9	10	NA	NA	NA	NA	Unpartitioned	NA	NA	5	5095	45	1940	0	7360	15040	280	7960	0.836960985626283	0.99124513618677	0.724235963041933	0.275764036958067	1	0	4576	2495.36629486084
dbad20a5-b911-3af1-a288-93bdd1177007	BiPACE w/ RT	timePenalizedSimilarity	dot	60	0.9	30	NA	NA	NA	NA	Unpartitioned	NA	NA	5	2693	199	828	0	7360	5920	3640	2200	0.839856541400281	0.93118948824343	0.764839534223232	0.235160465776768	1	0	1.5355	3857.93659973145
dbafae1f-16e8-3bce-a245-75f297c4c358	BiPACE w/ RT	timePenalizedSimilarity	cosine	60	0.9	10	NA	NA	NA	NA	Unpartitioned	NA	NA	10	6361	35	924	0	7360	15920	40	8600	0.929902784884146	0.994527829893684	0.873164035689774	0.126835964310226	1	0	1.81783333333333	4474.79640960693
dbcf0797-de8a-3676-900e-ee0252d9282f	CeMAPP-DTW	plainPairwiseSimilarity	cosine	NA	NA	NA	mziDtwWorkerFactory	0	2.25	0	Partitioned	Local	0.1	NA	6353	385	622	0	7360	186320	0	178960	0.926566032232188	0.942861383199763	0.910824372759857	0.0891756272401434	1	0	53924	6684.86894226074
dc231f5b-8471-39b0-8f23-10c4a4835323	BiPACE w/ RT	timePenalizedSimilarity	cosine	60	0.25	30	NA	NA	NA	NA	Unpartitioned	NA	NA	30	4732	136	252	0	7360	7400	2240	2280	0.960617133576939	0.972062448644207	0.949438202247191	0.050561797752809	1	0	2.76533333333333	5436.62958526611
dc28231a-aea0-3a5a-b757-e538fe0a0a53	BiPACE w/ RT	timePenalizedSimilarity	euclidean	60	0	5	NA	NA	NA	NA	Unpartitioned	NA	NA	2	63	63	2394	0	7360	5000	4840	2480	0.048780487804878	0.5	0.0256410256410256	0.974358974358974	1	0	3.44116666666667	9056.05593109131
dc2afa8a-03df-327d-b7b8-0c4c5e38d185	BiPACE w/ RT	timePenalizedSimilarity	rankCorr	60	0	40	NA	NA	NA	NA	Unpartitioned	NA	NA	40	360	0	0	0	7360	480	7000	120	1	1	1	0	NA	NA	33.6376666666667	9101.6039352417
dc4c459e-b4fd-36b8-bec4-d03670488567	BiPACE	plainSimilarity	dot	60	NA	NA	NA	NA	NA	NA	Unpartitioned	NA	NA	30	763	7	30	0	7360	1240	6560	440	0.976327575175944	0.990909090909091	0.962168978562421	0.0378310214375788	1	0	2.22033333333333	3752.86060333252
dc520640-d23f-377a-89a4-8e4963bf1b9d	CeMAPP-DTW w/ RT	timePenalizedPairwiseSimilarity	linCorr	NA	NA	5	mziDtwWorkerFactory	0	2.25	0	Unpartitioned	Global	0.1	NA	4929	2368	63	0	7360	186320	0	178960	0.80218081210839	0.675483075236399	0.987379807692308	0.0126201923076923	1	0	1623.89633333333	3180.24796295166
dc87e9d6-e1dc-3f86-949c-9fab8c0842a8	CeMAPP-DTW w/ RT	timePenalizedPairwiseSimilarity	cosine	NA	NA	1	mziDtwWorkerFactory	0	2.1	0	Partitioned	Local	0.1	NA	5278	1887	195	0	7360	186320	0	178960	0.835258743472068	0.736636427076064	0.96437054631829	0.0356294536817102	1	0	42466	4654.27184295654
dc9d9cba-8bc2-3dd6-b9c1-9122f1271656	CeMAPP-DTW w/ RT	timePenalizedPairwiseSimilarity	linCorr	NA	NA	5	mziDtwWorkerFactory	0	2.25	0	Partitioned	Local	0.1	NA	6351	386	623	0	7360	186320	0	178960	0.926409452264605	0.942704467864034	0.910668196157155	0.0893318038428449	1	0	66.1921666666667	5491.57308197021
dca377c0-a894-386f-a5c0-3c417e5f977c	CeMAPP-DTW w/ RT	timePenalizedPairwiseSimilarity	rankCorr	NA	NA	10	mziDtwWorkerFactory	0	2	1	Partitioned	Local	0.1	NA	2384	3145	1831	0	7360	185240	0	177880	0.489326765188834	0.431181045396998	0.565599051008304	0.434400948991696	1	0	228.478666666667	8749.47483825684
dccb7e25-4804-3a04-85d8-ac5d874317c4	BiPACE w/ RT	timePenalizedSimilarity	euclidean	60	0.5	10	NA	NA	NA	NA	Unpartitioned	NA	NA	5	2946	95	3439	0	7360	13280	880	6800	0.625079567154678	0.968760276224926	0.461393891934221	0.538606108065779	1	0	2.05816666666667	8560.85192108154
dcf1c55c-715f-3f61-b6c3-7d81f28bb21e	CeMAPP-DTW	plainPairwiseSimilarity	cosine	NA	NA	NA	mziDtwWorkerFactory	0	2	0	Partitioned	Local	0.1	NA	4398	1771	1191	0	7360	186320	0	178960	0.748086409253274	0.712919435889123	0.786902844873859	0.213097155126141	1	0	42434	5819.3921585083
dd0915b0-b118-313b-85e3-89cbb3f564f5	BiPACE w/ RT	timePenalizedSimilarity	dot	60	0	30	NA	NA	NA	NA	Unpartitioned	NA	NA	10	1440	82	318	0	7360	2720	5520	880	0.878048780487805	0.946123521681997	0.819112627986348	0.180887372013652	1	0	2267	6274.24391174316
dd0d1055-dde7-3c24-a446-483f806b0dfa	BiPACE w/ RT	timePenalizedSimilarity	dot	60	0	5	NA	NA	NA	NA	Unpartitioned	NA	NA	10	4487	110	603	0	7360	9480	2160	4280	0.92639620109425	0.976071350881009	0.881532416502947	0.118467583497053	1	0	2.54816666666667	6232.42356872559
dd47bf0f-ea4f-3cf4-b553-6fd241d54222	BiPACE w/ RT	timePenalizedSimilarity	linCorr	60	0.95	0.1	NA	NA	NA	NA	Unpartitioned	NA	NA	10	10	0	30	0	7360	120	7320	80	0.4	1	0.25	0.75	NA	NA	0.626833333333333	1844.26322174072
dd7e5c1f-6190-3fc2-b7b6-1b8205995991	CeMAPP-DTW w/ RT	timePenalizedPairwiseSimilarity	cosine	NA	NA	10	mziDtwWorkerFactory	0	2.25	0	Partitioned	Local	0.1	NA	5346	1861	153	0	7360	186320	0	178960	0.841492208405478	0.741778826141252	0.972176759410802	0.0278232405891981	1	0	42.4471666666667	3742.79160308838
dd81e726-ca77-3535-8017-a74c1c4f81ed	BiPACE w/ RT	timePenalizedSimilarity	linCorr	60	0.25	30	NA	NA	NA	NA	Unpartitioned	NA	NA	30	4832	137	271	0	7360	7400	2120	2160	0.959491660047657	0.972429060173073	0.946893983931021	0.053106016068979	1	0	5.17766666666667	6022.40766143799
dd8b1c74-3b5e-3c39-bf58-4ec431f45ef5	CeMAPP-DTW	plainPairwiseSimilarity	dot	NA	NA	NA	mziDtwWorkerFactory	0	2	1	Unpartitioned	Global	0.1	NA	2268	3202	1650	0	7360	186920	240	179800	0.483170004260758	0.414625228519196	0.578866768759571	0.421133231240429	1	0	193.568166666667	2420.74954986572
ddffbfd5-86a6-3deb-9c18-b6aad8f0bd88	BiPACE	plainSimilarity	euclidean	60	NA	NA	NA	NA	NA	NA	Unpartitioned	NA	NA	5	3589	48	3323	0	7360	14480	400	7520	0.680443643947294	0.986802309595821	0.519241898148148	0.480758101851852	1	0	3.83133333333333	9058.26955413818
de09deb1-31a7-357a-81d3-dba4f3cecf0c	CeMAPP-DTW w/ RT	timePenalizedPairwiseSimilarity	euclidean	NA	NA	30	mziDtwWorkerFactory	0	2	1	Unpartitioned	Global	0.1	NA	882	6382	96	0	7360	184800	0	177440	0.214025721912157	0.121420704845815	0.901840490797546	0.098159509202454	1	0	1511.65283333333	12076.6517028809
de0e2ca7-5ef1-3b61-acdc-3f56b2f880e2	CeMAPP-DTW w/ RT	timePenalizedPairwiseSimilarity	cosine	NA	NA	10	mziDtwWorkerFactory	0	2.1	0	Partitioned	Local	0.1	NA	5177	1938	245	0	7360	186320	0	178960	0.825875408789982	0.727617709065355	0.954813721873847	0.0451862781261527	1	0	42.3536666666667	3906.14932250977
de29acbe-84ed-3d84-8261-ce31b0222e33	CeMAPP-DTW w/ RT	timePenalizedPairwiseSimilarity	linCorr	NA	NA	40	mziDtwWorkerFactory	0	2	1	Partitioned	Local	0.1	NA	2543	3306	1511	0	7360	186320	0	178960	0.51358174290619	0.434775175243631	0.627281697089294	0.372718302910706	1	0	106925	3287.74299621582
de960efe-881c-3571-880d-97c4447a79bb	BiPACE w/ RT	timePenalizedSimilarity	linCorr	60	0.75	40	NA	NA	NA	NA	Unpartitioned	NA	NA	40	2360	0	0	0	7360	2840	5000	480	1	1	1	0	NA	NA	3754	5179.35976409912
de9da1a7-6871-3bc7-a096-dcbfc526d247	BiPACE w/ RT	timePenalizedSimilarity	cosine	60	0	0.1	NA	NA	NA	NA	Unpartitioned	NA	NA	10	6780	49	531	0	7360	16200	0	8840	0.958981612446959	0.992824718113926	0.927369716864998	0.0726302831350021	1	0	3181	5885.52656555176
deb1402e-00be-32e6-a678-99b5b2f3d410	BiPACE w/ RT	timePenalizedSimilarity	euclidean	60	0.5	10	NA	NA	NA	NA	Unpartitioned	NA	NA	2	2973	99	3888	0	7360	16680	400	9720	0.598610691633947	0.9677734375	0.433318758198513	0.566681241801487	1	0	2.05766666666667	8560.14032745361
deb2fd84-4427-3051-acee-37cc8f7fc7c9	BiPACE w/ RT	timePenalizedSimilarity	cosine	60	0.25	0.1	NA	NA	NA	NA	Unpartitioned	NA	NA	20	22	0	18	0	7360	40	7320	0	0.709677419354839	1	0.55	0.45	NA	NA	0.842166666666667	2877.38663482666
df0ecfb2-516e-3574-8f7d-b4f5457be4bf	BiPACE w/ RT	timePenalizedSimilarity	euclidean	60	0	10	NA	NA	NA	NA	Unpartitioned	NA	NA	2	60	60	2280	0	7360	4880	4960	2480	0.048780487804878	0.5	0.0256410256410256	0.974358974358974	1	0	3.38466666666667	9075.0708770752
df18e9c7-137f-3372-a221-33350d62771c	BiPACE w/ RT	timePenalizedSimilarity	rankCorr	60	0.95	30	NA	NA	NA	NA	Unpartitioned	NA	NA	5	3621	41	2578	0	7360	11840	1120	5600	0.734408275022817	0.988803932277444	0.584126472011615	0.415873527988385	1	0	7.08333333333333	3131.25234985352
df634834-ab88-3cdc-9e40-f3cdd3eb46ec	BiPACE w/ RT	timePenalizedSimilarity	cosine	60	0.9	10	NA	NA	NA	NA	Unpartitioned	NA	NA	20	6224	23	673	0	7360	12600	440	5680	0.947048082775411	0.996318232751721	0.90242134261273	0.0975786573872698	1	0	1.83133333333333	4522.8444519043
df8eca9e-715a-3587-a21a-523a67206e49	CeMAPP-DTW w/ RT	timePenalizedPairwiseSimilarity	euclidean	NA	NA	1	mziDtwWorkerFactory	0	2.1	0	Partitioned	Local	0.1	NA	3464	3200	696	0	7360	185480	0	178120	0.640059127864006	0.519807923169268	0.832692307692308	0.167307692307692	1	0	67.7633333333333	8678.67096710205
dfd9342b-594a-327f-9bdf-b84abcc8e3dd	BiPACE w/ RT	timePenalizedSimilarity	linCorr	60	0.5	40	NA	NA	NA	NA	Unpartitioned	NA	NA	20	5488	21	811	0	7360	10440	1040	4120	0.929539295392954	0.996188055908513	0.871249404667408	0.128750595332592	1	0	5.07533333333333	5249.74591064453
e010002d-47e3-314e-8639-4e327a9f6e5b	BiPACE w/ RT	timePenalizedSimilarity	cosine	60	0	1	NA	NA	NA	NA	Unpartitioned	NA	NA	20	6720	29	371	0	7360	13080	240	5960	0.971098265895954	0.995703067121055	0.947680157946693	0.052319842053307	1	0	3.17233333333333	5876.73988342285
e02a8472-3f2c-3e50-9898-92c2872d5634	BiPACE w/ RT	timePenalizedSimilarity	rankCorr	60	0.25	10	NA	NA	NA	NA	Unpartitioned	NA	NA	2	5109	47	2084	0	7360	16960	120	9720	0.827435419872054	0.99088440651668	0.710273877380787	0.289726122619213	1	0	10.8933333333333	3196.86554718018
e05c3588-6760-3923-8e18-14f3e1558974	CeMAPP-DTW w/ RT	timePenalizedPairwiseSimilarity	linCorr	NA	NA	40	mziDtwWorkerFactory	0	2	0	Unpartitioned	Global	0.1	NA	2516	3413	1431	0	7360	186320	0	178960	0.509518023491292	0.424354865913307	0.637446161641753	0.362553838358247	1	0	1622.4805	3089.29736328125
e0ca9062-7c0f-336d-bb8b-4d77f74e26e4	CeMAPP-DTW w/ RT	timePenalizedPairwiseSimilarity	linCorr	NA	NA	10	mziDtwWorkerFactory	0	2.25	1	Partitioned	Local	0.1	NA	4936	2355	69	0	7360	186320	0	178960	0.802862719583604	0.676999039912221	0.986213786213786	0.0137862137862138	1	0	108.7185	3582.88813781738
e0f5ee0c-64f2-3976-a1d9-e25342abf024	BiPACE w/ RT	timePenalizedSimilarity	dot	60	0.5	10	NA	NA	NA	NA	Unpartitioned	NA	NA	10	3395	172	553	0	7360	6720	3240	2600	0.90352628077179	0.951780207457247	0.859929078014184	0.140070921985816	1	0	1.5315	3958.45366668701
e114da51-941f-3c5f-bbb7-b5643c1e6a05	BiPACE w/ RT	timePenalizedSimilarity	linCorr	60	0	40	NA	NA	NA	NA	Unpartitioned	NA	NA	40	2360	0	0	0	7360	2840	5000	480	1	1	1	0	NA	NA	5758	5994.2776184082
e154fe50-5bbe-3ff4-ac5e-a76cf84140bd	BiPACE w/ RT	timePenalizedSimilarity	dot	60	0.95	5	NA	NA	NA	NA	Unpartitioned	NA	NA	40	4005	75	0	0	7360	5120	3280	1040	0.990723562152134	0.981617647058823	1	0	1	0	1.55783333333333	4463.66921234131
e1603ae0-88fd-311a-a007-5c5ec5195c42	BiPACE w/ RT	timePenalizedSimilarity	cosine	60	0.25	5	NA	NA	NA	NA	Unpartitioned	NA	NA	20	6673	47	520	0	7360	13480	120	6240	0.959246747646086	0.993005952380952	0.927707493396358	0.0722925066036424	1	0	1.91033333333333	4637.73514556885
e1624587-db88-3909-ac08-dd914f58cb37	BiPACE w/ RT	timePenalizedSimilarity	rankCorr	60	0.25	0.1	NA	NA	NA	NA	Unpartitioned	NA	NA	40	2173	5	5182	0	7360	62360	0	55000	0.455890066086227	0.997704315886134	0.29544527532291	0.70455472467709	1	0	1.56783333333333	4437.25586700439
e1aac590-5f98-3f34-a0d1-74797b78425d	BiPACE w/ RT	timePenalizedSimilarity	linCorr	60	0.95	1	NA	NA	NA	NA	Unpartitioned	NA	NA	20	1736	30	1394	0	7360	5240	4200	2080	0.709150326797386	0.983012457531144	0.554632587859425	0.445367412140575	1	0	1334	4920.18016052246
e1d4f272-7bc3-3e05-b5bb-9b64a0e74e3a	BiPACE w/ RT	timePenalizedSimilarity	dot	60	0	40	NA	NA	NA	NA	Unpartitioned	NA	NA	20	1101	62	157	0	7360	1880	6040	560	0.909541511771995	0.946689595872743	0.875198728139905	0.124801271860095	1	0	2.20216666666667	5554.3268661499
e1d583a3-c74f-3728-a56d-23546899f87e	BiPACE w/ RT	timePenalizedSimilarity	euclidean	60	0.5	10	NA	NA	NA	NA	Unpartitioned	NA	NA	40	320	0	0	0	7360	320	7040	0	1	1	1	0	NA	NA	1.8795	8558.93061828613
e257d078-702c-3433-b816-7a38ef76783a	BiPACE w/ RT	timePenalizedSimilarity	euclidean	60	0.75	0.1	NA	NA	NA	NA	Unpartitioned	NA	NA	10	212	1	587	0	7360	1360	6560	560	0.41897233201581	0.995305164319249	0.265331664580726	0.734668335419274	1	0	0.72	2246.03491973877
e25a3143-5597-3d55-9694-349346621b22	CeMAPP-DTW w/ RT	timePenalizedPairwiseSimilarity	cosine	NA	NA	40	mziDtwWorkerFactory	0	2.25	0	Partitioned	Local	0.1	NA	5332	1870	158	0	7360	186320	0	178960	0.840214308225654	0.740349902804776	0.971220400728597	0.0287795992714025	1	0	42.7606666666667	4632.5125579834
e38b7a6f-b7f5-323a-a5d1-adfae40fed7f	BiPACE w/ RT	timePenalizedSimilarity	dot	60	0.95	40	NA	NA	NA	NA	Unpartitioned	NA	NA	10	2626	203	491	0	7360	5080	4040	1760	0.883282879246552	0.928243195475433	0.842476740455566	0.157523259544434	1	0	1.47416666666667	3703.2232208252
e395ecb7-3b7b-3596-bcbe-8c9d9336e1cd	BiPACE w/ RT	timePenalizedSimilarity	linCorr	60	0.25	30	NA	NA	NA	NA	Unpartitioned	NA	NA	20	5544	83	733	0	7360	10720	1000	4360	0.931451612903226	0.985249688999467	0.883224470288354	0.116775529711646	1	0	5322	5270.80669403076
e3ab11a3-fcba-38a1-b5e4-3bbf4dfa7c49	BiPACE w/ RT	timePenalizedSimilarity	rankCorr	60	0.5	0.1	NA	NA	NA	NA	Unpartitioned	NA	NA	40	1871	2	5487	0	7360	77160	0	69800	0.405373199003358	0.99893219434063	0.254281054634412	0.745718945365588	1	0	1.4165	3405.68521881104
e3d8796c-f0e9-3738-b4c7-4ee074a684d6	CeMAPP-DTW w/ RT	timePenalizedPairwiseSimilarity	rankCorr	NA	NA	40	mziDtwWorkerFactory	0	2	0	Partitioned	Local	0.1	NA	2200	3362	1718	0	7360	185240	80	177960	0.464135021097046	0.395541172240201	0.561510974987238	0.438489025012762	1	0	921.481666666667	8708.7868270874
e4014e6c-f333-3a71-9dc0-93cf9523c8e6	CeMAPP-DTW w/ RT	timePenalizedPairwiseSimilarity	cosine	NA	NA	1	mziDtwWorkerFactory	0	2.25	1	Partitioned	Local	0.1	NA	4984	2345	31	0	7360	186320	0	178960	0.80751782242385	0.680038204393505	0.993818544366899	0.00618145563310069	1	0	54.2476666666667	5101.92144012451
e4098764-36ae-3a31-937d-ea214839c2cc	BiPACE w/ RT	timePenalizedSimilarity	dot	60	0.9	1	NA	NA	NA	NA	Unpartitioned	NA	NA	5	4348	23	2989	0	7360	23080	0	15720	0.742740006832935	0.994738046213681	0.592612784516833	0.407387215483167	1	0	1.5825	5574.68000030518
e4ea7dc0-fedf-3a05-8b3a-8ce3c61b7817	CeMAPP-DTW w/ RT	timePenalizedPairwiseSimilarity	rankCorr	NA	NA	5	mziDtwWorkerFactory	0	2.1	1	Partitioned	Local	0.1	NA	4220	2790	350	0	7360	185240	0	177880	0.728842832469775	0.601997146932953	0.923413566739606	0.0765864332603938	1	0	924.723333333333	8707.69328308105
e4f0b0e7-81f5-35eb-8fd5-4fd1d40b43ad	CeMAPP-DTW w/ RT	timePenalizedPairwiseSimilarity	dot	NA	NA	5	mziDtwWorkerFactory	0	2.25	1	Partitioned	Local	0.1	NA	4529	2321	390	0	7360	186920	120	179680	0.769649078086498	0.661167883211679	0.920715592600122	0.0792844073998781	1	0	36686	4823.62774658203
[truncated: 173 more rows]
