# Supplementary material for: Combining peak- and chromatogram-based retention time alignment algorithms for multiple chromatography-mass spectrometry datasets
Source: BMC Bioinformatics. 2012 Aug 27;13:214. doi: 10.1186/1471-2105-13-214 (PMC3546004; doi:10.1186/1471-2105-13-214)
Supplement: Additional file 2 — Archive containing evaluation tables for the wheat dataset. The complete evaluation table giving the parameters and classification results for BIPACE and CeMAPP-DTW for the Wheat dataset is contained in a zip-archive along with the corresponding figures. Table S2 in the manuscript corresponds to the file ‘evaluation.csv’ in this archive. The corresponding raw dataset together with experimental parameters, peak lists and reference multiple peak alignment is available from the Metabolights database at http://www.ebi.ac.uk/metabolights/MTBLS21. [file 1471-2105-13-214-S2.zip › wheat/executionMetrics.csv]

uid	runtime	memory
37d46419-6780-37a0-a5f8-29c638ae5ee5	3131310.0	5.87744044E9
142c2bc8-f4a0-32c0-8408-d3be2ec8472a	3138180.0	5.487657496E9
cd4a9417-0211-3491-a4af-4d43cf12c777	3215750.0	6.51745048E9
7d4ed9d0-c91d-31aa-adf8-aed6050746f7	3203720.0	5.52275116E9
5c9c33e8-9f19-3cc7-ac1c-91c81dd19b2d	3097020.0	6.091421936E9
dbcf0797-de8a-3676-900e-ee0252d9282f	3235440.0	7.009593136E9
c76b4149-bb94-336f-bf89-1d020051698e	3577030.0	5.43820328E9
4a705ea0-84e9-346e-8bc9-b2ea2f7cf6d7	3214830.0	6.00843504E9
bd2a0ad7-e378-3254-b58e-a2b022efd169	3319740.0	5.827334072E9
9cc5b6df-ba31-3728-bd5f-9c5f76c7306c	3457970.0	5.233579768E9
e805c1c5-2ff5-34e9-8b8b-bf949ce81a89	3519900.0	8.472004416E9
47d4912b-f78e-30bb-96b2-e2ef68e301d4	3490350.0	5.499102288E9
bc489f67-8ed3-3ad3-aeb5-e3dc3b89f94f	3505720.0	5.258089672E9
1ceb3ab5-f981-3435-a401-3b1622e88069	3551460.0	8.652143784E9
23c6b4cf-329a-395e-91d7-0f4c05b5684f	3526330.0	8.721739096E9
a505c3fa-9594-3325-b8ab-b408d3fb6ce7	3859300.0	5.917200888E9
23e19ede-1cb2-36a5-8fc7-42bfa8b277b4	3796080.0	8.461267232E9
9b102ff0-733a-3cbb-ac78-ca57e25a62b5	3709690.0	8.785874904E9
fa08b956-1ce7-3212-b92e-0c4f4e71f68d	4027600.0	6.72884488E9
fd4c1df2-41e6-34fc-9030-b6575e6492da	4240650.0	5.83677172E9
5f2400a3-adb3-3f6e-90a1-6616d0411bf0	4160180.0	4.920958248E9
2b8021e4-eb04-38f1-b1eb-e2f4678143ea	4034160.0	5.487114928E9
6b2d8430-04b9-32f1-a4e7-d387cf9c55d8	3818690.0	9.005421384E9
bc2bc0a9-7cf4-3c0b-9655-32837296dfd0	4288940.0	5.497151968E9
a2eab876-e3bd-3d43-86b7-c678b205b6ec	1.296345E7	9.11848064E9
adf9beaf-08b5-3ef2-8a20-7b4b290f5a4f	1.325143E7	9.001203E9
d7cc5159-bc7c-3aac-93fe-74aacf9af2fc	1.317158E7	9.029311056E9
aba1277b-e21b-31bf-8d49-45585cf146fd	1.364208E7	9.071991304E9
d419b80c-4d0d-3d28-ba44-af7c2aaa268b	1.36944E7	9.079333736E9
fa44ec85-776a-345a-acb2-12c9fd19bfc2	1.381374E7	9.049499704E9
32233797-e99a-3230-b99f-08364db60879	198260.0	6.618588432E9
2eac8eb9-dcc4-3bb8-ac4b-bf05fde9916d	208260.0	6.637684528E9
3f6056cd-6ea5-3ade-8965-eff9592c9e19	208200.0	6.656363392E9
ee848499-13fa-3a82-a30c-750473abc598	197890.0	6.66533872E9
2e33a920-370f-38b5-86fd-46e793dbd3b6	197880.0	6.608243088E9
a1aa516d-6dc4-37bb-af28-ee84a9fd5128	206120.0	6.618734688E9
9544fec9-90a0-3ebf-ad10-fe70a6ba8bec	208060.0	6.649643624E9
f35d68c2-6ceb-3d8a-a46f-b0cbab793b58	62220.0	2.999426344E9
964c4afe-1199-31da-bc96-b9df78a9b7c9	59340.0	2.972698136E9
aa25cdfd-26c7-3b3d-8e7e-307cf35ac58b	57130.0	2.965961352E9
0055ea01-c402-386a-ae17-9a3eb9009cc6	57300.0	2.966310272E9
a562cd01-0251-3b5c-a415-ed358e70d4d7	62410.0	3.006378488E9
6b4e1b04-fedd-3d18-a75b-1209a4886b82	60000.0	2.97484204E9
77720ed9-5b39-3c7f-929e-f7432cca6b32	60760.0	2.952509472E9
26e16a84-8fa3-3f7e-a8a4-86397b6d2433	66590.0	2.997337048E9
622a6a7d-ff36-335a-8c51-5b15c3c968c8	56670.0	2.967253912E9
5ccb2cf0-2821-35e4-bc79-87e66b978226	61440.0	2.969134176E9
c6845c64-225c-3e0d-9753-3b16167eeb23	57610.0	2.955260688E9
90030acf-d48b-3391-9c7a-5b379ce995be	57280.0	2.968167976E9
97f16906-97e1-35c4-acca-d27352f2c97d	82310.0	4.62891596E9
067d047e-4b7b-3a1a-83d0-ca08219c7cb0	197150.0	6.74396272E9
52d1e736-da2e-3386-9bd5-399a90bd1c55	197380.0	6.611049312E9
310a9fdc-981d-3d64-b7b9-623b0710c81a	208660.0	6.63921808E9
bec70f39-6ba6-3b46-befb-8d6b22496663	74650.0	2.95886324E9
ca74c9a8-c241-373b-a708-7056cc56e1ac	205780.0	6.72476904E9
827f3299-ff8b-39cb-b20d-9659cb67addb	211130.0	6.680006424E9
a8d3f10c-8dc4-3634-84e4-cadc934ef2e4	63850.0	2.964167416E9
1bdcb4b4-e507-3aae-8c80-d81b550e5150	65850.0	2.992644888E9
1b0975d3-dc74-3c4b-8373-00232e2c1c8a	63610.0	2.96278108E9
adba0dfc-ca5f-3d94-ba91-1d5d8083fee3	60230.0	2.979964664E9
49b467e0-3a61-37a1-9189-0e19ddd9a936	66830.0	3.024503976E9
d3ed8f20-9b79-349e-8572-f348d8f04cca	59830.0	2.958579968E9
4451d71a-a926-3aba-a6b5-60ffcd5d4f1e	56580.0	2.961473536E9
f569312b-570f-3a00-b1e6-4751597660fd	62600.0	2.996965464E9
f2574e14-0f91-3d73-908c-e3bebcfa234f	60210.0	2.975387928E9
6209aaee-0f83-30a4-a99e-3f9a2224843f	66720.0	3.015192664E9
d25814ec-f840-3042-ab61-2edcb7389cb5	56200.0	2.958246608E9
49e25b50-b939-31d9-a0c2-7876df1ada99	55330.0	2.970583584E9
4d49ba34-0671-34ff-962b-dcdfecbae442	62880.0	3.00208908E9
49f27a02-4cdd-3217-9e6b-ae5fe8f94ff8	59050.0	2.97165188E9
f95a0fdc-6866-3fa9-92e4-462ef2086657	56810.0	2.95992112E9
097b329f-820e-3d6a-8b2f-27d8035deaa6	69240.0	3.026215064E9
149b2e30-c5a8-3ce0-abcd-ff04128510b3	56780.0	2.962161968E9
859a6452-835a-3908-9e0d-14a0254380e1	65980.0	2.999024384E9
b857b9d2-aba5-33f9-ad4b-909ffb35a975	64560.0	2.968644496E9
603ecb37-3d6f-3740-a097-9c0b5f12108f	56500.0	2.96716792E9
2f871d81-864c-3af9-b91e-ee0cbb7a5808	94160.0	4.651469456E9
695ebd13-76cf-369b-a5a9-47d82565b94b	60150.0	2.963231944E9
2d7149f5-91f3-3260-9480-83aec7a2f28c	83110.0	4.617079872E9
4445a2ab-8ba6-3c05-aecd-16351c1b1124	197280.0	6.682187344E9
96606551-f841-3e00-a8e2-f4b342f3ff0e	200110.0	6.618814288E9
29460980-c302-3b82-9fd6-fbf729aabb3a	209350.0	6.638873576E9
1631149b-1bac-3441-b35a-f87fe3b369c5	203810.0	6.68975724E9
bd33933a-7c8f-3ea5-b9a4-91e7c93c8fe5	73190.0	4.590183968E9
e61676d9-72e8-3d10-94f6-f1365fed79c0	210230.0	6.687214248E9
be35a266-89b9-3e5e-9d95-892606b59c81	217790.0	6.653305848E9
49aa606c-57d1-358b-aacc-49442195c907	217240.0	6.652115024E9
89317033-694a-3fa9-b80c-898e24fcf905	63560.0	2.959649296E9
12efab67-7fc1-3a4b-9567-951f3c463d24	69720.0	4.344043864E9
8cdeff5a-5add-3c82-9f2f-4e141e4e90e8	63070.0	2.967570752E9
acea4c47-0471-3136-8036-6aa0a2400b3b	64900.0	2.9869978E9
24d0189c-061e-324c-bbec-d94b32905083	61840.0	2.96848908E9
84b892fe-646c-3bcc-95db-1eadd11dc17c	55910.0	2.96142668E9
3abcbdc6-fc30-3724-88ca-7c57409760ea	66220.0	3.020266072E9
7f6e0110-14a5-3f2c-b3e5-cfe1982b9200	62950.0	3.00189204E9
00f05d09-c161-3eae-ab51-11734fbe1844	56510.0	2.969787936E9
8d67d447-9952-396b-8f29-c492b182795e	94340.0	4.753120264E9
0f94cf9b-83a3-3031-b5c2-44592ed9246d	84540.0	4.705574624E9
f4c4a208-cad7-3293-8483-96bc36c8a03a	60370.0	2.980804984E9
4f1b56d5-bfc0-3927-a593-ad912c80ca2a	56340.0	2.963279624E9
813167ff-940f-3892-a1fc-4dacd57cf466	67180.0	3.017410656E9
fe4df448-ebf3-38aa-be8b-849e97a517b9	56620.0	2.961207816E9
1e485ae0-09a7-34fa-b9ac-47982177a527	62680.0	3.006003744E9
f0f5f069-d59d-35e4-954f-3327a56ccce7	96720.0	4.746627512E9
1e29d5b7-11a5-377b-95cd-af1c0b890c55	82130.0	4.211609552E9
81009938-2b56-325e-81f9-408732d3b6e4	59010.0	2.968861696E9
c3dcbb30-2368-312c-a435-ef0c91ba9853	57430.0	2.960952224E9
57362d1b-e694-327c-b4da-687149795543	72850.0	3.019071936E9
0396d7ae-39c1-3306-a301-36e4bc90a907	57100.0	2.965788504E9
54b25fe3-179b-3366-bb3a-850bfef956bf	100220.0	4.744008936E9
fbc599eb-82ea-3dcb-bf85-b4ca2d84391c	67280.0	2.99505044E9
8a4bb1dc-4267-3dc2-b8e9-c3e65a00c259	86120.0	4.712602928E9
6ebe0400-e704-330c-a3da-72945d2e0008	60080.0	2.971897272E9
bf9aa338-5cda-3dbe-a884-763ab4bbee71	58080.0	2.960211176E9
e1624587-db88-3909-ac08-dd914f58cb37	94070.0	4.652800008E9
c4baad45-0d97-381c-9eb9-8166709d900e	57230.0	2.961069344E9
e3ab11a3-fcba-38a1-b5e4-3bbf4dfa7c49	84990.0	3.571119784E9
7ff1f68a-cb02-3e7b-84b1-2500fac0fd9c	198870.0	6.650099032E9
17968c11-a952-37a8-85e9-770ed582f57b	146110.0	3.124596912E9
689ed7a8-a4c1-3957-af31-6264f6955dce	197640.0	6.612679952E9
6ea7e506-611f-3c7d-957e-56dcfb0aa554	206370.0	6.607347752E9
89cc153f-cfc2-3407-a92c-7f6abb7ce472	205660.0	6.643562544E9
7bd0f24b-a5d8-359a-bc48-a307a4a3c4fc	124810.0	3.071968496E9
912713db-0fb0-3812-bd27-4d951b1cb521	218890.0	6.656414072E9
3ebcdf64-6ea8-3c30-8063-5445ad90fe00	213350.0	6.6758074E9
3611b50c-a236-3207-8b14-24aff4750bc8	73860.0	3.648758976E9
b099b689-3ab7-3c5f-a0db-5e046d4bbecc	192380.0	6.580338344E9
70608a8a-0ac7-3480-bfa3-8ee261ace7ae	215570.0	6.704034464E9
29a79809-f1f8-3e20-92d4-6d1a57e06c08	192780.0	6.493108496E9
144d48d6-1fe9-373c-82d2-772118350a70	71750.0	4.357222824E9
262ea71d-0397-3151-a361-07c24cd830af	66080.0	2.952651784E9
83ceec85-9d41-3202-94f8-d85611d5bb57	67180.0	2.944606128E9
ecd2ef17-819a-34cc-8fad-a54bdb89cd36	62820.0	2.9994612E9
25368101-c3c7-37d0-97eb-938d8fd3db57	95040.0	5.865111472E9
ae8f2ea1-16df-3c4e-866d-3caa1f290f90	82330.0	4.723338368E9
af23fcfc-4f88-349e-bb44-d72c5d4091b5	63470.0	2.967373608E9
13d995f3-dc4f-3696-ab97-e438f723a8e6	60260.0	2.952815608E9
09cad21b-502b-350f-9d17-72997208d259	56980.0	2.954059976E9
0cb2effc-d78e-3f73-84c9-2168082aac13	3168030.0	7.641813712E9
e51a6ead-d3f8-3e72-8dd7-12a5bc5f6e99	3141750.0	6.01030024E9
ccb34421-e1c9-3323-ba50-fee88cab4345	3153470.0	6.09832812E9
6483b3af-707b-38ca-a536-b3831576f90e	3263550.0	5.66773624E9
409a4fbb-57a1-3387-ab4a-51b92a515f10	3210640.0	6.8057528E9
4cd2ce83-69d9-31f3-a6e7-f0d275247509	3243330.0	6.786108848E9
8e475f8a-893b-3971-8ea4-6f1394ec907f	3392120.0	6.536647552E9
402e359c-3be6-3a1a-8cbe-2eea6b77d050	3226330.0	5.788989992E9
ae147a83-9c25-3015-965e-f606b35cbc14	3224100.0	6.443336464E9
16a1d861-54f8-3a14-b699-aa59fc28d8f2	3226260.0	5.573962632E9
5b81db1e-618c-3d4f-a8e2-7b7bf66d9dfc	3359670.0	5.798556168E9
0058c3a0-e1e8-3c5d-a120-ac644549d531	3344090.0	6.7938284E9
7f1eec7f-be68-39c9-95f8-33f0b9098a10	3208100.0	5.970473464E9
c5b35c86-5542-32d3-88ae-6cca07ba82fe	3210910.0	5.792380832E9
e7a7c414-c33a-36a7-b259-8c3719de9b9d	3378390.0	5.927463336E9
c96da386-41dc-3ab6-8e12-1b52dbd01d2e	3418980.0	5.947586E9
13278677-4086-394c-94c3-ceb7c6cb2b81	3248770.0	6.515758864E9
152ca23d-6bab-3c8a-ae87-807a0adfecf7	3153300.0	5.57342388E9
27f8a37f-faa4-3be0-ae68-0b1033b66f17	3501310.0	7.591317152E9
972aa75b-7070-3521-91b2-114918b896bb	3279280.0	6.856954608E9
e7667d38-cb56-33f2-a6dc-08e15782ce32	3390780.0	5.813168536E9
85dc9f81-06d2-3b99-88d3-54b026d587ed	3561630.0	6.881100456E9
0906fd52-bcce-3f1b-bde1-f04382ee710f	3415880.0	6.384256824E9
89c1ecf1-f601-323e-b70b-283339ba06cb	3230020.0	5.853419816E9
92d32e94-0399-3e39-b65e-8d652fa3b7fb	3250880.0	6.209921584E9
c201e436-c049-3404-aa61-870ce9703b66	3428260.0	5.775125168E9
93663857-e439-363a-bd51-edaccb2b3c23	3273840.0	6.899271248E9
1159d3ba-93cb-3a9f-9bb1-e43262de410d	3163440.0	7.955553088E9
4d41756b-9e91-387f-a320-34be8fd6b872	3033310.0	5.793708976E9
9e5982da-1e73-3f7b-9155-54b833eac6a5	3276580.0	6.483295792E9
5d6af53f-c1b2-3507-b701-56f0a2263a26	3368190.0	5.12060144E9
6ba3aeef-6207-3af4-b0e8-a653eb2cc86f	3168130.0	5.1538964E9
62000c96-0eb6-3cf5-9b9d-20718c93fecb	3153420.0	5.504679112E9
019b46cf-ed81-36e4-ab21-eed553d08aa2	3179990.0	6.180716288E9
8e2390fb-a6a3-3983-af46-dc0cf3b6c1a4	2991750.0	6.552981464E9
3996996e-3cee-3647-be53-f00d714cb2b1	3451140.0	7.456465384E9
88135e9f-aac3-3483-af87-9824e65fd506	3512200.0	6.188825216E9
8e393679-9b8f-3090-82ec-eaa7a93335e1	3371020.0	6.526849704E9
92f1b218-cd26-376c-9821-be60951586ab	3195000.0	6.715525784E9
227f3c21-7af3-3b6c-8c10-07a6f5598650	3514470.0	7.404020688E9
398106ba-c895-36cc-858a-1083dd7d00c0	3311800.0	6.26471028E9
b38b0a1a-1476-352a-8ec2-91153ba6b2fc	3227290.0	5.689732544E9
2d73c55c-52e4-3d38-9ce8-1c03f99b1f97	3371160.0	6.989849352E9
1c50310b-6702-338b-a4c7-a64732df565f	3127240.0	6.483752608E9
ced7dafa-b566-38e1-90a7-e3ad813866af	3206880.0	7.974091584E9
0fd64ac2-098d-3f3c-9334-6f40fd65aeed	3127520.0	5.393044824E9
3e939051-ecba-32b2-91ec-cf535339c657	3260760.0	5.666073024E9
a42f8938-9950-3476-8107-2dceb0356542	3046190.0	6.581435216E9
ffbf6d1b-7a58-39f3-a768-4cacb078ca72	3257440.0	7.095903144E9
07535b29-a04c-3cfc-a3c0-1c8ab9d98def	3523790.0	6.52034952E9
e4014e6c-f333-3a71-9dc0-93cf9523c8e6	3254860.0	5.349752376E9
6f91c98b-687e-3278-a219-02b72eb95fcb	3349260.0	5.547568584E9
cd6a7f40-e4f6-36da-b93d-ed7d1bfb20ac	3507500.0	5.368259936E9
4f1e9245-e8d1-3ee2-a9fa-1950e18e4a3b	3428410.0	5.473282608E9
99b66f21-85dc-398b-9c8e-b850a1fce621	3326100.0	5.951866848E9
fda07fab-22c2-31a6-86bd-61cbf1cd5e50	3496000.0	5.936941312E9
0c191861-61ef-338a-9fe8-219c5f028e15	3314690.0	6.331463992E9
f22dcf91-88ee-31ed-b4a1-34eb6c73eb3f	3502150.0	5.9793132E9
eb7fbabf-fc96-35d1-8f10-8667b2b19374	3322760.0	6.10504976E9
8b02e84e-18de-3ceb-837a-d9d368da4971	3362580.0	6.377619184E9
4785b1b4-4e3a-3c2d-af71-17cd8d07492a	3832170.0	5.222970712E9
74480deb-cdc0-37b9-aaa4-f6590f86618e	3871960.0	5.723942256E9
3692539e-6dc6-3f85-bc7f-42614ecca67d	3897890.0	6.22773808E9
9356e52a-e6f9-380a-bdbd-2dcd5d1f0958	3993690.0	5.313733808E9
4acf4164-ab8b-3379-9c4d-023e38755b48	3897740.0	6.32831756E9
6678fcad-f77e-39f0-bc37-aa87e1249e12	4001810.0	5.526067416E9
4267fce7-cf25-31fd-94b5-aede64509993	3863040.0	6.35524388E9
489316fb-4388-3518-92f9-772c041d426e	4006350.0	5.796583984E9
042b3bf1-14c7-3b55-8ce6-ab989a34bc8b	4009520.0	5.847471456E9
3ccdc462-1515-32d4-a4ec-496f9e837ff5	3870800.0	6.130352576E9
dc9d9cba-8bc2-3dd6-b9c1-9122f1271656	3971530.0	5.758331736E9
3a276ca2-051f-31d9-bc46-bb48153b6ba9	4254780.0	5.286944864E9
175176a0-df98-371a-b339-904d21faa635	3842130.0	5.91689692E9
c798d39b-2a7d-349f-b35a-b6eea93d16e8	3876670.0	5.824283248E9
88693e34-e45b-351c-ba3f-f768ba16c4f4	4261490.0	5.636487272E9
a8964e8c-f6c9-3890-bd46-e255b87421b2	3901670.0	6.831429944E9
ec9ee957-61ff-39be-8536-900becd3d1df	3858790.0	5.488903168E9
1cedaa77-1b8b-30ab-90bf-8fd72a1dcd9f	4315020.0	5.469598648E9
fa2ba8db-33a9-3499-bdee-90d805cc2a26	4232960.0	6.027178424E9
6500a86b-5df6-3dd0-a030-1534c1d7ded9	4196050.0	5.40801452E9
eb96439a-6176-3d92-965f-9d4ed8c2c413	4270270.0	5.564470136E9
cbab7049-7160-36f1-9662-26a85d5af778	4262490.0	6.370619728E9
8579cc1a-087c-38f8-99e8-bf1b6ff90203	4290760.0	6.910615096E9
6f303e69-e26c-31d5-bcc1-70e8e355f354	4318150.0	5.328217312E9
200325ac-41a1-3128-8b68-93dead6edc5a	4259320.0	5.577815064E9
6198d723-2f40-324c-b62c-2a965406efdd	4314330.0	5.634208312E9
71a48172-ae94-3c9f-a683-a5da6990e47b	4146340.0	5.73450208E9
635c861c-9907-33a1-b98e-918fdd696729	4298350.0	5.458381584E9
faa6b25b-fa12-3f13-a3da-3dd106979ebc	4283130.0	7.002454016E9
55264630-69e4-38a4-9c53-f6c362bc672c	4242210.0	5.985077104E9
fc4d1e9b-6752-394f-a6f0-8e3aed229983	1.292623E7	8.995222456E9
5d9c4bd8-6157-31a9-9dc5-b4c67f27e57e	1.290174E7	8.98076432E9
f9568c52-33ca-3404-b151-32322e4a02ea	1.485777E7	8.978425376E9
ed862242-d698-3359-ab66-2fa6afa6f97d	1.325976E7	8.99960456E9
08116f39-8609-3d33-b2d2-fd72fb9ad6da	1.317523E7	9.114643304E9
89c9ca1c-4aa3-3c3e-8087-31d74f354bdd	1.293292E7	9.070807648E9
27f085f1-4a4e-3ab0-a29d-0ebc097759cc	1.358944E7	8.978557456E9
687c4435-be5a-3407-85f1-ee18b603fe25	1.329381E7	8.97621148E9
c1c578fc-75d3-3472-891d-945988395fd9	1.298235E7	8.994063224E9
e7ae90b8-1b2f-3600-9393-954c6f3bfed2	1.324051E7	9.083611024E9
865685c7-08e4-367d-88ca-10fa4f2a8a4b	1.29262E7	8.956034224E9
ecfc35f0-7a9f-30a7-807b-0d9a9e6582fd	1.285097E7	8.972029096E9
d97d428c-4e71-3342-b4a4-8f2d39652c5b	1.294342E7	8.96259524E9
76e116c2-2df8-33d1-94f3-c3e312f9e596	1.310082E7	9.02893096E9
299c0f37-afdd-36ae-a514-0d9d1668d37e	1.29835E7	9.009890976E9
0c813395-f91c-3f11-b934-9c084cad8553	1.53097E7	8.950164616E9
274d3cbb-a9f8-390f-8f8b-5dd8aa877f81	1.374893E7	8.98397604E9
cd7852ba-2b97-30ac-80e3-fdbab28f5747	1.365977E7	9.007132832E9
43dd172f-8eeb-3694-8fe4-7bd2d171e4b5	1.377941E7	8.997555064E9
dca377c0-a894-386f-a5c0-3c417e5f977c	1.370872E7	9.174489328E9
9bfdb95a-6517-3bc5-85b7-be1dbfeac679	1.381954E7	8.953562728E9
a5c63282-6dc0-3f2a-adaa-98f65eed7055	1.357881E7	8.996013592E9
c7239cbd-e21f-349e-9fc1-3869081a3b1e	1.358752E7	9.063471624E9
7b0148ff-8117-3a7d-82ee-223682a87c5e	1.358879E7	9.148059968E9
0d4b2b8a-3da1-342e-ad9f-75add27ae917	1.52501E7	8.941032536E9
f9bf9921-d791-3697-b1da-5dddbd3fc0fc	1.359817E7	8.954941128E9
24467254-0a53-3255-9471-dfbff393fe18	1.379757E7	9.10735972E9
69486ba2-4023-3992-b213-bc30165144ab	1.377446E7	9.132658536E9
f515c096-2694-369e-8615-48b77b3279e4	1.365222E7	9.013198848E9
94aa43c6-9aa2-303a-90a6-30c921decb84	1.377219E7	8.957954256E9
2e2deffe-b34f-3f8c-87f4-26796be3f460	3381310.0	7.2665854E9
2a0db148-a60b-3c0c-ac7a-a360ba028deb	3540560.0	8.468278016E9
661dcf44-31b9-3dc6-95f3-bfda3ac675d7	3524320.0	7.572509784E9
1a4b9a4f-790c-39bb-9506-81f76135522c	3534360.0	8.738177192E9
4abd124b-a382-375c-9e14-804cd3760a1c	3488090.0	8.028373648E9
03a1f6b1-6610-386b-b061-97cf12014fc4	3553580.0	8.748674496E9
60ca2b05-fdc9-37a8-b092-718313146dec	3409480.0	8.688880568E9
3933dc55-0785-3fdc-925a-7b778b0917df	3431680.0	8.59784868E9
9edcc69e-9093-388f-a08a-790493b7cf74	3760330.0	8.333692232E9
1792c8ed-9d5a-32e3-a2e8-c2d3b05fcffc	3397100.0	8.116548E9
cb5749cc-fd26-3769-b6d4-32e67406f5e1	3610910.0	9.032946E9
e9179c0b-773c-38ce-bc67-c6ea77ec8d28	3465120.0	8.978253048E9
bd6e1b79-4b65-34ed-a65a-623ebdb847a1	3772770.0	7.566346464E9
9b92653c-4dd2-304e-8067-fa165bcd079e	3816930.0	8.793653808E9
9911e758-bce4-3808-b9c5-efe63772707e	3743390.0	8.224033736E9
541e7d5d-7970-33ad-8f11-0c7cce7e62b5	3796600.0	8.791646896E9
ff4a8837-cc3d-32e7-aa7d-561023790dcd	3828590.0	8.383736864E9
48472964-dd08-313d-8000-4b1ff9a0ac84	3665040.0	8.581343112E9
bfeb764d-5033-3f80-ac27-0da52a5243bb	3608440.0	7.914452768E9
166d4430-6650-3565-aeef-d2a7d3c64f7f	3755410.0	9.02637792E9
0a22002d-71e8-3811-a225-802af3e7df28	3697620.0	8.634779408E9
17e94c55-6767-3afe-a892-ff3e31764e3b	3812730.0	8.715216E9
7ff329bd-d84a-3386-b330-7c1ba8c9d0a3	133430.0	3.967017112E9
9e07978e-18c0-377d-b55b-6e544951f9b6	137250.0	3.705591176E9
3a57012f-b15f-3210-ae15-0be3580e4fcf	134090.0	3.58289952E9
d5b426d8-6268-328f-846f-d93f992fe955	134820.0	3.591184808E9
dc4c459e-b4fd-36b8-bec4-d03670488567	133220.0	3.93515956E9
1a499cb0-05dd-3502-a211-f8652d829c67	133520.0	3.732483064E9
6c38f87b-5598-3a54-ab57-c33347a10c4d	178040.0	3.975637864E9
cde20a3a-b5fc-3e9f-abff-af0c1dccc0dc	189220.0	4.376308744E9
598b6b51-417e-31ba-915b-fb5b162e0bb5	188250.0	3.979471688E9
0d456481-ead6-3305-b1df-2c16e19e6900	179740.0	3.957298936E9
3d019172-6abb-35d7-b3b6-bd2bcfbb6b5f	183810.0	3.975317032E9
c6699545-64d2-31c3-858e-92870a6fc86b	185530.0	3.926695176E9
d6303edf-3821-3f1c-bfc9-0656dd4997d0	220160.0	9.523424848E9
07d4392d-ecf6-3eab-8c0a-34d5c829218f	229350.0	9.485755736E9
e949f1ca-4fcc-3c0a-b53d-8c22848e8915	223880.0	9.451643976E9
ddffbfd5-86a6-3deb-9c18-b6aad8f0bd88	229880.0	9.498284056E9
0236439d-0687-3583-85f5-1abf4ec2b9bf	233400.0	9.503033272E9
945dd948-4084-31c7-b750-2281478bc8a1	233590.0	9.457016328E9
6e2033db-3196-3c63-b508-406eb70e8294	344860.0	3.970733136E9
2088adf1-f52a-3b71-8de5-9716a3bdb54a	353490.0	4.037030448E9
9301299b-1b9f-3669-ad24-7a50a106c63b	361110.0	3.73186952E9
4a7fc4c4-85e9-3cf6-a21f-006680affcec	358310.0	3.46522276E9
1b23d527-7f3a-371e-bfae-4b3946a324cd	348410.0	3.132493456E9
12bb18cd-eed0-33c8-9eb2-2fca473f5904	356140.0	5.1737062E9
7dc745a0-b84c-30bf-afa6-403e7d251d8a	2012330.0	6.226885632E9
b47bac50-118a-342f-a2d2-05f554d60355	2023430.0	6.79088764E9
0c868517-02d6-37dd-971c-e747c09cd37a	2024850.0	7.751232744E9
846ebfd6-18dc-39bc-af85-c69e7e06b69b	2031230.0	8.012580544E9
3442c348-8b80-3dd4-9ae9-3e00920f9db6	2037830.0	8.320672624E9
99001fde-38cd-3585-a3f1-2b0f507ab16b	2065340.0	8.064115576E9
b4d5fdf3-33d6-3300-b3ae-a5a3170e0a7e	70070.0	3.657026736E9
ad4ae0ae-047d-3ee2-a6c8-93e6066f2c43	64670.0	2.567465736E9
c40ec098-9b0a-3f2c-a34f-b9640ebaa58d	98250.0	2.575255208E9
d9e58c89-5d5a-308d-ac19-8fd2aae618ad	58510.0	1.608650264E9
bcdde38b-9909-3bae-aa05-c0f962158380	138450.0	5.778886744E9
4e30887b-05d0-3aa7-bdb1-664c2fefd667	61690.0	1.969750168E9
c567a292-ce72-3313-a143-7d32183d773f	89610.0	2.441955152E9
b34c209a-07e0-381e-b4ed-c07deda181ad	94100.0	2.663377192E9
470931d1-9028-3bed-aa69-2b390dac3adb	91630.0	2.51863552E9
634c4937-debe-3a8c-be24-35fbe14ffc1d	139510.0	4.73623992E9
ba4b3b16-593e-3337-a803-0dc61c380843	93910.0	2.464633152E9
31a7ecf2-764d-3c2f-8fad-4010d217308a	53200.0	6.10844728E8
fb5566db-69cc-30f3-8ef1-16c43d65eceb	96290.0	2.89718284E9
7180ba9d-d696-3618-a364-33047ffd0fe4	134840.0	4.722299E9
f9febf30-e8f6-3988-9bfd-994a984c68b4	65900.0	1.994997816E9
e686f510-538a-3d73-a192-83e8ba2eca7e	147130.0	3.7852186E9
9b56712e-1b83-3953-875a-4497298e03c2	86510.0	3.025940112E9
5541700e-8d02-365f-b816-0bb5ecd65b18	53820.0	6.03376624E8
17962999-a94d-32d2-a6c8-44d34a5d8290	95190.0	2.6170338E9
208f29f2-6759-338a-bfa7-e1af7fcf54f4	78690.0	2.556460008E9
705c23e2-a067-3350-9067-dcbdc50d0198	96080.0	2.863553152E9
45545c6c-96a5-3ac3-bd47-fa3dfdbc495d	123010.0	3.460843328E9
e503df45-f7cb-3dc0-8f34-0ead11236ab9	87140.0	2.686710864E9
c5d25aeb-cd2b-3dbc-aea8-9d401980e0e6	103270.0	3.09826908E9
a681c2fb-70fc-362d-addd-7d518d53da63	97330.0	2.558586384E9
a7eb4465-1211-3310-b195-51731c7f6439	101230.0	2.785223488E9
2a1ba990-cd2c-3009-961e-434ea7b2f060	110140.0	3.17263744E9
d8719787-3552-3898-ae72-bbe8574c88db	137930.0	3.866719392E9
7f061953-61cb-3bf8-8071-46c3482bdd49	92930.0	3.194822176E9
b23f1fc9-a842-376b-a809-a8adfb9f1010	104320.0	2.84129128E9
e591cb8c-2dab-3874-b99d-bfffb430b03f	91830.0	2.75502612E9
bea85196-b506-3a29-8538-23a4199aad2b	99120.0	2.72215344E9
0e3eb87f-0dae-3801-b44d-130ec5670258	91810.0	2.743824208E9
cbb78aa9-df58-3bfb-973a-f2da2ad8b279	152590.0	3.777795064E9
fe9aabed-1027-32b2-8d48-f2ba167ce31d	101830.0	2.84513812E9
c03ba3d5-e108-3282-8082-5871033f6c4d	173210.0	5.64961704E9
d28e2950-bac8-323f-b9a9-4eb5b08a7734	100100.0	2.924931904E9
5cdbf380-7a3e-3907-a78f-d7f31bb164fa	129750.0	3.26119984E9
ca6294bf-acbb-381f-bb2b-34b69bb1a791	100200.0	2.817298264E9
59f85bfc-a50e-32e4-a862-448e97469208	113270.0	3.244549112E9
b7c65a31-21dc-371c-b1c9-bd9ee5b4b8f2	178490.0	3.852731368E9
3e5de653-b19a-36f3-b458-b09e8b40d835	103670.0	2.85651036E9
70d87910-e5a8-3028-a85f-e85fda158efa	184750.0	4.025231096E9
429edd7a-26ea-3121-b686-cea815406447	173920.0	3.97834508E9
1751162e-165f-3340-96c0-04696878baa3	193640.0	4.16977568E9
97fa0854-f6e4-3fdf-b54a-3791f0fbe0da	186090.0	3.868389936E9
212ce025-3f3f-3b73-ab79-0f7fbdf5e1ac	189590.0	4.015403968E9
e680e6f8-eaf9-3121-ad31-9811ca9ee7c2	195950.0	4.34367736E9
98763d85-cab4-339d-884d-28428c1d11ab	198500.0	4.125318928E9
8cd1e1c4-3255-3417-8365-9060bfabd39d	64010.0	2.967030432E9
d2c30c26-c9db-3939-bc53-3b291e8b5529	56530.0	2.9523112E9
2884cca7-77fb-3298-9765-e96cd682219d	82660.0	4.707470848E9
74b97cf5-959f-3392-968b-9fa055208929	120200.0	4.799313256E9
bcaba336-937b-3e16-8ef2-69cf484718a4	53090.0	8.0311796E8
bb11d863-c9aa-305e-b620-9414e1147736	202470.0	4.59013224E9
07d31882-89d0-30af-8314-36b5238df901	128090.0	4.850655264E9
4524d112-7e16-3015-871c-a8c4f5da8e48	68700.0	3.139290976E9
16c94aee-2c28-3343-ade5-806a866d8cfb	108170.0	5.811266768E9
f2466ff1-d480-3ed0-ab55-5e39a0d68405	111760.0	4.711671592E9
2ac1eded-96c8-3d04-afb0-0cb490d23025	118410.0	4.79926224E9
47ccc463-a02c-33d4-af09-c9faca8e4fd2	109130.0	4.685342248E9
876dbfd4-76c6-3c71-94f5-70d94e2d962c	89980.0	3.067577312E9
17928633-99c2-33e1-a63a-d33c03e883a3	109150.0	4.718553632E9
3369d28d-db86-35a8-a3e6-bca8f2bdb157	112500.0	4.99184384E9
e57cf96f-dfee-35c7-a9fa-31f7f95afdac	116740.0	4.799814768E9
cd609e02-3b2b-3400-9178-6fad779c49c2	106770.0	4.671638264E9
97265901-ebf0-31ac-b0df-90e31ddb4644	63610.0	3.000500136E9
960a1dfb-a11c-3c29-84a0-204eac1d7d8c	160090.0	5.408813976E9
4e1130c4-dc53-338c-af7c-6ec1d218e0b7	122120.0	4.82155048E9
0ede511e-9d23-3df5-a063-c16d12d3c524	138650.0	5.34731396E9
2cf2474d-61db-3e33-97cb-5f14c0373d60	129870.0	5.316998944E9
4c2d5fee-114c-38f3-9e31-41b9e1895c7b	123760.0	4.894374656E9
ac54bef6-f639-341a-a704-9752d56ea7d8	174650.0	5.606063592E9
84007007-0a6b-397f-b068-fac408fd5b3b	146740.0	3.159691016E9
f502b654-3a24-3c8a-84e3-4ac4bb5f2012	61540.0	2.966343456E9
d8b4c12c-7206-3e38-816f-d55079a16e51	114750.0	4.677382632E9
ada2df53-6004-3a6a-86b1-2ad82c8fd7e9	112270.0	4.18442908E9
741a14dc-d866-3015-8fd2-a4b5c172db19	58270.0	2.950369568E9
69847081-179c-3159-89ca-118aba1dd259	134790.0	4.717639352E9
4362062b-e2e7-399b-b046-a95fd5da9cf1	145460.0	4.87842028E9
ccbd2d3a-537b-372e-af0f-13fa3836d82c	109870.0	5.77013176E9
d7d66673-160e-3e37-85d3-946611ddf2b2	97970.0	4.74504744E9
56e522d7-4f95-312e-9801-5a4924ee76e8	127090.0	4.704934944E9
2c532b17-7331-3f22-97d3-5088835c8a66	57530.0	2.970617152E9
0bdc24ed-77af-38d2-8965-b363d435958a	160840.0	4.817738144E9
8c0056e3-9cb3-36e1-8d4e-4bfa8ca7af6c	86120.0	4.721676088E9
5e5f93e9-0442-366a-92b6-7c557f0c9c9b	138560.0	4.625993504E9
987c9a51-f426-3ef6-b457-5fe0d550e21b	180080.0	5.39979784E9
39316b40-6f84-3c78-898d-d190d3a1bc15	115610.0	4.686921456E9
aab05c4e-37a3-3e49-af62-56d127c5bf9e	125730.0	4.710624408E9
fb5eae7f-9d2b-38b7-a86a-5e8100d4d499	111930.0	4.67471492E9
c6e76eed-ad75-3029-80a0-17e7358e18cf	92400.0	3.292868208E9
d60be542-2615-30b0-a0e8-1f8c115a0dd2	124060.0	5.5918824E9
1b9ad88c-f5a3-37bd-8e1f-34934324c3ef	83080.0	4.625496344E9
82dd7d88-7f48-32ad-b6c9-82e8e0ff634b	203370.0	5.34273936E9
73fbd177-8081-303b-a065-0382a20d970a	146670.0	4.78682404E9
1f810eab-e929-3d86-9a74-e9a8f4019550	166820.0	4.91519948E9
513f5c7c-6dab-3d00-8c76-46ce07bf01e0	70760.0	2.973710744E9
2ec04dfa-5528-3952-8b8b-4464aad00ff1	185990.0	5.292425416E9
980d3446-0815-3605-aa37-11813eec49ad	164740.0	4.816469112E9
f90a68bd-3609-3ce1-b1e7-f98d024ef792	259940.0	5.4846974E9
cb6cf268-469a-3e23-aa40-3ba614ac8039	237820.0	5.471625064E9
ab5aef06-d86d-325a-b200-4545c112eb32	64500.0	2.963976152E9
f5b937ce-757e-3c21-9041-0320d0a34395	322030.0	5.92702548E9
8cca4077-e8b8-3bcd-8814-b9c522aa966e	62700.0	2.956741992E9
e905fe5d-dd0a-3da7-8708-8b1d7499a7aa	363940.0	6.192313864E9
961f63e3-5a8c-31fc-a5fb-f283f57ade9e	360860.0	6.290644152E9
42590f8a-8808-3310-9f7d-032e886d2bd9	363350.0	6.286154984E9
14d45c70-5549-333a-9caa-9f9b8cd87300	363620.0	6.278075792E9
61218e6b-a8c5-32e7-a480-3014acf48972	364610.0	6.192679728E9
f2b96f5b-8165-34ec-9b7e-33e2b477f6a0	363070.0	6.234111304E9
5d873073-4c86-35b7-8b20-5a227be063ff	309350.0	5.962724976E9
d54d9acc-3f7a-3deb-b24a-02f0f6ac975d	175190.0	4.79026772E9
5d337fae-5b83-315e-97ce-1057297f951e	186730.0	3.164167328E9
8b2e12b1-5bd9-3df8-98cb-915b9301c351	360210.0	6.213325544E9
174754e1-395a-37b7-91b3-57b3e96baf04	165240.0	4.785602344E9
28b794b2-33d6-34c6-8441-104ad1e8df0c	122790.0	4.72932288E9
5d26d100-7bfb-3010-be9a-a6ca43eb6745	145720.0	4.75818732E9
69ba8618-b434-3e72-afe7-78037b565a04	70330.0	4.27674092E9
ea1e3895-8962-3981-80d2-007a142d6480	105620.0	6.478444912E9
9fb59588-9882-3636-b4c1-7b6aabbc6e77	62520.0	3.003544656E9
2bfd9b4e-959a-30f1-900a-6be8cbc76330	205610.0	4.814313456E9
3894c14a-fd2b-3e45-b06b-0ba60de90b3e	111450.0	8.693674584E9
b5d4d740-5532-3c28-98eb-f51c1f4ee122	181550.0	4.807287888E9
1c7a69ba-80e7-38ea-8b58-27eb3b53521e	60510.0	2.979656808E9
c6edd63d-4a95-3831-a4db-14784144c9c1	252490.0	3.21915064E9
815d6fe3-7f83-33a6-bf0e-e0add3d27cef	197390.0	9.525806248E9
ca5f2fb8-17e2-38e4-a69d-c042f98b62b7	198080.0	9.472251928E9
6e2e59ac-b770-3f94-9fda-d940c98088a3	127600.0	9.014804184E9
dc28231a-aea0-3a5a-b757-e538fe0a0a53	206470.0	9.495962904E9
df0ecfb2-516e-3574-8f7d-b4f5457be4bf	203080.0	9.51590152E9
9db7e523-0c0a-3ca4-9441-b2a9c733895c	319100.0	3.759731488E9
22f3af7b-e11a-3586-8374-2953d63045ea	109310.0	7.473260512E9
deb1402e-00be-32e6-a678-99b5b2f3d410	123460.0	8.975957704E9
bf0ae1ce-8269-30be-a533-b683a9684dd8	110500.0	7.426545424E9
7f0baae2-e03e-3214-a9c1-b00e471d4ea2	273830.0	3.227563288E9
b588fec5-b054-3d67-9c14-ac635a0486e6	231230.0	4.8261936E9
822275c5-a3de-33db-9fcc-090deb3802bf	105040.0	5.85315724E9
29988a88-e5b1-325c-8ea6-c8f1d657efa5	215590.0	9.607910984E9
3c123000-df89-367a-9af5-4656f8f36aad	110560.0	7.374983496E9
b930c638-6a8b-3bce-8527-8285310a86c4	216460.0	9.517831992E9
3f6d7a09-aaad-3fd5-bc86-5771d9570923	56670.0	2.961819032E9
b1233ced-c59f-3df0-96de-2eba4a20015b	120010.0	8.508539936E9
4e9d8be8-2e32-3913-a091-92c3cc213d73	192190.0	9.444044336E9
472627ac-80bf-3fec-8d22-b739cba4bbe8	173500.0	9.22867752E9
b77fcc5e-f69b-3e05-912d-cfd5ef05c714	147160.0	9.09288588E9
2d03a55e-4452-36ee-bc81-d195af316ba8	396160.0	3.268143424E9
ba923f1a-7eea-381b-9578-79e0d87c8f06	216410.0	9.516485496E9
bfb77fcc-18cc-3669-8fe2-462c6c28ea68	193150.0	9.365021448E9
232715e3-dc65-3c3d-b8f4-2fe705bf9101	163560.0	9.17297608E9
d2ddb0e0-113e-3fc7-95d7-d64fa3e2f8f3	366380.0	3.283711688E9
b707c9dc-9415-3c3e-b0de-4cf29f3db48b	98230.0	5.861474888E9
23bdaaa9-b337-3a39-b155-c0356eb0142a	82390.0	4.7071916E9
32a8c5ac-33cd-323b-9204-4896493a9324	109060.0	6.79886236E9
15fa747c-ca75-37ef-aa58-6d835b878c56	60300.0	3.63462264E9
95ea3337-cc2d-37ae-bdf5-ebc0df6f18ec	120180.0	8.821098696E9
285ac42d-f791-34de-a396-3aaf5fe4e660	66840.0	3.727892632E9
a89b52dc-93bf-3410-a59c-56a8492e8e24	135420.0	9.021394648E9
b1b6c3b7-00b0-3a75-a254-75be76dc8d63	115740.0	7.493131952E9
e7514bd3-7fa2-34b0-ba5d-ba5c5e6fd46b	121790.0	8.8392404E9
896fd9bb-680a-3d15-bec2-95395b535546	107900.0	6.290055384E9
fdf084c4-0a17-39fb-884e-2d5b4f8ae014	143530.0	9.058795544E9
8366aa96-5117-3787-9d5d-fdc02fc198f4	60150.0	3.00101528E9
001aad10-33fa-3bc2-badb-ac101f98e4a7	97760.0	4.452315312E9
766ff085-7882-3d2a-9d64-b4ab8d2d4bc3	132430.0	5.492446328E9
1772c6f5-1897-3b88-830c-3086f83262eb	52980.0	2.976243984E9
b1466f25-b3d7-3960-a616-a94c3516a13f	132360.0	9.047256992E9
91507c92-45aa-3fda-a873-b4e753305229	134360.0	5.441380168E9
54a05534-f340-3405-82a3-d5f29dcc9ffd	499430.0	3.289098808E9
7aeb2e33-0ce9-3582-8942-1130281b78cb	146310.0	5.830441232E9
0e72aaf4-90a9-3044-90a3-f55a3304888a	129690.0	5.40827036E9
c697a727-d6a5-3f95-a5c7-92a57f42a424	101140.0	4.99141244E9
bd120408-3fbe-39ed-ae57-056970605641	105910.0	4.71209832E9
bf54ee86-46f8-3a71-a5ce-5b18a10a833e	134720.0	5.409592352E9
ce8ddd28-0819-3c46-8d69-d3aa4c393f3f	159510.0	7.235918976E9
8b6da18c-cd78-38cd-9e6f-730affe8886e	111170.0	5.006547344E9
96593751-8761-37b4-871a-f5fa923bda36	97500.0	4.70779552E9
7457f966-a028-3ecb-a841-0b13d1a5692c	44720.0	2.347638464E9
0a733af4-861c-3619-b522-246ea6ee5b9d	427630.0	3.2951648E9
2494efc1-bf83-35b5-a79f-7aabac6e3b8f	97950.0	4.947052392E9
f340780a-e4bb-3498-a4ea-c7426476e387	126110.0	5.459743904E9
c141b862-f158-361c-97af-f692c272f6f2	176320.0	7.236066208E9
b1b585c8-3c8e-3642-8a19-980341e43c9f	169910.0	5.5979742E9
ee6c63a5-e064-3cf7-a512-a97191dbee71	106310.0	5.262333808E9
00d25748-14af-3780-bd07-6ec465e3d1b5	95680.0	4.711600608E9
378025c6-351d-38c2-bd49-e356c2ff7cc8	45300.0	1.938931216E9
b606a828-49c8-3b6e-8211-70e0d3993f04	103900.0	5.052965656E9
b625f0a2-b5c7-393e-b8dc-fbeeba52fd04	94860.0	4.0012232E9
bc50312c-031a-3ebc-a4f9-056b477c331d	96920.0	4.118609576E9
57ea7520-d94f-3edb-a235-2ffd40ae146d	104660.0	5.912246288E9
4454427b-6eb5-362f-bcf9-2997cf01a19b	93450.0	4.02827856E9
dbad20a5-b911-3af1-a288-93bdd1177007	92130.0	4.045339728E9
e4098764-36ae-3a31-937d-ea214839c2cc	94950.0	5.845475656E9
8cf2b28b-d073-33c6-adb4-b2f904ce5d8c	89850.0	3.861707584E9
55bccbc7-8f1a-3c28-b046-3acc1b755121	95560.0	4.789212672E9
88cada15-cf50-3578-a8d2-91c43309d97d	557410.0	3.282989712E9
c7374b73-ce75-3bf7-8742-e728cd35e68a	83190.0	4.706399904E9
ad64e9e7-4c15-37f4-84d4-a690da75ce16	106700.0	5.81283428E9
e02a8472-3f2c-3e50-9898-92c2872d5634	653600.0	3.352156488E9
33b60bdb-9bd7-3ac1-a411-460c4fb6c8cf	63100.0	3.02379324E9
8c13226e-5c00-3d08-8dc4-a77500d6751e	527180.0	3.275544128E9
aecc3ad3-44c1-351c-8b39-95477908f54c	90760.0	4.008379712E9
2cb934da-c204-3159-83af-c5cd492da059	99340.0	4.72145504E9
229eee5e-5130-3b65-bcdc-26c2901a8ebb	58170.0	2.998086184E9
b601b4b0-8fe1-3dd1-aafe-917e1ed0bd18	106360.0	5.262134928E9
c5771f61-fdc8-34b8-bac6-0b450d6a544b	53240.0	2.97429376E9
50c80a0e-e556-3563-85a6-da80676130ec	47670.0	1.932469272E9
77d754c5-802c-3dfb-b3c7-38f2257b195a	104320.0	4.68755216E9
ed8c3ab6-2311-39b4-8e6b-4f7015dc0893	43240.0	1.940962776E9
46189922-25f5-34ad-a167-b6ab41d46e12	119860.0	4.834915792E9
79f7a9d2-28af-3e4d-91fc-cfab7eb7c95b	128480.0	5.312449712E9
27e7b612-f654-37c5-9ba1-073a8411ee44	103710.0	4.67180904E9
4e47db56-054d-3077-aa8c-7f42068348a1	113280.0	4.774655672E9
82f633ff-5daf-30cf-b86f-adf3fcc7ed25	192150.0	6.133403624E9
2e6d813c-1d96-3879-9f43-186ba9f2c66e	188760.0	6.13971088E9
73affb3f-59e5-39fe-a0b6-b00f43063426	189850.0	6.12359864E9
2570aff2-f4e6-344b-bdd6-d7169ccbb5bb	105300.0	5.812271112E9
4779b10f-2a36-3c26-8f48-51bbe193e3db	190020.0	6.13869272E9
8959890b-d43b-3086-90fb-745c2410f648	126840.0	5.931834632E9
067affa5-ce60-3e5a-b5bb-c512f988e5f0	110600.0	4.73128132E9
41970aa7-3d2d-3312-9ba5-b3ee1e290370	114900.0	4.802653928E9
5392044f-6e20-3bfe-8114-3963d67643e4	192760.0	6.207995816E9
97aa0502-4b00-36c3-afdc-1fcd09b7d403	89330.0	4.11151808E9
0406cfce-b5bc-39ab-82b9-4b4a398a2996	176740.0	6.824314776E9
7ad05e30-271e-3b31-9329-71ffa917e7c2	195970.0	6.040781384E9
6d325c31-2a9c-3b54-902e-53d45baea75d	79300.0	4.725043848E9
11a426bb-672b-3c2a-bbfd-753de95dee2a	155610.0	6.272239752E9
05bc8d22-3a1a-3719-9ade-20ac871b6c65	697340.0	3.395254136E9
5bb6c987-2207-32aa-87ff-3b8870c1f63b	134310.0	5.332512904E9
9b8c1606-aaf1-347a-9889-2584164e69d9	187570.0	7.089175936E9
015e9fee-49fb-37bd-a9f0-f27dba6848dd	170470.0	5.54250224E9
4d26546b-9aa3-3324-bdeb-de7e2cb6b431	112950.0	4.716369008E9
067a19d2-982d-3e2c-9154-f3b3a0992203	121100.0	4.899596712E9
4beb679e-e194-3516-ba3c-c056b0b7a1c1	149250.0	5.334405344E9
bf5c5328-14e3-3919-9fa4-b6ff92985cde	111470.0	5.762363944E9
754734ea-e6ab-3863-827c-5396d5cdba13	129650.0	5.298067496E9
ac9016f9-7569-3918-82ae-efc4027fc4dd	105470.0	4.684114592E9
215e597d-2d17-353b-ac98-1c495468cfc6	108080.0	4.753242256E9
c8d0034b-60d0-3aeb-a937-dca3afa1626a	114800.0	4.803735376E9
9b8ef558-0ae0-37d8-8d9f-d665f3de40b2	65120.0	3.024581112E9
7cefacee-c6bc-32a3-9309-ef303363ca0e	119350.0	4.90027812E9
5b6e32cb-3a9d-327b-ac36-2bc554701093	53500.0	2.660957792E9
f68f69cb-6cbf-34af-926f-572fe97e6e5b	62030.0	2.991115592E9
f460dfd2-0644-3359-a6aa-4f39a19f4375	44570.0	1.940292504E9
6e288375-20e3-37ba-9de0-8ef806b20956	43770.0	1.94300448E9
13f936e7-cd75-33f1-b50e-f75d615ac36e	828380.0	4.15192244E9
be4908ab-f18b-3527-8cbe-4013c4bb95e9	113660.0	4.677040192E9
f4c36f0f-620d-3a07-91e7-d29a04d6abf7	141700.0	4.780884344E9
e5eb49a7-dc22-3e47-a000-4d98e76cdaa3	114260.0	4.659770904E9
06ea0c18-3013-38c4-b006-3e8a571fcd61	83790.0	4.713088464E9
4ed9c0e0-913b-3400-826b-7a12a315b526	96300.0	4.747206816E9
cffcf23e-2d14-3677-ba7a-0ec2e49c45a8	110110.0	5.7850976E9
f0ff1599-a80e-35cc-8d1b-059d2715b67b	135130.0	4.71697604E9
977dd8a3-a14f-3aa0-9d5a-a35529579d85	124420.0	4.69668492E9
86e0182c-3824-326d-9d60-bc510798602f	117360.0	4.252289504E9
7fc2e1e3-4a02-36b7-b2f2-4062e8bd1b58	159220.0	4.831002216E9
6874830b-d6dc-34d3-a2a9-9ba5be5e919c	182430.0	5.90661368E9
97ca2eda-e93d-3681-899f-72c3b312f69f	143050.0	5.742345528E9
9b76629a-31c5-37a9-8467-0987814cf03d	127630.0	4.705925928E9
d38e4d60-019c-3d9c-b814-4110ccd8a050	116260.0	5.45561808E9
5ab1c658-e43b-305e-90d4-be75109aba02	120060.0	4.699567968E9
cca96c92-7c3d-3029-bad8-9b75a9c3c992	164390.0	4.915516488E9
770119c5-3e7f-34ce-b931-e450f5498d4c	145390.0	4.784153976E9
b2c323df-e59e-314a-b2a2-ec4c1dee9a01	91750.0	4.653979176E9
d8d25dc5-16e5-323e-90b9-806cf3acc84b	202240.0	5.335383104E9
82b95cdd-8f79-3184-a732-fcc3daf13b22	161620.0	4.835584904E9
9f64549a-ef37-3980-9f9c-8ea1fb4ba5c5	189590.0	5.93445872E9
79f777f4-e0ce-3c9a-9647-9d9349154e4c	78020.0	4.60938484E9
513fc3e9-6b51-3809-841a-b8a948aec13c	233320.0	5.353277744E9
7ebd28ea-cd76-3a33-a9ba-fe8cb2250348	361810.0	6.258667656E9
1a9f30fb-41d5-36cd-b961-164b6aaf1521	363830.0	6.206124752E9
ec526966-5992-3bb6-a8fb-2940d7eca635	258000.0	6.086324288E9
4b5e07af-3b29-30fb-9946-12df308ac9a9	364440.0	6.200215976E9
014d4095-8f4d-3a73-8f0a-52ea3c6718d3	67740.0	4.248748264E9
5885482a-a99b-32b6-a5e1-2d0ec5754811	362710.0	6.216006272E9
90cc3704-c9c1-341a-ba92-4df19069d95c	52730.0	2.963229024E9
762fb5da-43ea-3d11-a01f-f8f0de8299b2	358060.0	6.293249864E9
0301e7bf-ce00-38df-8511-0c79c6c0be2f	325040.0	5.990678096E9
838bce9b-e6bf-3487-a319-cb75365c9b11	355530.0	5.86045656E9
809f708a-2df5-3f10-a70a-0c2ec716fc4a	308160.0	6.070154872E9
4eb8dc04-6be9-3d37-a70f-e573b97d8669	186260.0	3.864116904E9
28cbb8f4-c3dd-3854-a60c-9e53ea547537	359690.0	6.198559592E9
c0d66857-208f-30db-8f91-3bf1f13bf396	52870.0	2.959096216E9
51719ddb-27fb-3143-9f8c-ef6a3634c284	172590.0	4.790757992E9
e7c95817-149f-30ac-9481-23a356b7df07	1107030.0	3.47898688E9
8d7dfffe-a348-3c0c-903d-eb58d48b2de8	163680.0	4.759217712E9
c686ea6a-260b-37a5-b8ba-236ea59361b6	144870.0	4.762448072E9
4fef3588-c554-34e3-ada9-de2401401d78	121340.0	4.72067212E9
8f633d0a-fd2f-3d5a-906a-bedfbd870c8d	64930.0	3.553908424E9
724c2838-96fa-30ee-98e1-67be807a5755	252840.0	3.208239968E9
376f1761-909a-3aa4-a368-7b7d1e1682eb	207450.0	3.868626816E9
f2af55af-2137-3adf-b20f-02d4b3705ac5	106650.0	5.957598064E9
43f3ddb6-85ec-338f-ad2f-32dc8dc29ab9	1275420.0	9.285912824E9
b370b15e-b9f1-3c31-ae7a-1a2fb0a49860	114810.0	8.938470848E9
f2a407cc-8712-3ad1-8e36-a969f7fa56a8	196870.0	9.521463728E9
f5a79050-59e3-37db-9d99-38fdfbaa63e6	181850.0	4.789905192E9
933a1f1e-9dda-39a0-bbd5-8d0c448ea64d	318720.0	3.254088632E9
fd11c856-d8d9-3b0b-9010-85e4c51ba4aa	61110.0	3.67631176E9
3b2edc3f-a752-3bd9-bb61-c00c06b8a154	127590.0	9.02600624E9
bca50845-05d6-3102-b066-224537d0154c	394510.0	3.288418744E9
68f64bad-ace7-3c41-a4a1-3d66c332a88d	208040.0	9.54635664E9
95d20866-a8ef-3156-ad7a-69e2b8bf4af9	227900.0	3.199666368E9
db7ea343-b385-3ab0-823c-ebcf9892e6ff	274560.0	2.616581208E9
c6f43c2b-63e6-320c-9276-503d987edd47	211670.0	9.534395816E9
283d2505-edf1-34a1-96b0-3c8939b63beb	108770.0	7.419434712E9
fa30e396-41c2-3cca-8eff-2b213e7ea97b	192220.0	9.407728544E9
5bea3ef3-6c73-3bad-a7ca-4d08ce87fa4e	366760.0	3.278693048E9
1430fdb1-9670-387a-8630-aa7f9a044429	55840.0	2.968831784E9
489705be-5f56-3041-a0c3-906387e1ef15	108960.0	7.072233368E9
b91672e6-a773-37ee-b88d-16054b5592ee	48240.0	2.66752328E9
a8bd2785-b35c-3925-92c6-4e2b2af6a774	211520.0	9.531979552E9
dccb7e25-4804-3a04-85d8-ac5d874317c4	123490.0	8.976703864E9
e720654b-79e9-30b3-a276-d70fe1b02659	43390.0	2.042321576E9
c649e553-85e0-3102-b443-445957e4b5f8	111730.0	7.369179736E9
2a24174e-3e31-3a41-a6f6-694bfd21c8dc	106100.0	5.238851304E9
b8f71222-e9e3-3f26-ad53-4f177f37b49f	98540.0	5.937960984E9
cabc067c-99ce-33cb-83a1-4df4af3b9588	118630.0	8.590558776E9
a03370bb-5bd1-365d-bf04-d93bfc0c867e	174410.0	9.217951304E9
1c849ce9-8369-3711-beaa-c9a4eaaa8ae7	500540.0	3.274169184E9
5aab3655-746b-3213-95eb-110e8696c88d	83350.0	4.711641712E9
4239b771-d1e0-39e8-81f2-21f884dbe44a	107890.0	6.706417136E9
a791df50-34bb-3c42-b318-b78d91abbd34	114540.0	8.820991744E9
91d1b78d-c2cf-3f53-9b13-d9650325f547	192900.0	9.376718424E9
af5e3ff5-962c-391a-afc3-a31848282377	150380.0	9.162179184E9
ac5f05b7-3634-3bc8-b7a0-771287b2b461	134130.0	9.021375864E9
993e5dca-3286-3fbf-a375-6f8a0b395029	143130.0	9.057211408E9
f3c59af4-74fb-35e8-ba10-ffbcb9ccc3a1	163650.0	9.090463536E9
6823aeaf-a0d9-37ef-9314-5a2636fdc7f4	110240.0	7.389355808E9
b7f376f2-dc3f-3a25-805a-79374ac12d37	113460.0	7.377402784E9
df18e9c7-137f-3372-a221-33350d62771c	425000.0	3.283356064E9
1865032f-9596-3234-be21-02d8dd6f6d98	122770.0	8.645003992E9
38b1d3a4-c2a0-38ff-9cf0-616a66dd727c	58340.0	3.020697312E9
db4399d3-5b38-3625-8eef-deb0c17bd382	131220.0	9.046515544E9
c187db4e-57f5-3c5f-8212-cbb1120c8c97	131740.0	5.393461664E9
7e2b70d6-3dfe-36b8-b634-2f432009ee19	143010.0	5.682484624E9
dd0915b0-b118-313b-85e3-89cbb3f564f5	136020.0	6.579021584E9
78e65744-e172-35eb-b22a-150c0c71cba5	53540.0	2.411832032E9
40110153-c17b-3f47-b7a4-154fd39329fb	172280.0	6.16134456E9
6061c435-0d47-368e-8a6b-a92a0280e19e	651490.0	3.35593968E9
dd0d1055-dde7-3c24-a446-483f806b0dfa	152890.0	6.535169776E9
f1ce266c-146d-3495-925b-a111cc1be54c	44660.0	1.946699032E9
48a51296-d8bf-3bb1-ac21-80a54724a51d	97970.0	4.67177684E9
ed020a6c-4dda-3a9d-a551-76a0db75967e	176230.0	7.278040784E9
9fbb1bc3-224b-3ba1-98c8-fb37016d78c0	100060.0	4.937784248E9
3ff5887a-f6fb-3493-9e8a-d54b2ffef26d	102130.0	4.689635168E9
039c388c-9cd4-3cdd-8d11-bdce70fa01e8	555460.0	3.292389216E9
1e6e8abb-58c3-3b49-bfc8-8c46229cac38	36050.0	1.942164032E9
e0f5ee0c-64f2-3976-a1d9-e25342abf024	91890.0	4.150739512E9
152ed088-0b55-3aa9-b6d4-5442208c4951	136230.0	6.595367264E9
5599f8cd-66f9-33b0-bced-db05375605d0	96000.0	4.948758688E9
ee8687be-aad1-374a-adc9-d422a3792804	131570.0	6.484486712E9
9d769dd9-14f9-36bc-935f-9067645d37e1	109390.0	5.274902432E9
cc462bb0-15e1-3ba4-96aa-347b1cc05830	526020.0	3.585668752E9
f79ac097-932b-3cdb-95f8-f88c5ff7f73a	104770.0	4.661108584E9
5fce5650-9908-3e96-b175-b40ff86b3af6	123610.0	5.325182392E9
92113610-2781-347a-a482-0040bf3ed925	1640650.0	9.376896264E9
d259a7a5-0b19-3818-b9b7-ead6554c7340	94750.0	4.596736816E9
945af25e-166d-3a27-83de-4c20a61c14d3	91290.0	3.969839968E9
997e29ef-4868-351b-9d59-bc80cbbcec5e	39760.0	2.346596888E9
ac17e993-bdb9-3f6e-9f08-0f57a303837e	95720.0	4.737975072E9
15032ff6-c145-39e6-8957-307014d592fe	104680.0	4.942505656E9
56a0abec-9e41-33f4-a1a1-e7fc2f8029f8	106010.0	5.847314272E9
da3bb5b8-1153-3e06-960d-b0c03a278b7a	90080.0	4.76422788E9
6d59978b-f8f6-3c9d-bc4f-e3c3c9efc66e	92620.0	4.014038592E9
3154326e-e83f-3757-9ee8-830faad9c41c	1720320.0	3.753827768E9
791e94bd-c7ea-3a25-a037-c72fc537dd0d	92780.0	3.918044464E9
76f029bb-11ef-3ff0-9c8c-53ed3f167f5a	99210.0	4.695271688E9
97daae0f-8f07-346c-80a1-71ea0bc6e6e1	95560.0	4.741884936E9
bf6c4caf-c605-3bd0-ae1b-285c4489a700	78010.0	4.72225244E9
599735f1-508c-3af7-95ef-17dd4504cf56	87600.0	3.859656904E9
e38b7a6f-b7f5-323a-a5d1-adfae40fed7f	88450.0	3.883110992E9
af4d6816-f538-34a3-b441-79489dbec3e2	58420.0	3.024051264E9
ae36a17b-ca7f-386a-8a29-6d8cf7149788	94840.0	4.739754024E9
1e730f42-941c-395e-9036-305d8b93633c	52210.0	3.007774664E9
d35e20c2-6d23-34a4-a50a-d893a1e3bb84	101360.0	4.697879408E9
64228398-213b-3fc5-97d6-3c5d822d67d3	41530.0	1.95436864E9
b807a336-6905-398e-b84a-0690ea77f5cc	697230.0	3.396503472E9
69c4191c-2070-33cd-97d5-1372c0d633e5	36120.0	1.939383008E9
6d69a88d-2045-33fe-92d2-0965673f1730	115050.0	4.525742016E9
956a49bb-b1ba-359d-b24e-0c1f648d75da	108160.0	5.679885832E9
4a4ddbf7-a8d2-3437-982b-0be39e9db23f	36560.0	1.913535224E9
5332d4bb-7506-32fc-beeb-b93298effa80	126520.0	5.298636416E9
34cf549e-12e3-3d0d-88c4-eb01b8ea733f	101990.0	4.670288344E9
de9da1a7-6871-3bc7-a096-dcbfc526d247	190860.0	6.171421904E9
36468f77-db84-3e96-8431-0c77850bb63c	826790.0	3.842407728E9
1edf9d36-ae57-37ad-9c5d-f827720e4af0	193310.0	6.127360424E9
558164e3-b95a-3317-9b80-0d14d67bf9f7	189930.0	6.145785072E9
b271672e-c331-3fd4-8156-672c5e219df8	117110.0	5.837097512E9
a93e883b-feb2-3dc2-94c2-859b667784bd	189380.0	6.156098352E9
1cfc2988-8059-32ad-9a2d-c6b4bb338537	124690.0	5.821492984E9
353c3b52-bbae-3470-b958-17757e191518	186210.0	6.1423514E9
f69b1f60-4488-3308-83b7-46cf9fcf951e	187740.0	6.136037912E9
d957940e-3383-37df-aa8c-6c51628a06a6	102630.0	5.71268872E9
89399a28-80d1-302a-90f7-4fd97d4c3d35	90720.0	4.754875024E9
eee14a78-e342-3a81-9fa1-7bf4455e3ac1	110820.0	4.760246584E9
c0dfc7a5-bda7-3c45-8cc9-83fa03ac2034	113400.0	4.806277216E9
ad7e0d23-764b-33b2-a93e-1705af4c93ee	176560.0	6.805007488E9
a7994deb-9d8d-3f25-959f-f39efe43012a	189430.0	6.14160512E9
9b0efe3e-3a92-3734-88d0-42ed1b8683b0	152470.0	6.04132516E9
5230517b-b057-3c29-abe4-30252ce064b6	78300.0	4.702408728E9
d2425cb6-df7c-396f-9186-76ef59241af9	167140.0	6.058116824E9
5ef146e7-35bd-3513-b97e-8012206d3761	136210.0	6.019926232E9
31d38a9d-7327-3a23-b7da-dfb6109124e9	143910.0	5.415767432E9
dbafae1f-16e8-3bce-a245-75f297c4c358	109070.0	4.69216412E9
c84123c9-6586-3c5b-a3b0-7bb0d61d37b5	106160.0	4.682886512E9
094698e2-e0c8-3ef8-a160-91229d48b80b	120210.0	4.918761632E9
79908b0b-3a63-3323-a5d2-41243cfb69b4	128370.0	4.932748152E9
6daaf6cc-828b-3ab6-8a9d-eafd081f2d54	103230.0	4.675057152E9
f1dcad45-1491-3c29-9847-355c8511de83	107650.0	4.705111648E9
d4937d8c-338e-3b8a-9d57-45f7380a91b2	60740.0	3.026188904E9
d1aa6e14-fe82-3761-b0ae-b96d624b308a	112450.0	4.777858992E9
887b9952-0f77-325c-a12f-8a99db800a68	53300.0	3.001026408E9
c749a4a4-dcab-3693-8c77-417c06500c51	42670.0	1.950567536E9
355d60e5-efb1-3b34-90f8-f2265ee02c0a	124290.0	5.97949128E9
ad45b498-2ef9-3217-a825-c44377fda835	40020.0	2.330987384E9
98a74de0-777c-38a9-9452-a3f4d961d807	2033700.0	3.864291968E9
bfe46315-7380-3f6d-998d-f24f2ae3f849	2022380.0	4.411459496E9
508bc132-4620-3d90-8f2f-cb1a2082e7c9	2032530.0	7.559111344E9
28a04661-5020-3de7-8d5a-a6c34cca10cb	2033090.0	9.452524136E9
125ab14f-26ab-3c9c-b29d-e3257deef9b8	2042330.0	9.484607792E9
37299d60-e2ff-3f07-b33d-482b11f182f4	112450.0	4.682603696E9
dd47bf0f-ea4f-3cf4-b553-6fd241d54222	37610.0	1.933850152E9
20aa3d65-3dda-3625-88cf-33767d2266d7	2041060.0	5.933983232E9
9940952c-2257-3e82-8e92-3fc59ae63907	2033070.0	9.49395808E9
eb153c2c-740b-302a-86bb-1cfddd47b15b	109380.0	4.670346224E9
45d072d1-f04e-312b-921c-a4ce139eddd6	144740.0	4.832759904E9
cd6cab00-2c53-392d-9976-7165b1d2e5af	106570.0	4.149122048E9
7d26a919-543f-3d7d-9f35-bb6bc9e4a712	94950.0	4.748852504E9
3831c4cf-459e-35b9-a49d-4a4592a1db60	135850.0	5.186141728E9
a96ca7e7-8387-3635-91e3-74a845984d20	81580.0	4.708390216E9
78d17b28-2c6a-380f-b1d4-15dbbb06b0b3	126820.0	4.689872656E9
1ddc2838-15e3-34a2-95c0-3ab45344eb83	158870.0	4.826983592E9
a2101bff-9cdb-3fb6-994c-a84fd190e7a9	115620.0	4.698285616E9
d8d14762-1131-3916-b551-3511212dac10	179970.0	4.921548712E9
e8f43c07-4f86-38c3-850c-730141363716	138500.0	3.804463808E9
15bb73c4-8eb1-381f-8086-c08d77052ef5	126490.0	4.716839312E9
10216029-1ff0-3b38-954b-1e05319c843d	113540.0	5.544777072E9
30d29fff-b96e-3bdf-8721-e777a18ae7e4	120270.0	4.703652592E9
ecdc100a-23ff-399f-9380-ad7af1774634	85660.0	4.650760384E9
d622dbe6-27ed-356c-995d-4c4de71b1877	1121920.0	9.202026232E9
3f0a567c-9078-35f5-a95e-1b7af9551b65	202200.0	5.326895448E9
09ea6339-695f-3cc9-bf94-a16490fa86a0	168860.0	5.910651336E9
45b6525e-9815-37b3-a26c-754e3571cbe3	146060.0	4.792665488E9
fc1de5f6-d921-3686-ae36-56f05f195866	185070.0	5.088342136E9
c4a69f67-083f-3fb7-8a3f-6bd9a6204bdf	73080.0	3.668958032E9
4303a6bd-5fd9-38be-80ed-b4bf8b8a895a	54340.0	2.971585368E9
bb654e53-3678-310c-85d8-d07a663c51de	262250.0	6.226519064E9
4d72bceb-1f9b-33de-90a2-a3ecafd35df0	236310.0	5.448696192E9
213300d6-863e-327b-b884-a6d741bc7088	159940.0	4.886502592E9
b5c91ebd-ee41-36b0-b252-1d707f6344a1	318840.0	5.863369152E9
4386e32c-318d-3e04-8fcb-24de3c212ff6	363860.0	6.186946912E9
15a28313-2bdd-39e3-9f40-d7884b180aaf	364280.0	6.215567696E9
1d0d5a2b-e3ce-35ae-abdf-2ea6552e40c6	359690.0	6.264459256E9
780ba883-c796-374e-8c15-d71e04b2c790	365360.0	6.214237304E9
bc70d113-ba46-39e3-9afb-5ff77dba056e	305960.0	5.510633976E9
55c7d452-e621-3ceb-80c4-0deb8134bf79	44660.0	2.957725456E9
4d050ca4-5a50-3041-a4bb-a7d1b0da3536	359960.0	6.22959856E9
fc39123e-7ae0-3190-a579-658e2da1ae87	362210.0	7.001251768E9
9085f5f7-0536-3cb5-b66f-cfccb542310e	1265360.0	3.620007184E9
52afc17f-04e0-3735-9a0c-a3b078d993bd	45040.0	2.957217328E9
0c733203-6bc0-396e-bc07-678f8a5fb13f	360920.0	7.000427096E9
18e1d6f9-ddd1-30a4-a1ad-fe989fd1b638	184910.0	4.792556376E9
36f499bf-a98a-39ab-9921-19d57f1d8ac2	173900.0	3.860686632E9
43329ca5-7be4-3af5-b552-bb80ba43fe2d	165320.0	3.858602296E9
6fef99ee-fae5-34a0-aa40-7f6f98874c12	119750.0	4.713143928E9
a902e1eb-b456-3171-af81-7a649eb76151	142740.0	3.825351304E9
6d102c81-0baf-36be-a086-98b29b8f12c2	61620.0	3.013518768E9
8ef4fd77-0437-31f0-ac38-af5f012aa0d0	51860.0	2.995310032E9
674fc4f9-be9e-3e27-b5fd-21aa00553d11	107480.0	7.592756656E9
f8f1ebd9-0a06-3366-a862-267946ef5e3d	251980.0	3.21278752E9
aa1be0d8-f556-3310-917b-b3cfa88489c7	108920.0	6.705924632E9
cb696a97-9157-3bc2-8d93-88e1c3983bde	203000.0	4.285409168E9
466ce42d-db0c-3cf1-8abd-401b70389f46	179800.0	4.793734848E9
3c6908e4-3b56-3c54-a12b-74c969e6c607	125200.0	9.027997696E9
a7e7faf9-0808-36b0-8248-d370e8016112	319270.0	2.646907152E9
0a14d236-7283-3be4-9ee3-ca8958e61814	208200.0	9.544411096E9
ef780e15-6208-3e87-b262-b13c3790cfb5	396120.0	3.288058416E9
414115e3-77bd-3352-86ba-752c339cf451	229250.0	4.833591064E9
bef8902c-47a7-36d6-9fff-1fe45640a54e	209720.0	9.560418568E9
a39df208-3335-322c-8e9f-16753fb3c1dd	187800.0	9.406091848E9
e257d078-702c-3433-b816-7a38ef76783a	43200.0	2.355138312E9
66152e11-ae01-3a79-97e9-ec3363e41622	272080.0	4.853447472E9
73a0e8ad-a39e-3b38-87e7-6bb48be3747c	107430.0	7.441005464E9
5f83cb14-811f-3e1e-a164-23bca04bc8b0	107960.0	6.629868008E9
5c752047-b772-30c8-b0b5-a7eab488e7e4	121020.0	8.992093648E9
ce6b6279-5e7f-3dc6-8ef8-c376328c4885	38940.0	1.94060248E9
c1452a36-821a-350d-8fed-ade2782df875	211550.0	9.531287696E9
4f0c3dca-c5a1-346b-a1c5-a5aaa33ac42a	369220.0	3.499464752E9
707a10c0-d95c-3cb9-a715-204fd0b07c39	36020.0	1.940359392E9
caa7125e-6ad5-35d3-9c57-ef28ef5d4b3b	107820.0	6.080256152E9
56f7fa52-f378-3ee7-a0ba-9155a0b39583	107840.0	6.619686576E9
d36de66c-5c89-3525-8820-fbdd5a3f02d5	170610.0	9.207473456E9
0841571e-4720-3366-8f11-cd7f748c4c4b	1612150.0	5.901654088E9
b88503ff-c49c-3465-8fc3-117a0d748310	118730.0	8.933777416E9
a93d7358-07d0-36a4-bbda-fe6daa5519eb	95470.0	5.892512704E9
669d5961-50c8-32ba-b468-b4ddfaf1e02a	79160.0	4.729663304E9
9880bbc7-2a34-3f71-b6a7-22dacab933cd	110330.0	7.404188E9
ad134f81-4b73-3037-b05c-a559ad7c2735	194020.0	9.377442232E9
4b86f9fe-eb85-3830-b105-d5381871ed7c	149490.0	9.166719472E9
2041af3c-8423-3339-800a-b2094f85f32c	109990.0	7.391377888E9
b52352fa-eda6-362c-829e-d1771702c3e3	161470.0	9.175062312E9
d11479d6-453e-37f8-8637-36773a23be92	503330.0	3.285196976E9
3d81857a-60c6-3f49-bfe7-2a33b2c16efd	129930.0	9.0222682E9
f5c4edca-4af5-3ad1-a8c3-d0227d412a9c	50490.0	3.02076476E9
fc791373-a3b9-30f9-8d50-8d45c3b3bdf0	105950.0	5.975549096E9
8308bbc2-04c4-3966-b153-37d95234bffa	110930.0	7.400530448E9
6988d139-2e0e-37da-a3ad-b79f306aa700	138330.0	9.058554984E9
d7a407e3-b709-381f-96c9-998ad7c0f454	1714560.0	3.890102112E9
9ba59ad3-701c-3431-921a-22c6a263cbd6	120880.0	8.840311632E9
397f3c3c-eaaf-3473-bdfd-389403c9392a	126120.0	9.04723048E9
269ab240-2295-32b9-9648-4b602a934ac1	423690.0	3.29224164E9
b1fbed9d-e354-3d46-8c39-c1c6779bba25	132430.0	5.488894032E9
e1d4f272-7bc3-3e05-b5bb-9b64a0e74e3a	132130.0	5.824133848E9
f9ddbb17-20f6-3be8-86aa-15d62b907ea4	143240.0	6.608771712E9
3a4a9952-c8a1-3775-b831-189069fa1231	155100.0	5.800810568E9
43176c35-d83b-3214-9d70-a07b2c6a12ed	168170.0	6.14202956E9
041df65f-054b-3fc3-8677-ff33bbba6a14	171940.0	6.188145096E9
a32f9dae-6800-32da-bafc-8bd71942d8c2	97180.0	4.662060472E9
6492b947-a583-3998-94ea-f5b54c9ef89e	99650.0	4.195411408E9
643dd8ae-9664-352a-99f5-573c45369095	648710.0	3.355743296E9
97f6552b-fa26-3390-a094-b61447c1b522	105500.0	4.731234992E9
981899c3-a69c-3d92-b3c0-b0cda9dfde22	128700.0	5.371105072E9
33bf8f2e-6c50-356f-8caf-3a6e511739a4	130300.0	5.369552792E9
2e12c331-b519-3f8c-b801-a2d1aefbede1	90940.0	4.019765376E9
db76879d-61ac-3d44-bac3-46703fa7a528	93950.0	4.745760528E9
c57f5b53-88e0-328c-b279-0cad44e94c51	109930.0	4.994382592E9
454f9bbb-24d6-3ea6-80e0-3506a1557921	556440.0	2.690220464E9
e7481a4d-35da-3bc0-be9b-97d90383467d	98580.0	4.684784768E9
a563b0f0-3b1f-3136-98c7-df9335a4242a	528840.0	2.684908896E9
fc85bfe9-5943-3e43-8a7d-d5f76f93fb25	125300.0	5.385700904E9
59ed9ee1-7a4f-314e-be1e-b3ca0b3a7d8b	90520.0	3.885418416E9
6c496c57-8d7e-357c-b1bd-b2f047aee454	97460.0	4.109443664E9
42261bba-69b8-3cc6-845a-5a8703994082	103680.0	4.92805856E9
129b40e9-3a00-3af7-a3ae-e6b566af989e	94980.0	4.731161552E9
abb9f119-ebc9-3970-ac9f-ab23c7687293	99660.0	5.174592408E9
43be3f7c-7126-3df7-a416-592d9285840f	87110.0	4.750956488E9
0a334dd6-ecb4-3c00-b38e-f74827a055cb	90070.0	3.90911E9
316ee24a-61de-329f-84b3-67f31fa1500d	92260.0	4.720971096E9
be7755f3-6052-32df-b466-1d098507619e	92790.0	4.006220648E9
33951cd3-338b-3bf7-aed0-8b1632cee66d	71210.0	4.709234168E9
016d9280-d133-3da8-8a9a-220380c833e2	97470.0	4.685866072E9
deb2fd84-4427-3051-acee-37cc8f7fc7c9	50530.0	3.017158568E9
d02f0ca6-227a-3eb9-8d98-8ebcb12e05d8	88600.0	3.895454256E9
d2083fba-e7f8-3170-ba23-bcc71a42a080	90420.0	3.895304504E9
b1e27851-032a-377f-88e7-5fc246cd37c5	96950.0	4.799266416E9
5f7519fb-8398-39a4-a328-57bfcdcfef68	99180.0	4.68180752E9
35c6cf7e-a0c7-3b05-b0b7-793c8f87b827	2015330.0	4.032944744E9
8b2de974-3289-32ac-a557-7684210d7ab7	2022170.0	4.024260472E9
04f8f7e4-f3c3-3278-a88d-2bc76042e331	2037230.0	4.131999008E9
216b8bed-952a-34c3-a986-ad34e0de4be1	696930.0	3.394718104E9
f67e5797-6daa-3f57-9932-e25e95830069	2045570.0	9.500467488E9
5f21c564-2349-3443-89fb-6ca7544ed1b6	103220.0	4.685652424E9
a54ea2b2-d521-379f-bd0d-8525885bc701	2043790.0	9.47436428E9
54d2d6a8-4f8f-314a-be2b-792bdc2253bc	2028350.0	4.307789568E9
e1603ae0-88fd-311a-a007-5c5ec5195c42	114620.0	4.863017768E9
d94f3c9d-bd9b-3260-939d-936ac0841cc3	125790.0	5.326981896E9
45c5b514-ddac-32c9-ad44-a733b35bdf12	111560.0	4.730543888E9
043fba2f-e4c9-3443-a1ab-4d8e0cf0d967	192700.0	6.150638432E9
ba732759-e4dc-366c-a896-46964f393c80	103970.0	4.671411376E9
00adb3ea-9e16-397c-9009-07d404b37c14	183500.0	6.148555712E9
5ea32182-6ddf-3855-a2fb-d132671a8a18	182380.0	6.136360848E9
3a2a8e6d-bd6c-3791-95d6-556bcad7a65e	186780.0	5.979433536E9
403ecfed-dab2-30d5-90de-076968f396d9	100660.0	5.789228216E9
f8b18164-8326-3412-be43-006f20f757db	122390.0	4.802638552E9
e010002d-47e3-314e-8639-4e327a9f6e5b	190340.0	6.1622084E9
f7d23216-2f74-33f1-a862-676bdbe095f8	88910.0	4.732234552E9
ff368fb5-94f7-3569-b704-d51ff1e29968	71710.0	4.711592112E9
2a4c0557-672c-3e86-a705-41eae152c638	168290.0	6.115065344E9
18b31434-56a6-3ede-907b-f7e3771e914c	109270.0	4.719439264E9
4065ccd1-5c4e-34d9-a319-79d48d69de5c	2035830.0	9.481761152E9
b697dbf3-1b59-3ccc-80c0-e11e964e0b3f	189800.0	7.092081616E9
19ba9882-16f8-3d7b-8b12-82bc04e6a28c	154600.0	5.429958696E9
4baf7bda-1055-3a6e-9f53-dceb96d27966	827140.0	3.835143152E9
35ab289e-efc6-339f-a3aa-6cf2710f9791	183420.0	6.143170184E9
3a8a6a9c-45c2-31d6-92b7-246265e8e16e	167610.0	5.331908208E9
8054f94d-2efa-323e-a9ea-f065267cf3da	115220.0	4.83027172E9
afb77947-fb81-3bcb-8149-d8a4d5ae7807	105040.0	4.692555264E9
a594065a-fdb5-355b-abdd-eea9a82ba64b	140610.0	5.414688416E9
bb2301aa-973a-3e14-86f5-61ffb9446cef	132130.0	5.149336832E9
df634834-ab88-3cdc-9e40-f3cdd3eb46ec	109880.0	4.742546144E9
6240525c-2668-3e7f-bbbf-ca0b57e77565	52600.0	3.021378152E9
89c419f4-3a4f-37ba-ac52-42d8a2b72d0c	117610.0	4.909389736E9
d6a61136-1203-306d-8a1b-424ae022cb70	125120.0	5.017536304E9
a34ecfac-7f14-3c22-9599-4650a378231b	103630.0	4.6769932E9
68030d7a-389b-35bc-aaed-1e3e9ddbbe72	111680.0	4.804504776E9
fe7a0a11-1085-3811-98ae-3582f54c53cc	107440.0	4.769266048E9
7f6871ab-27e3-35ca-90b1-6477845ae1d1	122500.0	5.9350518E9
06e2880c-c4ad-358a-b8d9-a7fadc20694f	109550.0	4.679828544E9
1fb21986-3b76-3a65-9eda-8a8edb0fbb2b	107220.0	4.66878584E9
d17a483a-6676-3d02-8ea6-9ddc96b68535	145130.0	4.826721496E9
56eb4122-289d-3e78-b4f6-ee3640df0159	89340.0	4.755412544E9
8298317c-3444-32bd-9a46-46ac1658a68e	108430.0	5.779162088E9
e1aac590-5f98-3f34-a0d1-74797b78425d	80040.0	5.159182832E9
f6a88266-2589-382b-9049-d6cbda3871d3	132020.0	4.720352776E9
9da8baac-1ea1-310c-b8b2-5adf853c029d	122150.0	4.702421072E9
f1df3701-7081-3685-884e-4c80333a83e5	175730.0	4.93273096E9
7fc25815-164e-36d9-a6f5-3fb8766b1b9b	135590.0	4.845183808E9
35e79d73-2d09-3e75-b1ee-7600bbc6dbd5	114040.0	4.681314112E9
a4b421cf-a92e-3ee6-b57d-dbbd689b4fea	160060.0	4.800286576E9
2a26ec56-0655-32bd-8268-245e9ac376c7	123250.0	4.710306992E9
fc9de331-47fb-3953-87df-d36720bb534d	77770.0	3.699497016E9
47087dc9-4d1c-31b1-b1e9-555620611cd6	109630.0	4.682808168E9
0469a552-21af-3768-9774-8a7911b4a09b	117570.0	4.69789876E9
25ca8bde-766c-383d-bb6e-63ae9be63e1c	163370.0	4.912519928E9
9adf2fc3-660e-3fc9-a88a-67b6aef1d1ac	143650.0	4.796880344E9
3c22097e-91b3-3be7-8ae1-d673c89d9a50	201560.0	5.337560288E9
7bcc2038-6152-3d71-88b7-afcd7ecf3e7e	159600.0	4.837851808E9
0741fdf4-ea56-3127-9524-e6c9f76008e9	182550.0	4.937594888E9
24dd515c-b6ed-3323-9a4f-54b74d5685a4	1104560.0	3.48525588E9
cb9c6b9b-4cf4-352b-8bf8-158f515fb78b	229290.0	5.345948256E9
3cb857ff-3921-39e0-9399-97b696b65287	259230.0	5.437833464E9
322d511c-baf8-34d8-916b-51694db5694b	361960.0	6.244780832E9
a4805af5-1527-37b4-aae1-514c0c793afb	361050.0	6.208013736E9
e395ecb7-3b7b-3596-bcbe-8c9d9336e1cd	319320.0	5.5268414E9
28e79f8c-4842-3cd1-86a9-f36e83f29565	356130.0	6.194939824E9
23c1e8f5-064a-33c8-9da8-f2aee40b1990	361310.0	6.996000344E9
a831d6f6-8621-34f4-992a-2dcd7f06d424	365140.0	6.996570904E9
dfd9342b-594a-327f-9bdf-b84abcc8e3dd	304520.0	5.504757568E9
3e376044-a0fd-3320-bde3-6bce6f6b19e7	363330.0	6.202845744E9
5069a9fc-c8e1-32f1-9422-ba3553310a13	181310.0	4.281351048E9
e9f9d44b-67b3-3d07-8a8d-eb89b2154c17	361380.0	7.059761272E9
cbe27427-d1fc-3e36-8761-50fff2eb6559	172450.0	3.154870592E9
a02fe9e2-bc92-31f6-9051-fa3d290f3bf7	1271190.0	8.78214856E9
2ba21e59-f0a9-30c1-a4c0-a51743df444f	161540.0	4.763475224E9
ae960d77-637e-39de-824d-594d30a3e9da	138810.0	4.763674432E9
fad0774e-df11-3f54-bd48-95e4de940d38	50740.0	3.01558876E9
f6f3aeee-df7f-3f32-a7f5-f6e4706b9183	116640.0	4.707822744E9
f3f2b015-814e-388f-acff-d81c58b02809	105610.0	7.44245468E9
3eb265dc-7c5d-3f2c-9e3f-236491e9eb87	204050.0	4.803625216E9
531e61fe-bce4-39a5-8668-cbbfde4cb537	102190.0	5.925357088E9
cf9060ed-2138-34c4-a95f-6a87325382b7	252010.0	2.601470128E9
9c36518a-a189-37c4-9e33-17281844eaf2	124180.0	9.013182776E9
30c7d217-3bc2-3405-a08f-a56c27d8b0cb	318000.0	3.248258792E9
172a5aef-b825-36fa-a9fd-8baa436072cc	180750.0	3.86018496E9
d52748dd-e676-35bb-a477-e37e249e52ef	392020.0	3.288862008E9
17a534be-1cc6-3e8d-b16c-334a35b61444	207840.0	9.51477952E9
d9164da3-70f3-3f8b-9743-d8d29c471f39	104220.0	7.44998456E9
349a4e04-06c1-3b22-80e9-790ecb9103e5	230270.0	3.880805168E9
b8f98262-6237-3f6d-9667-d644678079f6	270870.0	2.618218936E9
fcaf159d-e24a-3478-821f-bf669106b057	107430.0	7.435655432E9
53f78bca-b91d-3aaf-8a93-16547fa20921	186210.0	9.409252488E9
3fd7c826-343c-37ad-99a8-837be6316082	120180.0	8.994005632E9
9703bdaf-f3e9-398f-852a-ddd217c22a1e	206770.0	9.516231096E9
5fc91b4a-edb3-3c87-a887-8033b4a23561	365660.0	2.672761936E9
8fb2f04c-c081-39ca-a51e-a170d787f975	105080.0	7.376977552E9
317fdff3-eafe-3258-aef1-da32a3c1434b	103050.0	5.883097504E9
f5204587-eaca-3137-be2a-08f280d254ba	116330.0	8.549186192E9
52fc629a-8a26-3c36-b96d-6eb6d3cf4e25	72680.0	4.700781344E9
cd6ac343-11f7-3f02-af16-91bb2980197a	170180.0	9.296901504E9
3a7469ea-5536-3a9a-acd5-8ef8ec10ebf4	108670.0	7.225804208E9
58ce33e9-ca5f-3a62-8f13-8b0bcf95665d	90320.0	5.896276968E9
56df6faa-9106-3fb8-87e5-1052808d2992	105680.0	6.59614008E9
9a7c139b-6761-381c-9614-8de82bbefc87	188020.0	9.363619136E9
045ecf42-ac8e-3dc4-a0fb-1228db94a9c2	136290.0	9.05460964E9
1bbb5285-1d90-3741-84d9-f7ce2bf148a2	159840.0	9.176687496E9
242d1e84-a17a-30b9-85ae-63500089bf77	500620.0	3.29074408E9
8187adb9-ef91-3a70-87b7-72ffca8c6443	126790.0	9.022804392E9
7b888a87-812d-375a-a54e-31a9200a2097	147040.0	9.166015992E9
6ff98bf9-26f0-33d0-9b23-1b3504cb9015	108860.0	7.386673128E9
32adbe27-38fe-3564-8b5f-2d9510a89b8f	105810.0	5.986376264E9
3bee823e-45f6-3fd7-ad36-6a0793eb90d5	124230.0	9.046783368E9
55deb597-3d4f-3d69-a15b-4912447fe68a	121280.0	8.838227544E9
cb026ea4-c1c2-3600-8484-bcf0ace38c4b	131850.0	5.334440488E9
20f0f123-f7c3-3b08-b21a-3daea86ead16	1639330.0	9.3704226E9
4cce17ed-0084-38b5-b7d2-4b3ead3268b0	424020.0	3.2965996E9
910957dd-d0cd-30ea-8598-37f4d6b9cb30	143860.0	5.865211176E9
13091489-07b4-315e-8971-cab2ab0c70b9	150960.0	5.739854784E9
610ad3c5-ef56-3749-bd89-43de94103435	163710.0	6.09491208E9
62728cf3-ef7b-3f27-b219-92688af4b673	168490.0	6.186563352E9
30c2240b-14fd-3dad-ac57-ab102d24bc81	98670.0	4.092642856E9
bfcc18a2-4548-301d-8ba6-9e85428a2b47	1719160.0	9.41599052E9
91a914ec-5f5b-37e4-827a-958dc14f3c6d	95620.0	4.71661084E9
211eb353-6513-3991-a789-da309eeef1e4	135440.0	5.905136256E9
ed93b2d3-a799-39ec-897d-d82c82f92c82	646040.0	3.347876048E9
c15b6067-7f63-3325-9af4-1552fc9d9742	98630.0	4.672645704E9
76cc964e-78b2-3f6c-8e6b-72ddfd2d129a	554590.0	3.298093976E9
c1d4b626-9bee-3752-aa3a-24069198f0eb	94850.0	4.743292208E9
697fecd3-b19c-3be9-8870-776faa2756d8	125280.0	5.338138528E9
4d7ce9e6-9d06-3d44-ab9c-151195811d19	131890.0	5.518190576E9
23b8a628-6d2a-3577-98f6-0738f9a0dc87	98030.0	4.669925376E9
9e9a88ca-13b9-3c8a-b9ec-f10597168e39	93320.0	3.966510832E9
648d3615-9615-35a8-b07d-facb2e68a73a	114270.0	4.998229E9
166fb371-04d0-3cfa-9d71-d1c8d2651f48	88960.0	3.865847848E9
6b1b883b-f883-32a3-9fc1-1410b48dc642	93770.0	4.061271816E9
fc81ef78-c530-3405-b1ec-20eba33f1c2a	94550.0	4.788547528E9
9e6a7f5f-3693-34b9-ad21-3eb62478dd64	93030.0	4.734808224E9
1b128eda-2222-3430-a9f8-f4d75298c485	77520.0	4.752584128E9
42ed8980-5d05-3083-a3e5-b0395bbc0318	527580.0	3.283595056E9
d807371f-4560-3197-8e17-140c4de3b431	125430.0	5.4282268E9
20ed525e-f38c-3a67-a518-5d1d41425322	106260.0	5.043382496E9
ea55794e-5967-3147-9132-a66c205bf324	64860.0	4.510933384E9
a4a63b1a-9758-3966-9316-0e703c374889	89600.0	3.953785184E9
fb9d07d4-ec38-3c59-948e-d93d59c7b6a3	90310.0	4.393883616E9
a97d25f9-9467-3e55-86cd-8f1088c98150	95410.0	4.69498708E9
619e4823-9ed0-3587-bfb9-a431e9c9cbd5	97470.0	4.997723232E9
913dd249-64ed-3a51-890c-19407e22d609	87770.0	3.896451896E9
6a7b0398-9046-3e12-81c1-7f6b60faaef1	91580.0	3.914267984E9
794eddda-bf69-33a4-977a-b10ce2f754ff	94940.0	4.747932064E9
54c0c55a-45fc-3635-96d5-1140786f82e0	97570.0	4.681700856E9
a52f26e1-582f-3e6a-882b-258aaaaf3bf8	692970.0	3.532781296E9
ef750fed-fa34-3104-930c-0443b4b654ce	102150.0	4.676005056E9
517bda95-28f9-3e05-927e-6431a85cb7f2	112430.0	4.78057592E9
08d1b26b-1ac7-39ce-8bc5-fe6433a6d9b6	121190.0	4.935520368E9
0bee6fb4-cdfa-3160-a7e1-93510621fd27	99660.0	4.670589616E9
84a41d23-3eeb-3c4f-94b6-689097f89fd7	180040.0	6.146858984E9
86878c0e-f608-3cc0-8306-b4476e5cb0dd	189670.0	6.134206208E9
a13b0ee1-25d3-3070-8546-811badd618ae	81440.0	4.72703264E9
99a4d900-8edb-3054-bd66-16c99ccd9141	109340.0	4.72889336E9
f359efc9-cdb8-3480-87b8-e5663ad4e8d2	187960.0	6.144669448E9
7d22c566-62b4-3f6d-a4d1-927b061c29f7	187960.0	6.152813536E9
d38f1b75-8344-38b5-845c-2a7588b71d97	184520.0	6.152069024E9
524004a4-b7ae-388a-949d-9378ca2ba401	115410.0	4.902717768E9
30621424-7f81-3736-8254-f07adb706b47	94720.0	4.852290048E9
d2e9fd9c-f1b6-3df2-bb22-0bb406e3bb64	180690.0	6.15150828E9
d6f5e48b-33c0-37c8-a165-01d0e274fb14	104960.0	4.70733912E9
dc231f5b-8471-39b0-8f23-10c4a4835323	165920.0	5.700719304E9
85390694-9e20-3cab-85b5-da0c667d5d10	108030.0	4.822772648E9
2262baa0-7a20-3764-aa94-93647ad0f0c2	67690.0	4.703398664E9
c0cc07ea-1a12-3cd0-bccc-d91f6ec5c4d3	180970.0	6.154692984E9
5e3f6eb9-afda-3030-92a4-c7d6f10e4920	151340.0	5.410609888E9
078175a1-5742-30c9-a51a-e2f3fc3f5df6	2022520.0	4.1603322E9
4d221f72-870b-36de-8833-caf15289bda1	827480.0	4.669872856E9
5c176f20-cc82-3137-85ed-aaad45aa568f	128720.0	5.339263696E9
597c61db-b7aa-3bb9-8ddf-8b6119439dbf	163810.0	5.345488968E9
ca0d1997-ab75-3b5a-8fc0-5c2901ca7a92	2036820.0	4.246790432E9
c950ff5a-6071-333b-8452-751d9e94464a	2041300.0	9.572750024E9
345ca2ae-8c20-3157-a807-4069f4789ee0	101780.0	4.690037344E9
803237ee-0858-33a3-8d75-ceb6949fa104	2053100.0	9.47227468E9
6ca3fab5-1059-3085-bce3-f27c40345ca8	2043010.0	9.449873648E9
90ff2881-ded5-3db1-9bd1-8feabed289fd	137360.0	5.41962668E9
7fa5bbc3-4c1f-395e-8a68-bb428a6c0c05	104660.0	4.716769528E9
2c2ea7f6-ca03-30b8-8670-f11c7c53b6ee	2044290.0	4.609355688E9
aa9f3010-49ad-3681-9d26-9f3576814f32	115850.0	4.9163216E9
9efd7d74-189c-3b1a-a732-9a5d710997be	2025660.0	3.84328728E9
a3765019-39b8-30ec-9b33-321a722e339c	125570.0	4.932429392E9
3a7fd4ae-190f-3882-b5da-34b5cc039b78	101790.0	4.676912256E9
4f94cef3-ca7c-3395-bbfa-5e80ec0d73fb	109230.0	4.787510976E9
56b97f98-da26-3657-b710-78af488c14bc	104940.0	4.8257652E9
47bb5b40-6572-3c96-a768-0be55effed41	113550.0	4.904749888E9
488a88ef-2010-37d8-aa7c-33c3b4469d8a	106730.0	4.670505424E9
5b3db812-1c58-3435-ab2d-e16e5ca25739	103220.0	4.664174736E9
95ca5ac8-2b20-3f04-a7fb-1ad44f82e91e	82660.0	4.74833308E9
99eba391-aa60-3c42-a1d8-0940466c3d51	68890.0	4.700483656E9
5f064caf-e968-3f75-9a6b-d1d89766d195	139010.0	4.77931692E9
5c64d38f-5e7f-3100-adca-a48435099150	100750.0	4.80116228E9
2460a19f-3676-3393-94ab-4f6095778cc6	127880.0	4.773689296E9
776b2306-9101-3857-9cd7-e9897398c3d9	119130.0	4.68795172E9
80287d06-e256-3128-9794-7abd248c4911	174180.0	4.927861112E9
6f9a0bea-b1ee-301b-8374-ff8797a7b0ed	156900.0	4.799670592E9
ed292cec-9288-374c-ac54-80e7f95420c8	111410.0	4.693001328E9
8e63cd57-5f8e-3d64-83db-b2d02994060c	133580.0	4.797300936E9
1dcf3b15-7059-3b85-a9e4-fb03b092c0ed	122310.0	4.705807288E9
1936c8a3-5970-3cdf-8412-a57bb67f5b80	108500.0	4.667461304E9
17426fee-506a-322d-ac48-47532b12bc5c	114360.0	4.693390856E9
a476a28e-29b5-33bb-8bca-8acc1b231752	161850.0	4.898352608E9
18770dcf-51a9-3ebb-87d0-dfdf87a4a684	140560.0	4.799420568E9
b71bed50-fc3f-3fcd-adf5-d0b4462cb459	1102480.0	3.493817144E9
069a8e14-abf2-3d69-b1ce-90fa07608de1	154350.0	4.89693236E9
7a084820-b763-34f8-8828-429a0bf2e465	197530.0	5.338508064E9
2a0eb69e-5a60-3958-ac7f-bea324ab10b2	179700.0	4.951158792E9
d8c8b960-194e-3286-a9d1-113d958d61b6	256000.0	5.481789504E9
84f5a3b5-95b1-3ce5-97ea-9702f49dd255	229330.0	5.316339104E9
dd81e726-ca77-3535-8017-a74c1c4f81ed	310660.0	6.314952136E9
c87d524a-a35c-35fa-961b-86da90fd9f9c	360710.0	6.220717928E9
591f7499-b975-3f9a-b670-5f36dd44a2e5	358920.0	6.23715448E9
526d879c-2513-378b-aa1c-78eb31be8944	299170.0	5.667247672E9
9b7ed7ef-6bb8-3db8-8ad9-ebea2ba78b9a	358740.0	6.247157512E9
78a66047-f0ff-3023-9fbc-dd73e6ff7458	355350.0	6.25016608E9
39d4b40d-504a-3051-8e92-d2e5f46e4556	354600.0	6.194682608E9
0455b646-277f-3d18-ae63-f5ffc7e8bb09	355660.0	6.259382032E9
9d668433-16f4-30cb-9545-7f1ba7d5ee2c	183490.0	3.176789208E9
ce59be5c-7f79-3901-a510-794fafd07318	355530.0	6.20373044E9
2e84ff63-932d-36e4-acd8-2eb298543491	168080.0	2.827585928E9
21bf728c-f790-392c-8f26-a9c3283ac86a	1261360.0	3.098661424E9
9d8dbe5f-a8e5-36dc-b18d-4dd4b375e27a	157350.0	3.151921224E9
42481f72-784a-3385-bcc9-5c30c167bdc9	132420.0	3.122336744E9
3703c998-a016-3edd-a49a-af74113cf2fe	107340.0	3.0849458E9
d187de94-8da3-3d9b-bd5f-b6ed3c9b5580	102540.0	7.43807708E9
f7431dd7-6953-3236-95e0-f9dd3441148e	99240.0	5.928496472E9
50b03f80-c9fe-32fd-bd28-1b2ca580b5d2	200630.0	3.180024584E9
65759518-f0a1-31db-a799-323995d759b9	249290.0	2.611172752E9
8a5eabb3-ac0b-303f-a2f2-07b3e63749ea	177830.0	3.166337216E9
ae6d331f-085d-340e-9c20-0895e06688dd	121700.0	9.017273128E9
153f05f8-ac5a-3ea5-9c82-9a0f3d807696	311830.0	3.256866144E9
3f4d6c6d-062b-393a-8223-cb8904ecb0bf	99930.0	5.818219968E9
bda087e0-40a9-3007-8732-b0b7ee3255cd	265060.0	3.223473064E9
cbfbd1a9-b5a6-3ddd-80fe-cdb3c97e3099	393400.0	3.273798456E9
213ea679-df24-320c-a00a-3626274b2beb	225810.0	4.833731728E9
7c3bd999-71a7-3697-aba8-9de1d0b1178c	105110.0	7.422755952E9
30579104-b7c9-3e34-8aff-89ff82cb3387	183580.0	9.44233396E9
5be14f42-dcf0-36b4-867f-2a6fa1165dd4	117170.0	8.976067824E9
10f5ea98-b98a-3936-a6a7-3be75e93fe0d	361910.0	3.282860864E9
57fafeee-f473-3f72-83de-db95db5fe918	102030.0	7.370564456E9
3a52de2d-8439-3c41-acc2-839b21a75b7c	97350.0	5.993355208E9
f0714311-a504-36fd-adcb-638d68674fe4	81900.0	4.732115952E9
ef3fe0fc-9596-336a-ad21-fa661f123565	163880.0	9.214431432E9
720c5fdd-c61b-317b-b27a-bf0d98523f8c	66050.0	4.702680064E9
6259cf05-5793-3af3-9f32-82e081f20793	114190.0	8.561599544E9
ee9b2c5b-4148-3d7b-92bb-849170d56da0	185520.0	9.361849328E9
0dde2cbc-2c85-3e57-96de-7ef17af03eca	139840.0	9.090772544E9
bd9d414b-1f3c-390f-94d4-9c3fc78baa93	102670.0	5.984228784E9
9e90faf7-08e3-3648-b885-bf75e5053fdb	106780.0	7.392659944E9
b838e697-3a36-3c6b-8346-73a0197c410e	100430.0	5.920229216E9
d74d16dd-cc78-3684-a865-feef1ff12b67	157590.0	9.171109752E9
842d19c8-eeb3-30fc-aed3-6ab1efc2842c	103850.0	7.37973252E9
bc9cf540-412b-3435-b386-27470f538dc7	499710.0	3.292254848E9
005d526c-fff0-35fa-8047-b661ef9f5de5	126120.0	9.020314472E9
386dfd4e-77a1-3010-8428-320e62d0c951	113420.0	8.842516776E9
2fb2b28c-4d00-39e5-a1a1-a38af0172fe3	134860.0	9.052926264E9
65e753ab-e026-3ce4-bb96-9de42d943cba	121080.0	9.045732304E9
20f2451a-0054-3159-8d28-119deb323631	1626280.0	3.946543264E9
9db934fd-46d3-3e10-9fa0-a60bc2afe574	419900.0	3.299693032E9
1d330fcb-5a21-3112-b5d9-9004eb8adac4	131300.0	5.378028544E9
8bdc7061-a5f8-3da4-9dba-aabb99fa3258	140250.0	5.770192448E9
434ace2d-8cc4-3c81-9034-eee0c01664c2	160830.0	6.139919608E9
32b1b118-543d-3a0f-a580-148b173555f6	145860.0	5.795569808E9
a8d2a344-5734-3bbf-8356-2f426926be4a	94290.0	4.35397284E9
59a6d694-04a9-3219-ba0a-f10b57eda9c3	91200.0	4.670143024E9
4ad82247-aa48-37ba-a14c-939d83af37fe	1709350.0	3.740662264E9
03d7f3d1-e43e-3316-8872-7be4bb5dc393	132230.0	5.376369848E9
f3341003-14ef-37d7-bdae-4be3b711c522	90360.0	4.174764976E9
795f01ad-c289-3e0c-a7d6-2b2a5a2a7a52	163100.0	6.669492168E9
03e8e340-5606-3667-a6f3-4347b5242026	127800.0	5.406969496E9
534bf3af-40ad-3754-9892-59873daf252a	88610.0	4.120297248E9
343447d8-8a77-3b43-9076-4740299a72f0	88980.0	3.522086056E9
b357402e-43fb-359d-af52-f366ff030218	87260.0	4.560128752E9
7bdf3ee1-987f-3c7c-9e54-1cb543f80c1f	649670.0	3.356720176E9
fff4ff0e-4584-3c69-82fc-3db587f9ebd4	130570.0	5.376899288E9
b8994edd-73c6-30b2-9dc9-5723ca79efad	84190.0	4.78633804E9
e911e8d6-6208-338b-a8a4-098343f38882	560700.0	3.313342664E9
4319fc0c-2360-38b4-91de-be857e8d42c0	112120.0	5.067711024E9
aebcd4c3-9808-3c06-8cfc-9d2aa17a0cdd	88260.0	3.918869384E9
6c3ff303-ebed-33ca-9ff6-cc58a6834fed	512790.0	4.921115048E9
5c41248c-44e6-37ff-a21a-8489716101ef	96620.0	3.900788248E9
c66fdc69-23e4-3326-99a3-55793d13259d	103070.0	4.932785824E9
aa605e71-bc3e-340d-a259-bdcbf39d13c4	123770.0	5.116277536E9
3f6b3b1b-f89e-3dee-b081-cb9e2618488b	89560.0	3.914354344E9
39bfdee3-002b-3717-9094-a9c168a549ad	86140.0	3.906258504E9
158ad2a4-ff3c-349d-81af-55a3d7b6c3ff	90210.0	4.683776664E9
ad1d8b1b-b4b1-3aae-8225-82eb31670093	86440.0	4.002754984E9
c621177f-788e-3a95-b29d-f780da95df8b	90780.0	4.002027672E9
ae147881-9981-38f5-a81e-79c3b58a5d9e	84750.0	3.868629864E9
3f366966-0ca8-3dd8-906b-eae9e91c3ece	88040.0	4.543551672E9
ab69d980-f68b-3568-8316-fd5877853187	86180.0	3.91952268E9
e154fe50-5bbe-3ff4-ac5e-a76cf84140bd	93470.0	4.680496408E9
8ffec4c9-84ec-3bdb-b032-50d15579ad32	92020.0	4.620721544E9
4f42c206-5cb3-3141-94a7-e9f13592365e	106390.0	4.867893552E9
0751dac3-216c-3432-bd81-510147037aaf	115070.0	4.928682304E9
d0896a0c-b801-39e8-9a2d-84b2b26373ed	696590.0	3.39326516E9
8b3d7d51-b534-341f-b7bd-0c71ed189751	83190.0	4.807572064E9
441dcdc3-2001-38f6-941c-c7076579efdb	93070.0	4.299350008E9
d80907d6-aad6-3b22-9ddc-903d5a531649	101070.0	4.782572136E9
c85dad27-9079-33f8-893b-1fd3d35630f6	180430.0	6.144053008E9
be0a5b71-3ec6-3cff-aee8-3abbc636ae6a	180080.0	7.045403872E9
00ea83d8-02d8-373b-ae62-180d9728e88d	109850.0	4.90237644E9
63032103-79ca-394b-a25b-32368d37cbb7	179220.0	6.127639864E9
c52ef245-3c35-371e-acf9-7d2a59084f54	174190.0	6.138794656E9
f0db3586-aa4a-3117-8e80-e763c16c09e2	2005840.0	4.291844856E9
125d6844-4214-3c0e-930b-2e218b600ed9	179590.0	6.200702888E9
cc7e79ab-7146-3966-9e7b-1d3e8e04dc64	2008550.0	3.972589696E9
1099fce1-42a4-3b27-a6c3-9903ecb1868a	100220.0	5.774209464E9
47099371-b909-342d-933f-10734def74dc	182810.0	6.15752404E9
a738e43b-3391-3f0e-9acd-9ce19f63e09e	159300.0	5.926613472E9
d0041ed4-b0c8-35e6-b4ce-b8d478493e55	101510.0	4.773985928E9
d0a2f69d-86d7-335e-acc7-89a6645484f2	144820.0	5.424053304E9
94ab6c62-8d70-322a-a064-c386f71f0c82	2025300.0	6.13967448E9
9e5376d7-eb2d-3d6c-994c-6e4288d704ef	174040.0	6.150074128E9
8e68374f-795d-3ea4-b99d-77e756cf70d5	121810.0	4.97183772E9
7cc4cc26-8f62-3d3d-8598-fee413355e58	2043060.0	9.524394648E9
345727e8-8c4b-3834-96f8-004be8126a06	2035170.0	4.455267768E9
d61af652-6637-3441-bfb7-d31723fbc315	2032380.0	4.246190392E9
4c068e29-d7c5-3852-bdaf-c3dd680ad98f	159290.0	5.47086708E9
4e91ba65-21f5-3012-9076-f44771389878	96220.0	4.676685728E9
b47c6e43-7244-33ed-bd90-cfb31ec3de75	98230.0	4.743295024E9
14272f72-db52-38e0-885d-02023a9233b7	132620.0	5.418468264E9
4e0d6349-1dcb-387d-866d-bdc81eec2fc7	109300.0	4.90665372E9
8e52f8dd-c7c3-3042-8634-e289b6d9a22c	117080.0	4.944165072E9
fb952e15-3762-3697-95b4-dac2860b3b02	827970.0	3.404567712E9
53855c11-fe3d-3f18-abbf-0e64cfe2bd85	89810.0	4.555813712E9
5c674cd0-5b9b-3341-ad52-5f2a8b0e33a2	95390.0	4.712512424E9
0e5bb69e-a1d2-312e-b2f2-1fe2987e88dc	105050.0	4.774717808E9
a0ba8a77-33dd-3d62-8975-445a9d973420	108470.0	4.825126736E9
46dcfd87-2394-3a7b-bc2b-64152d37ddab	2035330.0	9.500073E9
29402995-3846-334d-9190-18f27c6984c2	102370.0	4.517106608E9
92bb5e5c-387e-398a-a95b-8db4f7ef0432	94750.0	4.354060256E9
67d3bbcf-b57a-355d-b606-8844b3016fe8	89620.0	4.795406E9
ffe78be2-f7e5-3ef8-8781-63e3f8cca751	133280.0	4.83022368E9
b292ad4a-6dea-3d6c-b380-72c3bd3b3857	124570.0	4.709834184E9
1e73db2d-54a5-3595-b3f9-f98f86545618	112470.0	4.689058616E9
037e84ef-5fd8-331c-b432-6a6a213cbbb1	103480.0	4.515457992E9
7129a10d-db7b-31d9-8923-f836e0463469	147980.0	4.835242232E9
78716dc0-872b-370c-ac7d-22e1218614b1	166970.0	4.932468992E9
f236eef7-3e80-3d5b-bcf3-fe62805a1579	127130.0	4.841640864E9
6a167a25-4b65-3095-a918-e60155100d12	97550.0	4.500817784E9
4e6b3ff3-9e37-391a-a3da-3b4ca6850dc0	117580.0	4.691129704E9
832a6642-3429-3205-b299-8f777b0bc18e	109540.0	4.690766632E9
2d3a90a2-85b0-3387-9f5d-1cafaac0075c	134040.0	4.782744144E9
4163ebff-7983-3dec-83f7-78b09cae572f	157610.0	4.855899808E9
6e196cc1-9ab3-35dc-b378-93e7684925f8	148580.0	4.084392328E9
0186a40f-28a0-386e-96aa-662aaa70e995	195000.0	4.956749752E9
73d824ec-536c-3b85-8267-570b7a35075f	173520.0	4.933287312E9
de960efe-881c-3571-880d-97c4447a79bb	225240.0	5.430952344E9
64144482-0d17-3d39-a861-b499fa1b102c	251700.0	5.419004296E9
1d50ff26-a8c2-3470-a6eb-25a19f012336	1106310.0	3.202883376E9
498a25b5-a509-3d49-a3b8-5807f0faaedc	310220.0	5.556463392E9
a580bd2c-b040-36c6-b81f-8d9c573505de	351040.0	6.258905272E9
8eba89cf-6d9a-38e6-a353-bf76bac27a0a	294340.0	5.655676784E9
0b4573e8-2a5e-35ba-b70a-6053968b1308	352190.0	6.221400032E9
1e361d6c-4b3f-3ce5-a8e9-eb66040d0c0b	345640.0	6.269273136E9
0e66e0a1-9c44-314a-a1ea-aba3db2c04a3	351570.0	6.279962664E9
e114da51-941f-3c5f-bbb7-b5643c1e6a05	345480.0	6.285455648E9
624ed4c5-24ff-3bbc-abae-9f408529183f	172570.0	4.791536648E9
c59633e3-6d76-36e5-9444-4b8e1b35ae2d	351580.0	6.241951168E9
1acdc904-07c8-3356-8aac-2a15cc8ad3f1	161060.0	3.158308216E9
68a68cd1-5241-377f-92ca-eaa8e3b3974d	347660.0	6.227611616E9
805b1965-208d-39f7-b8fd-9352a86afee4	146180.0	4.793773744E9
73325974-757c-3379-a49f-6a988af0700b	1215210.0	3.61515948E9
ba042cd5-ed5a-3123-aad7-dce25ff3466e	240620.0	3.218065504E9
047cd4e2-53e7-35aa-b20a-50e67745faab	194530.0	3.183382976E9
45847c3b-857d-375e-ab89-090e60d30850	95020.0	5.981058984E9
4024218d-9b8f-3fa9-9bcd-56394b75f62b	169830.0	4.776764752E9
2e0a91e9-ea9b-34c9-96d7-54a65fe7236d	304280.0	3.24927724E9
02239375-e4f2-32b0-bdc8-fe4e0f2c68f9	102170.0	7.43451668E9
f3941317-a9fc-33d1-b165-84266b284ee4	116820.0	9.01345048E9
6fb1dc60-7ca5-3f4f-9d66-e377c0f58729	383230.0	3.284048032E9
248db308-99a9-3092-9577-a4a156ad951c	98960.0	7.4268338E9
3cc0bf12-313a-31fa-a673-ec1a0cb9687c	94650.0	7.424212688E9
786add9c-bf17-37da-90de-c821c47dcf52	269240.0	3.212156944E9
b33485f6-aa4f-3732-873e-87235c136f2e	219050.0	4.825910328E9
e1d583a3-c74f-3728-a56d-23546899f87e	112770.0	8.974689232E9
3fef48c8-f63b-3cef-9727-bc25cc4ddcfb	363240.0	3.280615424E9
b6f847e9-836a-3b7e-811f-6b7f4a9d8b67	85860.0	5.820445744E9
f2c8b044-6920-3ce4-a671-c2b9d5da37f5	97820.0	7.375204776E9
82f297fb-9df7-3f38-8669-b51b81c47525	103810.0	7.946130056E9
d056d350-db15-337d-8fa3-881ee7d85e1e	165520.0	9.225155456E9
72f1b49f-41cc-3cc4-b16d-576cb36f04a8	93280.0	5.899831696E9
c4dec640-fdec-3623-85d6-ba2c2908883b	136890.0	9.08931728E9
9b6ca809-6696-3ffd-b83b-0399c2012d0c	103260.0	7.376527936E9
21638aa5-b32e-38c2-8868-02318700807a	151360.0	9.171567432E9
e9e3d411-e6b6-3174-a259-1f02ec04692c	497250.0	3.292335864E9
a879ce22-7113-3482-8e15-7384f29a46e8	119790.0	9.01931756E9
5279cbd4-6fd3-38c1-9743-293ea30b5b5e	99580.0	6.509091224E9
c8f7d93c-3e24-35a7-96bd-f2d108046f36	95060.0	5.238257392E9
4d983adc-d1dd-3ea5-8dae-99a139c4a567	130460.0	9.05871224E9
b5305189-92c2-3bbc-9685-2773297b9e7f	108550.0	8.837966064E9
2c64173b-2f6e-3874-ae5a-6263b6423a50	116080.0	9.045087552E9
0fd1663d-17ad-3ae5-9704-7551e1aff4c0	420170.0	3.26969076E9
0d163c04-8496-35bf-aafa-bdd3d2f08451	1626290.0	9.365049448E9
b0f8cc2b-586f-3fa7-b734-0b71441a5b53	651470.0	3.30742544E9
29242d51-715e-373e-92f1-fd8aab5da47c	546380.0	3.284770256E9
36665690-4410-384f-8788-19923310b6a2	1723050.0	9.390410592E9
d740aada-bd2a-35d2-a62b-d3acc65b9463	516810.0	3.300952992E9
250470b7-26c3-3c99-ba01-23c85bd29360	688870.0	3.394204312E9
ed5748e3-bfd9-3df6-8811-f6f24d83fdfe	819690.0	3.867128976E9
2f582251-dedc-365c-9484-37451f34c749	2029740.0	9.504926864E9
8c58327d-c214-3fd8-9166-7b3f515cbdf9	2017340.0	4.036218024E9
b1385f09-b053-39b2-a238-c314056769b5	2034190.0	8.284627672E9
f8c862c3-a620-3afe-b487-6867943423b9	2034520.0	7.18531676E9
954d6dd0-f898-384c-9d17-076cd8e6616c	2039440.0	6.04901588E9
559dc6f3-0d19-318e-8878-03ee93f245ec	2069740.0	5.312760016E9
f8e5a98e-aef1-31d0-98a7-b86a63ea3223	2038550.0	9.439331928E9
1cbb6438-c3f2-3e2b-875f-be4850ee600f	1109670.0	9.199615488E9
a2bec99b-a604-30c1-9c79-ae1c1e341a7d	1257600.0	3.614154728E9
8bd94402-f009-318a-8954-4fee689b5d61	1650220.0	3.71014528E9
d5e87dcb-47f9-3612-a383-d0694d08d7f6	1713420.0	9.381531288E9
525a588c-0466-34e1-a242-fa798215396d	2025900.0	4.259451424E9
9a4e9f0a-0480-3eec-ab71-14af37361eab	2022530.0	3.86789532E9
4d227102-497c-3df9-a9bc-546d888062c2	2023790.0	3.863105736E9
73fa5c85-4eab-3185-a834-6c4c265f816a	2024050.0	4.300839784E9
609779e6-64a7-3e1f-a545-7d8d58bfb973	2035200.0	9.468892192E9
dc2afa8a-03df-327d-b7b8-0c4c5e38d185	2018260.0	9.543723448E9
29ce7e9b-932b-36cd-92c4-1053ce0d804c	2010220.0	4.083395072E9
b5dd5555-84db-39ff-a8f9-73343f69d92a	9.606781E7	1.722517424E9
2222009f-af20-3ab0-8eb1-8cab5f743464	1.33181968E9	1.2798529944E10
3e856bd6-0ed5-3f96-a837-405f57608263	1.31858326E9	1.26825066E10
751cbc60-96b9-33d2-be31-ba12e26aa96e	2.133681E7	3.138051048E9
757bc291-c0b3-3f37-81e2-49e2fb34b4c9	9.701032E7	1.624197176E9
72f1c4e9-b1c5-326d-824a-415af66b5d4f	2.084301E7	3.886210016E9
1f3b59c7-34ce-3302-82f4-b76d53e31f5e	1.29406915E9	1.2702378728E10
87b3292e-b517-38c4-8b70-5e16f6a4618a	1.29158511E9	1.2760129824E10
ede30af2-4726-36ff-b74d-de5ce043b61e	1.30752691E9	1.279794172E10
e9cc27e5-75d2-3f7a-a1e2-1c7b31be826a	4.567494E7	6.011299264E9
d9514666-4c85-3cb1-8075-de6ff66d3649	1.217164E7	3.785544816E9
dd8b1c74-3b5e-3c39-bf58-4ec431f45ef5	1.161409E7	2.53833988E9
db0f41b5-2e73-3112-b3cd-e4836e1d26b6	9.6025E7	1.721681232E9
7d114098-aec5-3c7c-8556-e2d887da03a6	2.083482E7	3.8859044E9
6916b8c5-0f20-365b-a539-8227f2976917	2.140712E7	3.883163528E9
e9283cd7-a0ae-30db-a1f6-97cdcdbc4fa2	9.660999E7	1.150283416E9
f630260e-357b-3703-bb94-c098452ad92c	1.29274315E9	1.278119836E10
0ebe2a0e-0a51-387e-98ac-4befb1cb0371	9.587138E7	1.723869728E9
1b2d2de9-1bb8-3766-ba25-8bb51d3408b9	2.180843E7	2.510674072E9
1f879064-1b09-3d02-bb39-4503d2bbaaef	4.57735E7	6.058548448E9
4cc68d60-a1c7-333f-8cab-98b72ab6edec	4.579758E7	6.01367072E9
1f6665b6-011a-39de-9ae5-e531ccaca3f4	1.211274E7	2.529786368E9
7921d6b0-1a9d-3fdf-9552-eacb80e4c74c	1.156357E7	2.524943328E9
699de9c3-602c-3fe6-ba0f-aa3006f06709	2.073586E7	2.51692168E9
78021018-d931-3f6e-a2e0-47026e39d8db	9.584314E7	1.721911224E9
f30a5b74-7741-37d5-af20-bde8b7690ef3	1.224494E7	2.538418192E9
433cf252-421a-36f2-abdd-14e2c9aec681	4.583452E7	5.999479608E9
4b5a6dff-2c9c-3408-be89-6d61e8cd2db3	4.57066E7	6.011576208E9
c57b955a-2d0e-34b3-a7db-6efcbf85c734	1.201631E7	2.524874784E9
1be5ac9b-496e-3168-98c8-8c3fe4578760	4.572263E7	6.013643184E9
2e77af6d-30b9-3c33-a870-d771bd2e2bcf	2.678465E7	7.145069616E9
eabaa6c6-03f1-34a6-b7dd-0579bd52506e	3.107134E7	6.300477712E9
2c9cd66b-9499-327c-822a-9da683d44af1	1.749425E7	8.497809624E9
5121a61d-d8a2-3786-bc27-85e01da688ca	3.133467E7	7.067419392E9
6339b351-8517-3bdf-8605-34208d8171df	2.409649E7	6.3602842E9
62663e38-7fe7-3a4e-a572-b06d15e114da	3.130069E7	7.439376736E9
a06e001a-91cd-3eab-adda-7809bc920d3a	2.238877E7	7.005076792E9
7be8e861-b1e1-3cc4-b871-f557f76d366d	2.475281E7	5.7158372E9
917d9abd-b703-3a34-a9c9-a040d724bf63	3.271184E7	5.862809176E9
a2820a92-ab32-3bb7-a938-28bd8b11f601	2.542077E7	5.820376336E9
362db3ca-239a-3c39-ae8d-db12109b2d12	3.318912E7	7.245686296E9
c31c2eab-8dbb-3c96-92b3-9fc0591b4a25	2.488119E7	7.97000084E9
0500cbed-6dc9-3357-be9b-1de0bd408e11	2.667089E7	7.397407936E9
36c3b81c-a002-3cac-bb1e-22a391a3b61a	3.399102E7	6.170474816E9
c6991caf-e905-3616-9f0f-7c5f3e886a0e	2.242103E7	8.161724744E9
0af47339-97bd-318d-b276-f74e5a5e02cf	3.159585E7	6.428674168E9
9a3482a7-a25d-342a-9d78-842fbc745b53	1.755118E7	8.046041632E9
33578cab-91e3-37dc-97db-b1e0a5c97857	1.78157E7	8.388399232E9
25985dcd-7aea-3b51-a3fd-6f08bd203539	1.784682E7	1.028601188E10
0b008770-a1fb-30e1-94a8-7eb324babdc3	2.409435E7	6.750428224E9
82bdd1fb-4708-37d8-a814-f5b2dbcae80e	3.078615E7	6.83392368E9
73995ecc-dda2-3a97-a827-486d568226d4	1.773526E7	1.0189037376E10
a24cd18c-df6b-3480-9ddd-171d0526968d	2.589456E7	7.613812E9
19dc31f7-d292-3a4e-902a-a41ba1f30c77	1.766629E7	9.419530288E9
96d87888-be95-3f0d-a1f4-f462647e66ec	2.42219E7	7.341159808E9
80b68869-d41c-3db5-a957-3cd69bee72f5	1.669031E7	9.635081432E9
122c46a2-5dc5-3522-ba9b-1c036cee0c6c	2.272107E7	7.741761192E9
77b115f4-8049-3d4a-bf3c-47d6b355b466	2.249979E7	8.132923392E9
e9990f34-c27e-3fa8-8e97-4f1ba0391c5b	2.491269E7	7.904234928E9
fc4018d9-2fe3-3c50-8ec2-981d27c6e7d8	1.732247E7	8.281086136E9
00df4c76-b31a-3e30-a1ab-46be77a69997	2.499895E7	7.069179112E9
0ef9354b-0a4f-31ba-a1b8-6661c7aa97ab	3.3953E7	6.583082096E9
6762e579-2375-3963-88eb-72b1df6a761b	2.561713E7	6.60211328E9
26757c02-ae4b-3f6c-b52d-57eb1657f6b2	3.073683E7	5.78222248E9
96016b72-db4d-3640-90bd-bd21533fa045	3.245012E7	6.621296048E9
f41966e6-5987-37c2-b661-f3cf541d7b45	2.234354E7	8.021130376E9
83503a2d-7629-3b9c-aa16-2c350a737bc3	2.424524E7	7.154393264E9
2ceebac2-c935-3eb2-84c1-226ad63f4b8d	2.276414E7	8.22667704E9
b19d4f56-54d5-3eb8-b655-a44f86dd7eb5	3.102503E7	6.063522168E9
65224b6e-3aa2-33ec-8978-8a09d02e2e15	1.776129E7	1.0582367216E10
07150971-12f6-34d9-a44e-173fb99d4391	1.785425E7	8.543180376E9
4478e9ce-965c-340d-81b9-9dd5aaf5fb75	3.090936E7	5.96766752E9
d472fa8e-510a-365f-903a-2a7b756b35f0	2.666741E7	7.300280656E9
bca66ee2-caa2-38d9-9a29-31f90562d903	2.563698E7	7.354648256E9
dad1d909-91b8-3dc0-8e10-489a29315059	3.1348E7	7.395167408E9
afcade7c-4dd4-367d-8292-4be1dbe63555	1.77064E7	8.224674552E9
f3a2f51e-a3c9-3245-a288-39ab57d7e447	2.494821E7	8.827476416E9
1e2d400f-99c8-3830-a51b-d3ef538534af	2.461084E7	7.066794592E9
69e41438-2ae1-3190-ae7d-08bb5124f00b	3.16197E7	5.990132832E9
a96dc656-784b-35e7-9a0f-884a284da764	3.282207E7	4.91503976E9
91b8681e-b7de-38f6-aced-ff1ec7f464b8	2.653741E7	7.672721248E9
5ca50bd4-cbaa-3d2c-95c3-06b9fed4c0f2	2.659665E7	7.561638952E9
c80195cc-a9ce-391b-8366-1be64509d912	3.13948E7	7.571753984E9
4b68dcb2-b781-3dc7-8c83-f481f69fc148	2.651882E7	8.889081664E9
f042ffc3-f15d-3767-b60d-617d7dbf58ba	9.728606E7	3.470364048E9
46dba696-ff78-3043-b341-4f17c8b0d97c	2.652851E7	8.240406376E9
f20452a8-af7e-3230-93f9-1ebe124482f8	9.723957E7	3.690656488E9
98e28961-09a4-3ef1-8bfc-cc493c553d18	9.742124E7	3.342107256E9
a45c6844-6406-349d-b186-6adc8e7905b0	9.743728E7	3.118199784E9
803813a3-ee48-3da0-be8d-5dcf8c68aeb4	2.647424E7	8.177562576E9
9bb09512-c0d1-34ee-b537-483a7fe243b5	9.739124E7	2.93983936E9
1b75eae3-42b1-3502-a597-d2ee3b7abc3c	9.789799E7	2.781922256E9
f7d6064b-5df6-3b1c-b5c3-eadb697d0839	3.279279E7	5.908825856E9
e05c3588-6760-3923-8e18-14f3e1558974	9.734883E7	3.239363072E9
48bb2333-3440-3aad-8c15-6bf9bc9df4da	2.521659E7	7.117670304E9
ae8cf365-f4f0-3d85-824c-8bfd51f1f914	9.738603E7	3.238321464E9
24158af4-1897-3f78-af8b-410a3eeaa8da	9.73414E7	3.157233408E9
2e6b341d-f723-3548-86fc-1640385b8764	9.746509E7	3.55830348E9
e60d4689-c8b1-35ec-a289-d503bc50ebd3	2.662378E7	7.809851496E9
eaf2c8c8-3506-3d0b-958c-2594d5dfe678	9.711436E7	3.054433352E9
6796a703-2cf3-3368-b7a4-fb872ca00282	2.633633E7	8.479153064E9
33c1601a-762d-32a7-9a90-2aeaf4473f08	9.723579E7	3.3618666E9
ea68104d-1f6e-3d2c-be02-d5c2e1f17b6c	9.731843E7	3.293853672E9
0fa33ee4-1383-32f2-b501-4ff4acdb9bb3	9.769453E7	3.107246152E9
ff63466c-a6b7-3697-91c2-c4e154a4dc5b	1.0161554E8	3.066092024E9
dc520640-d23f-377a-89a4-8e4963bf1b9d	9.743378E7	3.334731688E9
3f218f13-b522-32d9-a044-4fad29b11121	9.718516E7	3.414389E9
652d5649-20b0-3477-86ee-76f56d2e38af	9.716689E7	3.442570296E9
f4e2b0b1-5a49-3ed1-923a-742051d21f1f	9.736089E7	3.0255166E9
57e62b2d-da49-37ce-a0ac-2382fe58ab94	9.737908E7	3.239993816E9
c811166c-ff9e-36da-875f-6c55d3748592	1.0588189E9	7.797043128E9
31e4902c-0011-34fa-82a5-9e0abf819cc6	9.704941E7	3.431811752E9
164c062c-ec95-370a-87da-c87e4dbd847b	1.07414113E9	7.916120416E9
708ab6d3-4978-3773-82ab-6518cb7ea1cd	9.73934E7	3.3853582E9
735bb9b2-2ea5-3491-9048-a987f6a11e21	9.735791E7	3.338369576E9
3046a4c8-2c35-3e59-a816-5f58ed680994	9.789285E7	2.799320112E9
7cbf8542-418e-3476-8b7a-3a1ce579bd6d	1.05459432E9	9.681303616E9
68d04c4a-ab4a-34d8-94f3-fa36ae504758	9.712637E7	3.386381976E9
f3960d60-054b-3389-adf5-fe686574a42f	9.772712E7	2.689538056E9
fede7907-9340-3a00-814b-364cfb2574fa	9.742866E7	3.007808112E9
535a2720-d88b-3be5-b2df-d6fee085166e	9.728422E7	3.621590616E9
44d843f1-58c0-36fd-8fff-6a0288c62c27	1.06563043E9	9.447758536E9
bf86ce1e-b656-3e9c-aa16-1f48d567ea6c	1.05983494E9	9.044576144E9
8d127bd6-661a-3a3b-8f8b-33c3fb0710a6	9.747086E7	3.706965536E9
3c52940d-7eac-32a7-973c-3850e79ecb1a	9.732803E7	4.056087264E9
19e8a755-ade2-3107-8c21-13dc82c2d88d	1.05476647E9	9.621582992E9
58f600d2-301f-348e-87c6-0271107b6f72	1.07110026E9	9.465119072E9
a641a2a3-103c-30e9-a991-def4d135e498	1.09032882E9	8.97276624E9
c86fd855-14d2-3cf9-ad78-529c1c6c9823	1.07339765E9	8.423503928E9
8c9a3be4-f160-3fe1-833e-3e89d28b4ade	1.07060422E9	7.976793736E9
fa328b84-7f90-3f0e-8faf-6cec7f60da17	1.06751325E9	9.482212672E9
6d1aff16-2d78-316a-9dd5-e7f586aee7f4	1.05365643E9	9.67300428E9
1ca72305-edd4-3dbb-8ce3-1890989f6450	1.05802206E9	9.398200048E9
710d2b49-9916-3193-8cec-14e959e201a6	1.04872676E9	9.297161928E9
9bcea226-4290-3ca9-9b9e-5605fb57fc51	1.09491528E9	8.090020624E9
f6e84765-bd2f-3abd-94b5-7d11448bfcc9	1.06233817E9	9.24721196E9
005b2d3a-29ce-3504-af9e-1fb9acdfe548	1.05784358E9	9.345210472E9
afc98075-a2b5-368f-b2c4-1e1ce95a5ac4	1.07332506E9	9.319894712E9
3e999da9-d86c-3c91-8c6b-9be9c1819024	1.05505902E9	9.631020712E9
3a3d205a-3534-3823-adb2-a628195b11ae	8.787874E7	1.2648358016E10
d5f585d5-2eda-3b84-a8cf-fc0e6ab0d3b5	9.068009E7	1.2632420168E10
1fd7b8ba-9ebe-3e64-a773-d742823301d2	1.07052461E9	9.618306832E9
bc1644fd-8818-3167-a617-7f63fff965c6	1.05620911E9	9.637642304E9
8377eacd-1518-398d-870c-fe9882937754	1.06102898E9	9.623907992E9
9bbdc880-6a56-3a9d-9232-46fd4c57bf16	1.05025604E9	9.178370456E9
7331db10-6275-32a3-825e-4b30c5f7f301	1.07578843E9	9.251014632E9
9b40d027-0fb7-3208-9c0f-16d319c09e03	1.14792309E9	8.898899408E9
73e245a6-f85a-3844-b10d-7f91f4b00f74	1.15959232E9	8.210203144E9
b4ec58b0-3f69-3314-85bc-0817717c67b8	1.05991285E9	9.651724384E9
a3966fb5-c8c7-39fc-a3a0-c614be9f5d98	1.1394655E9	9.707657712E9
10087da2-e333-37f9-b7b0-199301732912	9.083897E7	1.2597024144E10
fffbe335-a1f3-3930-8365-05808243319e	9.081515E7	1.2602681008E10
9ebec7c1-a64d-3e04-98e1-b218dd11f65e	1.05173752E9	9.61316172E9
f82a5f6e-64fb-380d-bf11-c7d17c1d2bca	1.16762092E9	8.937489456E9
5445083c-f94d-3abc-aef3-3e18f8b350ab	9.064733E7	1.2526839632E10
54bf154f-4f46-3a18-b3c1-2c86b0cebf28	9.057286E7	1.2698301288E10
ca06ed99-4638-3c27-a7fb-edfcbcc48b3a	9.128009E7	1.2486482336E10
f1ddbbdc-5ad0-3544-bd90-1a5a3e59b1ce	9.07239E7	1.2639113648E10
3e66b23a-88c6-3b11-87cb-3d5edafe90cb	9.093808E7	1.2592071424E10
b89e8007-035e-3205-ba25-66a08b62a857	9.079159E7	1.253039388E10
036a7420-1246-3266-8b99-11b23ca8dc56	5.712244E7	9.52421824E9
ac6e8896-95de-3ed1-b9d9-de84ef73e840	9.121475E7	1.2560586272E10
82c8e3e4-28e3-39a6-a108-f2809ae59f8d	9.055196E7	1.2583868232E10
2998f439-993f-31b1-8c6b-998117c251e5	5.69128E7	9.440980488E9
a15285fc-da16-3a49-b0f7-aecbe7f9dd97	9.189087E7	1.2579765512E10
266ae6a2-b389-3a03-8491-eb826c2dfd8c	5.70186E7	9.596010608E9
d922714c-0a7a-32d3-ba07-16f01f5faa57	8.768344E7	1.2616451848E10
4e7f5876-0c67-36c5-97ea-4808f6cd1e70	9.238593E7	1.2536196136E10
55cc51f7-08b3-3157-80d7-49606209a2b3	8.77894E7	1.2677815512E10
1227b724-55a3-3241-bbc0-84117f460473	9.103025E7	1.2646546432E10
85b72f61-77e5-3a00-adb9-58253e9cbe82	8.96579E7	1.2495492584E10
75db2ecb-0d60-3f4e-ab41-8ee2d3e9e9b5	9.080312E7	1.275334356E10
d05a46eb-5f0a-3286-a852-d6eef1afe4b2	9.093189E7	1.2509247488E10
92ae2461-98ed-3fd4-a458-694688288a83	9.067994E7	1.2516133472E10
de09deb1-31a7-357a-81d3-dba4f3cecf0c	9.069917E7	1.2663287136E10
ef937544-b4fa-3f9e-8ffb-9b0d3886506b	9.107358E7	1.2570668792E10
501565fa-38d4-38a7-a914-78d1fd17da51	5.705741E7	9.904155872E9
7eaf13db-4d37-3b68-b7a9-daff97f2c434	8.770005E7	1.2662308776E10
1d07550e-60ea-305b-8039-ae045d049eab	9.084621E7	1.248421432E10
c8c321e1-f7dd-3f76-8c46-7b0f53e54daf	9.071899E7	1.2516084832E10
fd852f78-010d-33ea-b202-9ced5008ffb2	2186670.0	4.617012768E9
fb4b6905-b6b9-3496-b7df-33b30a5849da	2184300.0	3.99999096E9
55e227cc-005c-3179-b395-80e8b7f46afc	2145440.0	5.755399088E9
8bf16e46-04df-3fa0-bd39-87bb9c1b9948	2184700.0	4.786630472E9
bf8501a5-bdcf-3b29-ae2a-9f7100fe461a	2008540.0	6.523700416E9
0c1e5b38-0316-34af-b867-8170814f07d8	1988440.0	4.771974672E9
807be14f-1ffb-3d03-897b-39b2dee7fce1	2061920.0	5.393688872E9
1b17d025-34ba-3231-bf13-45481679d796	2000270.0	4.573475528E9
0e75367f-406c-3534-b73c-133afa386b50	2023220.0	4.354343536E9
b69aa837-951a-3517-ba24-e165a651bab3	2370960.0	4.221561776E9
08acac94-9dde-33e5-8a89-a32e71600130	2103620.0	4.373071792E9
e4f0b0e7-81f5-35eb-8fd5-4fd1d40b43ad	2201160.0	5.057940288E9
242cb2c0-4b9a-3a69-972e-1c4d1832ce41	2120440.0	7.470017112E9
f8e2f512-6480-3775-b5c9-ffa466b85a54	2089540.0	5.144226488E9
4b44dbb7-afb2-3939-913b-20c473db52bb	2188210.0	4.71095964E9
cd9f31d9-8795-37c2-a65d-f6883e20d592	2105610.0	6.314417304E9
b51049fc-9d5b-37e2-aad8-1e98efde03db	2097200.0	6.068145144E9
f715ae1c-800f-3772-803f-7c199300f9ce	2151320.0	4.198296112E9
eeb5356c-b2e5-33d3-a8a3-c9bceb1e7be0	2633320.0	4.3360386E9
a77334df-3b8f-38e5-ac5e-00c92db93013	2419580.0	4.256749104E9
b6d22d5e-53ed-3069-acd1-4bae559837bc	2220320.0	4.524989592E9
77f6ec3e-805f-3f5b-8b05-3ec9488588b8	2133070.0	5.094258696E9
cb92e569-e25a-342a-acf1-3b84910d0776	2138720.0	5.088665512E9
600cbeb4-dad3-3fb0-b870-181367192059	2209690.0	5.214020344E9
d0a806e6-9366-3401-82b1-4c4b852e2a90	2228320.0	4.198020456E9
dd7e5c1f-6190-3fc2-b7b6-1b8205995991	2546830.0	3.924601448E9
27bd9159-7b92-37ac-b288-0d865387ae16	2228670.0	5.840206936E9
f46f6d90-ccbc-3763-aeb3-3616088d2731	2542540.0	5.278928976E9
de0e2ca7-5ef1-3b61-acdc-3f56b2f880e2	2541220.0	4.095894432E9
a7120806-6ea7-3a70-baf8-8068210fa8d3	2515470.0	4.36522968E9
e25a3143-5597-3d55-9694-349346621b22	2565640.0	4.857541488E9
33c8334f-970b-3b43-8731-0c11a64d6d07	2205370.0	5.3954242E9
a22ad280-7d83-3359-8301-d9bd8ffd9b8a	2220590.0	4.1495304E9
9fbb0df4-b1fb-33cc-8b43-03209acb2ac7	2132680.0	5.150717352E9
dc87e9d6-e1dc-3f86-949c-9fab8c0842a8	2547960.0	4.880357752E9
aebb60ec-d635-3712-83c2-356f10a34b68	2508540.0	4.205351984E9
aade7fb6-7e79-38d7-aa10-b66a35c10dcb	2636280.0	3.884884568E9
6dd9d893-9aa4-3c89-a8c8-b095ac85278b	2246490.0	7.354164664E9
71ae1228-4102-35a7-83ee-b68372fc9e6c	2233960.0	5.85459752E9
3e0170e2-361c-33d4-af0c-641a97c603f5	2539200.0	4.947739728E9
10103a78-649e-31bb-b84e-0f8e4d798137	2545800.0	4.984729296E9
08e66c38-6976-3e88-b6c5-2b6b5dd6a00d	2637800.0	4.891965344E9
9400f938-7936-357c-ac11-22cbb020384b	2540350.0	4.843795872E9
ff694f1b-719a-3c66-b159-4a34bede8a18	2567470.0	6.139658264E9
3a61af8d-e1fa-365d-a629-0d6c215d7a99	2564000.0	5.636691776E9
49ceb8f7-798d-301f-99b1-17ebec298cff	2570120.0	4.745402408E9
bedb8121-4ec8-338f-9b35-7922f6812efb	2576750.0	3.896159992E9
23440670-90be-32ad-ba73-529447ac9c27	2663910.0	6.37646588E9
ecd4e298-0fc2-3249-89cb-82f7d30c87f4	2651680.0	3.809207648E9
62707459-488b-3a76-92f0-2773231c3bd3	2482150.0	4.062969528E9
a64daadf-8b03-3ff5-94c1-85709893ab20	2625640.0	3.823914256E9
3261cf93-bdb5-354f-a676-c058e8d715d0	2626920.0	3.683468632E9
841c777d-7aa2-38b6-a02a-c7caa9e5e280	2625750.0	4.319705064E9
33a63da3-b0a1-3520-805d-41856b26d445	2515840.0	3.548555456E9
53e1bfba-d73c-3c4c-8e5a-0c861a2015ff	2627620.0	3.452251248E9
561ac609-03c3-372a-a5d5-c9e636884171	2628030.0	3.747879984E9
498253a6-3cd0-3586-bd9d-772602b8f48d	2529400.0	3.759527864E9
bdd1c532-0a66-3ba7-be63-1a9fb51cd752	2611860.0	3.507427504E9
2140d88f-2619-3224-8e06-4b8dac537f10	6430370.0	4.170238616E9
6897e152-ae94-3eaa-8de4-9252ef16287f	6283600.0	3.136180736E9
ca52c32c-38ff-354c-92c6-bc9f7a8ca35a	6434890.0	3.360566928E9
c3dfbc01-0b78-316b-9970-ea0a22029a36	6449820.0	3.387161472E9
abad2bd0-73e1-331c-88bf-0591b1bd75e3	6428720.0	3.659590944E9
6392a759-2165-3b52-bd49-47922e332e88	6423350.0	3.748738192E9
0d36c587-f5f6-310b-b448-41156d329b09	6444860.0	3.798670432E9
3f3ddd99-f576-3cb0-b811-412eb07a02f5	6412650.0	3.964836152E9
70842b7d-9cfb-3f92-be01-8f1b38da6e63	6452260.0	4.067207024E9
98562616-d5c2-3344-aa82-1b83d3c7f066	6286090.0	3.681226592E9
987395dc-ab7e-33be-a5ff-b7555f7c0b5f	6401310.0	3.788427872E9
511e6301-a9b1-3537-a89e-3ee40c8ae786	6431810.0	3.526148456E9
a2750973-d790-37c1-9981-255fb70f7968	6431890.0	3.114497872E9
534aff08-3a84-358c-8299-f39f77d5cfb9	6421580.0	3.48354972E9
33ddda98-4b9c-3b8c-99fc-a8fc5b0f8c0a	6430290.0	3.238580752E9
9f175856-dc44-3b15-9e48-97efb967bb4d	6537280.0	3.762191776E9
792a1fd9-6d7a-3949-81a7-521aba45ec5b	6538860.0	3.42050132E9
05eaf421-a69c-3288-bac5-e3bbf33d58b1	6380830.0	3.346838272E9
abab0dce-d767-3d0a-b2cd-ffa3c1ab1d83	6366670.0	3.534200256E9
17a64c75-ff4c-31ce-8838-3273b5fc4de9	6521860.0	3.131549408E9
46933fe4-8d67-3dd8-86d8-6edd0bfcb493	6531410.0	3.363119448E9
de29acbe-84ed-3d84-8261-ce31b0222e33	6415500.0	3.4474484E9
d98176dd-8fa2-33f3-9b65-5471af65df27	6546140.0	3.396119176E9
ca337c0a-90bb-393b-8b4a-2139f8457c0f	6508910.0	3.52071464E9
ca292fa2-42df-3739-9b68-469784ceb22d	6376130.0	3.816807624E9
76a2fb61-209b-317d-88a2-f9e731c7f983	6525770.0	3.778656768E9
9bc0e9d9-f8c5-34d5-9b00-e0688068f708	6508200.0	3.279341824E9
58838a0d-a02f-3aab-9e95-58372740768f	6514080.0	4.043375616E9
e0ca9062-7c0f-336d-bb8b-4d77f74e26e4	6523110.0	3.756930512E9
0a35a8e1-1f65-3719-a31f-7b5841bf7eb0	4034690.0	9.092084784E9
a61541f9-14da-397e-86f9-30fd1cda3078	4138200.0	9.042048736E9
df8eca9e-715a-3587-a21a-523a67206e49	4065800.0	9.100246088E9
f64d7918-60db-3d1a-ac2e-6a90d7b783cb	4074840.0	9.100175072E9
7af9ad05-9db5-3a71-8f06-4755b20e10b0	3937610.0	9.071738872E9
26680bf6-12e8-3217-88fc-c4be10b87aa6	4071010.0	9.078018896E9
15f4a1fa-f82a-348a-85fc-a1fc6888ce0d	4107160.0	8.966919136E9
97eb13f0-1441-3f24-83ec-64bef6c11084	4180970.0	8.93019124E9
58f08197-2cf3-3df3-9728-040dd89a23fa	4142450.0	8.997420008E9
c0cd59d4-2e4b-328f-aad6-189412d346cf	4011130.0	9.11552756E9
055b0428-e420-374c-96f8-b6d1d7fa976a	4061840.0	9.095296168E9
0a755e6a-aad5-3e09-baef-d9e23e96cc53	3913370.0	9.073364712E9
0016ea5a-65c4-340f-8c88-5f26f1084086	3894160.0	9.109656592E9
0f4e096a-90e7-3a42-ae18-b2e1da9187e7	4059930.0	9.16322896E9
781a7570-9629-3fa0-9f58-f131fd98aee8	4016650.0	9.187962368E9
19b58302-9a58-3304-81e0-9e7ad59a53fd	3957110.0	9.205497456E9
a5ba5564-7034-3bac-93bf-a0df1bac5821	4070850.0	9.044330344E9
fe2579f6-7e94-3a2e-b5a3-e2d85e70ee63	4081660.0	9.152143472E9
ae168b1e-4fe4-38dd-b22b-7dae0e6e385c	4064840.0	9.141209296E9
22b8891d-33b6-34ba-a73f-11ffb779947d	5.485489E7	9.207387096E9
6c4e4707-7e29-38ed-94c4-f5c1166cfa6d	5.479191E7	9.417618512E9
f6f732b6-4af9-3f4c-bef1-6f3ec47050ce	5.49403E7	9.201139872E9
1638f655-0933-310d-ae92-31bc70553175	5.481916E7	9.149792264E9
c3d31173-729c-3597-beb9-cb78b9de5e6e	5.527676E7	9.240307976E9
e3d8796c-f0e9-3738-b4c7-4ee074a684d6	5.52889E7	9.131824856E9
6eeab640-8550-34f3-8c87-9a672328f883	5.539507E7	9.29596052E9
64e5c62c-fffa-393a-8ee4-2567d155861a	5.589181E7	9.164612016E9
551209e4-2709-3da0-a1b5-c77f62d15771	5.500767E7	9.131633448E9
74cdcb8a-e68e-3c2a-b5ad-10d2979df487	5.672785E7	9.1104856E9
a072dafc-51a3-3acc-8eae-7f9db54517bb	5.691376E7	9.165331288E9
ed9af823-3434-365f-9bb7-75d64bb42813	5.45384E7	9.132971784E9
db300072-fb75-37f8-81e9-142e427b2158	5.606794E7	9.20695768E9
47a41a14-c02b-31ee-b2f7-5d731c957b97	5.485471E7	9.236776624E9
8661c59b-6649-36f7-b465-6bf48924c606	5.551723E7	9.214126704E9
47086d49-3c2a-397b-a359-bd4a739e6df4	5.538776E7	9.244125112E9
1534a602-3374-36fd-a0bf-8ee7fff03a51	5.619281E7	9.178662848E9
0b8446a8-ff10-3875-9267-ac81b8f76024	5.6261E7	9.191748008E9
aa7b840e-1839-348b-ba3e-28326d292f72	5.68544E7	9.419239136E9
aa897e2f-66f5-345e-8741-aec477f009ad	5.478562E7	9.442313104E9
edf8c14f-5342-3179-b71d-93e60311ca00	5.497497E7	9.213618544E9
81b85ba1-a46b-3730-9d95-649fafaf19f3	5.475004E7	9.21431232E9
4761f84c-ec3c-3d2f-9fd0-12b570c362a1	5.965554E7	9.247681528E9
e4ea7dc0-fedf-3a05-8b3a-8ce3c61b7817	5.54834E7	9.130678192E9
6f1cdadb-1ae1-387e-8717-ba5e9bc29bfd	5.585787E7	9.192418928E9
0fc7607d-f660-3483-873e-b7d85e34a421	5.549117E7	9.19424132E9
3937b949-15d5-3c8f-a8cd-3e82a5e8018d	5.600251E7	9.217911464E9
29b2979c-4d07-3dbf-9bf1-609775917ce2	5.620862E7	9.106647752E9
9c3fee1b-5b55-36b0-b1a7-81528295bbc7	5.607756E7	9.16927112E9
5afe310e-2808-35f7-adaf-bba461dbff84	5.617263E7	9.105977224E9
c3b8cf52-8e76-3c65-8a9c-3b54cf2e7abd	1973470.0	4.637194832E9
332a3d1c-31bd-30fe-8581-9fb25b47618a	1961330.0	4.049944928E9
9198dbd2-ef02-384c-b498-5b11334f2dea	2005790.0	3.848436704E9
e5f302bf-88b3-3160-8aeb-fb0c04b01ccc	2183890.0	4.890320232E9
fd72638b-c263-3a98-9328-d27bb567bda1	2209120.0	3.585986928E9
4a32173b-f462-302f-a056-118fe9dc8e32	2070530.0	3.909736624E9
bfd1e23b-3e71-3b6e-ab1d-ada79f42a233	2509870.0	3.654395784E9
c408436c-528d-3c1f-b897-2b402c0f988d	2613830.0	3.528264104E9
191a603b-df4c-3654-bc75-ca5ecd5b5887	2543340.0	3.511852376E9
dcf1c55c-715f-3f61-b6c3-7d81f28bb21e	2546040.0	6.102074952E9
55db07cb-6913-3350-81c3-af517cc41c68	2623740.0	3.695529216E9
87b03165-a4f1-3940-841c-e282bf77716e	2646570.0	4.635989752E9
af8eb624-7b24-3684-91a9-7f65671b688c	3983410.0	9.160584808E9
f7bf0db6-7625-3ceb-952a-699741d6b04d	3901310.0	9.19081264E9
c229b232-4dfd-3d96-9cd5-c5d5f5fd01ce	3859130.0	9.091998128E9
661b1736-af04-31b1-93e6-47b478fb2f67	3998230.0	9.187781928E9
d4c69354-6ebc-3b82-84df-648dc5e70a55	4080390.0	9.155572872E9
5765bb87-3809-3085-a6d4-06660363d686	4054340.0	9.155177208E9
757fcbb4-b9cc-39da-ae11-432e2e8c2983	6306360.0	3.251308E9
edda28fb-6725-3ea3-a050-59849f4fe259	6424000.0	3.323115344E9
3b246dd9-0978-30f6-92c0-45d9f3a2e92f	6418920.0	3.464822952E9
23711f26-5741-30b5-bd7f-3c2e867e201c	6525460.0	4.353322768E9
ecee320b-eadd-37da-b44a-b0cf582e530a	6520820.0	3.351568048E9
890057e0-5174-3cc8-bd79-1e0b4ef6abe5	6537600.0	4.678931408E9
0cc67cd0-a462-387b-8597-afbaec1808ba	5.407178E7	9.348850128E9
432c8392-b5d3-38d5-b659-eca5db0ba90b	5.426115E7	9.44169516E9
0d354824-0294-3cc6-b594-4f4ae90b78f4	5.440126E7	9.458218792E9
42cdd61f-b44d-3fd4-a948-ed8d5a4f7036	5.448079E7	9.176272616E9
95f73e2b-59e9-3b1c-91d5-c501608a29e9	5.555785E7	9.38992184E9
6437c6f0-d537-391c-8841-865ae4856b54	5.609121E7	9.374126528E9
