# Supplementary material for: Combining peak- and chromatogram-based retention time alignment algorithms for multiple chromatography-mass spectrometry datasets
Source: BMC Bioinformatics. 2012 Aug 27;13:214. doi: 10.1186/1471-2105-13-214 (PMC3546004; doi:10.1186/1471-2105-13-214)
Supplement: Additional file 2 — Archive containing evaluation tables for the wheat dataset. The complete evaluation table giving the parameters and classification results for BIPACE and CeMAPP-DTW for the Wheat dataset is contained in a zip-archive along with the corresponding figures. Table S2 in the manuscript corresponds to the file ‘evaluation.csv’ in this archive. The corresponding raw dataset together with experimental parameters, peak lists and reference multiple peak alignment is available from the Metabolights database at http://www.ebi.ac.uk/metabolights/MTBLS21. [file 1471-2105-13-214-S2.zip › wheat/parameters.csv]

uid	name	similarityFunction	arraySimilarity	maxRTDifference	T	D	dtwFactory	globalGapPenalty	W	R	DTW	BandConstraint	BC	MCS
7921d6b0-1a9d-3fdf-9552-eacb80e4c74c	cemappDtwPlain	plainPairwiseSimilarity	dotSimilarity	NA	NA	NA	mziDtwWorkerFactory	0.0	2.25	0	Unpartitioned	Global	0.1	NA
dd8b1c74-3b5e-3c39-bf58-4ec431f45ef5	cemappDtwPlain	plainPairwiseSimilarity	dotSimilarity	NA	NA	NA	mziDtwWorkerFactory	0.0	2.0	1	Unpartitioned	Global	0.1	NA
c57b955a-2d0e-34b3-a7db-6efcbf85c734	cemappDtwPlain	plainPairwiseSimilarity	dotSimilarity	NA	NA	NA	mziDtwWorkerFactory	0.0	2.25	1	Unpartitioned	Global	0.1	NA
1f6665b6-011a-39de-9ae5-e531ccaca3f4	cemappDtwPlain	plainPairwiseSimilarity	dotSimilarity	NA	NA	NA	mziDtwWorkerFactory	0.0	2.1	1	Unpartitioned	Global	0.1	NA
d9514666-4c85-3cb1-8075-de6ff66d3649	cemappDtwPlain	plainPairwiseSimilarity	dotSimilarity	NA	NA	NA	mziDtwWorkerFactory	0.0	2.1	0	Unpartitioned	Global	0.1	NA
f30a5b74-7741-37d5-af20-bde8b7690ef3	cemappDtwPlain	plainPairwiseSimilarity	dotSimilarity	NA	NA	NA	mziDtwWorkerFactory	0.0	2.0	0	Unpartitioned	Global	0.1	NA
699de9c3-602c-3fe6-ba0f-aa3006f06709	cemappDtwPlain	plainPairwiseSimilarity	cosineSimilarity	NA	NA	NA	mziDtwWorkerFactory	0.0	2.0	1	Unpartitioned	Global	0.1	NA
7d114098-aec5-3c7c-8556-e2d887da03a6	cemappDtwPlain	plainPairwiseSimilarity	cosineSimilarity	NA	NA	NA	mziDtwWorkerFactory	0.0	2.25	1	Unpartitioned	Global	0.1	NA
72f1c4e9-b1c5-326d-824a-415af66b5d4f	cemappDtwPlain	plainPairwiseSimilarity	cosineSimilarity	NA	NA	NA	mziDtwWorkerFactory	0.0	2.1	0	Unpartitioned	Global	0.1	NA
751cbc60-96b9-33d2-be31-ba12e26aa96e	cemappDtwPlain	plainPairwiseSimilarity	cosineSimilarity	NA	NA	NA	mziDtwWorkerFactory	0.0	2.0	0	Unpartitioned	Global	0.1	NA
6916b8c5-0f20-365b-a539-8227f2976917	cemappDtwPlain	plainPairwiseSimilarity	cosineSimilarity	NA	NA	NA	mziDtwWorkerFactory	0.0	2.25	0	Unpartitioned	Global	0.1	NA
1b2d2de9-1bb8-3766-ba25-8bb51d3408b9	cemappDtwPlain	plainPairwiseSimilarity	cosineSimilarity	NA	NA	NA	mziDtwWorkerFactory	0.0	2.1	1	Unpartitioned	Global	0.1	NA
e9cc27e5-75d2-3f7a-a1e2-1c7b31be826a	cemappDtwPlain	plainPairwiseSimilarity	lpSimilarity	NA	NA	NA	mziDtwWorkerFactory	0.0	2.1	1	Unpartitioned	Global	0.1	NA
4b5a6dff-2c9c-3408-be89-6d61e8cd2db3	cemappDtwPlain	plainPairwiseSimilarity	lpSimilarity	NA	NA	NA	mziDtwWorkerFactory	0.0	2.25	1	Unpartitioned	Global	0.1	NA
1be5ac9b-496e-3168-98c8-8c3fe4578760	cemappDtwPlain	plainPairwiseSimilarity	lpSimilarity	NA	NA	NA	mziDtwWorkerFactory	0.0	2.0	0	Unpartitioned	Global	0.1	NA
1f879064-1b09-3d02-bb39-4503d2bbaaef	cemappDtwPlain	plainPairwiseSimilarity	lpSimilarity	NA	NA	NA	mziDtwWorkerFactory	0.0	2.1	0	Unpartitioned	Global	0.1	NA
4cc68d60-a1c7-333f-8cab-98b72ab6edec	cemappDtwPlain	plainPairwiseSimilarity	lpSimilarity	NA	NA	NA	mziDtwWorkerFactory	0.0	2.0	1	Unpartitioned	Global	0.1	NA
433cf252-421a-36f2-abdd-14e2c9aec681	cemappDtwPlain	plainPairwiseSimilarity	lpSimilarity	NA	NA	NA	mziDtwWorkerFactory	0.0	2.25	0	Unpartitioned	Global	0.1	NA
78021018-d931-3f6e-a2e0-47026e39d8db	cemappDtwPlain	plainPairwiseSimilarity	linCorrSimilarity	NA	NA	NA	mziDtwWorkerFactory	0.0	2.25	1	Unpartitioned	Global	0.1	NA
0ebe2a0e-0a51-387e-98ac-4befb1cb0371	cemappDtwPlain	plainPairwiseSimilarity	linCorrSimilarity	NA	NA	NA	mziDtwWorkerFactory	0.0	2.1	0	Unpartitioned	Global	0.1	NA
db0f41b5-2e73-3112-b3cd-e4836e1d26b6	cemappDtwPlain	plainPairwiseSimilarity	linCorrSimilarity	NA	NA	NA	mziDtwWorkerFactory	0.0	2.1	1	Unpartitioned	Global	0.1	NA
b5dd5555-84db-39ff-a8f9-73343f69d92a	cemappDtwPlain	plainPairwiseSimilarity	linCorrSimilarity	NA	NA	NA	mziDtwWorkerFactory	0.0	2.25	0	Unpartitioned	Global	0.1	NA
e9283cd7-a0ae-30db-a1f6-97cdcdbc4fa2	cemappDtwPlain	plainPairwiseSimilarity	linCorrSimilarity	NA	NA	NA	mziDtwWorkerFactory	0.0	2.0	0	Unpartitioned	Global	0.1	NA
757bc291-c0b3-3f37-81e2-49e2fb34b4c9	cemappDtwPlain	plainPairwiseSimilarity	linCorrSimilarity	NA	NA	NA	mziDtwWorkerFactory	0.0	2.0	1	Unpartitioned	Global	0.1	NA
f630260e-357b-3703-bb94-c098452ad92c	cemappDtwPlain	plainPairwiseSimilarity	rankCorrSimilarity	NA	NA	NA	mziDtwWorkerFactory	0.0	2.0	1	Unpartitioned	Global	0.1	NA
1f3b59c7-34ce-3302-82f4-b76d53e31f5e	cemappDtwPlain	plainPairwiseSimilarity	rankCorrSimilarity	NA	NA	NA	mziDtwWorkerFactory	0.0	2.1	0	Unpartitioned	Global	0.1	NA
3e856bd6-0ed5-3f96-a837-405f57608263	cemappDtwPlain	plainPairwiseSimilarity	rankCorrSimilarity	NA	NA	NA	mziDtwWorkerFactory	0.0	2.25	1	Unpartitioned	Global	0.1	NA
ede30af2-4726-36ff-b74d-de5ce043b61e	cemappDtwPlain	plainPairwiseSimilarity	rankCorrSimilarity	NA	NA	NA	mziDtwWorkerFactory	0.0	2.25	0	Unpartitioned	Global	0.1	NA
87b3292e-b517-38c4-8b70-5e16f6a4618a	cemappDtwPlain	plainPairwiseSimilarity	rankCorrSimilarity	NA	NA	NA	mziDtwWorkerFactory	0.0	2.0	0	Unpartitioned	Global	0.1	NA
2222009f-af20-3ab0-8eb1-8cab5f743464	cemappDtwPlain	plainPairwiseSimilarity	rankCorrSimilarity	NA	NA	NA	mziDtwWorkerFactory	0.0	2.1	1	Unpartitioned	Global	0.1	NA
80b68869-d41c-3db5-a957-3cd69bee72f5	cemappDtwRt	timePenalizedPairwiseSimilarity	dotSimilarity	NA	NA	10.0	mziDtwWorkerFactory	0.0	2.25	1	Unpartitioned	Global	0.1	NA
9a3482a7-a25d-342a-9d78-842fbc745b53	cemappDtwRt	timePenalizedPairwiseSimilarity	dotSimilarity	NA	NA	1.0	mziDtwWorkerFactory	0.0	2.1	0	Unpartitioned	Global	0.1	NA
fc4018d9-2fe3-3c50-8ec2-981d27c6e7d8	cemappDtwRt	timePenalizedPairwiseSimilarity	dotSimilarity	NA	NA	5.0	mziDtwWorkerFactory	0.0	2.25	1	Unpartitioned	Global	0.1	NA
afcade7c-4dd4-367d-8292-4be1dbe63555	cemappDtwRt	timePenalizedPairwiseSimilarity	dotSimilarity	NA	NA	1.0	mziDtwWorkerFactory	0.0	2.0	0	Unpartitioned	Global	0.1	NA
2c9cd66b-9499-327c-822a-9da683d44af1	cemappDtwRt	timePenalizedPairwiseSimilarity	dotSimilarity	NA	NA	40.0	mziDtwWorkerFactory	0.0	2.25	1	Unpartitioned	Global	0.1	NA
33578cab-91e3-37dc-97db-b1e0a5c97857	cemappDtwRt	timePenalizedPairwiseSimilarity	dotSimilarity	NA	NA	10.0	mziDtwWorkerFactory	0.0	2.25	0	Unpartitioned	Global	0.1	NA
73995ecc-dda2-3a97-a827-486d568226d4	cemappDtwRt	timePenalizedPairwiseSimilarity	dotSimilarity	NA	NA	30.0	mziDtwWorkerFactory	0.0	2.25	1	Unpartitioned	Global	0.1	NA
19dc31f7-d292-3a4e-902a-a41ba1f30c77	cemappDtwRt	timePenalizedPairwiseSimilarity	dotSimilarity	NA	NA	40.0	mziDtwWorkerFactory	0.0	2.0	0	Unpartitioned	Global	0.1	NA
07150971-12f6-34d9-a44e-173fb99d4391	cemappDtwRt	timePenalizedPairwiseSimilarity	dotSimilarity	NA	NA	10.0	mziDtwWorkerFactory	0.0	2.1	1	Unpartitioned	Global	0.1	NA
25985dcd-7aea-3b51-a3fd-6f08bd203539	cemappDtwRt	timePenalizedPairwiseSimilarity	dotSimilarity	NA	NA	30.0	mziDtwWorkerFactory	0.0	2.1	0	Unpartitioned	Global	0.1	NA
65224b6e-3aa2-33ec-8978-8a09d02e2e15	cemappDtwRt	timePenalizedPairwiseSimilarity	dotSimilarity	NA	NA	10.0	mziDtwWorkerFactory	0.0	2.0	0	Unpartitioned	Global	0.1	NA
a24cd18c-df6b-3480-9ddd-171d0526968d	cemappDtwRt	timePenalizedPairwiseSimilarity	cosineSimilarity	NA	NA	40.0	mziDtwWorkerFactory	0.0	2.25	0	Unpartitioned	Global	0.1	NA
0500cbed-6dc9-3357-be9b-1de0bd408e11	cemappDtwRt	timePenalizedPairwiseSimilarity	cosineSimilarity	NA	NA	30.0	mziDtwWorkerFactory	0.0	2.25	0	Unpartitioned	Global	0.1	NA
d472fa8e-510a-365f-903a-2a7b756b35f0	cemappDtwRt	timePenalizedPairwiseSimilarity	cosineSimilarity	NA	NA	30.0	mziDtwWorkerFactory	0.0	2.0	0	Unpartitioned	Global	0.1	NA
2e77af6d-30b9-3c33-a870-d771bd2e2bcf	cemappDtwRt	timePenalizedPairwiseSimilarity	cosineSimilarity	NA	NA	5.0	mziDtwWorkerFactory	0.0	2.0	0	Unpartitioned	Global	0.1	NA
77b115f4-8049-3d4a-bf3c-47d6b355b466	cemappDtwRt	timePenalizedPairwiseSimilarity	dotSimilarity	NA	NA	5.0	mziDtwWorkerFactory	0.0	2.25	0	Unpartitioned	Global	0.1	NA
f41966e6-5987-37c2-b661-f3cf541d7b45	cemappDtwRt	timePenalizedPairwiseSimilarity	dotSimilarity	NA	NA	5.0	mziDtwWorkerFactory	0.0	2.0	0	Unpartitioned	Global	0.1	NA
a06e001a-91cd-3eab-adda-7809bc920d3a	cemappDtwRt	timePenalizedPairwiseSimilarity	dotSimilarity	NA	NA	30.0	mziDtwWorkerFactory	0.0	2.1	1	Unpartitioned	Global	0.1	NA
c6991caf-e905-3616-9f0f-7c5f3e886a0e	cemappDtwRt	timePenalizedPairwiseSimilarity	dotSimilarity	NA	NA	40.0	mziDtwWorkerFactory	0.0	2.1	1	Unpartitioned	Global	0.1	NA
122c46a2-5dc5-3522-ba9b-1c036cee0c6c	cemappDtwRt	timePenalizedPairwiseSimilarity	dotSimilarity	NA	NA	1.0	mziDtwWorkerFactory	0.0	2.1	1	Unpartitioned	Global	0.1	NA
2ceebac2-c935-3eb2-84c1-226ad63f4b8d	cemappDtwRt	timePenalizedPairwiseSimilarity	dotSimilarity	NA	NA	40.0	mziDtwWorkerFactory	0.0	2.1	0	Unpartitioned	Global	0.1	NA
96d87888-be95-3f0d-a1f4-f462647e66ec	cemappDtwRt	timePenalizedPairwiseSimilarity	dotSimilarity	NA	NA	5.0	mziDtwWorkerFactory	0.0	2.1	0	Unpartitioned	Global	0.1	NA
0b008770-a1fb-30e1-94a8-7eb324babdc3	cemappDtwRt	timePenalizedPairwiseSimilarity	dotSimilarity	NA	NA	30.0	mziDtwWorkerFactory	0.0	2.25	0	Unpartitioned	Global	0.1	NA
26757c02-ae4b-3f6c-b52d-57eb1657f6b2	cemappDtwRt	timePenalizedPairwiseSimilarity	cosineSimilarity	NA	NA	10.0	mziDtwWorkerFactory	0.0	2.25	0	Unpartitioned	Global	0.1	NA
82bdd1fb-4708-37d8-a814-f5b2dbcae80e	cemappDtwRt	timePenalizedPairwiseSimilarity	cosineSimilarity	NA	NA	1.0	mziDtwWorkerFactory	0.0	2.1	0	Unpartitioned	Global	0.1	NA
4478e9ce-965c-340d-81b9-9dd5aaf5fb75	cemappDtwRt	timePenalizedPairwiseSimilarity	cosineSimilarity	NA	NA	5.0	mziDtwWorkerFactory	0.0	2.25	0	Unpartitioned	Global	0.1	NA
b19d4f56-54d5-3eb8-b655-a44f86dd7eb5	cemappDtwRt	timePenalizedPairwiseSimilarity	cosineSimilarity	NA	NA	30.0	mziDtwWorkerFactory	0.0	2.0	1	Unpartitioned	Global	0.1	NA
eabaa6c6-03f1-34a6-b7dd-0579bd52506e	cemappDtwRt	timePenalizedPairwiseSimilarity	cosineSimilarity	NA	NA	40.0	mziDtwWorkerFactory	0.0	2.1	0	Unpartitioned	Global	0.1	NA
dad1d909-91b8-3dc0-8e10-489a29315059	cemappDtwRt	timePenalizedPairwiseSimilarity	cosineSimilarity	NA	NA	30.0	mziDtwWorkerFactory	0.0	2.1	0	Unpartitioned	Global	0.1	NA
5121a61d-d8a2-3786-bc27-85e01da688ca	cemappDtwRt	timePenalizedPairwiseSimilarity	cosineSimilarity	NA	NA	10.0	mziDtwWorkerFactory	0.0	2.0	0	Unpartitioned	Global	0.1	NA
69e41438-2ae1-3190-ae7d-08bb5124f00b	cemappDtwRt	timePenalizedPairwiseSimilarity	cosineSimilarity	NA	NA	1.0	mziDtwWorkerFactory	0.0	2.0	0	Unpartitioned	Global	0.1	NA
0af47339-97bd-318d-b276-f74e5a5e02cf	cemappDtwRt	timePenalizedPairwiseSimilarity	cosineSimilarity	NA	NA	5.0	mziDtwWorkerFactory	0.0	2.1	0	Unpartitioned	Global	0.1	NA
62663e38-7fe7-3a4e-a572-b06d15e114da	cemappDtwRt	timePenalizedPairwiseSimilarity	cosineSimilarity	NA	NA	1.0	mziDtwWorkerFactory	0.0	2.0	1	Unpartitioned	Global	0.1	NA
48bb2333-3440-3aad-8c15-6bf9bc9df4da	cemappDtwRt	timePenalizedPairwiseSimilarity	cosineSimilarity	NA	NA	10.0	mziDtwWorkerFactory	0.0	2.1	1	Unpartitioned	Global	0.1	NA
5ca50bd4-cbaa-3d2c-95c3-06b9fed4c0f2	cemappDtwRt	timePenalizedPairwiseSimilarity	cosineSimilarity	NA	NA	1.0	mziDtwWorkerFactory	0.0	2.1	1	Unpartitioned	Global	0.1	NA
7be8e861-b1e1-3cc4-b871-f557f76d366d	cemappDtwRt	timePenalizedPairwiseSimilarity	dotSimilarity	NA	NA	5.0	mziDtwWorkerFactory	0.0	2.1	1	Unpartitioned	Global	0.1	NA
00df4c76-b31a-3e30-a1ab-46be77a69997	cemappDtwRt	timePenalizedPairwiseSimilarity	dotSimilarity	NA	NA	1.0	mziDtwWorkerFactory	0.0	2.25	0	Unpartitioned	Global	0.1	NA
1e2d400f-99c8-3830-a51b-d3ef538534af	cemappDtwRt	timePenalizedPairwiseSimilarity	dotSimilarity	NA	NA	10.0	mziDtwWorkerFactory	0.0	2.1	0	Unpartitioned	Global	0.1	NA
e9990f34-c27e-3fa8-8e97-4f1ba0391c5b	cemappDtwRt	timePenalizedPairwiseSimilarity	dotSimilarity	NA	NA	30.0	mziDtwWorkerFactory	0.0	2.0	1	Unpartitioned	Global	0.1	NA
c31c2eab-8dbb-3c96-92b3-9fc0591b4a25	cemappDtwRt	timePenalizedPairwiseSimilarity	dotSimilarity	NA	NA	40.0	mziDtwWorkerFactory	0.0	2.0	1	Unpartitioned	Global	0.1	NA
f3a2f51e-a3c9-3245-a288-39ab57d7e447	cemappDtwRt	timePenalizedPairwiseSimilarity	dotSimilarity	NA	NA	10.0	mziDtwWorkerFactory	0.0	2.0	1	Unpartitioned	Global	0.1	NA
4b68dcb2-b781-3dc7-8c83-f481f69fc148	cemappDtwRt	timePenalizedPairwiseSimilarity	cosineSimilarity	NA	NA	40.0	mziDtwWorkerFactory	0.0	2.1	1	Unpartitioned	Global	0.1	NA
6796a703-2cf3-3368-b7a4-fb872ca00282	cemappDtwRt	timePenalizedPairwiseSimilarity	cosineSimilarity	NA	NA	40.0	mziDtwWorkerFactory	0.0	2.25	1	Unpartitioned	Global	0.1	NA
46dba696-ff78-3043-b341-4f17c8b0d97c	cemappDtwRt	timePenalizedPairwiseSimilarity	cosineSimilarity	NA	NA	10.0	mziDtwWorkerFactory	0.0	2.25	1	Unpartitioned	Global	0.1	NA
91b8681e-b7de-38f6-aced-ff1ec7f464b8	cemappDtwRt	timePenalizedPairwiseSimilarity	cosineSimilarity	NA	NA	5.0	mziDtwWorkerFactory	0.0	2.25	1	Unpartitioned	Global	0.1	NA
e60d4689-c8b1-35ec-a289-d503bc50ebd3	cemappDtwRt	timePenalizedPairwiseSimilarity	cosineSimilarity	NA	NA	1.0	mziDtwWorkerFactory	0.0	2.25	1	Unpartitioned	Global	0.1	NA
803813a3-ee48-3da0-be8d-5dcf8c68aeb4	cemappDtwRt	timePenalizedPairwiseSimilarity	cosineSimilarity	NA	NA	30.0	mziDtwWorkerFactory	0.0	2.25	1	Unpartitioned	Global	0.1	NA
96016b72-db4d-3640-90bd-bd21533fa045	cemappDtwRt	timePenalizedPairwiseSimilarity	cosineSimilarity	NA	NA	40.0	mziDtwWorkerFactory	0.0	2.0	1	Unpartitioned	Global	0.1	NA
917d9abd-b703-3a34-a9c9-a040d724bf63	cemappDtwRt	timePenalizedPairwiseSimilarity	cosineSimilarity	NA	NA	10.0	mziDtwWorkerFactory	0.0	2.0	1	Unpartitioned	Global	0.1	NA
a96dc656-784b-35e7-9a0f-884a284da764	cemappDtwRt	timePenalizedPairwiseSimilarity	cosineSimilarity	NA	NA	5.0	mziDtwWorkerFactory	0.0	2.0	1	Unpartitioned	Global	0.1	NA
c80195cc-a9ce-391b-8366-1be64509d912	cemappDtwRt	timePenalizedPairwiseSimilarity	cosineSimilarity	NA	NA	5.0	mziDtwWorkerFactory	0.0	2.1	1	Unpartitioned	Global	0.1	NA
f7d6064b-5df6-3b1c-b5c3-eadb697d0839	cemappDtwRt	timePenalizedPairwiseSimilarity	cosineSimilarity	NA	NA	30.0	mziDtwWorkerFactory	0.0	2.1	1	Unpartitioned	Global	0.1	NA
6339b351-8517-3bdf-8605-34208d8171df	cemappDtwRt	timePenalizedPairwiseSimilarity	dotSimilarity	NA	NA	40.0	mziDtwWorkerFactory	0.0	2.25	0	Unpartitioned	Global	0.1	NA
83503a2d-7629-3b9c-aa16-2c350a737bc3	cemappDtwRt	timePenalizedPairwiseSimilarity	dotSimilarity	NA	NA	30.0	mziDtwWorkerFactory	0.0	2.0	0	Unpartitioned	Global	0.1	NA
6762e579-2375-3963-88eb-72b1df6a761b	cemappDtwRt	timePenalizedPairwiseSimilarity	dotSimilarity	NA	NA	1.0	mziDtwWorkerFactory	0.0	2.25	1	Unpartitioned	Global	0.1	NA
a2820a92-ab32-3bb7-a938-28bd8b11f601	cemappDtwRt	timePenalizedPairwiseSimilarity	dotSimilarity	NA	NA	5.0	mziDtwWorkerFactory	0.0	2.0	1	Unpartitioned	Global	0.1	NA
bca66ee2-caa2-38d9-9a29-31f90562d903	cemappDtwRt	timePenalizedPairwiseSimilarity	dotSimilarity	NA	NA	1.0	mziDtwWorkerFactory	0.0	2.0	1	Unpartitioned	Global	0.1	NA
362db3ca-239a-3c39-ae8d-db12109b2d12	cemappDtwRt	timePenalizedPairwiseSimilarity	cosineSimilarity	NA	NA	10.0	mziDtwWorkerFactory	0.0	2.1	0	Unpartitioned	Global	0.1	NA
36c3b81c-a002-3cac-bb1e-22a391a3b61a	cemappDtwRt	timePenalizedPairwiseSimilarity	cosineSimilarity	NA	NA	1.0	mziDtwWorkerFactory	0.0	2.25	0	Unpartitioned	Global	0.1	NA
0ef9354b-0a4f-31ba-a1b8-6661c7aa97ab	cemappDtwRt	timePenalizedPairwiseSimilarity	cosineSimilarity	NA	NA	40.0	mziDtwWorkerFactory	0.0	2.0	0	Unpartitioned	Global	0.1	NA
2e6b341d-f723-3548-86fc-1640385b8764	cemappDtwRt	timePenalizedPairwiseSimilarity	linCorrSimilarity	NA	NA	1.0	mziDtwWorkerFactory	0.0	2.0	0	Unpartitioned	Global	0.1	NA
98e28961-09a4-3ef1-8bfc-cc493c553d18	cemappDtwRt	timePenalizedPairwiseSimilarity	linCorrSimilarity	NA	NA	5.0	mziDtwWorkerFactory	0.0	2.0	0	Unpartitioned	Global	0.1	NA
24158af4-1897-3f78-af8b-410a3eeaa8da	cemappDtwRt	timePenalizedPairwiseSimilarity	linCorrSimilarity	NA	NA	10.0	mziDtwWorkerFactory	0.0	2.0	0	Unpartitioned	Global	0.1	NA
e05c3588-6760-3923-8e18-14f3e1558974	cemappDtwRt	timePenalizedPairwiseSimilarity	linCorrSimilarity	NA	NA	40.0	mziDtwWorkerFactory	0.0	2.0	0	Unpartitioned	Global	0.1	NA
33c1601a-762d-32a7-9a90-2aeaf4473f08	cemappDtwRt	timePenalizedPairwiseSimilarity	linCorrSimilarity	NA	NA	1.0	mziDtwWorkerFactory	0.0	2.1	0	Unpartitioned	Global	0.1	NA
f20452a8-af7e-3230-93f9-1ebe124482f8	cemappDtwRt	timePenalizedPairwiseSimilarity	linCorrSimilarity	NA	NA	5.0	mziDtwWorkerFactory	0.0	2.1	0	Unpartitioned	Global	0.1	NA
f042ffc3-f15d-3767-b60d-617d7dbf58ba	cemappDtwRt	timePenalizedPairwiseSimilarity	linCorrSimilarity	NA	NA	10.0	mziDtwWorkerFactory	0.0	2.1	0	Unpartitioned	Global	0.1	NA
ea68104d-1f6e-3d2c-be02-d5c2e1f17b6c	cemappDtwRt	timePenalizedPairwiseSimilarity	linCorrSimilarity	NA	NA	30.0	mziDtwWorkerFactory	0.0	2.1	0	Unpartitioned	Global	0.1	NA
9bb09512-c0d1-34ee-b537-483a7fe243b5	cemappDtwRt	timePenalizedPairwiseSimilarity	linCorrSimilarity	NA	NA	40.0	mziDtwWorkerFactory	0.0	2.1	0	Unpartitioned	Global	0.1	NA
a45c6844-6406-349d-b186-6adc8e7905b0	cemappDtwRt	timePenalizedPairwiseSimilarity	linCorrSimilarity	NA	NA	1.0	mziDtwWorkerFactory	0.0	2.25	0	Unpartitioned	Global	0.1	NA
ff63466c-a6b7-3697-91c2-c4e154a4dc5b	cemappDtwRt	timePenalizedPairwiseSimilarity	linCorrSimilarity	NA	NA	30.0	mziDtwWorkerFactory	0.0	2.0	0	Unpartitioned	Global	0.1	NA
dc520640-d23f-377a-89a4-8e4963bf1b9d	cemappDtwRt	timePenalizedPairwiseSimilarity	linCorrSimilarity	NA	NA	5.0	mziDtwWorkerFactory	0.0	2.25	0	Unpartitioned	Global	0.1	NA
652d5649-20b0-3477-86ee-76f56d2e38af	cemappDtwRt	timePenalizedPairwiseSimilarity	linCorrSimilarity	NA	NA	10.0	mziDtwWorkerFactory	0.0	2.25	0	Unpartitioned	Global	0.1	NA
ae8cf365-f4f0-3d85-824c-8bfd51f1f914	cemappDtwRt	timePenalizedPairwiseSimilarity	linCorrSimilarity	NA	NA	40.0	mziDtwWorkerFactory	0.0	2.25	0	Unpartitioned	Global	0.1	NA
eaf2c8c8-3506-3d0b-958c-2594d5dfe678	cemappDtwRt	timePenalizedPairwiseSimilarity	linCorrSimilarity	NA	NA	10.0	mziDtwWorkerFactory	0.0	2.0	1	Unpartitioned	Global	0.1	NA
3f218f13-b522-32d9-a044-4fad29b11121	cemappDtwRt	timePenalizedPairwiseSimilarity	linCorrSimilarity	NA	NA	5.0	mziDtwWorkerFactory	0.0	2.0	1	Unpartitioned	Global	0.1	NA
708ab6d3-4978-3773-82ab-6518cb7ea1cd	cemappDtwRt	timePenalizedPairwiseSimilarity	linCorrSimilarity	NA	NA	30.0	mziDtwWorkerFactory	0.0	2.0	1	Unpartitioned	Global	0.1	NA
68d04c4a-ab4a-34d8-94f3-fa36ae504758	cemappDtwRt	timePenalizedPairwiseSimilarity	linCorrSimilarity	NA	NA	40.0	mziDtwWorkerFactory	0.0	2.0	1	Unpartitioned	Global	0.1	NA
f4e2b0b1-5a49-3ed1-923a-742051d21f1f	cemappDtwRt	timePenalizedPairwiseSimilarity	linCorrSimilarity	NA	NA	1.0	mziDtwWorkerFactory	0.0	2.1	1	Unpartitioned	Global	0.1	NA
3c52940d-7eac-32a7-973c-3850e79ecb1a	cemappDtwRt	timePenalizedPairwiseSimilarity	linCorrSimilarity	NA	NA	10.0	mziDtwWorkerFactory	0.0	2.1	1	Unpartitioned	Global	0.1	NA
57e62b2d-da49-37ce-a0ac-2382fe58ab94	cemappDtwRt	timePenalizedPairwiseSimilarity	linCorrSimilarity	NA	NA	5.0	mziDtwWorkerFactory	0.0	2.1	1	Unpartitioned	Global	0.1	NA
31e4902c-0011-34fa-82a5-9e0abf819cc6	cemappDtwRt	timePenalizedPairwiseSimilarity	linCorrSimilarity	NA	NA	30.0	mziDtwWorkerFactory	0.0	2.1	1	Unpartitioned	Global	0.1	NA
535a2720-d88b-3be5-b2df-d6fee085166e	cemappDtwRt	timePenalizedPairwiseSimilarity	linCorrSimilarity	NA	NA	40.0	mziDtwWorkerFactory	0.0	2.1	1	Unpartitioned	Global	0.1	NA
735bb9b2-2ea5-3491-9048-a987f6a11e21	cemappDtwRt	timePenalizedPairwiseSimilarity	linCorrSimilarity	NA	NA	10.0	mziDtwWorkerFactory	0.0	2.25	1	Unpartitioned	Global	0.1	NA
fede7907-9340-3a00-814b-364cfb2574fa	cemappDtwRt	timePenalizedPairwiseSimilarity	linCorrSimilarity	NA	NA	30.0	mziDtwWorkerFactory	0.0	2.25	1	Unpartitioned	Global	0.1	NA
8d127bd6-661a-3a3b-8f8b-33c3fb0710a6	cemappDtwRt	timePenalizedPairwiseSimilarity	linCorrSimilarity	NA	NA	40.0	mziDtwWorkerFactory	0.0	2.25	1	Unpartitioned	Global	0.1	NA
0fa33ee4-1383-32f2-b501-4ff4acdb9bb3	cemappDtwRt	timePenalizedPairwiseSimilarity	linCorrSimilarity	NA	NA	30.0	mziDtwWorkerFactory	0.0	2.25	0	Unpartitioned	Global	0.1	NA
1b75eae3-42b1-3502-a597-d2ee3b7abc3c	cemappDtwRt	timePenalizedPairwiseSimilarity	linCorrSimilarity	NA	NA	1.0	mziDtwWorkerFactory	0.0	2.0	1	Unpartitioned	Global	0.1	NA
3046a4c8-2c35-3e59-a816-5f58ed680994	cemappDtwRt	timePenalizedPairwiseSimilarity	linCorrSimilarity	NA	NA	5.0	mziDtwWorkerFactory	0.0	2.25	1	Unpartitioned	Global	0.1	NA
f3960d60-054b-3389-adf5-fe686574a42f	cemappDtwRt	timePenalizedPairwiseSimilarity	linCorrSimilarity	NA	NA	1.0	mziDtwWorkerFactory	0.0	2.25	1	Unpartitioned	Global	0.1	NA
ca06ed99-4638-3c27-a7fb-edfcbcc48b3a	cemappDtwRt	timePenalizedPairwiseSimilarity	lpSimilarity	NA	NA	1.0	mziDtwWorkerFactory	0.0	2.0	0	Unpartitioned	Global	0.1	NA
fffbe335-a1f3-3930-8365-05808243319e	cemappDtwRt	timePenalizedPairwiseSimilarity	lpSimilarity	NA	NA	5.0	mziDtwWorkerFactory	0.0	2.0	0	Unpartitioned	Global	0.1	NA
d5f585d5-2eda-3b84-a8cf-fc0e6ab0d3b5	cemappDtwRt	timePenalizedPairwiseSimilarity	lpSimilarity	NA	NA	10.0	mziDtwWorkerFactory	0.0	2.0	0	Unpartitioned	Global	0.1	NA
3a3d205a-3534-3823-adb2-a628195b11ae	cemappDtwRt	timePenalizedPairwiseSimilarity	lpSimilarity	NA	NA	10.0	mziDtwWorkerFactory	0.0	2.1	0	Unpartitioned	Global	0.1	NA
f1ddbbdc-5ad0-3544-bd90-1a5a3e59b1ce	cemappDtwRt	timePenalizedPairwiseSimilarity	lpSimilarity	NA	NA	30.0	mziDtwWorkerFactory	0.0	2.0	0	Unpartitioned	Global	0.1	NA
54bf154f-4f46-3a18-b3c1-2c86b0cebf28	cemappDtwRt	timePenalizedPairwiseSimilarity	lpSimilarity	NA	NA	40.0	mziDtwWorkerFactory	0.0	2.0	0	Unpartitioned	Global	0.1	NA
5445083c-f94d-3abc-aef3-3e18f8b350ab	cemappDtwRt	timePenalizedPairwiseSimilarity	lpSimilarity	NA	NA	1.0	mziDtwWorkerFactory	0.0	2.1	0	Unpartitioned	Global	0.1	NA
10087da2-e333-37f9-b7b0-199301732912	cemappDtwRt	timePenalizedPairwiseSimilarity	lpSimilarity	NA	NA	5.0	mziDtwWorkerFactory	0.0	2.1	0	Unpartitioned	Global	0.1	NA
82c8e3e4-28e3-39a6-a108-f2809ae59f8d	cemappDtwRt	timePenalizedPairwiseSimilarity	lpSimilarity	NA	NA	1.0	mziDtwWorkerFactory	0.0	2.25	0	Unpartitioned	Global	0.1	NA
85b72f61-77e5-3a00-adb9-58253e9cbe82	cemappDtwRt	timePenalizedPairwiseSimilarity	lpSimilarity	NA	NA	30.0	mziDtwWorkerFactory	0.0	2.1	0	Unpartitioned	Global	0.1	NA
d922714c-0a7a-32d3-ba07-16f01f5faa57	cemappDtwRt	timePenalizedPairwiseSimilarity	lpSimilarity	NA	NA	5.0	mziDtwWorkerFactory	0.0	2.25	0	Unpartitioned	Global	0.1	NA
55cc51f7-08b3-3157-80d7-49606209a2b3	cemappDtwRt	timePenalizedPairwiseSimilarity	lpSimilarity	NA	NA	30.0	mziDtwWorkerFactory	0.0	2.25	0	Unpartitioned	Global	0.1	NA
92ae2461-98ed-3fd4-a458-694688288a83	cemappDtwRt	timePenalizedPairwiseSimilarity	lpSimilarity	NA	NA	10.0	mziDtwWorkerFactory	0.0	2.25	0	Unpartitioned	Global	0.1	NA
ac6e8896-95de-3ed1-b9d9-de84ef73e840	cemappDtwRt	timePenalizedPairwiseSimilarity	lpSimilarity	NA	NA	1.0	mziDtwWorkerFactory	0.0	2.0	1	Unpartitioned	Global	0.1	NA
1227b724-55a3-3241-bbc0-84117f460473	cemappDtwRt	timePenalizedPairwiseSimilarity	lpSimilarity	NA	NA	40.0	mziDtwWorkerFactory	0.0	2.25	0	Unpartitioned	Global	0.1	NA
75db2ecb-0d60-3f4e-ab41-8ee2d3e9e9b5	cemappDtwRt	timePenalizedPairwiseSimilarity	lpSimilarity	NA	NA	5.0	mziDtwWorkerFactory	0.0	2.0	1	Unpartitioned	Global	0.1	NA
de09deb1-31a7-357a-81d3-dba4f3cecf0c	cemappDtwRt	timePenalizedPairwiseSimilarity	lpSimilarity	NA	NA	30.0	mziDtwWorkerFactory	0.0	2.0	1	Unpartitioned	Global	0.1	NA
3e66b23a-88c6-3b11-87cb-3d5edafe90cb	cemappDtwRt	timePenalizedPairwiseSimilarity	lpSimilarity	NA	NA	10.0	mziDtwWorkerFactory	0.0	2.0	1	Unpartitioned	Global	0.1	NA
d05a46eb-5f0a-3286-a852-d6eef1afe4b2	cemappDtwRt	timePenalizedPairwiseSimilarity	lpSimilarity	NA	NA	40.0	mziDtwWorkerFactory	0.0	2.0	1	Unpartitioned	Global	0.1	NA
a15285fc-da16-3a49-b0f7-aecbe7f9dd97	cemappDtwRt	timePenalizedPairwiseSimilarity	lpSimilarity	NA	NA	1.0	mziDtwWorkerFactory	0.0	2.1	1	Unpartitioned	Global	0.1	NA
4e7f5876-0c67-36c5-97ea-4808f6cd1e70	cemappDtwRt	timePenalizedPairwiseSimilarity	lpSimilarity	NA	NA	30.0	mziDtwWorkerFactory	0.0	2.1	1	Unpartitioned	Global	0.1	NA
7eaf13db-4d37-3b68-b7a9-daff97f2c434	cemappDtwRt	timePenalizedPairwiseSimilarity	lpSimilarity	NA	NA	10.0	mziDtwWorkerFactory	0.0	2.25	1	Unpartitioned	Global	0.1	NA
b89e8007-035e-3205-ba25-66a08b62a857	cemappDtwRt	timePenalizedPairwiseSimilarity	lpSimilarity	NA	NA	40.0	mziDtwWorkerFactory	0.0	2.1	1	Unpartitioned	Global	0.1	NA
c8c321e1-f7dd-3f76-8c46-7b0f53e54daf	cemappDtwRt	timePenalizedPairwiseSimilarity	lpSimilarity	NA	NA	1.0	mziDtwWorkerFactory	0.0	2.25	1	Unpartitioned	Global	0.1	NA
1d07550e-60ea-305b-8039-ae045d049eab	cemappDtwRt	timePenalizedPairwiseSimilarity	lpSimilarity	NA	NA	5.0	mziDtwWorkerFactory	0.0	2.25	1	Unpartitioned	Global	0.1	NA
ef937544-b4fa-3f9e-8ffb-9b0d3886506b	cemappDtwRt	timePenalizedPairwiseSimilarity	lpSimilarity	NA	NA	30.0	mziDtwWorkerFactory	0.0	2.25	1	Unpartitioned	Global	0.1	NA
036a7420-1246-3266-8b99-11b23ca8dc56	cemappDtwRt	timePenalizedPairwiseSimilarity	lpSimilarity	NA	NA	40.0	mziDtwWorkerFactory	0.0	2.1	0	Unpartitioned	Global	0.1	NA
2998f439-993f-31b1-8c6b-998117c251e5	cemappDtwRt	timePenalizedPairwiseSimilarity	lpSimilarity	NA	NA	5.0	mziDtwWorkerFactory	0.0	2.1	1	Unpartitioned	Global	0.1	NA
501565fa-38d4-38a7-a914-78d1fd17da51	cemappDtwRt	timePenalizedPairwiseSimilarity	lpSimilarity	NA	NA	10.0	mziDtwWorkerFactory	0.0	2.1	1	Unpartitioned	Global	0.1	NA
266ae6a2-b389-3a03-8491-eb826c2dfd8c	cemappDtwRt	timePenalizedPairwiseSimilarity	lpSimilarity	NA	NA	40.0	mziDtwWorkerFactory	0.0	2.25	1	Unpartitioned	Global	0.1	NA
710d2b49-9916-3193-8cec-14e959e201a6	cemappDtwRt	timePenalizedPairwiseSimilarity	rankCorrSimilarity	NA	NA	40.0	mziDtwWorkerFactory	0.0	2.0	1	Unpartitioned	Global	0.1	NA
9bbdc880-6a56-3a9d-9232-46fd4c57bf16	cemappDtwRt	timePenalizedPairwiseSimilarity	rankCorrSimilarity	NA	NA	30.0	mziDtwWorkerFactory	0.0	2.1	1	Unpartitioned	Global	0.1	NA
9ebec7c1-a64d-3e04-98e1-b218dd11f65e	cemappDtwRt	timePenalizedPairwiseSimilarity	rankCorrSimilarity	NA	NA	40.0	mziDtwWorkerFactory	0.0	2.25	1	Unpartitioned	Global	0.1	NA
6d1aff16-2d78-316a-9dd5-e7f586aee7f4	cemappDtwRt	timePenalizedPairwiseSimilarity	rankCorrSimilarity	NA	NA	10.0	mziDtwWorkerFactory	0.0	2.25	0	Unpartitioned	Global	0.1	NA
19e8a755-ade2-3107-8c21-13dc82c2d88d	cemappDtwRt	timePenalizedPairwiseSimilarity	rankCorrSimilarity	NA	NA	30.0	mziDtwWorkerFactory	0.0	2.0	0	Unpartitioned	Global	0.1	NA
7cbf8542-418e-3476-8b7a-3a1ce579bd6d	cemappDtwRt	timePenalizedPairwiseSimilarity	rankCorrSimilarity	NA	NA	5.0	mziDtwWorkerFactory	0.0	2.1	0	Unpartitioned	Global	0.1	NA
bc1644fd-8818-3167-a617-7f63fff965c6	cemappDtwRt	timePenalizedPairwiseSimilarity	rankCorrSimilarity	NA	NA	5.0	mziDtwWorkerFactory	0.0	2.0	1	Unpartitioned	Global	0.1	NA
3e999da9-d86c-3c91-8c6b-9be9c1819024	cemappDtwRt	timePenalizedPairwiseSimilarity	rankCorrSimilarity	NA	NA	5.0	mziDtwWorkerFactory	0.0	2.25	1	Unpartitioned	Global	0.1	NA
1ca72305-edd4-3dbb-8ce3-1890989f6450	cemappDtwRt	timePenalizedPairwiseSimilarity	rankCorrSimilarity	NA	NA	5.0	mziDtwWorkerFactory	0.0	2.25	0	Unpartitioned	Global	0.1	NA
005b2d3a-29ce-3504-af9e-1fb9acdfe548	cemappDtwRt	timePenalizedPairwiseSimilarity	rankCorrSimilarity	NA	NA	5.0	mziDtwWorkerFactory	0.0	2.1	1	Unpartitioned	Global	0.1	NA
c811166c-ff9e-36da-875f-6c55d3748592	cemappDtwRt	timePenalizedPairwiseSimilarity	rankCorrSimilarity	NA	NA	5.0	mziDtwWorkerFactory	0.0	2.0	0	Unpartitioned	Global	0.1	NA
bf86ce1e-b656-3e9c-aa16-1f48d567ea6c	cemappDtwRt	timePenalizedPairwiseSimilarity	rankCorrSimilarity	NA	NA	40.0	mziDtwWorkerFactory	0.0	2.0	0	Unpartitioned	Global	0.1	NA
8377eacd-1518-398d-870c-fe9882937754	cemappDtwRt	timePenalizedPairwiseSimilarity	rankCorrSimilarity	NA	NA	1.0	mziDtwWorkerFactory	0.0	2.25	1	Unpartitioned	Global	0.1	NA
f6e84765-bd2f-3abd-94b5-7d11448bfcc9	cemappDtwRt	timePenalizedPairwiseSimilarity	rankCorrSimilarity	NA	NA	30.0	mziDtwWorkerFactory	0.0	2.0	1	Unpartitioned	Global	0.1	NA
44d843f1-58c0-36fd-8fff-6a0288c62c27	cemappDtwRt	timePenalizedPairwiseSimilarity	rankCorrSimilarity	NA	NA	30.0	mziDtwWorkerFactory	0.0	2.1	0	Unpartitioned	Global	0.1	NA
fa328b84-7f90-3f0e-8faf-6cec7f60da17	cemappDtwRt	timePenalizedPairwiseSimilarity	rankCorrSimilarity	NA	NA	30.0	mziDtwWorkerFactory	0.0	2.25	0	Unpartitioned	Global	0.1	NA
8c9a3be4-f160-3fe1-833e-3e89d28b4ade	cemappDtwRt	timePenalizedPairwiseSimilarity	rankCorrSimilarity	NA	NA	40.0	mziDtwWorkerFactory	0.0	2.1	0	Unpartitioned	Global	0.1	NA
58f600d2-301f-348e-87c6-0271107b6f72	cemappDtwRt	timePenalizedPairwiseSimilarity	rankCorrSimilarity	NA	NA	10.0	mziDtwWorkerFactory	0.0	2.1	0	Unpartitioned	Global	0.1	NA
c86fd855-14d2-3cf9-ad78-529c1c6c9823	cemappDtwRt	timePenalizedPairwiseSimilarity	rankCorrSimilarity	NA	NA	1.0	mziDtwWorkerFactory	0.0	2.0	0	Unpartitioned	Global	0.1	NA
1fd7b8ba-9ebe-3e64-a773-d742823301d2	cemappDtwRt	timePenalizedPairwiseSimilarity	rankCorrSimilarity	NA	NA	1.0	mziDtwWorkerFactory	0.0	2.1	1	Unpartitioned	Global	0.1	NA
afc98075-a2b5-368f-b2c4-1e1ce95a5ac4	cemappDtwRt	timePenalizedPairwiseSimilarity	rankCorrSimilarity	NA	NA	1.0	mziDtwWorkerFactory	0.0	2.25	0	Unpartitioned	Global	0.1	NA
164c062c-ec95-370a-87da-c87e4dbd847b	cemappDtwRt	timePenalizedPairwiseSimilarity	rankCorrSimilarity	NA	NA	10.0	mziDtwWorkerFactory	0.0	2.0	0	Unpartitioned	Global	0.1	NA
7331db10-6275-32a3-825e-4b30c5f7f301	cemappDtwRt	timePenalizedPairwiseSimilarity	rankCorrSimilarity	NA	NA	40.0	mziDtwWorkerFactory	0.0	2.25	0	Unpartitioned	Global	0.1	NA
a641a2a3-103c-30e9-a991-def4d135e498	cemappDtwRt	timePenalizedPairwiseSimilarity	rankCorrSimilarity	NA	NA	1.0	mziDtwWorkerFactory	0.0	2.1	0	Unpartitioned	Global	0.1	NA
9bcea226-4290-3ca9-9b9e-5605fb57fc51	cemappDtwRt	timePenalizedPairwiseSimilarity	rankCorrSimilarity	NA	NA	10.0	mziDtwWorkerFactory	0.0	2.0	1	Unpartitioned	Global	0.1	NA
a3966fb5-c8c7-39fc-a3a0-c614be9f5d98	cemappDtwRt	timePenalizedPairwiseSimilarity	rankCorrSimilarity	NA	NA	10.0	mziDtwWorkerFactory	0.0	2.25	1	Unpartitioned	Global	0.1	NA
9b40d027-0fb7-3208-9c0f-16d319c09e03	cemappDtwRt	timePenalizedPairwiseSimilarity	rankCorrSimilarity	NA	NA	30.0	mziDtwWorkerFactory	0.0	2.25	1	Unpartitioned	Global	0.1	NA
73e245a6-f85a-3844-b10d-7f91f4b00f74	cemappDtwRt	timePenalizedPairwiseSimilarity	rankCorrSimilarity	NA	NA	10.0	mziDtwWorkerFactory	0.0	2.1	1	Unpartitioned	Global	0.1	NA
f82a5f6e-64fb-380d-bf11-c7d17c1d2bca	cemappDtwRt	timePenalizedPairwiseSimilarity	rankCorrSimilarity	NA	NA	1.0	mziDtwWorkerFactory	0.0	2.0	1	Unpartitioned	Global	0.1	NA
b4ec58b0-3f69-3314-85bc-0817717c67b8	cemappDtwRt	timePenalizedPairwiseSimilarity	rankCorrSimilarity	NA	NA	40.0	mziDtwWorkerFactory	0.0	2.1	1	Unpartitioned	Global	0.1	NA
152ca23d-6bab-3c8a-ae87-807a0adfecf7	cemappDtwRt	timePenalizedPairwiseSimilarity	dotSimilarity	NA	NA	30.0	mziDtwWorkerFactory	0.0	2.25	0	Partitioned	Local	0.1	NA
a42f8938-9950-3476-8107-2dceb0356542	cemappDtwRt	timePenalizedPairwiseSimilarity	dotSimilarity	NA	NA	40.0	mziDtwWorkerFactory	0.0	2.0	0	Partitioned	Local	0.1	NA
89c1ecf1-f601-323e-b70b-283339ba06cb	cemappDtwRt	timePenalizedPairwiseSimilarity	cosineSimilarity	NA	NA	1.0	mziDtwWorkerFactory	0.0	2.0	0	Partitioned	Local	0.1	NA
6ba3aeef-6207-3af4-b0e8-a653eb2cc86f	cemappDtwRt	timePenalizedPairwiseSimilarity	dotSimilarity	NA	NA	40.0	mziDtwWorkerFactory	0.0	2.1	0	Partitioned	Local	0.1	NA
4d41756b-9e91-387f-a320-34be8fd6b872	cemappDtwRt	timePenalizedPairwiseSimilarity	dotSimilarity	NA	NA	5.0	mziDtwWorkerFactory	0.0	2.1	0	Partitioned	Local	0.1	NA
62000c96-0eb6-3cf5-9b9d-20718c93fecb	cemappDtwRt	timePenalizedPairwiseSimilarity	dotSimilarity	NA	NA	10.0	mziDtwWorkerFactory	0.0	2.25	0	Partitioned	Local	0.1	NA
5d6af53f-c1b2-3507-b701-56f0a2263a26	cemappDtwRt	timePenalizedPairwiseSimilarity	dotSimilarity	NA	NA	40.0	mziDtwWorkerFactory	0.0	2.25	1	Partitioned	Local	0.1	NA
13278677-4086-394c-94c3-ceb7c6cb2b81	cemappDtwRt	timePenalizedPairwiseSimilarity	cosineSimilarity	NA	NA	30.0	mziDtwWorkerFactory	0.0	2.25	0	Partitioned	Local	0.1	NA
1c50310b-6702-338b-a4c7-a64732df565f	cemappDtwRt	timePenalizedPairwiseSimilarity	cosineSimilarity	NA	NA	30.0	mziDtwWorkerFactory	0.0	2.0	0	Partitioned	Local	0.1	NA
8e2390fb-a6a3-3983-af46-dc0cf3b6c1a4	cemappDtwRt	timePenalizedPairwiseSimilarity	dotSimilarity	NA	NA	30.0	mziDtwWorkerFactory	0.0	2.1	0	Partitioned	Local	0.1	NA
27f8a37f-faa4-3be0-ae68-0b1033b66f17	cemappDtwRt	timePenalizedPairwiseSimilarity	cosineSimilarity	NA	NA	1.0	mziDtwWorkerFactory	0.0	2.0	1	Partitioned	Local	0.1	NA
1159d3ba-93cb-3a9f-9bb1-e43262de410d	cemappDtwRt	timePenalizedPairwiseSimilarity	dotSimilarity	NA	NA	1.0	mziDtwWorkerFactory	0.0	2.1	0	Partitioned	Local	0.1	NA
c5b35c86-5542-32d3-88ae-6cca07ba82fe	cemappDtwRt	timePenalizedPairwiseSimilarity	cosineSimilarity	NA	NA	30.0	mziDtwWorkerFactory	0.0	2.1	0	Partitioned	Local	0.1	NA
402e359c-3be6-3a1a-8cbe-2eea6b77d050	cemappDtwRt	timePenalizedPairwiseSimilarity	cosineSimilarity	NA	NA	5.0	mziDtwWorkerFactory	0.0	2.25	0	Partitioned	Local	0.1	NA
9e5982da-1e73-3f7b-9155-54b833eac6a5	cemappDtwRt	timePenalizedPairwiseSimilarity	dotSimilarity	NA	NA	5.0	mziDtwWorkerFactory	0.0	2.1	1	Partitioned	Local	0.1	NA
16a1d861-54f8-3a14-b699-aa59fc28d8f2	cemappDtwRt	timePenalizedPairwiseSimilarity	cosineSimilarity	NA	NA	1.0	mziDtwWorkerFactory	0.0	2.25	0	Partitioned	Local	0.1	NA
ccb34421-e1c9-3323-ba50-fee88cab4345	cemappDtwRt	timePenalizedPairwiseSimilarity	dotSimilarity	NA	NA	1.0	mziDtwWorkerFactory	0.0	2.25	0	Partitioned	Local	0.1	NA
92d32e94-0399-3e39-b65e-8d652fa3b7fb	cemappDtwRt	timePenalizedPairwiseSimilarity	cosineSimilarity	NA	NA	5.0	mziDtwWorkerFactory	0.0	2.0	0	Partitioned	Local	0.1	NA
07535b29-a04c-3cfc-a3c0-1c8ab9d98def	cemappDtwRt	timePenalizedPairwiseSimilarity	dotSimilarity	NA	NA	30.0	mziDtwWorkerFactory	0.0	2.1	1	Partitioned	Local	0.1	NA
972aa75b-7070-3521-91b2-114918b896bb	cemappDtwRt	timePenalizedPairwiseSimilarity	cosineSimilarity	NA	NA	10.0	mziDtwWorkerFactory	0.0	2.0	0	Partitioned	Local	0.1	NA
4cd2ce83-69d9-31f3-a6e7-f0d275247509	cemappDtwRt	timePenalizedPairwiseSimilarity	cosineSimilarity	NA	NA	40.0	mziDtwWorkerFactory	0.0	2.1	0	Partitioned	Local	0.1	NA
0cb2effc-d78e-3f73-84c9-2168082aac13	cemappDtwRt	timePenalizedPairwiseSimilarity	dotSimilarity	NA	NA	1.0	mziDtwWorkerFactory	0.0	2.0	0	Partitioned	Local	0.1	NA
6483b3af-707b-38ca-a536-b3831576f90e	cemappDtwRt	timePenalizedPairwiseSimilarity	cosineSimilarity	NA	NA	10.0	mziDtwWorkerFactory	0.0	2.1	0	Partitioned	Local	0.1	NA
019b46cf-ed81-36e4-ab21-eed553d08aa2	cemappDtwRt	timePenalizedPairwiseSimilarity	dotSimilarity	NA	NA	5.0	mziDtwWorkerFactory	0.0	2.0	0	Partitioned	Local	0.1	NA
92f1b218-cd26-376c-9821-be60951586ab	cemappDtwRt	timePenalizedPairwiseSimilarity	dotSimilarity	NA	NA	30.0	mziDtwWorkerFactory	0.0	2.0	0	Partitioned	Local	0.1	NA
3e939051-ecba-32b2-91ec-cf535339c657	cemappDtwRt	timePenalizedPairwiseSimilarity	dotSimilarity	NA	NA	30.0	mziDtwWorkerFactory	0.0	2.0	1	Partitioned	Local	0.1	NA
7f1eec7f-be68-39c9-95f8-33f0b9098a10	cemappDtwRt	timePenalizedPairwiseSimilarity	dotSimilarity	NA	NA	10.0	mziDtwWorkerFactory	0.0	2.1	0	Partitioned	Local	0.1	NA
93663857-e439-363a-bd51-edaccb2b3c23	cemappDtwRt	timePenalizedPairwiseSimilarity	cosineSimilarity	NA	NA	40.0	mziDtwWorkerFactory	0.0	2.0	0	Partitioned	Local	0.1	NA
e51a6ead-d3f8-3e72-8dd7-12a5bc5f6e99	cemappDtwRt	timePenalizedPairwiseSimilarity	dotSimilarity	NA	NA	40.0	mziDtwWorkerFactory	0.0	2.25	0	Partitioned	Local	0.1	NA
ced7dafa-b566-38e1-90a7-e3ad813866af	cemappDtwRt	timePenalizedPairwiseSimilarity	dotSimilarity	NA	NA	10.0	mziDtwWorkerFactory	0.0	2.0	0	Partitioned	Local	0.1	NA
409a4fbb-57a1-3387-ab4a-51b92a515f10	cemappDtwRt	timePenalizedPairwiseSimilarity	cosineSimilarity	NA	NA	1.0	mziDtwWorkerFactory	0.0	2.1	0	Partitioned	Local	0.1	NA
c96da386-41dc-3ab6-8e12-1b52dbd01d2e	cemappDtwRt	timePenalizedPairwiseSimilarity	dotSimilarity	NA	NA	30.0	mziDtwWorkerFactory	0.0	2.25	1	Partitioned	Local	0.1	NA
5b81db1e-618c-3d4f-a8e2-7b7bf66d9dfc	cemappDtwRt	timePenalizedPairwiseSimilarity	dotSimilarity	NA	NA	1.0	mziDtwWorkerFactory	0.0	2.25	1	Partitioned	Local	0.1	NA
88135e9f-aac3-3483-af87-9824e65fd506	cemappDtwRt	timePenalizedPairwiseSimilarity	cosineSimilarity	NA	NA	40.0	mziDtwWorkerFactory	0.0	2.0	1	Partitioned	Local	0.1	NA
e7a7c414-c33a-36a7-b259-8c3719de9b9d	cemappDtwRt	timePenalizedPairwiseSimilarity	dotSimilarity	NA	NA	10.0	mziDtwWorkerFactory	0.0	2.25	1	Partitioned	Local	0.1	NA
ae147a83-9c25-3015-965e-f606b35cbc14	cemappDtwRt	timePenalizedPairwiseSimilarity	cosineSimilarity	NA	NA	10.0	mziDtwWorkerFactory	0.0	2.25	0	Partitioned	Local	0.1	NA
8e475f8a-893b-3971-8ea4-6f1394ec907f	cemappDtwRt	timePenalizedPairwiseSimilarity	dotSimilarity	NA	NA	5.0	mziDtwWorkerFactory	0.0	2.25	1	Partitioned	Local	0.1	NA
227f3c21-7af3-3b6c-8c10-07a6f5598650	cemappDtwRt	timePenalizedPairwiseSimilarity	cosineSimilarity	NA	NA	30.0	mziDtwWorkerFactory	0.0	2.0	1	Partitioned	Local	0.1	NA
c201e436-c049-3404-aa61-870ce9703b66	cemappDtwRt	timePenalizedPairwiseSimilarity	cosineSimilarity	NA	NA	5.0	mziDtwWorkerFactory	0.0	2.0	1	Partitioned	Local	0.1	NA
0058c3a0-e1e8-3c5d-a120-ac644549d531	cemappDtwRt	timePenalizedPairwiseSimilarity	dotSimilarity	NA	NA	10.0	mziDtwWorkerFactory	0.0	2.1	1	Partitioned	Local	0.1	NA
e7667d38-cb56-33f2-a6dc-08e15782ce32	cemappDtwRt	timePenalizedPairwiseSimilarity	dotSimilarity	NA	NA	1.0	mziDtwWorkerFactory	0.0	2.0	1	Partitioned	Local	0.1	NA
85dc9f81-06d2-3b99-88d3-54b026d587ed	cemappDtwRt	timePenalizedPairwiseSimilarity	cosineSimilarity	NA	NA	10.0	mziDtwWorkerFactory	0.0	2.0	1	Partitioned	Local	0.1	NA
8e393679-9b8f-3090-82ec-eaa7a93335e1	cemappDtwRt	timePenalizedPairwiseSimilarity	dotSimilarity	NA	NA	5.0	mziDtwWorkerFactory	0.0	2.0	1	Partitioned	Local	0.1	NA
3996996e-3cee-3647-be53-f00d714cb2b1	cemappDtwRt	timePenalizedPairwiseSimilarity	dotSimilarity	NA	NA	40.0	mziDtwWorkerFactory	0.0	2.0	1	Partitioned	Local	0.1	NA
0906fd52-bcce-3f1b-bde1-f04382ee710f	cemappDtwRt	timePenalizedPairwiseSimilarity	dotSimilarity	NA	NA	40.0	mziDtwWorkerFactory	0.0	2.1	1	Partitioned	Local	0.1	NA
2d73c55c-52e4-3d38-9ce8-1c03f99b1f97	cemappDtwRt	timePenalizedPairwiseSimilarity	dotSimilarity	NA	NA	10.0	mziDtwWorkerFactory	0.0	2.0	1	Partitioned	Local	0.1	NA
8b02e84e-18de-3ceb-837a-d9d368da4971	cemappDtwRt	timePenalizedPairwiseSimilarity	cosineSimilarity	NA	NA	1.0	mziDtwWorkerFactory	0.0	2.1	1	Partitioned	Local	0.1	NA
6f91c98b-687e-3278-a219-02b72eb95fcb	cemappDtwRt	timePenalizedPairwiseSimilarity	cosineSimilarity	NA	NA	5.0	mziDtwWorkerFactory	0.0	2.1	1	Partitioned	Local	0.1	NA
e4014e6c-f333-3a71-9dc0-93cf9523c8e6	cemappDtwRt	timePenalizedPairwiseSimilarity	cosineSimilarity	NA	NA	1.0	mziDtwWorkerFactory	0.0	2.25	1	Partitioned	Local	0.1	NA
99b66f21-85dc-398b-9c8e-b850a1fce621	cemappDtwRt	timePenalizedPairwiseSimilarity	cosineSimilarity	NA	NA	40.0	mziDtwWorkerFactory	0.0	2.1	1	Partitioned	Local	0.1	NA
4f1e9245-e8d1-3ee2-a9fa-1950e18e4a3b	cemappDtwRt	timePenalizedPairwiseSimilarity	cosineSimilarity	NA	NA	10.0	mziDtwWorkerFactory	0.0	2.1	1	Partitioned	Local	0.1	NA
eb7fbabf-fc96-35d1-8f10-8667b2b19374	cemappDtwRt	timePenalizedPairwiseSimilarity	cosineSimilarity	NA	NA	5.0	mziDtwWorkerFactory	0.0	2.25	1	Partitioned	Local	0.1	NA
cd6a7f40-e4f6-36da-b93d-ed7d1bfb20ac	cemappDtwRt	timePenalizedPairwiseSimilarity	cosineSimilarity	NA	NA	30.0	mziDtwWorkerFactory	0.0	2.1	1	Partitioned	Local	0.1	NA
0c191861-61ef-338a-9fe8-219c5f028e15	cemappDtwRt	timePenalizedPairwiseSimilarity	cosineSimilarity	NA	NA	10.0	mziDtwWorkerFactory	0.0	2.25	1	Partitioned	Local	0.1	NA
fda07fab-22c2-31a6-86bd-61cbf1cd5e50	cemappDtwRt	timePenalizedPairwiseSimilarity	cosineSimilarity	NA	NA	30.0	mziDtwWorkerFactory	0.0	2.25	1	Partitioned	Local	0.1	NA
f22dcf91-88ee-31ed-b4a1-34eb6c73eb3f	cemappDtwRt	timePenalizedPairwiseSimilarity	cosineSimilarity	NA	NA	40.0	mziDtwWorkerFactory	0.0	2.25	1	Partitioned	Local	0.1	NA
4785b1b4-4e3a-3c2d-af71-17cd8d07492a	cemappDtwRt	timePenalizedPairwiseSimilarity	linCorrSimilarity	NA	NA	1.0	mziDtwWorkerFactory	0.0	2.0	0	Partitioned	Local	0.1	NA
74480deb-cdc0-37b9-aaa4-f6590f86618e	cemappDtwRt	timePenalizedPairwiseSimilarity	linCorrSimilarity	NA	NA	5.0	mziDtwWorkerFactory	0.0	2.0	0	Partitioned	Local	0.1	NA
3692539e-6dc6-3f85-bc7f-42614ecca67d	cemappDtwRt	timePenalizedPairwiseSimilarity	linCorrSimilarity	NA	NA	10.0	mziDtwWorkerFactory	0.0	2.0	0	Partitioned	Local	0.1	NA
3ccdc462-1515-32d4-a4ec-496f9e837ff5	cemappDtwRt	timePenalizedPairwiseSimilarity	linCorrSimilarity	NA	NA	1.0	mziDtwWorkerFactory	0.0	2.1	0	Partitioned	Local	0.1	NA
4acf4164-ab8b-3379-9c4d-023e38755b48	cemappDtwRt	timePenalizedPairwiseSimilarity	linCorrSimilarity	NA	NA	30.0	mziDtwWorkerFactory	0.0	2.0	0	Partitioned	Local	0.1	NA
a8964e8c-f6c9-3890-bd46-e255b87421b2	cemappDtwRt	timePenalizedPairwiseSimilarity	linCorrSimilarity	NA	NA	40.0	mziDtwWorkerFactory	0.0	2.0	0	Partitioned	Local	0.1	NA
4267fce7-cf25-31fd-94b5-aede64509993	cemappDtwRt	timePenalizedPairwiseSimilarity	linCorrSimilarity	NA	NA	40.0	mziDtwWorkerFactory	0.0	2.1	0	Partitioned	Local	0.1	NA
9356e52a-e6f9-380a-bdbd-2dcd5d1f0958	cemappDtwRt	timePenalizedPairwiseSimilarity	linCorrSimilarity	NA	NA	5.0	mziDtwWorkerFactory	0.0	2.1	0	Partitioned	Local	0.1	NA
489316fb-4388-3518-92f9-772c041d426e	cemappDtwRt	timePenalizedPairwiseSimilarity	linCorrSimilarity	NA	NA	30.0	mziDtwWorkerFactory	0.0	2.1	0	Partitioned	Local	0.1	NA
6678fcad-f77e-39f0-bc37-aa87e1249e12	cemappDtwRt	timePenalizedPairwiseSimilarity	linCorrSimilarity	NA	NA	10.0	mziDtwWorkerFactory	0.0	2.1	0	Partitioned	Local	0.1	NA
042b3bf1-14c7-3b55-8ce6-ab989a34bc8b	cemappDtwRt	timePenalizedPairwiseSimilarity	linCorrSimilarity	NA	NA	1.0	mziDtwWorkerFactory	0.0	2.25	0	Partitioned	Local	0.1	NA
c798d39b-2a7d-349f-b35a-b6eea93d16e8	cemappDtwRt	timePenalizedPairwiseSimilarity	linCorrSimilarity	NA	NA	10.0	mziDtwWorkerFactory	0.0	2.25	0	Partitioned	Local	0.1	NA
dc9d9cba-8bc2-3dd6-b9c1-9122f1271656	cemappDtwRt	timePenalizedPairwiseSimilarity	linCorrSimilarity	NA	NA	5.0	mziDtwWorkerFactory	0.0	2.25	0	Partitioned	Local	0.1	NA
175176a0-df98-371a-b339-904d21faa635	cemappDtwRt	timePenalizedPairwiseSimilarity	linCorrSimilarity	NA	NA	30.0	mziDtwWorkerFactory	0.0	2.25	0	Partitioned	Local	0.1	NA
ec9ee957-61ff-39be-8536-900becd3d1df	cemappDtwRt	timePenalizedPairwiseSimilarity	linCorrSimilarity	NA	NA	40.0	mziDtwWorkerFactory	0.0	2.25	0	Partitioned	Local	0.1	NA
3a276ca2-051f-31d9-bc46-bb48153b6ba9	cemappDtwRt	timePenalizedPairwiseSimilarity	linCorrSimilarity	NA	NA	1.0	mziDtwWorkerFactory	0.0	2.0	1	Partitioned	Local	0.1	NA
88693e34-e45b-351c-ba3f-f768ba16c4f4	cemappDtwRt	timePenalizedPairwiseSimilarity	linCorrSimilarity	NA	NA	1.0	mziDtwWorkerFactory	0.0	2.1	1	Partitioned	Local	0.1	NA
71a48172-ae94-3c9f-a683-a5da6990e47b	cemappDtwRt	timePenalizedPairwiseSimilarity	linCorrSimilarity	NA	NA	30.0	mziDtwWorkerFactory	0.0	2.0	1	Partitioned	Local	0.1	NA
1cedaa77-1b8b-30ab-90bf-8fd72a1dcd9f	cemappDtwRt	timePenalizedPairwiseSimilarity	linCorrSimilarity	NA	NA	10.0	mziDtwWorkerFactory	0.0	2.0	1	Partitioned	Local	0.1	NA
6500a86b-5df6-3dd0-a030-1534c1d7ded9	cemappDtwRt	timePenalizedPairwiseSimilarity	linCorrSimilarity	NA	NA	5.0	mziDtwWorkerFactory	0.0	2.0	1	Partitioned	Local	0.1	NA
6198d723-2f40-324c-b62c-2a965406efdd	cemappDtwRt	timePenalizedPairwiseSimilarity	linCorrSimilarity	NA	NA	10.0	mziDtwWorkerFactory	0.0	2.1	1	Partitioned	Local	0.1	NA
fa2ba8db-33a9-3499-bdee-90d805cc2a26	cemappDtwRt	timePenalizedPairwiseSimilarity	linCorrSimilarity	NA	NA	5.0	mziDtwWorkerFactory	0.0	2.1	1	Partitioned	Local	0.1	NA
0fd64ac2-098d-3f3c-9334-6f40fd65aeed	cemappDtwRt	timePenalizedPairwiseSimilarity	cosineSimilarity	NA	NA	5.0	mziDtwWorkerFactory	0.0	2.1	0	Partitioned	Local	0.1	NA
b38b0a1a-1476-352a-8ec2-91153ba6b2fc	cemappDtwRt	timePenalizedPairwiseSimilarity	dotSimilarity	NA	NA	5.0	mziDtwWorkerFactory	0.0	2.25	0	Partitioned	Local	0.1	NA
ffbf6d1b-7a58-39f3-a768-4cacb078ca72	cemappDtwRt	timePenalizedPairwiseSimilarity	cosineSimilarity	NA	NA	40.0	mziDtwWorkerFactory	0.0	2.25	0	Partitioned	Local	0.1	NA
398106ba-c895-36cc-858a-1083dd7d00c0	cemappDtwRt	timePenalizedPairwiseSimilarity	dotSimilarity	NA	NA	1.0	mziDtwWorkerFactory	0.0	2.1	1	Partitioned	Local	0.1	NA
200325ac-41a1-3128-8b68-93dead6edc5a	cemappDtwRt	timePenalizedPairwiseSimilarity	linCorrSimilarity	NA	NA	40.0	mziDtwWorkerFactory	0.0	2.1	1	Partitioned	Local	0.1	NA
cbab7049-7160-36f1-9662-26a85d5af778	cemappDtwRt	timePenalizedPairwiseSimilarity	linCorrSimilarity	NA	NA	10.0	mziDtwWorkerFactory	0.0	2.25	1	Partitioned	Local	0.1	NA
eb96439a-6176-3d92-965f-9d4ed8c2c413	cemappDtwRt	timePenalizedPairwiseSimilarity	linCorrSimilarity	NA	NA	30.0	mziDtwWorkerFactory	0.0	2.1	1	Partitioned	Local	0.1	NA
8579cc1a-087c-38f8-99e8-bf1b6ff90203	cemappDtwRt	timePenalizedPairwiseSimilarity	linCorrSimilarity	NA	NA	30.0	mziDtwWorkerFactory	0.0	2.25	1	Partitioned	Local	0.1	NA
faa6b25b-fa12-3f13-a3da-3dd106979ebc	cemappDtwRt	timePenalizedPairwiseSimilarity	linCorrSimilarity	NA	NA	5.0	mziDtwWorkerFactory	0.0	2.25	1	Partitioned	Local	0.1	NA
635c861c-9907-33a1-b98e-918fdd696729	cemappDtwRt	timePenalizedPairwiseSimilarity	linCorrSimilarity	NA	NA	1.0	mziDtwWorkerFactory	0.0	2.25	1	Partitioned	Local	0.1	NA
6f303e69-e26c-31d5-bcc1-70e8e355f354	cemappDtwRt	timePenalizedPairwiseSimilarity	linCorrSimilarity	NA	NA	40.0	mziDtwWorkerFactory	0.0	2.25	1	Partitioned	Local	0.1	NA
55264630-69e4-38a4-9c53-f6c362bc672c	cemappDtwRt	timePenalizedPairwiseSimilarity	linCorrSimilarity	NA	NA	40.0	mziDtwWorkerFactory	0.0	2.0	1	Partitioned	Local	0.1	NA
2e2deffe-b34f-3f8c-87f4-26796be3f460	cemappDtwRt	timePenalizedPairwiseSimilarity	lpSimilarity	NA	NA	40.0	mziDtwWorkerFactory	0.0	2.0	0	Partitioned	Local	0.1	NA
03a1f6b1-6610-386b-b061-97cf12014fc4	cemappDtwRt	timePenalizedPairwiseSimilarity	lpSimilarity	NA	NA	30.0	mziDtwWorkerFactory	0.0	2.0	0	Partitioned	Local	0.1	NA
1a4b9a4f-790c-39bb-9506-81f76135522c	cemappDtwRt	timePenalizedPairwiseSimilarity	lpSimilarity	NA	NA	1.0	mziDtwWorkerFactory	0.0	2.1	0	Partitioned	Local	0.1	NA
2a0db148-a60b-3c0c-ac7a-a360ba028deb	cemappDtwRt	timePenalizedPairwiseSimilarity	lpSimilarity	NA	NA	5.0	mziDtwWorkerFactory	0.0	2.0	0	Partitioned	Local	0.1	NA
70f06e1c-9010-382c-b65c-dad3de0d46f2	cemappDtwRt	timePenalizedPairwiseSimilarity	lpSimilarity	NA	NA	1.0	mziDtwWorkerFactory	0.0	2.0	0	Partitioned	Local	0.1	NA
60ca2b05-fdc9-37a8-b092-718313146dec	cemappDtwRt	timePenalizedPairwiseSimilarity	lpSimilarity	NA	NA	5.0	mziDtwWorkerFactory	0.0	2.1	0	Partitioned	Local	0.1	NA
661dcf44-31b9-3dc6-95f3-bfda3ac675d7	cemappDtwRt	timePenalizedPairwiseSimilarity	lpSimilarity	NA	NA	10.0	mziDtwWorkerFactory	0.0	2.0	0	Partitioned	Local	0.1	NA
3933dc55-0785-3fdc-925a-7b778b0917df	cemappDtwRt	timePenalizedPairwiseSimilarity	lpSimilarity	NA	NA	10.0	mziDtwWorkerFactory	0.0	2.1	0	Partitioned	Local	0.1	NA
d11ac55e-3460-3afa-a4d5-e0e3efa3090e	cemappDtwRt	timePenalizedPairwiseSimilarity	lpSimilarity	NA	NA	30.0	mziDtwWorkerFactory	0.0	2.1	0	Partitioned	Local	0.1	NA
1792c8ed-9d5a-32e3-a2e8-c2d3b05fcffc	cemappDtwRt	timePenalizedPairwiseSimilarity	lpSimilarity	NA	NA	40.0	mziDtwWorkerFactory	0.0	2.1	0	Partitioned	Local	0.1	NA
4abd124b-a382-375c-9e14-804cd3760a1c	cemappDtwRt	timePenalizedPairwiseSimilarity	lpSimilarity	NA	NA	1.0	mziDtwWorkerFactory	0.0	2.25	0	Partitioned	Local	0.1	NA
e9179c0b-773c-38ce-bc67-c6ea77ec8d28	cemappDtwRt	timePenalizedPairwiseSimilarity	lpSimilarity	NA	NA	30.0	mziDtwWorkerFactory	0.0	2.25	0	Partitioned	Local	0.1	NA
cb5749cc-fd26-3769-b6d4-32e67406f5e1	cemappDtwRt	timePenalizedPairwiseSimilarity	lpSimilarity	NA	NA	40.0	mziDtwWorkerFactory	0.0	2.25	0	Partitioned	Local	0.1	NA
9edcc69e-9093-388f-a08a-790493b7cf74	cemappDtwRt	timePenalizedPairwiseSimilarity	lpSimilarity	NA	NA	1.0	mziDtwWorkerFactory	0.0	2.0	1	Partitioned	Local	0.1	NA
bd6e1b79-4b65-34ed-a65a-623ebdb847a1	cemappDtwRt	timePenalizedPairwiseSimilarity	lpSimilarity	NA	NA	10.0	mziDtwWorkerFactory	0.0	2.0	1	Partitioned	Local	0.1	NA
9b92653c-4dd2-304e-8067-fa165bcd079e	cemappDtwRt	timePenalizedPairwiseSimilarity	lpSimilarity	NA	NA	5.0	mziDtwWorkerFactory	0.0	2.0	1	Partitioned	Local	0.1	NA
541e7d5d-7970-33ad-8f11-0c7cce7e62b5	cemappDtwRt	timePenalizedPairwiseSimilarity	lpSimilarity	NA	NA	40.0	mziDtwWorkerFactory	0.0	2.0	1	Partitioned	Local	0.1	NA
9911e758-bce4-3808-b9c5-efe63772707e	cemappDtwRt	timePenalizedPairwiseSimilarity	lpSimilarity	NA	NA	1.0	mziDtwWorkerFactory	0.0	2.1	1	Partitioned	Local	0.1	NA
bfeb764d-5033-3f80-ac27-0da52a5243bb	cemappDtwRt	timePenalizedPairwiseSimilarity	lpSimilarity	NA	NA	30.0	mziDtwWorkerFactory	0.0	2.1	1	Partitioned	Local	0.1	NA
48472964-dd08-313d-8000-4b1ff9a0ac84	cemappDtwRt	timePenalizedPairwiseSimilarity	lpSimilarity	NA	NA	10.0	mziDtwWorkerFactory	0.0	2.1	1	Partitioned	Local	0.1	NA
ff4a8837-cc3d-32e7-aa7d-561023790dcd	cemappDtwRt	timePenalizedPairwiseSimilarity	lpSimilarity	NA	NA	5.0	mziDtwWorkerFactory	0.0	2.1	1	Partitioned	Local	0.1	NA
b4e911a7-8983-355d-9b31-40c21451b4ac	cemappDtwRt	timePenalizedPairwiseSimilarity	lpSimilarity	NA	NA	5.0	mziDtwWorkerFactory	0.0	2.25	1	Partitioned	Local	0.1	NA
166d4430-6650-3565-aeef-d2a7d3c64f7f	cemappDtwRt	timePenalizedPairwiseSimilarity	lpSimilarity	NA	NA	10.0	mziDtwWorkerFactory	0.0	2.25	1	Partitioned	Local	0.1	NA
0a22002d-71e8-3811-a225-802af3e7df28	cemappDtwRt	timePenalizedPairwiseSimilarity	lpSimilarity	NA	NA	30.0	mziDtwWorkerFactory	0.0	2.25	1	Partitioned	Local	0.1	NA
17e94c55-6767-3afe-a892-ff3e31764e3b	cemappDtwRt	timePenalizedPairwiseSimilarity	lpSimilarity	NA	NA	40.0	mziDtwWorkerFactory	0.0	2.25	1	Partitioned	Local	0.1	NA
89c9ca1c-4aa3-3c3e-8087-31d74f354bdd	cemappDtwRt	timePenalizedPairwiseSimilarity	rankCorrSimilarity	NA	NA	5.0	mziDtwWorkerFactory	0.0	2.0	0	Partitioned	Local	0.1	NA
08116f39-8609-3d33-b2d2-fd72fb9ad6da	cemappDtwRt	timePenalizedPairwiseSimilarity	rankCorrSimilarity	NA	NA	1.0	mziDtwWorkerFactory	0.0	2.0	0	Partitioned	Local	0.1	NA
c1c578fc-75d3-3472-891d-945988395fd9	cemappDtwRt	timePenalizedPairwiseSimilarity	rankCorrSimilarity	NA	NA	40.0	mziDtwWorkerFactory	0.0	2.0	0	Partitioned	Local	0.1	NA
e7ae90b8-1b2f-3600-9393-954c6f3bfed2	cemappDtwRt	timePenalizedPairwiseSimilarity	rankCorrSimilarity	NA	NA	10.0	mziDtwWorkerFactory	0.0	2.0	0	Partitioned	Local	0.1	NA
ed862242-d698-3359-ab66-2fa6afa6f97d	cemappDtwRt	timePenalizedPairwiseSimilarity	rankCorrSimilarity	NA	NA	30.0	mziDtwWorkerFactory	0.0	2.0	0	Partitioned	Local	0.1	NA
fc4d1e9b-6752-394f-a6f0-8e3aed229983	cemappDtwRt	timePenalizedPairwiseSimilarity	rankCorrSimilarity	NA	NA	5.0	mziDtwWorkerFactory	0.0	2.1	0	Partitioned	Local	0.1	NA
865685c7-08e4-367d-88ca-10fa4f2a8a4b	cemappDtwRt	timePenalizedPairwiseSimilarity	rankCorrSimilarity	NA	NA	1.0	mziDtwWorkerFactory	0.0	2.25	0	Partitioned	Local	0.1	NA
299c0f37-afdd-36ae-a514-0d9d1668d37e	cemappDtwRt	timePenalizedPairwiseSimilarity	rankCorrSimilarity	NA	NA	10.0	mziDtwWorkerFactory	0.0	2.25	0	Partitioned	Local	0.1	NA
ecfc35f0-7a9f-30a7-807b-0d9a9e6582fd	cemappDtwRt	timePenalizedPairwiseSimilarity	rankCorrSimilarity	NA	NA	40.0	mziDtwWorkerFactory	0.0	2.25	0	Partitioned	Local	0.1	NA
d97d428c-4e71-3342-b4a4-8f2d39652c5b	cemappDtwRt	timePenalizedPairwiseSimilarity	rankCorrSimilarity	NA	NA	30.0	mziDtwWorkerFactory	0.0	2.25	0	Partitioned	Local	0.1	NA
5d9c4bd8-6157-31a9-9dc5-b4c67f27e57e	cemappDtwRt	timePenalizedPairwiseSimilarity	rankCorrSimilarity	NA	NA	40.0	mziDtwWorkerFactory	0.0	2.1	0	Partitioned	Local	0.1	NA
76e116c2-2df8-33d1-94f3-c3e312f9e596	cemappDtwRt	timePenalizedPairwiseSimilarity	rankCorrSimilarity	NA	NA	5.0	mziDtwWorkerFactory	0.0	2.25	0	Partitioned	Local	0.1	NA
687c4435-be5a-3407-85f1-ee18b603fe25	cemappDtwRt	timePenalizedPairwiseSimilarity	rankCorrSimilarity	NA	NA	30.0	mziDtwWorkerFactory	0.0	2.1	0	Partitioned	Local	0.1	NA
27f085f1-4a4e-3ab0-a29d-0ebc097759cc	cemappDtwRt	timePenalizedPairwiseSimilarity	rankCorrSimilarity	NA	NA	10.0	mziDtwWorkerFactory	0.0	2.1	0	Partitioned	Local	0.1	NA
a5c63282-6dc0-3f2a-adaa-98f65eed7055	cemappDtwRt	timePenalizedPairwiseSimilarity	rankCorrSimilarity	NA	NA	10.0	mziDtwWorkerFactory	0.0	2.1	1	Partitioned	Local	0.1	NA
c7239cbd-e21f-349e-9fc1-3869081a3b1e	cemappDtwRt	timePenalizedPairwiseSimilarity	rankCorrSimilarity	NA	NA	40.0	mziDtwWorkerFactory	0.0	2.0	1	Partitioned	Local	0.1	NA
dca377c0-a894-386f-a5c0-3c417e5f977c	cemappDtwRt	timePenalizedPairwiseSimilarity	rankCorrSimilarity	NA	NA	10.0	mziDtwWorkerFactory	0.0	2.0	1	Partitioned	Local	0.1	NA
7b0148ff-8117-3a7d-82ee-223682a87c5e	cemappDtwRt	timePenalizedPairwiseSimilarity	rankCorrSimilarity	NA	NA	1.0	mziDtwWorkerFactory	0.0	2.25	1	Partitioned	Local	0.1	NA
274d3cbb-a9f8-390f-8f8b-5dd8aa877f81	cemappDtwRt	timePenalizedPairwiseSimilarity	rankCorrSimilarity	NA	NA	1.0	mziDtwWorkerFactory	0.0	2.1	1	Partitioned	Local	0.1	NA
f9bf9921-d791-3697-b1da-5dddbd3fc0fc	cemappDtwRt	timePenalizedPairwiseSimilarity	rankCorrSimilarity	NA	NA	10.0	mziDtwWorkerFactory	0.0	2.25	1	Partitioned	Local	0.1	NA
f9568c52-33ca-3404-b151-32322e4a02ea	cemappDtwRt	timePenalizedPairwiseSimilarity	rankCorrSimilarity	NA	NA	1.0	mziDtwWorkerFactory	0.0	2.1	0	Partitioned	Local	0.1	NA
cd7852ba-2b97-30ac-80e3-fdbab28f5747	cemappDtwRt	timePenalizedPairwiseSimilarity	rankCorrSimilarity	NA	NA	5.0	mziDtwWorkerFactory	0.0	2.1	1	Partitioned	Local	0.1	NA
43dd172f-8eeb-3694-8fe4-7bd2d171e4b5	cemappDtwRt	timePenalizedPairwiseSimilarity	rankCorrSimilarity	NA	NA	5.0	mziDtwWorkerFactory	0.0	2.0	1	Partitioned	Local	0.1	NA
69486ba2-4023-3992-b213-bc30165144ab	cemappDtwRt	timePenalizedPairwiseSimilarity	rankCorrSimilarity	NA	NA	40.0	mziDtwWorkerFactory	0.0	2.1	1	Partitioned	Local	0.1	NA
f515c096-2694-369e-8615-48b77b3279e4	cemappDtwRt	timePenalizedPairwiseSimilarity	rankCorrSimilarity	NA	NA	30.0	mziDtwWorkerFactory	0.0	2.25	1	Partitioned	Local	0.1	NA
9bfdb95a-6517-3bc5-85b7-be1dbfeac679	cemappDtwRt	timePenalizedPairwiseSimilarity	rankCorrSimilarity	NA	NA	30.0	mziDtwWorkerFactory	0.0	2.0	1	Partitioned	Local	0.1	NA
24467254-0a53-3255-9471-dfbff393fe18	cemappDtwRt	timePenalizedPairwiseSimilarity	rankCorrSimilarity	NA	NA	30.0	mziDtwWorkerFactory	0.0	2.1	1	Partitioned	Local	0.1	NA
94aa43c6-9aa2-303a-90a6-30c921decb84	cemappDtwRt	timePenalizedPairwiseSimilarity	rankCorrSimilarity	NA	NA	40.0	mziDtwWorkerFactory	0.0	2.25	1	Partitioned	Local	0.1	NA
0c813395-f91c-3f11-b934-9c084cad8553	cemappDtwRt	timePenalizedPairwiseSimilarity	rankCorrSimilarity	NA	NA	1.0	mziDtwWorkerFactory	0.0	2.0	1	Partitioned	Local	0.1	NA
0d4b2b8a-3da1-342e-ad9f-75add27ae917	cemappDtwRt	timePenalizedPairwiseSimilarity	rankCorrSimilarity	NA	NA	5.0	mziDtwWorkerFactory	0.0	2.25	1	Partitioned	Local	0.1	NA
37d46419-6780-37a0-a5f8-29c638ae5ee5	cemappDtwPlain	plainPairwiseSimilarity	cosineSimilarity	NA	NA	NA	mziDtwWorkerFactory	0.0	2.1	0	Partitioned	Local	0.1	NA
142c2bc8-f4a0-32c0-8408-d3be2ec8472a	cemappDtwPlain	plainPairwiseSimilarity	dotSimilarity	NA	NA	NA	mziDtwWorkerFactory	0.0	2.25	0	Partitioned	Local	0.1	NA
cd4a9417-0211-3491-a4af-4d43cf12c777	cemappDtwPlain	plainPairwiseSimilarity	dotSimilarity	NA	NA	NA	mziDtwWorkerFactory	0.0	2.0	0	Partitioned	Local	0.1	NA
7d4ed9d0-c91d-31aa-adf8-aed6050746f7	cemappDtwPlain	plainPairwiseSimilarity	dotSimilarity	NA	NA	NA	mziDtwWorkerFactory	0.0	2.25	1	Partitioned	Local	0.1	NA
5c9c33e8-9f19-3cc7-ac1c-91c81dd19b2d	cemappDtwPlain	plainPairwiseSimilarity	cosineSimilarity	NA	NA	NA	mziDtwWorkerFactory	0.0	2.0	0	Partitioned	Local	0.1	NA
dbcf0797-de8a-3676-900e-ee0252d9282f	cemappDtwPlain	plainPairwiseSimilarity	cosineSimilarity	NA	NA	NA	mziDtwWorkerFactory	0.0	2.25	0	Partitioned	Local	0.1	NA
c76b4149-bb94-336f-bf89-1d020051698e	cemappDtwPlain	plainPairwiseSimilarity	cosineSimilarity	NA	NA	NA	mziDtwWorkerFactory	0.0	2.1	1	Partitioned	Local	0.1	NA
4a705ea0-84e9-346e-8bc9-b2ea2f7cf6d7	cemappDtwPlain	plainPairwiseSimilarity	dotSimilarity	NA	NA	NA	mziDtwWorkerFactory	0.0	2.1	0	Partitioned	Local	0.1	NA
bd2a0ad7-e378-3254-b58e-a2b022efd169	cemappDtwPlain	plainPairwiseSimilarity	dotSimilarity	NA	NA	NA	mziDtwWorkerFactory	0.0	2.1	1	Partitioned	Local	0.1	NA
9cc5b6df-ba31-3728-bd5f-9c5f76c7306c	cemappDtwPlain	plainPairwiseSimilarity	cosineSimilarity	NA	NA	NA	mziDtwWorkerFactory	0.0	2.25	1	Partitioned	Local	0.1	NA
e805c1c5-2ff5-34e9-8b8b-bf949ce81a89	cemappDtwPlain	plainPairwiseSimilarity	lpSimilarity	NA	NA	NA	mziDtwWorkerFactory	0.0	2.0	0	Partitioned	Local	0.1	NA
47d4912b-f78e-30bb-96b2-e2ef68e301d4	cemappDtwPlain	plainPairwiseSimilarity	cosineSimilarity	NA	NA	NA	mziDtwWorkerFactory	0.0	2.0	1	Partitioned	Local	0.1	NA
bc489f67-8ed3-3ad3-aeb5-e3dc3b89f94f	cemappDtwPlain	plainPairwiseSimilarity	dotSimilarity	NA	NA	NA	mziDtwWorkerFactory	0.0	2.0	1	Partitioned	Local	0.1	NA
1ceb3ab5-f981-3435-a401-3b1622e88069	cemappDtwPlain	plainPairwiseSimilarity	lpSimilarity	NA	NA	NA	mziDtwWorkerFactory	0.0	2.25	0	Partitioned	Local	0.1	NA
23c6b4cf-329a-395e-91d7-0f4c05b5684f	cemappDtwPlain	plainPairwiseSimilarity	lpSimilarity	NA	NA	NA	mziDtwWorkerFactory	0.0	2.1	0	Partitioned	Local	0.1	NA
a505c3fa-9594-3325-b8ab-b408d3fb6ce7	cemappDtwPlain	plainPairwiseSimilarity	linCorrSimilarity	NA	NA	NA	mziDtwWorkerFactory	0.0	2.25	0	Partitioned	Local	0.1	NA
23e19ede-1cb2-36a5-8fc7-42bfa8b277b4	cemappDtwPlain	plainPairwiseSimilarity	lpSimilarity	NA	NA	NA	mziDtwWorkerFactory	0.0	2.0	1	Partitioned	Local	0.1	NA
9b102ff0-733a-3cbb-ac78-ca57e25a62b5	cemappDtwPlain	plainPairwiseSimilarity	lpSimilarity	NA	NA	NA	mziDtwWorkerFactory	0.0	2.1	1	Partitioned	Local	0.1	NA
fa08b956-1ce7-3212-b92e-0c4f4e71f68d	cemappDtwPlain	plainPairwiseSimilarity	linCorrSimilarity	NA	NA	NA	mziDtwWorkerFactory	0.0	2.1	0	Partitioned	Local	0.1	NA
fd4c1df2-41e6-34fc-9030-b6575e6492da	cemappDtwPlain	plainPairwiseSimilarity	linCorrSimilarity	NA	NA	NA	mziDtwWorkerFactory	0.0	2.0	1	Partitioned	Local	0.1	NA
5f2400a3-adb3-3f6e-90a1-6616d0411bf0	cemappDtwPlain	plainPairwiseSimilarity	linCorrSimilarity	NA	NA	NA	mziDtwWorkerFactory	0.0	2.1	1	Partitioned	Local	0.1	NA
2b8021e4-eb04-38f1-b1eb-e2f4678143ea	cemappDtwPlain	plainPairwiseSimilarity	linCorrSimilarity	NA	NA	NA	mziDtwWorkerFactory	0.0	2.0	0	Partitioned	Local	0.1	NA
6b2d8430-04b9-32f1-a4e7-d387cf9c55d8	cemappDtwPlain	plainPairwiseSimilarity	lpSimilarity	NA	NA	NA	mziDtwWorkerFactory	0.0	2.25	1	Partitioned	Local	0.1	NA
bc2bc0a9-7cf4-3c0b-9655-32837296dfd0	cemappDtwPlain	plainPairwiseSimilarity	linCorrSimilarity	NA	NA	NA	mziDtwWorkerFactory	0.0	2.25	1	Partitioned	Local	0.1	NA
a2eab876-e3bd-3d43-86b7-c678b205b6ec	cemappDtwPlain	plainPairwiseSimilarity	rankCorrSimilarity	NA	NA	NA	mziDtwWorkerFactory	0.0	2.25	0	Partitioned	Local	0.1	NA
adf9beaf-08b5-3ef2-8a20-7b4b290f5a4f	cemappDtwPlain	plainPairwiseSimilarity	rankCorrSimilarity	NA	NA	NA	mziDtwWorkerFactory	0.0	2.1	0	Partitioned	Local	0.1	NA
d7cc5159-bc7c-3aac-93fe-74aacf9af2fc	cemappDtwPlain	plainPairwiseSimilarity	rankCorrSimilarity	NA	NA	NA	mziDtwWorkerFactory	0.0	2.0	0	Partitioned	Local	0.1	NA
aba1277b-e21b-31bf-8d49-45585cf146fd	cemappDtwPlain	plainPairwiseSimilarity	rankCorrSimilarity	NA	NA	NA	mziDtwWorkerFactory	0.0	2.25	1	Partitioned	Local	0.1	NA
d419b80c-4d0d-3d28-ba44-af7c2aaa268b	cemappDtwPlain	plainPairwiseSimilarity	rankCorrSimilarity	NA	NA	NA	mziDtwWorkerFactory	0.0	2.1	1	Partitioned	Local	0.1	NA
fa44ec85-776a-345a-acb2-12c9fd19bfc2	cemappDtwPlain	plainPairwiseSimilarity	rankCorrSimilarity	NA	NA	NA	mziDtwWorkerFactory	0.0	2.0	1	Partitioned	Local	0.1	NA
7ff329bd-d84a-3386-b330-7c1ba8c9d0a3	bipacePlain	plainSimilarity	dotSimilarity	60.0	NA	NA	NA	NA	NA	NA	Unpartitioned	NA	NA	40
9e07978e-18c0-377d-b55b-6e544951f9b6	bipacePlain	plainSimilarity	dotSimilarity	60.0	NA	NA	NA	NA	NA	NA	Unpartitioned	NA	NA	5
3a57012f-b15f-3210-ae15-0be3580e4fcf	bipacePlain	plainSimilarity	dotSimilarity	60.0	NA	NA	NA	NA	NA	NA	Unpartitioned	NA	NA	20
d5b426d8-6268-328f-846f-d93f992fe955	bipacePlain	plainSimilarity	dotSimilarity	60.0	NA	NA	NA	NA	NA	NA	Unpartitioned	NA	NA	2
dc4c459e-b4fd-36b8-bec4-d03670488567	bipacePlain	plainSimilarity	dotSimilarity	60.0	NA	NA	NA	NA	NA	NA	Unpartitioned	NA	NA	30
1a499cb0-05dd-3502-a211-f8652d829c67	bipacePlain	plainSimilarity	dotSimilarity	60.0	NA	NA	NA	NA	NA	NA	Unpartitioned	NA	NA	10
6c38f87b-5598-3a54-ab57-c33347a10c4d	bipacePlain	plainSimilarity	cosineSimilarity	60.0	NA	NA	NA	NA	NA	NA	Unpartitioned	NA	NA	30
cde20a3a-b5fc-3e9f-abff-af0c1dccc0dc	bipacePlain	plainSimilarity	cosineSimilarity	60.0	NA	NA	NA	NA	NA	NA	Unpartitioned	NA	NA	20
598b6b51-417e-31ba-915b-fb5b162e0bb5	bipacePlain	plainSimilarity	cosineSimilarity	60.0	NA	NA	NA	NA	NA	NA	Unpartitioned	NA	NA	5
0d456481-ead6-3305-b1df-2c16e19e6900	bipacePlain	plainSimilarity	cosineSimilarity	60.0	NA	NA	NA	NA	NA	NA	Unpartitioned	NA	NA	40
3d019172-6abb-35d7-b3b6-bd2bcfbb6b5f	bipacePlain	plainSimilarity	cosineSimilarity	60.0	NA	NA	NA	NA	NA	NA	Unpartitioned	NA	NA	2
c6699545-64d2-31c3-858e-92870a6fc86b	bipacePlain	plainSimilarity	cosineSimilarity	60.0	NA	NA	NA	NA	NA	NA	Unpartitioned	NA	NA	10
d6303edf-3821-3f1c-bfc9-0656dd4997d0	bipacePlain	plainSimilarity	lpSimilarity	60.0	NA	NA	NA	NA	NA	NA	Unpartitioned	NA	NA	40
07d4392d-ecf6-3eab-8c0a-34d5c829218f	bipacePlain	plainSimilarity	lpSimilarity	60.0	NA	NA	NA	NA	NA	NA	Unpartitioned	NA	NA	20
e949f1ca-4fcc-3c0a-b53d-8c22848e8915	bipacePlain	plainSimilarity	lpSimilarity	60.0	NA	NA	NA	NA	NA	NA	Unpartitioned	NA	NA	30
ddffbfd5-86a6-3deb-9c18-b6aad8f0bd88	bipacePlain	plainSimilarity	lpSimilarity	60.0	NA	NA	NA	NA	NA	NA	Unpartitioned	NA	NA	5
0236439d-0687-3583-85f5-1abf4ec2b9bf	bipacePlain	plainSimilarity	lpSimilarity	60.0	NA	NA	NA	NA	NA	NA	Unpartitioned	NA	NA	10
945dd948-4084-31c7-b750-2281478bc8a1	bipacePlain	plainSimilarity	lpSimilarity	60.0	NA	NA	NA	NA	NA	NA	Unpartitioned	NA	NA	2
6e2033db-3196-3c63-b508-406eb70e8294	bipacePlain	plainSimilarity	linCorrSimilarity	60.0	NA	NA	NA	NA	NA	NA	Unpartitioned	NA	NA	40
2088adf1-f52a-3b71-8de5-9716a3bdb54a	bipacePlain	plainSimilarity	linCorrSimilarity	60.0	NA	NA	NA	NA	NA	NA	Unpartitioned	NA	NA	20
9301299b-1b9f-3669-ad24-7a50a106c63b	bipacePlain	plainSimilarity	linCorrSimilarity	60.0	NA	NA	NA	NA	NA	NA	Unpartitioned	NA	NA	5
4a7fc4c4-85e9-3cf6-a21f-006680affcec	bipacePlain	plainSimilarity	linCorrSimilarity	60.0	NA	NA	NA	NA	NA	NA	Unpartitioned	NA	NA	10
1b23d527-7f3a-371e-bfae-4b3946a324cd	bipacePlain	plainSimilarity	linCorrSimilarity	60.0	NA	NA	NA	NA	NA	NA	Unpartitioned	NA	NA	30
12bb18cd-eed0-33c8-9eb2-2fca473f5904	bipacePlain	plainSimilarity	linCorrSimilarity	60.0	NA	NA	NA	NA	NA	NA	Unpartitioned	NA	NA	2
7dc745a0-b84c-30bf-afa6-403e7d251d8a	bipacePlain	plainSimilarity	rankCorrSimilarity	60.0	NA	NA	NA	NA	NA	NA	Unpartitioned	NA	NA	10
b47bac50-118a-342f-a2d2-05f554d60355	bipacePlain	plainSimilarity	rankCorrSimilarity	60.0	NA	NA	NA	NA	NA	NA	Unpartitioned	NA	NA	40
0c868517-02d6-37dd-971c-e747c09cd37a	bipacePlain	plainSimilarity	rankCorrSimilarity	60.0	NA	NA	NA	NA	NA	NA	Unpartitioned	NA	NA	30
846ebfd6-18dc-39bc-af85-c69e7e06b69b	bipacePlain	plainSimilarity	rankCorrSimilarity	60.0	NA	NA	NA	NA	NA	NA	Unpartitioned	NA	NA	5
3442c348-8b80-3dd4-9ae9-3e00920f9db6	bipacePlain	plainSimilarity	rankCorrSimilarity	60.0	NA	NA	NA	NA	NA	NA	Unpartitioned	NA	NA	2
99001fde-38cd-3585-a3f1-2b0f507ab16b	bipacePlain	plainSimilarity	rankCorrSimilarity	60.0	NA	NA	NA	NA	NA	NA	Unpartitioned	NA	NA	20
b4d5fdf3-33d6-3300-b3ae-a5a3170e0a7e	bipaceRt	timePenalizedSimilarity	dotSimilarity	60.0	0.25	0.1	NA	NA	NA	NA	Unpartitioned	NA	NA	2
ad4ae0ae-047d-3ee2-a6c8-93e6066f2c43	bipaceRt	timePenalizedSimilarity	dotSimilarity	60.0	0.5	0.1	NA	NA	NA	NA	Unpartitioned	NA	NA	2
d9e58c89-5d5a-308d-ac19-8fd2aae618ad	bipaceRt	timePenalizedSimilarity	dotSimilarity	60.0	0.75	0.1	NA	NA	NA	NA	Unpartitioned	NA	NA	2
c40ec098-9b0a-3f2c-a34f-b9640ebaa58d	bipaceRt	timePenalizedSimilarity	dotSimilarity	60.0	0.25	10.0	NA	NA	NA	NA	Unpartitioned	NA	NA	2
31a7ecf2-764d-3c2f-8fad-4010d217308a	bipaceRt	timePenalizedSimilarity	dotSimilarity	60.0	0.9	0.1	NA	NA	NA	NA	Unpartitioned	NA	NA	2
4e30887b-05d0-3aa7-bdb1-664c2fefd667	bipaceRt	timePenalizedSimilarity	cosineSimilarity	60.0	0.5	0.1	NA	NA	NA	NA	Unpartitioned	NA	NA	2
5541700e-8d02-365f-b816-0bb5ecd65b18	bipaceRt	timePenalizedSimilarity	dotSimilarity	60.0	0.95	0.1	NA	NA	NA	NA	Unpartitioned	NA	NA	2
bcdde38b-9909-3bae-aa05-c0f962158380	bipaceRt	timePenalizedSimilarity	dotSimilarity	60.0	0.25	40.0	NA	NA	NA	NA	Unpartitioned	NA	NA	2
b34c209a-07e0-381e-b4ed-c07deda181ad	bipaceRt	timePenalizedSimilarity	dotSimilarity	60.0	0.5	5.0	NA	NA	NA	NA	Unpartitioned	NA	NA	2
c567a292-ce72-3313-a143-7d32183d773f	bipaceRt	timePenalizedSimilarity	dotSimilarity	60.0	0.9	30.0	NA	NA	NA	NA	Unpartitioned	NA	NA	2
470931d1-9028-3bed-aa69-2b390dac3adb	bipaceRt	timePenalizedSimilarity	dotSimilarity	60.0	0.5	10.0	NA	NA	NA	NA	Unpartitioned	NA	NA	2
f9febf30-e8f6-3988-9bfd-994a984c68b4	bipaceRt	timePenalizedSimilarity	cosineSimilarity	60.0	0.25	0.1	NA	NA	NA	NA	Unpartitioned	NA	NA	2
ba4b3b16-593e-3337-a803-0dc61c380843	bipaceRt	timePenalizedSimilarity	dotSimilarity	60.0	0.95	10.0	NA	NA	NA	NA	Unpartitioned	NA	NA	2
634c4937-debe-3a8c-be24-35fbe14ffc1d	bipaceRt	timePenalizedSimilarity	dotSimilarity	60.0	0.0	30.0	NA	NA	NA	NA	Unpartitioned	NA	NA	2
fb5566db-69cc-30f3-8ef1-16c43d65eceb	bipaceRt	timePenalizedSimilarity	dotSimilarity	60.0	0.75	30.0	NA	NA	NA	NA	Unpartitioned	NA	NA	2
e686f510-538a-3d73-a192-83e8ba2eca7e	bipaceRt	timePenalizedSimilarity	dotSimilarity	60.0	0.0	10.0	NA	NA	NA	NA	Unpartitioned	NA	NA	2
7180ba9d-d696-3618-a364-33047ffd0fe4	bipaceRt	timePenalizedSimilarity	dotSimilarity	60.0	0.25	30.0	NA	NA	NA	NA	Unpartitioned	NA	NA	2
17962999-a94d-32d2-a6c8-44d34a5d8290	bipaceRt	timePenalizedSimilarity	dotSimilarity	60.0	0.75	5.0	NA	NA	NA	NA	Unpartitioned	NA	NA	2
9b56712e-1b83-3953-875a-4497298e03c2	bipaceRt	timePenalizedSimilarity	dotSimilarity	60.0	0.95	30.0	NA	NA	NA	NA	Unpartitioned	NA	NA	2
208f29f2-6759-338a-bfa7-e1af7fcf54f4	bipaceRt	timePenalizedSimilarity	dotSimilarity	60.0	0.95	1.0	NA	NA	NA	NA	Unpartitioned	NA	NA	2
705c23e2-a067-3350-9067-dcbdc50d0198	bipaceRt	timePenalizedSimilarity	dotSimilarity	60.0	0.25	5.0	NA	NA	NA	NA	Unpartitioned	NA	NA	2
45545c6c-96a5-3ac3-bd47-fa3dfdbc495d	bipaceRt	timePenalizedSimilarity	dotSimilarity	60.0	0.5	40.0	NA	NA	NA	NA	Unpartitioned	NA	NA	2
e503df45-f7cb-3dc0-8f34-0ead11236ab9	bipaceRt	timePenalizedSimilarity	dotSimilarity	60.0	0.95	40.0	NA	NA	NA	NA	Unpartitioned	NA	NA	2
c5d25aeb-cd2b-3dbc-aea8-9d401980e0e6	bipaceRt	timePenalizedSimilarity	dotSimilarity	60.0	0.75	40.0	NA	NA	NA	NA	Unpartitioned	NA	NA	2
a7eb4465-1211-3310-b195-51731c7f6439	bipaceRt	timePenalizedSimilarity	dotSimilarity	60.0	0.5	1.0	NA	NA	NA	NA	Unpartitioned	NA	NA	2
a681c2fb-70fc-362d-addd-7d518d53da63	bipaceRt	timePenalizedSimilarity	dotSimilarity	60.0	0.9	40.0	NA	NA	NA	NA	Unpartitioned	NA	NA	2
2a1ba990-cd2c-3009-961e-434ea7b2f060	bipaceRt	timePenalizedSimilarity	dotSimilarity	60.0	0.5	30.0	NA	NA	NA	NA	Unpartitioned	NA	NA	2
d8719787-3552-3898-ae72-bbe8574c88db	bipaceRt	timePenalizedSimilarity	dotSimilarity	60.0	0.0	40.0	NA	NA	NA	NA	Unpartitioned	NA	NA	2
7f061953-61cb-3bf8-8071-46c3482bdd49	bipaceRt	timePenalizedSimilarity	dotSimilarity	60.0	0.9	1.0	NA	NA	NA	NA	Unpartitioned	NA	NA	2
b23f1fc9-a842-376b-a809-a8adfb9f1010	bipaceRt	timePenalizedSimilarity	dotSimilarity	60.0	0.25	1.0	NA	NA	NA	NA	Unpartitioned	NA	NA	2
bea85196-b506-3a29-8538-23a4199aad2b	bipaceRt	timePenalizedSimilarity	dotSimilarity	60.0	0.75	1.0	NA	NA	NA	NA	Unpartitioned	NA	NA	2
e591cb8c-2dab-3874-b99d-bfffb430b03f	bipaceRt	timePenalizedSimilarity	dotSimilarity	60.0	0.9	10.0	NA	NA	NA	NA	Unpartitioned	NA	NA	2
0e3eb87f-0dae-3801-b44d-130ec5670258	bipaceRt	timePenalizedSimilarity	dotSimilarity	60.0	0.75	10.0	NA	NA	NA	NA	Unpartitioned	NA	NA	2
cbb78aa9-df58-3bfb-973a-f2da2ad8b279	bipaceRt	timePenalizedSimilarity	dotSimilarity	60.0	0.0	5.0	NA	NA	NA	NA	Unpartitioned	NA	NA	2
fe9aabed-1027-32b2-8d48-f2ba167ce31d	bipaceRt	timePenalizedSimilarity	cosineSimilarity	60.0	0.5	1.0	NA	NA	NA	NA	Unpartitioned	NA	NA	2
c03ba3d5-e108-3282-8082-5871033f6c4d	bipaceRt	timePenalizedSimilarity	dotSimilarity	60.0	0.0	1.0	NA	NA	NA	NA	Unpartitioned	NA	NA	2
d28e2950-bac8-323f-b9a9-4eb5b08a7734	bipaceRt	timePenalizedSimilarity	dotSimilarity	60.0	0.9	5.0	NA	NA	NA	NA	Unpartitioned	NA	NA	2
5cdbf380-7a3e-3907-a78f-d7f31bb164fa	bipaceRt	timePenalizedSimilarity	cosineSimilarity	60.0	0.25	10.0	NA	NA	NA	NA	Unpartitioned	NA	NA	2
ca6294bf-acbb-381f-bb2b-34b69bb1a791	bipaceRt	timePenalizedSimilarity	dotSimilarity	60.0	0.95	5.0	NA	NA	NA	NA	Unpartitioned	NA	NA	2
59f85bfc-a50e-32e4-a862-448e97469208	bipaceRt	timePenalizedSimilarity	cosineSimilarity	60.0	0.25	5.0	NA	NA	NA	NA	Unpartitioned	NA	NA	2
b7c65a31-21dc-371c-b1c9-bd9ee5b4b8f2	bipaceRt	timePenalizedSimilarity	dotSimilarity	60.0	0.0	0.1	NA	NA	NA	NA	Unpartitioned	NA	NA	2
3e5de653-b19a-36f3-b458-b09e8b40d835	bipaceRt	timePenalizedSimilarity	cosineSimilarity	60.0	0.25	1.0	NA	NA	NA	NA	Unpartitioned	NA	NA	2
70d87910-e5a8-3028-a85f-e85fda158efa	bipaceRt	timePenalizedSimilarity	cosineSimilarity	60.0	0.25	40.0	NA	NA	NA	NA	Unpartitioned	NA	NA	2
429edd7a-26ea-3121-b686-cea815406447	bipaceRt	timePenalizedSimilarity	cosineSimilarity	60.0	0.25	30.0	NA	NA	NA	NA	Unpartitioned	NA	NA	2
1751162e-165f-3340-96c0-04696878baa3	bipaceRt	timePenalizedSimilarity	cosineSimilarity	60.0	0.0	30.0	NA	NA	NA	NA	Unpartitioned	NA	NA	2
97fa0854-f6e4-3fdf-b54a-3791f0fbe0da	bipaceRt	timePenalizedSimilarity	cosineSimilarity	60.0	0.0	40.0	NA	NA	NA	NA	Unpartitioned	NA	NA	2
8cd1e1c4-3255-3417-8365-9060bfabd39d	bipaceRt	timePenalizedSimilarity	cosineSimilarity	60.0	0.75	0.1	NA	NA	NA	NA	Unpartitioned	NA	NA	2
212ce025-3f3f-3b73-ab79-0f7fbdf5e1ac	bipaceRt	timePenalizedSimilarity	cosineSimilarity	60.0	0.0	1.0	NA	NA	NA	NA	Unpartitioned	NA	NA	2
e680e6f8-eaf9-3121-ad31-9811ca9ee7c2	bipaceRt	timePenalizedSimilarity	cosineSimilarity	60.0	0.0	10.0	NA	NA	NA	NA	Unpartitioned	NA	NA	2
98763d85-cab4-339d-884d-28428c1d11ab	bipaceRt	timePenalizedSimilarity	cosineSimilarity	60.0	0.0	0.1	NA	NA	NA	NA	Unpartitioned	NA	NA	2
d2c30c26-c9db-3939-bc53-3b291e8b5529	bipaceRt	timePenalizedSimilarity	cosineSimilarity	60.0	0.95	0.1	NA	NA	NA	NA	Unpartitioned	NA	NA	2
bcaba336-937b-3e16-8ef2-69cf484718a4	bipaceRt	timePenalizedSimilarity	cosineSimilarity	60.0	0.9	0.1	NA	NA	NA	NA	Unpartitioned	NA	NA	2
2884cca7-77fb-3298-9765-e96cd682219d	bipaceRt	timePenalizedSimilarity	cosineSimilarity	60.0	0.95	1.0	NA	NA	NA	NA	Unpartitioned	NA	NA	2
74b97cf5-959f-3392-968b-9fa055208929	bipaceRt	timePenalizedSimilarity	cosineSimilarity	60.0	0.5	5.0	NA	NA	NA	NA	Unpartitioned	NA	NA	2
bb11d863-c9aa-305e-b620-9414e1147736	bipaceRt	timePenalizedSimilarity	cosineSimilarity	60.0	0.0	5.0	NA	NA	NA	NA	Unpartitioned	NA	NA	2
07d31882-89d0-30af-8314-36b5238df901	bipaceRt	timePenalizedSimilarity	cosineSimilarity	60.0	0.5	10.0	NA	NA	NA	NA	Unpartitioned	NA	NA	2
4524d112-7e16-3015-871c-a8c4f5da8e48	bipaceRt	timePenalizedSimilarity	linCorrSimilarity	60.0	0.25	0.1	NA	NA	NA	NA	Unpartitioned	NA	NA	2
16c94aee-2c28-3343-ade5-806a866d8cfb	bipaceRt	timePenalizedSimilarity	cosineSimilarity	60.0	0.75	1.0	NA	NA	NA	NA	Unpartitioned	NA	NA	2
f2466ff1-d480-3ed0-ab55-5e39a0d68405	bipaceRt	timePenalizedSimilarity	cosineSimilarity	60.0	0.9	10.0	NA	NA	NA	NA	Unpartitioned	NA	NA	2
876dbfd4-76c6-3c71-94f5-70d94e2d962c	bipaceRt	timePenalizedSimilarity	cosineSimilarity	60.0	0.9	1.0	NA	NA	NA	NA	Unpartitioned	NA	NA	2
2ac1eded-96c8-3d04-afb0-0cb490d23025	bipaceRt	timePenalizedSimilarity	cosineSimilarity	60.0	0.75	10.0	NA	NA	NA	NA	Unpartitioned	NA	NA	2
47ccc463-a02c-33d4-af09-c9faca8e4fd2	bipaceRt	timePenalizedSimilarity	cosineSimilarity	60.0	0.9	5.0	NA	NA	NA	NA	Unpartitioned	NA	NA	2
97265901-ebf0-31ac-b0df-90e31ddb4644	bipaceRt	timePenalizedSimilarity	linCorrSimilarity	60.0	0.5	0.1	NA	NA	NA	NA	Unpartitioned	NA	NA	2
17928633-99c2-33e1-a63a-d33c03e883a3	bipaceRt	timePenalizedSimilarity	cosineSimilarity	60.0	0.95	10.0	NA	NA	NA	NA	Unpartitioned	NA	NA	2
3369d28d-db86-35a8-a3e6-bca8f2bdb157	bipaceRt	timePenalizedSimilarity	cosineSimilarity	60.0	0.75	5.0	NA	NA	NA	NA	Unpartitioned	NA	NA	2
e57cf96f-dfee-35c7-a9fa-31f7f95afdac	bipaceRt	timePenalizedSimilarity	cosineSimilarity	60.0	0.95	30.0	NA	NA	NA	NA	Unpartitioned	NA	NA	2
cd609e02-3b2b-3400-9178-6fad779c49c2	bipaceRt	timePenalizedSimilarity	cosineSimilarity	60.0	0.95	5.0	NA	NA	NA	NA	Unpartitioned	NA	NA	2
960a1dfb-a11c-3c29-84a0-204eac1d7d8c	bipaceRt	timePenalizedSimilarity	cosineSimilarity	60.0	0.5	30.0	NA	NA	NA	NA	Unpartitioned	NA	NA	2
4e1130c4-dc53-338c-af7c-6ec1d218e0b7	bipaceRt	timePenalizedSimilarity	cosineSimilarity	60.0	0.95	40.0	NA	NA	NA	NA	Unpartitioned	NA	NA	2
0ede511e-9d23-3df5-a063-c16d12d3c524	bipaceRt	timePenalizedSimilarity	cosineSimilarity	60.0	0.75	30.0	NA	NA	NA	NA	Unpartitioned	NA	NA	2
2cf2474d-61db-3e33-97cb-5f14c0373d60	bipaceRt	timePenalizedSimilarity	cosineSimilarity	60.0	0.9	40.0	NA	NA	NA	NA	Unpartitioned	NA	NA	2
4c2d5fee-114c-38f3-9e31-41b9e1895c7b	bipaceRt	timePenalizedSimilarity	cosineSimilarity	60.0	0.9	30.0	NA	NA	NA	NA	Unpartitioned	NA	NA	2
f502b654-3a24-3c8a-84e3-4ac4bb5f2012	bipaceRt	timePenalizedSimilarity	linCorrSimilarity	60.0	0.75	0.1	NA	NA	NA	NA	Unpartitioned	NA	NA	2
ac54bef6-f639-341a-a704-9752d56ea7d8	bipaceRt	timePenalizedSimilarity	cosineSimilarity	60.0	0.5	40.0	NA	NA	NA	NA	Unpartitioned	NA	NA	2
84007007-0a6b-397f-b068-fac408fd5b3b	bipaceRt	timePenalizedSimilarity	cosineSimilarity	60.0	0.75	40.0	NA	NA	NA	NA	Unpartitioned	NA	NA	2
741a14dc-d866-3015-8fd2-a4b5c172db19	bipaceRt	timePenalizedSimilarity	linCorrSimilarity	60.0	0.9	0.1	NA	NA	NA	NA	Unpartitioned	NA	NA	2
d8b4c12c-7206-3e38-816f-d55079a16e51	bipaceRt	timePenalizedSimilarity	linCorrSimilarity	60.0	0.25	1.0	NA	NA	NA	NA	Unpartitioned	NA	NA	2
ada2df53-6004-3a6a-86b1-2ad82c8fd7e9	bipaceRt	timePenalizedSimilarity	linCorrSimilarity	60.0	0.5	1.0	NA	NA	NA	NA	Unpartitioned	NA	NA	2
69847081-179c-3159-89ca-118aba1dd259	bipaceRt	timePenalizedSimilarity	linCorrSimilarity	60.0	0.5	5.0	NA	NA	NA	NA	Unpartitioned	NA	NA	2
2c532b17-7331-3f22-97d3-5088835c8a66	bipaceRt	timePenalizedSimilarity	linCorrSimilarity	60.0	0.95	0.1	NA	NA	NA	NA	Unpartitioned	NA	NA	2
4362062b-e2e7-399b-b046-a95fd5da9cf1	bipaceRt	timePenalizedSimilarity	linCorrSimilarity	60.0	0.25	5.0	NA	NA	NA	NA	Unpartitioned	NA	NA	2
ccbd2d3a-537b-372e-af0f-13fa3836d82c	bipaceRt	timePenalizedSimilarity	linCorrSimilarity	60.0	0.75	1.0	NA	NA	NA	NA	Unpartitioned	NA	NA	2
d7d66673-160e-3e37-85d3-946611ddf2b2	bipaceRt	timePenalizedSimilarity	linCorrSimilarity	60.0	0.9	1.0	NA	NA	NA	NA	Unpartitioned	NA	NA	2
56e522d7-4f95-312e-9801-5a4924ee76e8	bipaceRt	timePenalizedSimilarity	linCorrSimilarity	60.0	0.75	5.0	NA	NA	NA	NA	Unpartitioned	NA	NA	2
8c0056e3-9cb3-36e1-8d4e-4bfa8ca7af6c	bipaceRt	timePenalizedSimilarity	linCorrSimilarity	60.0	0.95	1.0	NA	NA	NA	NA	Unpartitioned	NA	NA	2
0bdc24ed-77af-38d2-8965-b363d435958a	bipaceRt	timePenalizedSimilarity	linCorrSimilarity	60.0	0.5	10.0	NA	NA	NA	NA	Unpartitioned	NA	NA	2
5e5f93e9-0442-366a-92b6-7c557f0c9c9b	bipaceRt	timePenalizedSimilarity	linCorrSimilarity	60.0	0.75	10.0	NA	NA	NA	NA	Unpartitioned	NA	NA	2
987c9a51-f426-3ef6-b457-5fe0d550e21b	bipaceRt	timePenalizedSimilarity	linCorrSimilarity	60.0	0.25	10.0	NA	NA	NA	NA	Unpartitioned	NA	NA	2
39316b40-6f84-3c78-898d-d190d3a1bc15	bipaceRt	timePenalizedSimilarity	linCorrSimilarity	60.0	0.9	5.0	NA	NA	NA	NA	Unpartitioned	NA	NA	2
aab05c4e-37a3-3e49-af62-56d127c5bf9e	bipaceRt	timePenalizedSimilarity	linCorrSimilarity	60.0	0.9	10.0	NA	NA	NA	NA	Unpartitioned	NA	NA	2
fb5eae7f-9d2b-38b7-a86a-5e8100d4d499	bipaceRt	timePenalizedSimilarity	linCorrSimilarity	60.0	0.95	5.0	NA	NA	NA	NA	Unpartitioned	NA	NA	2
c6e76eed-ad75-3029-80a0-17e7358e18cf	bipaceRt	timePenalizedSimilarity	rankCorrSimilarity	60.0	0.25	0.1	NA	NA	NA	NA	Unpartitioned	NA	NA	2
1b9ad88c-f5a3-37bd-8e1f-34934324c3ef	bipaceRt	timePenalizedSimilarity	rankCorrSimilarity	60.0	0.5	0.1	NA	NA	NA	NA	Unpartitioned	NA	NA	2
d60be542-2615-30b0-a0e8-1f8c115a0dd2	bipaceRt	timePenalizedSimilarity	linCorrSimilarity	60.0	0.95	10.0	NA	NA	NA	NA	Unpartitioned	NA	NA	2
82dd7d88-7f48-32ad-b6c9-82e8e0ff634b	bipaceRt	timePenalizedSimilarity	linCorrSimilarity	60.0	0.75	30.0	NA	NA	NA	NA	Unpartitioned	NA	NA	2
513f5c7c-6dab-3d00-8c76-46ce07bf01e0	bipaceRt	timePenalizedSimilarity	rankCorrSimilarity	60.0	0.75	0.1	NA	NA	NA	NA	Unpartitioned	NA	NA	2
73fbd177-8081-303b-a065-0382a20d970a	bipaceRt	timePenalizedSimilarity	linCorrSimilarity	60.0	0.95	30.0	NA	NA	NA	NA	Unpartitioned	NA	NA	2
1f810eab-e929-3d86-9a74-e9a8f4019550	bipaceRt	timePenalizedSimilarity	linCorrSimilarity	60.0	0.9	30.0	NA	NA	NA	NA	Unpartitioned	NA	NA	2
2ec04dfa-5528-3952-8b8b-4464aad00ff1	bipaceRt	timePenalizedSimilarity	linCorrSimilarity	60.0	0.9	40.0	NA	NA	NA	NA	Unpartitioned	NA	NA	2
980d3446-0815-3605-aa37-11813eec49ad	bipaceRt	timePenalizedSimilarity	linCorrSimilarity	60.0	0.95	40.0	NA	NA	NA	NA	Unpartitioned	NA	NA	2
f90a68bd-3609-3ce1-b1e7-f98d024ef792	bipaceRt	timePenalizedSimilarity	linCorrSimilarity	60.0	0.5	30.0	NA	NA	NA	NA	Unpartitioned	NA	NA	2
cb6cf268-469a-3e23-aa40-3ba614ac8039	bipaceRt	timePenalizedSimilarity	linCorrSimilarity	60.0	0.75	40.0	NA	NA	NA	NA	Unpartitioned	NA	NA	2
ab5aef06-d86d-325a-b200-4545c112eb32	bipaceRt	timePenalizedSimilarity	rankCorrSimilarity	60.0	0.9	0.1	NA	NA	NA	NA	Unpartitioned	NA	NA	2
8cca4077-e8b8-3bcd-8814-b9c522aa966e	bipaceRt	timePenalizedSimilarity	rankCorrSimilarity	60.0	0.95	0.1	NA	NA	NA	NA	Unpartitioned	NA	NA	2
f5b937ce-757e-3c21-9041-0320d0a34395	bipaceRt	timePenalizedSimilarity	linCorrSimilarity	60.0	0.25	30.0	NA	NA	NA	NA	Unpartitioned	NA	NA	2
e905fe5d-dd0a-3da7-8708-8b1d7499a7aa	bipaceRt	timePenalizedSimilarity	linCorrSimilarity	60.0	0.0	0.1	NA	NA	NA	NA	Unpartitioned	NA	NA	2
961f63e3-5a8c-31fc-a5fb-f283f57ade9e	bipaceRt	timePenalizedSimilarity	linCorrSimilarity	60.0	0.0	10.0	NA	NA	NA	NA	Unpartitioned	NA	NA	2
42590f8a-8808-3310-9f7d-032e886d2bd9	bipaceRt	timePenalizedSimilarity	linCorrSimilarity	60.0	0.0	30.0	NA	NA	NA	NA	Unpartitioned	NA	NA	2
14d45c70-5549-333a-9caa-9f9b8cd87300	bipaceRt	timePenalizedSimilarity	linCorrSimilarity	60.0	0.0	1.0	NA	NA	NA	NA	Unpartitioned	NA	NA	2
61218e6b-a8c5-32e7-a480-3014acf48972	bipaceRt	timePenalizedSimilarity	linCorrSimilarity	60.0	0.0	5.0	NA	NA	NA	NA	Unpartitioned	NA	NA	2
5d873073-4c86-35b7-8b20-5a227be063ff	bipaceRt	timePenalizedSimilarity	linCorrSimilarity	60.0	0.5	40.0	NA	NA	NA	NA	Unpartitioned	NA	NA	2
f2b96f5b-8165-34ec-9b7e-33e2b477f6a0	bipaceRt	timePenalizedSimilarity	linCorrSimilarity	60.0	0.0	40.0	NA	NA	NA	NA	Unpartitioned	NA	NA	2
d54d9acc-3f7a-3deb-b24a-02f0f6ac975d	bipaceRt	timePenalizedSimilarity	rankCorrSimilarity	60.0	0.5	1.0	NA	NA	NA	NA	Unpartitioned	NA	NA	2
5d337fae-5b83-315e-97ce-1057297f951e	bipaceRt	timePenalizedSimilarity	rankCorrSimilarity	60.0	0.25	1.0	NA	NA	NA	NA	Unpartitioned	NA	NA	2
8b2e12b1-5bd9-3df8-98cb-915b9301c351	bipaceRt	timePenalizedSimilarity	linCorrSimilarity	60.0	0.25	40.0	NA	NA	NA	NA	Unpartitioned	NA	NA	2
174754e1-395a-37b7-91b3-57b3e96baf04	bipaceRt	timePenalizedSimilarity	rankCorrSimilarity	60.0	0.75	1.0	NA	NA	NA	NA	Unpartitioned	NA	NA	2
28b794b2-33d6-34c6-8441-104ad1e8df0c	bipaceRt	timePenalizedSimilarity	rankCorrSimilarity	60.0	0.95	1.0	NA	NA	NA	NA	Unpartitioned	NA	NA	2
5d26d100-7bfb-3010-be9a-a6ca43eb6745	bipaceRt	timePenalizedSimilarity	rankCorrSimilarity	60.0	0.9	1.0	NA	NA	NA	NA	Unpartitioned	NA	NA	2
69ba8618-b434-3e72-afe7-78037b565a04	bipaceRt	timePenalizedSimilarity	lpSimilarity	60.0	0.25	0.1	NA	NA	NA	NA	Unpartitioned	NA	NA	2
9fb59588-9882-3636-b4c1-7b6aabbc6e77	bipaceRt	timePenalizedSimilarity	lpSimilarity	60.0	0.5	0.1	NA	NA	NA	NA	Unpartitioned	NA	NA	2
ea1e3895-8962-3981-80d2-007a142d6480	bipaceRt	timePenalizedSimilarity	lpSimilarity	60.0	0.25	1.0	NA	NA	NA	NA	Unpartitioned	NA	NA	2
2bfd9b4e-959a-30f1-900a-6be8cbc76330	bipaceRt	timePenalizedSimilarity	rankCorrSimilarity	60.0	0.9	5.0	NA	NA	NA	NA	Unpartitioned	NA	NA	2
1c7a69ba-80e7-38ea-8b58-27eb3b53521e	bipaceRt	timePenalizedSimilarity	lpSimilarity	60.0	0.75	0.1	NA	NA	NA	NA	Unpartitioned	NA	NA	2
3894c14a-fd2b-3e45-b06b-0ba60de90b3e	bipaceRt	timePenalizedSimilarity	lpSimilarity	60.0	0.25	5.0	NA	NA	NA	NA	Unpartitioned	NA	NA	2
b5d4d740-5532-3c28-98eb-f51c1f4ee122	bipaceRt	timePenalizedSimilarity	rankCorrSimilarity	60.0	0.95	5.0	NA	NA	NA	NA	Unpartitioned	NA	NA	2
c6edd63d-4a95-3831-a4db-14784144c9c1	bipaceRt	timePenalizedSimilarity	rankCorrSimilarity	60.0	0.75	5.0	NA	NA	NA	NA	Unpartitioned	NA	NA	2
6e2e59ac-b770-3f94-9fda-d940c98088a3	bipaceRt	timePenalizedSimilarity	lpSimilarity	60.0	0.25	10.0	NA	NA	NA	NA	Unpartitioned	NA	NA	2
815d6fe3-7f83-33a6-bf0e-e0add3d27cef	bipaceRt	timePenalizedSimilarity	lpSimilarity	60.0	0.0	0.1	NA	NA	NA	NA	Unpartitioned	NA	NA	2
ca5f2fb8-17e2-38e4-a69d-c042f98b62b7	bipaceRt	timePenalizedSimilarity	lpSimilarity	60.0	0.0	1.0	NA	NA	NA	NA	Unpartitioned	NA	NA	2
dc28231a-aea0-3a5a-b757-e538fe0a0a53	bipaceRt	timePenalizedSimilarity	lpSimilarity	60.0	0.0	5.0	NA	NA	NA	NA	Unpartitioned	NA	NA	2
9db7e523-0c0a-3ca4-9441-b2a9c733895c	bipaceRt	timePenalizedSimilarity	rankCorrSimilarity	60.0	0.5	5.0	NA	NA	NA	NA	Unpartitioned	NA	NA	2
df0ecfb2-516e-3574-8f7d-b4f5457be4bf	bipaceRt	timePenalizedSimilarity	lpSimilarity	60.0	0.0	10.0	NA	NA	NA	NA	Unpartitioned	NA	NA	2
22f3af7b-e11a-3586-8374-2953d63045ea	bipaceRt	timePenalizedSimilarity	lpSimilarity	60.0	0.5	5.0	NA	NA	NA	NA	Unpartitioned	NA	NA	2
deb1402e-00be-32e6-a678-99b5b2f3d410	bipaceRt	timePenalizedSimilarity	lpSimilarity	60.0	0.5	10.0	NA	NA	NA	NA	Unpartitioned	NA	NA	2
bf0ae1ce-8269-30be-a533-b683a9684dd8	bipaceRt	timePenalizedSimilarity	lpSimilarity	60.0	0.5	1.0	NA	NA	NA	NA	Unpartitioned	NA	NA	2
7f0baae2-e03e-3214-a9c1-b00e471d4ea2	bipaceRt	timePenalizedSimilarity	rankCorrSimilarity	60.0	0.9	10.0	NA	NA	NA	NA	Unpartitioned	NA	NA	2
b588fec5-b054-3d67-9c14-ac635a0486e6	bipaceRt	timePenalizedSimilarity	rankCorrSimilarity	60.0	0.95	10.0	NA	NA	NA	NA	Unpartitioned	NA	NA	2
822275c5-a3de-33db-9fcc-090deb3802bf	bipaceRt	timePenalizedSimilarity	lpSimilarity	60.0	0.75	1.0	NA	NA	NA	NA	Unpartitioned	NA	NA	2
3f6d7a09-aaad-3fd5-bc86-5771d9570923	bipaceRt	timePenalizedSimilarity	lpSimilarity	60.0	0.9	0.1	NA	NA	NA	NA	Unpartitioned	NA	NA	2
29988a88-e5b1-325c-8ea6-c8f1d657efa5	bipaceRt	timePenalizedSimilarity	lpSimilarity	60.0	0.0	30.0	NA	NA	NA	NA	Unpartitioned	NA	NA	2
b930c638-6a8b-3bce-8527-8285310a86c4	bipaceRt	timePenalizedSimilarity	lpSimilarity	60.0	0.0	40.0	NA	NA	NA	NA	Unpartitioned	NA	NA	2
3c123000-df89-367a-9af5-4656f8f36aad	bipaceRt	timePenalizedSimilarity	lpSimilarity	60.0	0.75	5.0	NA	NA	NA	NA	Unpartitioned	NA	NA	2
b1233ced-c59f-3df0-96de-2eba4a20015b	bipaceRt	timePenalizedSimilarity	lpSimilarity	60.0	0.75	10.0	NA	NA	NA	NA	Unpartitioned	NA	NA	2
4e9d8be8-2e32-3913-a091-92c3cc213d73	bipaceRt	timePenalizedSimilarity	lpSimilarity	60.0	0.25	30.0	NA	NA	NA	NA	Unpartitioned	NA	NA	2
472627ac-80bf-3fec-8d22-b739cba4bbe8	bipaceRt	timePenalizedSimilarity	lpSimilarity	60.0	0.5	30.0	NA	NA	NA	NA	Unpartitioned	NA	NA	2
b77fcc5e-f69b-3e05-912d-cfd5ef05c714	bipaceRt	timePenalizedSimilarity	lpSimilarity	60.0	0.75	30.0	NA	NA	NA	NA	Unpartitioned	NA	NA	2
2d03a55e-4452-36ee-bc81-d195af316ba8	bipaceRt	timePenalizedSimilarity	rankCorrSimilarity	60.0	0.25	5.0	NA	NA	NA	NA	Unpartitioned	NA	NA	2
ba923f1a-7eea-381b-9578-79e0d87c8f06	bipaceRt	timePenalizedSimilarity	lpSimilarity	60.0	0.25	40.0	NA	NA	NA	NA	Unpartitioned	NA	NA	2
bfb77fcc-18cc-3669-8fe2-462c6c28ea68	bipaceRt	timePenalizedSimilarity	lpSimilarity	60.0	0.5	40.0	NA	NA	NA	NA	Unpartitioned	NA	NA	2
232715e3-dc65-3c3d-b8f4-2fe705bf9101	bipaceRt	timePenalizedSimilarity	lpSimilarity	60.0	0.75	40.0	NA	NA	NA	NA	Unpartitioned	NA	NA	2
d2ddb0e0-113e-3fc7-95d7-d64fa3e2f8f3	bipaceRt	timePenalizedSimilarity	rankCorrSimilarity	60.0	0.75	10.0	NA	NA	NA	NA	Unpartitioned	NA	NA	2
15fa747c-ca75-37ef-aa58-6d835b878c56	bipaceRt	timePenalizedSimilarity	lpSimilarity	60.0	0.95	0.1	NA	NA	NA	NA	Unpartitioned	NA	NA	2
b707c9dc-9415-3c3e-b0de-4cf29f3db48b	bipaceRt	timePenalizedSimilarity	lpSimilarity	60.0	0.9	1.0	NA	NA	NA	NA	Unpartitioned	NA	NA	2
23bdaaa9-b337-3a39-b155-c0356eb0142a	bipaceRt	timePenalizedSimilarity	lpSimilarity	60.0	0.95	1.0	NA	NA	NA	NA	Unpartitioned	NA	NA	2
32a8c5ac-33cd-323b-9204-4896493a9324	bipaceRt	timePenalizedSimilarity	lpSimilarity	60.0	0.9	5.0	NA	NA	NA	NA	Unpartitioned	NA	NA	2
95ea3337-cc2d-37ae-bdf5-ebc0df6f18ec	bipaceRt	timePenalizedSimilarity	lpSimilarity	60.0	0.9	10.0	NA	NA	NA	NA	Unpartitioned	NA	NA	2
285ac42d-f791-34de-a396-3aaf5fe4e660	bipaceRt	timePenalizedSimilarity	dotSimilarity	60.0	0.25	0.1	NA	NA	NA	NA	Unpartitioned	NA	NA	5
a89b52dc-93bf-3410-a59c-56a8492e8e24	bipaceRt	timePenalizedSimilarity	lpSimilarity	60.0	0.9	30.0	NA	NA	NA	NA	Unpartitioned	NA	NA	2
b1b6c3b7-00b0-3a75-a254-75be76dc8d63	bipaceRt	timePenalizedSimilarity	lpSimilarity	60.0	0.95	10.0	NA	NA	NA	NA	Unpartitioned	NA	NA	2
e7514bd3-7fa2-34b0-ba5d-ba5c5e6fd46b	bipaceRt	timePenalizedSimilarity	lpSimilarity	60.0	0.95	30.0	NA	NA	NA	NA	Unpartitioned	NA	NA	2
896fd9bb-680a-3d15-bec2-95395b535546	bipaceRt	timePenalizedSimilarity	lpSimilarity	60.0	0.95	5.0	NA	NA	NA	NA	Unpartitioned	NA	NA	2
fdf084c4-0a17-39fb-884e-2d5b4f8ae014	bipaceRt	timePenalizedSimilarity	lpSimilarity	60.0	0.9	40.0	NA	NA	NA	NA	Unpartitioned	NA	NA	2
8366aa96-5117-3787-9d5d-fdc02fc198f4	bipaceRt	timePenalizedSimilarity	dotSimilarity	60.0	0.5	0.1	NA	NA	NA	NA	Unpartitioned	NA	NA	5
001aad10-33fa-3bc2-badb-ac101f98e4a7	bipaceRt	timePenalizedSimilarity	dotSimilarity	60.0	0.25	10.0	NA	NA	NA	NA	Unpartitioned	NA	NA	5
766ff085-7882-3d2a-9d64-b4ab8d2d4bc3	bipaceRt	timePenalizedSimilarity	dotSimilarity	60.0	0.0	40.0	NA	NA	NA	NA	Unpartitioned	NA	NA	5
1772c6f5-1897-3b88-830c-3086f83262eb	bipaceRt	timePenalizedSimilarity	dotSimilarity	60.0	0.75	0.1	NA	NA	NA	NA	Unpartitioned	NA	NA	5
54a05534-f340-3405-82a3-d5f29dcc9ffd	bipaceRt	timePenalizedSimilarity	rankCorrSimilarity	60.0	0.5	10.0	NA	NA	NA	NA	Unpartitioned	NA	NA	2
b1466f25-b3d7-3960-a616-a94c3516a13f	bipaceRt	timePenalizedSimilarity	lpSimilarity	60.0	0.95	40.0	NA	NA	NA	NA	Unpartitioned	NA	NA	2
91507c92-45aa-3fda-a873-b4e753305229	bipaceRt	timePenalizedSimilarity	dotSimilarity	60.0	0.0	30.0	NA	NA	NA	NA	Unpartitioned	NA	NA	5
7aeb2e33-0ce9-3582-8942-1130281b78cb	bipaceRt	timePenalizedSimilarity	dotSimilarity	60.0	0.0	10.0	NA	NA	NA	NA	Unpartitioned	NA	NA	5
c697a727-d6a5-3f95-a5c7-92a57f42a424	bipaceRt	timePenalizedSimilarity	dotSimilarity	60.0	0.25	5.0	NA	NA	NA	NA	Unpartitioned	NA	NA	5
0e72aaf4-90a9-3044-90a3-f55a3304888a	bipaceRt	timePenalizedSimilarity	dotSimilarity	60.0	0.25	30.0	NA	NA	NA	NA	Unpartitioned	NA	NA	5
bd120408-3fbe-39ed-ae57-056970605641	bipaceRt	timePenalizedSimilarity	dotSimilarity	60.0	0.25	1.0	NA	NA	NA	NA	Unpartitioned	NA	NA	5
ce8ddd28-0819-3c46-8d69-d3aa4c393f3f	bipaceRt	timePenalizedSimilarity	dotSimilarity	60.0	0.0	5.0	NA	NA	NA	NA	Unpartitioned	NA	NA	5
bf54ee86-46f8-3a71-a5ce-5b18a10a833e	bipaceRt	timePenalizedSimilarity	dotSimilarity	60.0	0.25	40.0	NA	NA	NA	NA	Unpartitioned	NA	NA	5
8b6da18c-cd78-38cd-9e6f-730affe8886e	bipaceRt	timePenalizedSimilarity	dotSimilarity	60.0	0.5	30.0	NA	NA	NA	NA	Unpartitioned	NA	NA	5
96593751-8761-37b4-871a-f5fa923bda36	bipaceRt	timePenalizedSimilarity	dotSimilarity	60.0	0.5	10.0	NA	NA	NA	NA	Unpartitioned	NA	NA	5
7457f966-a028-3ecb-a841-0b13d1a5692c	bipaceRt	timePenalizedSimilarity	dotSimilarity	60.0	0.9	0.1	NA	NA	NA	NA	Unpartitioned	NA	NA	5
0a733af4-861c-3619-b522-246ea6ee5b9d	bipaceRt	timePenalizedSimilarity	rankCorrSimilarity	60.0	0.95	30.0	NA	NA	NA	NA	Unpartitioned	NA	NA	2
2494efc1-bf83-35b5-a79f-7aabac6e3b8f	bipaceRt	timePenalizedSimilarity	dotSimilarity	60.0	0.5	5.0	NA	NA	NA	NA	Unpartitioned	NA	NA	5
c141b862-f158-361c-97af-f692c272f6f2	bipaceRt	timePenalizedSimilarity	dotSimilarity	60.0	0.0	0.1	NA	NA	NA	NA	Unpartitioned	NA	NA	5
b1b585c8-3c8e-3642-8a19-980341e43c9f	bipaceRt	timePenalizedSimilarity	dotSimilarity	60.0	0.0	1.0	NA	NA	NA	NA	Unpartitioned	NA	NA	5
f340780a-e4bb-3498-a4ea-c7426476e387	bipaceRt	timePenalizedSimilarity	dotSimilarity	60.0	0.5	40.0	NA	NA	NA	NA	Unpartitioned	NA	NA	5
ee6c63a5-e064-3cf7-a512-a97191dbee71	bipaceRt	timePenalizedSimilarity	dotSimilarity	60.0	0.5	1.0	NA	NA	NA	NA	Unpartitioned	NA	NA	5
378025c6-351d-38c2-bd49-e356c2ff7cc8	bipaceRt	timePenalizedSimilarity	dotSimilarity	60.0	0.95	0.1	NA	NA	NA	NA	Unpartitioned	NA	NA	5
00d25748-14af-3780-bd07-6ec465e3d1b5	bipaceRt	timePenalizedSimilarity	dotSimilarity	60.0	0.75	5.0	NA	NA	NA	NA	Unpartitioned	NA	NA	5
b606a828-49c8-3b6e-8211-70e0d3993f04	bipaceRt	timePenalizedSimilarity	dotSimilarity	60.0	0.75	40.0	NA	NA	NA	NA	Unpartitioned	NA	NA	5
b625f0a2-b5c7-393e-b8dc-fbeeba52fd04	bipaceRt	timePenalizedSimilarity	dotSimilarity	60.0	0.75	10.0	NA	NA	NA	NA	Unpartitioned	NA	NA	5
bc50312c-031a-3ebc-a4f9-056b477c331d	bipaceRt	timePenalizedSimilarity	dotSimilarity	60.0	0.75	30.0	NA	NA	NA	NA	Unpartitioned	NA	NA	5
57ea7520-d94f-3edb-a235-2ffd40ae146d	bipaceRt	timePenalizedSimilarity	dotSimilarity	60.0	0.75	1.0	NA	NA	NA	NA	Unpartitioned	NA	NA	5
4454427b-6eb5-362f-bcf9-2997cf01a19b	bipaceRt	timePenalizedSimilarity	dotSimilarity	60.0	0.9	40.0	NA	NA	NA	NA	Unpartitioned	NA	NA	5
e4098764-36ae-3a31-937d-ea214839c2cc	bipaceRt	timePenalizedSimilarity	dotSimilarity	60.0	0.9	1.0	NA	NA	NA	NA	Unpartitioned	NA	NA	5
dbad20a5-b911-3af1-a288-93bdd1177007	bipaceRt	timePenalizedSimilarity	dotSimilarity	60.0	0.9	30.0	NA	NA	NA	NA	Unpartitioned	NA	NA	5
8cf2b28b-d073-33c6-adb4-b2f904ce5d8c	bipaceRt	timePenalizedSimilarity	dotSimilarity	60.0	0.95	30.0	NA	NA	NA	NA	Unpartitioned	NA	NA	5
55bccbc7-8f1a-3c28-b046-3acc1b755121	bipaceRt	timePenalizedSimilarity	dotSimilarity	60.0	0.9	10.0	NA	NA	NA	NA	Unpartitioned	NA	NA	5
88cada15-cf50-3578-a8d2-91c43309d97d	bipaceRt	timePenalizedSimilarity	rankCorrSimilarity	60.0	0.9	30.0	NA	NA	NA	NA	Unpartitioned	NA	NA	2
c7374b73-ce75-3bf7-8742-e728cd35e68a	bipaceRt	timePenalizedSimilarity	dotSimilarity	60.0	0.95	1.0	NA	NA	NA	NA	Unpartitioned	NA	NA	5
ad64e9e7-4c15-37f4-84d4-a690da75ce16	bipaceRt	timePenalizedSimilarity	dotSimilarity	60.0	0.9	5.0	NA	NA	NA	NA	Unpartitioned	NA	NA	5
33b60bdb-9bd7-3ac1-a411-460c4fb6c8cf	bipaceRt	timePenalizedSimilarity	cosineSimilarity	60.0	0.25	0.1	NA	NA	NA	NA	Unpartitioned	NA	NA	5
e02a8472-3f2c-3e50-9898-92c2872d5634	bipaceRt	timePenalizedSimilarity	rankCorrSimilarity	60.0	0.25	10.0	NA	NA	NA	NA	Unpartitioned	NA	NA	2
8c13226e-5c00-3d08-8dc4-a77500d6751e	bipaceRt	timePenalizedSimilarity	rankCorrSimilarity	60.0	0.95	40.0	NA	NA	NA	NA	Unpartitioned	NA	NA	2
aecc3ad3-44c1-351c-8b39-95477908f54c	bipaceRt	timePenalizedSimilarity	dotSimilarity	60.0	0.95	40.0	NA	NA	NA	NA	Unpartitioned	NA	NA	5
2cb934da-c204-3159-83af-c5cd492da059	bipaceRt	timePenalizedSimilarity	dotSimilarity	60.0	0.95	10.0	NA	NA	NA	NA	Unpartitioned	NA	NA	5
229eee5e-5130-3b65-bcdc-26c2901a8ebb	bipaceRt	timePenalizedSimilarity	cosineSimilarity	60.0	0.5	0.1	NA	NA	NA	NA	Unpartitioned	NA	NA	5
b601b4b0-8fe1-3dd1-aafe-917e1ed0bd18	bipaceRt	timePenalizedSimilarity	dotSimilarity	60.0	0.95	5.0	NA	NA	NA	NA	Unpartitioned	NA	NA	5
c5771f61-fdc8-34b8-bac6-0b450d6a544b	bipaceRt	timePenalizedSimilarity	cosineSimilarity	60.0	0.75	0.1	NA	NA	NA	NA	Unpartitioned	NA	NA	5
50c80a0e-e556-3563-85a6-da80676130ec	bipaceRt	timePenalizedSimilarity	cosineSimilarity	60.0	0.9	0.1	NA	NA	NA	NA	Unpartitioned	NA	NA	5
77d754c5-802c-3dfb-b3c7-38f2257b195a	bipaceRt	timePenalizedSimilarity	cosineSimilarity	60.0	0.25	1.0	NA	NA	NA	NA	Unpartitioned	NA	NA	5
ed8c3ab6-2311-39b4-8e6b-4f7015dc0893	bipaceRt	timePenalizedSimilarity	cosineSimilarity	60.0	0.95	0.1	NA	NA	NA	NA	Unpartitioned	NA	NA	5
46189922-25f5-34ad-a167-b6ab41d46e12	bipaceRt	timePenalizedSimilarity	cosineSimilarity	60.0	0.25	5.0	NA	NA	NA	NA	Unpartitioned	NA	NA	5
79f7a9d2-28af-3e4d-91fc-cfab7eb7c95b	bipaceRt	timePenalizedSimilarity	cosineSimilarity	60.0	0.25	10.0	NA	NA	NA	NA	Unpartitioned	NA	NA	5
27e7b612-f654-37c5-9ba1-073a8411ee44	bipaceRt	timePenalizedSimilarity	cosineSimilarity	60.0	0.5	1.0	NA	NA	NA	NA	Unpartitioned	NA	NA	5
4e47db56-054d-3077-aa8c-7f42068348a1	bipaceRt	timePenalizedSimilarity	cosineSimilarity	60.0	0.5	5.0	NA	NA	NA	NA	Unpartitioned	NA	NA	5
82f633ff-5daf-30cf-b86f-adf3fcc7ed25	bipaceRt	timePenalizedSimilarity	cosineSimilarity	60.0	0.0	0.1	NA	NA	NA	NA	Unpartitioned	NA	NA	5
2e6d813c-1d96-3879-9f43-186ba9f2c66e	bipaceRt	timePenalizedSimilarity	cosineSimilarity	60.0	0.0	30.0	NA	NA	NA	NA	Unpartitioned	NA	NA	5
2570aff2-f4e6-344b-bdd6-d7169ccbb5bb	bipaceRt	timePenalizedSimilarity	cosineSimilarity	60.0	0.75	1.0	NA	NA	NA	NA	Unpartitioned	NA	NA	5
73affb3f-59e5-39fe-a0b6-b00f43063426	bipaceRt	timePenalizedSimilarity	cosineSimilarity	60.0	0.0	40.0	NA	NA	NA	NA	Unpartitioned	NA	NA	5
8959890b-d43b-3086-90fb-745c2410f648	bipaceRt	timePenalizedSimilarity	cosineSimilarity	60.0	0.5	10.0	NA	NA	NA	NA	Unpartitioned	NA	NA	5
4779b10f-2a36-3c26-8f48-51bbe193e3db	bipaceRt	timePenalizedSimilarity	cosineSimilarity	60.0	0.0	10.0	NA	NA	NA	NA	Unpartitioned	NA	NA	5
067affa5-ce60-3e5a-b5bb-c512f988e5f0	bipaceRt	timePenalizedSimilarity	cosineSimilarity	60.0	0.75	5.0	NA	NA	NA	NA	Unpartitioned	NA	NA	5
41970aa7-3d2d-3312-9ba5-b3ee1e290370	bipaceRt	timePenalizedSimilarity	cosineSimilarity	60.0	0.75	10.0	NA	NA	NA	NA	Unpartitioned	NA	NA	5
5392044f-6e20-3bfe-8114-3963d67643e4	bipaceRt	timePenalizedSimilarity	cosineSimilarity	60.0	0.0	1.0	NA	NA	NA	NA	Unpartitioned	NA	NA	5
97aa0502-4b00-36c3-afdc-1fcd09b7d403	bipaceRt	timePenalizedSimilarity	cosineSimilarity	60.0	0.9	1.0	NA	NA	NA	NA	Unpartitioned	NA	NA	5
7ad05e30-271e-3b31-9329-71ffa917e7c2	bipaceRt	timePenalizedSimilarity	cosineSimilarity	60.0	0.0	5.0	NA	NA	NA	NA	Unpartitioned	NA	NA	5
0406cfce-b5bc-39ab-82b9-4b4a398a2996	bipaceRt	timePenalizedSimilarity	cosineSimilarity	60.0	0.25	30.0	NA	NA	NA	NA	Unpartitioned	NA	NA	5
6d325c31-2a9c-3b54-902e-53d45baea75d	bipaceRt	timePenalizedSimilarity	cosineSimilarity	60.0	0.95	1.0	NA	NA	NA	NA	Unpartitioned	NA	NA	5
11a426bb-672b-3c2a-bbfd-753de95dee2a	bipaceRt	timePenalizedSimilarity	cosineSimilarity	60.0	0.5	30.0	NA	NA	NA	NA	Unpartitioned	NA	NA	5
05bc8d22-3a1a-3719-9ade-20ac871b6c65	bipaceRt	timePenalizedSimilarity	rankCorrSimilarity	60.0	0.9	40.0	NA	NA	NA	NA	Unpartitioned	NA	NA	2
5bb6c987-2207-32aa-87ff-3b8870c1f63b	bipaceRt	timePenalizedSimilarity	cosineSimilarity	60.0	0.75	30.0	NA	NA	NA	NA	Unpartitioned	NA	NA	5
9b8c1606-aaf1-347a-9889-2584164e69d9	bipaceRt	timePenalizedSimilarity	cosineSimilarity	60.0	0.25	40.0	NA	NA	NA	NA	Unpartitioned	NA	NA	5
015e9fee-49fb-37bd-a9f0-f27dba6848dd	bipaceRt	timePenalizedSimilarity	cosineSimilarity	60.0	0.5	40.0	NA	NA	NA	NA	Unpartitioned	NA	NA	5
4d26546b-9aa3-3324-bdeb-de7e2cb6b431	bipaceRt	timePenalizedSimilarity	cosineSimilarity	60.0	0.9	10.0	NA	NA	NA	NA	Unpartitioned	NA	NA	5
067a19d2-982d-3e2c-9154-f3b3a0992203	bipaceRt	timePenalizedSimilarity	cosineSimilarity	60.0	0.9	30.0	NA	NA	NA	NA	Unpartitioned	NA	NA	5
4beb679e-e194-3516-ba3c-c056b0b7a1c1	bipaceRt	timePenalizedSimilarity	cosineSimilarity	60.0	0.75	40.0	NA	NA	NA	NA	Unpartitioned	NA	NA	5
bf5c5328-14e3-3919-9fa4-b6ff92985cde	bipaceRt	timePenalizedSimilarity	cosineSimilarity	60.0	0.9	5.0	NA	NA	NA	NA	Unpartitioned	NA	NA	5
754734ea-e6ab-3863-827c-5396d5cdba13	bipaceRt	timePenalizedSimilarity	cosineSimilarity	60.0	0.9	40.0	NA	NA	NA	NA	Unpartitioned	NA	NA	5
ac9016f9-7569-3918-82ae-efc4027fc4dd	bipaceRt	timePenalizedSimilarity	cosineSimilarity	60.0	0.95	5.0	NA	NA	NA	NA	Unpartitioned	NA	NA	5
215e597d-2d17-353b-ac98-1c495468cfc6	bipaceRt	timePenalizedSimilarity	cosineSimilarity	60.0	0.95	10.0	NA	NA	NA	NA	Unpartitioned	NA	NA	5
9b8ef558-0ae0-37d8-8d9f-d665f3de40b2	bipaceRt	timePenalizedSimilarity	linCorrSimilarity	60.0	0.25	0.1	NA	NA	NA	NA	Unpartitioned	NA	NA	5
c8d0034b-60d0-3aeb-a937-dca3afa1626a	bipaceRt	timePenalizedSimilarity	cosineSimilarity	60.0	0.95	30.0	NA	NA	NA	NA	Unpartitioned	NA	NA	5
7cefacee-c6bc-32a3-9309-ef303363ca0e	bipaceRt	timePenalizedSimilarity	cosineSimilarity	60.0	0.95	40.0	NA	NA	NA	NA	Unpartitioned	NA	NA	5
5b6e32cb-3a9d-327b-ac36-2bc554701093	bipaceRt	timePenalizedSimilarity	linCorrSimilarity	60.0	0.75	0.1	NA	NA	NA	NA	Unpartitioned	NA	NA	5
f68f69cb-6cbf-34af-926f-572fe97e6e5b	bipaceRt	timePenalizedSimilarity	linCorrSimilarity	60.0	0.5	0.1	NA	NA	NA	NA	Unpartitioned	NA	NA	5
f460dfd2-0644-3359-a6aa-4f39a19f4375	bipaceRt	timePenalizedSimilarity	linCorrSimilarity	60.0	0.9	0.1	NA	NA	NA	NA	Unpartitioned	NA	NA	5
6e288375-20e3-37ba-9de0-8ef806b20956	bipaceRt	timePenalizedSimilarity	linCorrSimilarity	60.0	0.95	0.1	NA	NA	NA	NA	Unpartitioned	NA	NA	5
13f936e7-cd75-33f1-b50e-f75d615ac36e	bipaceRt	timePenalizedSimilarity	rankCorrSimilarity	60.0	0.75	30.0	NA	NA	NA	NA	Unpartitioned	NA	NA	2
be4908ab-f18b-3527-8cbe-4013c4bb95e9	bipaceRt	timePenalizedSimilarity	linCorrSimilarity	60.0	0.25	1.0	NA	NA	NA	NA	Unpartitioned	NA	NA	5
f4c36f0f-620d-3a07-91e7-d29a04d6abf7	bipaceRt	timePenalizedSimilarity	linCorrSimilarity	60.0	0.25	5.0	NA	NA	NA	NA	Unpartitioned	NA	NA	5
e5eb49a7-dc22-3e47-a000-4d98e76cdaa3	bipaceRt	timePenalizedSimilarity	linCorrSimilarity	60.0	0.5	1.0	NA	NA	NA	NA	Unpartitioned	NA	NA	5
06ea0c18-3013-38c4-b006-3e8a571fcd61	bipaceRt	timePenalizedSimilarity	linCorrSimilarity	60.0	0.95	1.0	NA	NA	NA	NA	Unpartitioned	NA	NA	5
4ed9c0e0-913b-3400-826b-7a12a315b526	bipaceRt	timePenalizedSimilarity	linCorrSimilarity	60.0	0.9	1.0	NA	NA	NA	NA	Unpartitioned	NA	NA	5
cffcf23e-2d14-3677-ba7a-0ec2e49c45a8	bipaceRt	timePenalizedSimilarity	linCorrSimilarity	60.0	0.75	1.0	NA	NA	NA	NA	Unpartitioned	NA	NA	5
f0ff1599-a80e-35cc-8d1b-059d2715b67b	bipaceRt	timePenalizedSimilarity	linCorrSimilarity	60.0	0.5	5.0	NA	NA	NA	NA	Unpartitioned	NA	NA	5
977dd8a3-a14f-3aa0-9d5a-a35529579d85	bipaceRt	timePenalizedSimilarity	linCorrSimilarity	60.0	0.75	5.0	NA	NA	NA	NA	Unpartitioned	NA	NA	5
86e0182c-3824-326d-9d60-bc510798602f	bipaceRt	timePenalizedSimilarity	linCorrSimilarity	60.0	0.9	5.0	NA	NA	NA	NA	Unpartitioned	NA	NA	5
7fc2e1e3-4a02-36b7-b2f2-4062e8bd1b58	bipaceRt	timePenalizedSimilarity	linCorrSimilarity	60.0	0.5	10.0	NA	NA	NA	NA	Unpartitioned	NA	NA	5
6874830b-d6dc-34d3-a2a9-9ba5be5e919c	bipaceRt	timePenalizedSimilarity	linCorrSimilarity	60.0	0.25	10.0	NA	NA	NA	NA	Unpartitioned	NA	NA	5
97ca2eda-e93d-3681-899f-72c3b312f69f	bipaceRt	timePenalizedSimilarity	linCorrSimilarity	60.0	0.75	10.0	NA	NA	NA	NA	Unpartitioned	NA	NA	5
9b76629a-31c5-37a9-8467-0987814cf03d	bipaceRt	timePenalizedSimilarity	linCorrSimilarity	60.0	0.9	10.0	NA	NA	NA	NA	Unpartitioned	NA	NA	5
d38e4d60-019c-3d9c-b814-4110ccd8a050	bipaceRt	timePenalizedSimilarity	linCorrSimilarity	60.0	0.95	5.0	NA	NA	NA	NA	Unpartitioned	NA	NA	5
5ab1c658-e43b-305e-90d4-be75109aba02	bipaceRt	timePenalizedSimilarity	linCorrSimilarity	60.0	0.95	10.0	NA	NA	NA	NA	Unpartitioned	NA	NA	5
cca96c92-7c3d-3029-bad8-9b75a9c3c992	bipaceRt	timePenalizedSimilarity	linCorrSimilarity	60.0	0.9	30.0	NA	NA	NA	NA	Unpartitioned	NA	NA	5
770119c5-3e7f-34ce-b931-e450f5498d4c	bipaceRt	timePenalizedSimilarity	linCorrSimilarity	60.0	0.95	30.0	NA	NA	NA	NA	Unpartitioned	NA	NA	5
b2c323df-e59e-314a-b2a2-ec4c1dee9a01	bipaceRt	timePenalizedSimilarity	rankCorrSimilarity	60.0	0.25	0.1	NA	NA	NA	NA	Unpartitioned	NA	NA	5
d8d25dc5-16e5-323e-90b9-806cf3acc84b	bipaceRt	timePenalizedSimilarity	linCorrSimilarity	60.0	0.75	30.0	NA	NA	NA	NA	Unpartitioned	NA	NA	5
82b95cdd-8f79-3184-a732-fcc3daf13b22	bipaceRt	timePenalizedSimilarity	linCorrSimilarity	60.0	0.95	40.0	NA	NA	NA	NA	Unpartitioned	NA	NA	5
9f64549a-ef37-3980-9f9c-8ea1fb4ba5c5	bipaceRt	timePenalizedSimilarity	linCorrSimilarity	60.0	0.9	40.0	NA	NA	NA	NA	Unpartitioned	NA	NA	5
79f777f4-e0ce-3c9a-9647-9d9349154e4c	bipaceRt	timePenalizedSimilarity	rankCorrSimilarity	60.0	0.5	0.1	NA	NA	NA	NA	Unpartitioned	NA	NA	5
513fc3e9-6b51-3809-841a-b8a948aec13c	bipaceRt	timePenalizedSimilarity	linCorrSimilarity	60.0	0.75	40.0	NA	NA	NA	NA	Unpartitioned	NA	NA	5
7ebd28ea-cd76-3a33-a9ba-fe8cb2250348	bipaceRt	timePenalizedSimilarity	linCorrSimilarity	60.0	0.0	0.1	NA	NA	NA	NA	Unpartitioned	NA	NA	5
1a9f30fb-41d5-36cd-b961-164b6aaf1521	bipaceRt	timePenalizedSimilarity	linCorrSimilarity	60.0	0.0	1.0	NA	NA	NA	NA	Unpartitioned	NA	NA	5
ec526966-5992-3bb6-a8fb-2940d7eca635	bipaceRt	timePenalizedSimilarity	linCorrSimilarity	60.0	0.5	30.0	NA	NA	NA	NA	Unpartitioned	NA	NA	5
4b5e07af-3b29-30fb-9946-12df308ac9a9	bipaceRt	timePenalizedSimilarity	linCorrSimilarity	60.0	0.0	5.0	NA	NA	NA	NA	Unpartitioned	NA	NA	5
014d4095-8f4d-3a73-8f0a-52ea3c6718d3	bipaceRt	timePenalizedSimilarity	rankCorrSimilarity	60.0	0.75	0.1	NA	NA	NA	NA	Unpartitioned	NA	NA	5
5885482a-a99b-32b6-a5e1-2d0ec5754811	bipaceRt	timePenalizedSimilarity	linCorrSimilarity	60.0	0.0	10.0	NA	NA	NA	NA	Unpartitioned	NA	NA	5
90cc3704-c9c1-341a-ba92-4df19069d95c	bipaceRt	timePenalizedSimilarity	rankCorrSimilarity	60.0	0.9	0.1	NA	NA	NA	NA	Unpartitioned	NA	NA	5
762fb5da-43ea-3d11-a01f-f8f0de8299b2	bipaceRt	timePenalizedSimilarity	linCorrSimilarity	60.0	0.0	30.0	NA	NA	NA	NA	Unpartitioned	NA	NA	5
0301e7bf-ce00-38df-8511-0c79c6c0be2f	bipaceRt	timePenalizedSimilarity	linCorrSimilarity	60.0	0.25	30.0	NA	NA	NA	NA	Unpartitioned	NA	NA	5
838bce9b-e6bf-3487-a319-cb75365c9b11	bipaceRt	timePenalizedSimilarity	linCorrSimilarity	60.0	0.0	40.0	NA	NA	NA	NA	Unpartitioned	NA	NA	5
809f708a-2df5-3f10-a70a-0c2ec716fc4a	bipaceRt	timePenalizedSimilarity	linCorrSimilarity	60.0	0.5	40.0	NA	NA	NA	NA	Unpartitioned	NA	NA	5
4eb8dc04-6be9-3d37-a70f-e573b97d8669	bipaceRt	timePenalizedSimilarity	rankCorrSimilarity	60.0	0.25	1.0	NA	NA	NA	NA	Unpartitioned	NA	NA	5
28cbb8f4-c3dd-3854-a60c-9e53ea547537	bipaceRt	timePenalizedSimilarity	linCorrSimilarity	60.0	0.25	40.0	NA	NA	NA	NA	Unpartitioned	NA	NA	5
c0d66857-208f-30db-8f91-3bf1f13bf396	bipaceRt	timePenalizedSimilarity	rankCorrSimilarity	60.0	0.95	0.1	NA	NA	NA	NA	Unpartitioned	NA	NA	5
51719ddb-27fb-3143-9f8c-ef6a3634c284	bipaceRt	timePenalizedSimilarity	rankCorrSimilarity	60.0	0.5	1.0	NA	NA	NA	NA	Unpartitioned	NA	NA	5
e7c95817-149f-30ac-9481-23a356b7df07	bipaceRt	timePenalizedSimilarity	rankCorrSimilarity	60.0	0.75	40.0	NA	NA	NA	NA	Unpartitioned	NA	NA	2
8d7dfffe-a348-3c0c-903d-eb58d48b2de8	bipaceRt	timePenalizedSimilarity	rankCorrSimilarity	60.0	0.75	1.0	NA	NA	NA	NA	Unpartitioned	NA	NA	5
c686ea6a-260b-37a5-b8ba-236ea59361b6	bipaceRt	timePenalizedSimilarity	rankCorrSimilarity	60.0	0.9	1.0	NA	NA	NA	NA	Unpartitioned	NA	NA	5
4fef3588-c554-34e3-ada9-de2401401d78	bipaceRt	timePenalizedSimilarity	rankCorrSimilarity	60.0	0.95	1.0	NA	NA	NA	NA	Unpartitioned	NA	NA	5
8f633d0a-fd2f-3d5a-906a-bedfbd870c8d	bipaceRt	timePenalizedSimilarity	lpSimilarity	60.0	0.25	0.1	NA	NA	NA	NA	Unpartitioned	NA	NA	5
724c2838-96fa-30ee-98e1-67be807a5755	bipaceRt	timePenalizedSimilarity	rankCorrSimilarity	60.0	0.75	5.0	NA	NA	NA	NA	Unpartitioned	NA	NA	5
376f1761-909a-3aa4-a368-7b7d1e1682eb	bipaceRt	timePenalizedSimilarity	rankCorrSimilarity	60.0	0.9	5.0	NA	NA	NA	NA	Unpartitioned	NA	NA	5
f2af55af-2137-3adf-b20f-02d4b3705ac5	bipaceRt	timePenalizedSimilarity	lpSimilarity	60.0	0.25	1.0	NA	NA	NA	NA	Unpartitioned	NA	NA	5
43f3ddb6-85ec-338f-ad2f-32dc8dc29ab9	bipaceRt	timePenalizedSimilarity	rankCorrSimilarity	60.0	0.5	30.0	NA	NA	NA	NA	Unpartitioned	NA	NA	2
b370b15e-b9f1-3c31-ae7a-1a2fb0a49860	bipaceRt	timePenalizedSimilarity	lpSimilarity	60.0	0.25	5.0	NA	NA	NA	NA	Unpartitioned	NA	NA	5
f5a79050-59e3-37db-9d99-38fdfbaa63e6	bipaceRt	timePenalizedSimilarity	rankCorrSimilarity	60.0	0.95	5.0	NA	NA	NA	NA	Unpartitioned	NA	NA	5
f2a407cc-8712-3ad1-8e36-a969f7fa56a8	bipaceRt	timePenalizedSimilarity	lpSimilarity	60.0	0.0	0.1	NA	NA	NA	NA	Unpartitioned	NA	NA	5
933a1f1e-9dda-39a0-bbd5-8d0c448ea64d	bipaceRt	timePenalizedSimilarity	rankCorrSimilarity	60.0	0.5	5.0	NA	NA	NA	NA	Unpartitioned	NA	NA	5
fd11c856-d8d9-3b0b-9010-85e4c51ba4aa	bipaceRt	timePenalizedSimilarity	lpSimilarity	60.0	0.5	0.1	NA	NA	NA	NA	Unpartitioned	NA	NA	5
32233797-e99a-3230-b99f-08364db60879	bipaceRt	timePenalizedSimilarity	lpSimilarity	60.0	0.0	1.0	NA	NA	NA	NA	Unpartitioned	NA	NA	5
2eac8eb9-dcc4-3bb8-ac4b-bf05fde9916d	bipaceRt	timePenalizedSimilarity	lpSimilarity	60.0	0.0	5.0	NA	NA	NA	NA	Unpartitioned	NA	NA	5
3b2edc3f-a752-3bd9-bb61-c00c06b8a154	bipaceRt	timePenalizedSimilarity	lpSimilarity	60.0	0.25	10.0	NA	NA	NA	NA	Unpartitioned	NA	NA	5
3f6056cd-6ea5-3ade-8965-eff9592c9e19	bipaceRt	timePenalizedSimilarity	lpSimilarity	60.0	0.0	10.0	NA	NA	NA	NA	Unpartitioned	NA	NA	5
bca50845-05d6-3102-b066-224537d0154c	bipaceRt	timePenalizedSimilarity	rankCorrSimilarity	60.0	0.25	5.0	NA	NA	NA	NA	Unpartitioned	NA	NA	5
68f64bad-ace7-3c41-a4a1-3d66c332a88d	bipaceRt	timePenalizedSimilarity	lpSimilarity	60.0	0.0	30.0	NA	NA	NA	NA	Unpartitioned	NA	NA	5
95d20866-a8ef-3156-ad7a-69e2b8bf4af9	bipaceRt	timePenalizedSimilarity	rankCorrSimilarity	60.0	0.95	10.0	NA	NA	NA	NA	Unpartitioned	NA	NA	5
db7ea343-b385-3ab0-823c-ebcf9892e6ff	bipaceRt	timePenalizedSimilarity	rankCorrSimilarity	60.0	0.9	10.0	NA	NA	NA	NA	Unpartitioned	NA	NA	5
c6f43c2b-63e6-320c-9276-503d987edd47	bipaceRt	timePenalizedSimilarity	lpSimilarity	60.0	0.0	40.0	NA	NA	NA	NA	Unpartitioned	NA	NA	5
283d2505-edf1-34a1-96b0-3c8939b63beb	bipaceRt	timePenalizedSimilarity	lpSimilarity	60.0	0.5	5.0	NA	NA	NA	NA	Unpartitioned	NA	NA	5
fa30e396-41c2-3cca-8eff-2b213e7ea97b	bipaceRt	timePenalizedSimilarity	lpSimilarity	60.0	0.25	30.0	NA	NA	NA	NA	Unpartitioned	NA	NA	5
1430fdb1-9670-387a-8630-aa7f9a044429	bipaceRt	timePenalizedSimilarity	lpSimilarity	60.0	0.75	0.1	NA	NA	NA	NA	Unpartitioned	NA	NA	5
5bea3ef3-6c73-3bad-a7ca-4d08ce87fa4e	bipaceRt	timePenalizedSimilarity	rankCorrSimilarity	60.0	0.75	10.0	NA	NA	NA	NA	Unpartitioned	NA	NA	5
489705be-5f56-3041-a0c3-906387e1ef15	bipaceRt	timePenalizedSimilarity	lpSimilarity	60.0	0.5	1.0	NA	NA	NA	NA	Unpartitioned	NA	NA	5
b91672e6-a773-37ee-b88d-16054b5592ee	bipaceRt	timePenalizedSimilarity	lpSimilarity	60.0	0.9	0.1	NA	NA	NA	NA	Unpartitioned	NA	NA	5
a8bd2785-b35c-3925-92c6-4e2b2af6a774	bipaceRt	timePenalizedSimilarity	lpSimilarity	60.0	0.25	40.0	NA	NA	NA	NA	Unpartitioned	NA	NA	5
e720654b-79e9-30b3-a276-d70fe1b02659	bipaceRt	timePenalizedSimilarity	lpSimilarity	60.0	0.95	0.1	NA	NA	NA	NA	Unpartitioned	NA	NA	5
dccb7e25-4804-3a04-85d8-ac5d874317c4	bipaceRt	timePenalizedSimilarity	lpSimilarity	60.0	0.5	10.0	NA	NA	NA	NA	Unpartitioned	NA	NA	5
c649e553-85e0-3102-b443-445957e4b5f8	bipaceRt	timePenalizedSimilarity	lpSimilarity	60.0	0.75	5.0	NA	NA	NA	NA	Unpartitioned	NA	NA	5
2a24174e-3e31-3a41-a6f6-694bfd21c8dc	bipaceRt	timePenalizedSimilarity	lpSimilarity	60.0	0.75	1.0	NA	NA	NA	NA	Unpartitioned	NA	NA	5
b8f71222-e9e3-3f26-ad53-4f177f37b49f	bipaceRt	timePenalizedSimilarity	lpSimilarity	60.0	0.9	1.0	NA	NA	NA	NA	Unpartitioned	NA	NA	5
cabc067c-99ce-33cb-83a1-4df4af3b9588	bipaceRt	timePenalizedSimilarity	lpSimilarity	60.0	0.75	10.0	NA	NA	NA	NA	Unpartitioned	NA	NA	5
a03370bb-5bd1-365d-bf04-d93bfc0c867e	bipaceRt	timePenalizedSimilarity	lpSimilarity	60.0	0.5	30.0	NA	NA	NA	NA	Unpartitioned	NA	NA	5
1c849ce9-8369-3711-beaa-c9a4eaaa8ae7	bipaceRt	timePenalizedSimilarity	rankCorrSimilarity	60.0	0.5	10.0	NA	NA	NA	NA	Unpartitioned	NA	NA	5
5aab3655-746b-3213-95eb-110e8696c88d	bipaceRt	timePenalizedSimilarity	lpSimilarity	60.0	0.95	1.0	NA	NA	NA	NA	Unpartitioned	NA	NA	5
4239b771-d1e0-39e8-81f2-21f884dbe44a	bipaceRt	timePenalizedSimilarity	lpSimilarity	60.0	0.9	5.0	NA	NA	NA	NA	Unpartitioned	NA	NA	5
a791df50-34bb-3c42-b318-b78d91abbd34	bipaceRt	timePenalizedSimilarity	lpSimilarity	60.0	0.9	10.0	NA	NA	NA	NA	Unpartitioned	NA	NA	5
91d1b78d-c2cf-3f53-9b13-d9650325f547	bipaceRt	timePenalizedSimilarity	lpSimilarity	60.0	0.5	40.0	NA	NA	NA	NA	Unpartitioned	NA	NA	5
af5e3ff5-962c-391a-afc3-a31848282377	bipaceRt	timePenalizedSimilarity	lpSimilarity	60.0	0.75	30.0	NA	NA	NA	NA	Unpartitioned	NA	NA	5
ac5f05b7-3634-3bc8-b7a0-771287b2b461	bipaceRt	timePenalizedSimilarity	lpSimilarity	60.0	0.9	30.0	NA	NA	NA	NA	Unpartitioned	NA	NA	5
993e5dca-3286-3fbf-a375-6f8a0b395029	bipaceRt	timePenalizedSimilarity	lpSimilarity	60.0	0.9	40.0	NA	NA	NA	NA	Unpartitioned	NA	NA	5
f3c59af4-74fb-35e8-ba10-ffbcb9ccc3a1	bipaceRt	timePenalizedSimilarity	lpSimilarity	60.0	0.75	40.0	NA	NA	NA	NA	Unpartitioned	NA	NA	5
6823aeaf-a0d9-37ef-9314-5a2636fdc7f4	bipaceRt	timePenalizedSimilarity	lpSimilarity	60.0	0.95	5.0	NA	NA	NA	NA	Unpartitioned	NA	NA	5
b7f376f2-dc3f-3a25-805a-79374ac12d37	bipaceRt	timePenalizedSimilarity	lpSimilarity	60.0	0.95	10.0	NA	NA	NA	NA	Unpartitioned	NA	NA	5
df18e9c7-137f-3372-a221-33350d62771c	bipaceRt	timePenalizedSimilarity	rankCorrSimilarity	60.0	0.95	30.0	NA	NA	NA	NA	Unpartitioned	NA	NA	5
1865032f-9596-3234-be21-02d8dd6f6d98	bipaceRt	timePenalizedSimilarity	lpSimilarity	60.0	0.95	30.0	NA	NA	NA	NA	Unpartitioned	NA	NA	5
38b1d3a4-c2a0-38ff-9cf0-616a66dd727c	bipaceRt	timePenalizedSimilarity	dotSimilarity	60.0	0.25	0.1	NA	NA	NA	NA	Unpartitioned	NA	NA	10
db4399d3-5b38-3625-8eef-deb0c17bd382	bipaceRt	timePenalizedSimilarity	lpSimilarity	60.0	0.95	40.0	NA	NA	NA	NA	Unpartitioned	NA	NA	5
c187db4e-57f5-3c5f-8212-cbb1120c8c97	bipaceRt	timePenalizedSimilarity	dotSimilarity	60.0	0.0	40.0	NA	NA	NA	NA	Unpartitioned	NA	NA	10
7e2b70d6-3dfe-36b8-b634-2f432009ee19	bipaceRt	timePenalizedSimilarity	dotSimilarity	60.0	0.0	10.0	NA	NA	NA	NA	Unpartitioned	NA	NA	10
dd0915b0-b118-313b-85e3-89cbb3f564f5	bipaceRt	timePenalizedSimilarity	dotSimilarity	60.0	0.0	30.0	NA	NA	NA	NA	Unpartitioned	NA	NA	10
78e65744-e172-35eb-b22a-150c0c71cba5	bipaceRt	timePenalizedSimilarity	dotSimilarity	60.0	0.5	0.1	NA	NA	NA	NA	Unpartitioned	NA	NA	10
40110153-c17b-3f47-b7a4-154fd39329fb	bipaceRt	timePenalizedSimilarity	dotSimilarity	60.0	0.0	0.1	NA	NA	NA	NA	Unpartitioned	NA	NA	10
6061c435-0d47-368e-8a6b-a92a0280e19e	bipaceRt	timePenalizedSimilarity	rankCorrSimilarity	60.0	0.25	10.0	NA	NA	NA	NA	Unpartitioned	NA	NA	5
dd0d1055-dde7-3c24-a446-483f806b0dfa	bipaceRt	timePenalizedSimilarity	dotSimilarity	60.0	0.0	5.0	NA	NA	NA	NA	Unpartitioned	NA	NA	10
f1ce266c-146d-3495-925b-a111cc1be54c	bipaceRt	timePenalizedSimilarity	dotSimilarity	60.0	0.75	0.1	NA	NA	NA	NA	Unpartitioned	NA	NA	10
48a51296-d8bf-3bb1-ac21-80a54724a51d	bipaceRt	timePenalizedSimilarity	dotSimilarity	60.0	0.25	10.0	NA	NA	NA	NA	Unpartitioned	NA	NA	10
ed020a6c-4dda-3a9d-a551-76a0db75967e	bipaceRt	timePenalizedSimilarity	dotSimilarity	60.0	0.0	1.0	NA	NA	NA	NA	Unpartitioned	NA	NA	10
3ff5887a-f6fb-3493-9e8a-d54b2ffef26d	bipaceRt	timePenalizedSimilarity	dotSimilarity	60.0	0.25	1.0	NA	NA	NA	NA	Unpartitioned	NA	NA	10
9fbb1bc3-224b-3ba1-98c8-fb37016d78c0	bipaceRt	timePenalizedSimilarity	dotSimilarity	60.0	0.25	5.0	NA	NA	NA	NA	Unpartitioned	NA	NA	10
039c388c-9cd4-3cdd-8d11-bdce70fa01e8	bipaceRt	timePenalizedSimilarity	rankCorrSimilarity	60.0	0.9	30.0	NA	NA	NA	NA	Unpartitioned	NA	NA	5
1e6e8abb-58c3-3b49-bfc8-8c46229cac38	bipaceRt	timePenalizedSimilarity	dotSimilarity	60.0	0.9	0.1	NA	NA	NA	NA	Unpartitioned	NA	NA	10
e0f5ee0c-64f2-3976-a1d9-e25342abf024	bipaceRt	timePenalizedSimilarity	dotSimilarity	60.0	0.5	10.0	NA	NA	NA	NA	Unpartitioned	NA	NA	10
5599f8cd-66f9-33b0-bced-db05375605d0	bipaceRt	timePenalizedSimilarity	dotSimilarity	60.0	0.5	5.0	NA	NA	NA	NA	Unpartitioned	NA	NA	10
152ed088-0b55-3aa9-b6d4-5442208c4951	bipaceRt	timePenalizedSimilarity	dotSimilarity	60.0	0.25	40.0	NA	NA	NA	NA	Unpartitioned	NA	NA	10
ee8687be-aad1-374a-adc9-d422a3792804	bipaceRt	timePenalizedSimilarity	dotSimilarity	60.0	0.25	30.0	NA	NA	NA	NA	Unpartitioned	NA	NA	10
9d769dd9-14f9-36bc-935f-9067645d37e1	bipaceRt	timePenalizedSimilarity	dotSimilarity	60.0	0.5	30.0	NA	NA	NA	NA	Unpartitioned	NA	NA	10
cc462bb0-15e1-3ba4-96aa-347b1cc05830	bipaceRt	timePenalizedSimilarity	rankCorrSimilarity	60.0	0.95	40.0	NA	NA	NA	NA	Unpartitioned	NA	NA	5
f79ac097-932b-3cdb-95f8-f88c5ff7f73a	bipaceRt	timePenalizedSimilarity	dotSimilarity	60.0	0.5	1.0	NA	NA	NA	NA	Unpartitioned	NA	NA	10
5fce5650-9908-3e96-b175-b40ff86b3af6	bipaceRt	timePenalizedSimilarity	dotSimilarity	60.0	0.5	40.0	NA	NA	NA	NA	Unpartitioned	NA	NA	10
92113610-2781-347a-a482-0040bf3ed925	bipaceRt	timePenalizedSimilarity	rankCorrSimilarity	60.0	0.5	40.0	NA	NA	NA	NA	Unpartitioned	NA	NA	2
d259a7a5-0b19-3818-b9b7-ead6554c7340	bipaceRt	timePenalizedSimilarity	dotSimilarity	60.0	0.75	30.0	NA	NA	NA	NA	Unpartitioned	NA	NA	10
945af25e-166d-3a27-83de-4c20a61c14d3	bipaceRt	timePenalizedSimilarity	dotSimilarity	60.0	0.75	10.0	NA	NA	NA	NA	Unpartitioned	NA	NA	10
ac17e993-bdb9-3f6e-9f08-0f57a303837e	bipaceRt	timePenalizedSimilarity	dotSimilarity	60.0	0.75	5.0	NA	NA	NA	NA	Unpartitioned	NA	NA	10
997e29ef-4868-351b-9d59-bc80cbbcec5e	bipaceRt	timePenalizedSimilarity	dotSimilarity	60.0	0.95	0.1	NA	NA	NA	NA	Unpartitioned	NA	NA	10
15032ff6-c145-39e6-8957-307014d592fe	bipaceRt	timePenalizedSimilarity	dotSimilarity	60.0	0.75	40.0	NA	NA	NA	NA	Unpartitioned	NA	NA	10
56a0abec-9e41-33f4-a1a1-e7fc2f8029f8	bipaceRt	timePenalizedSimilarity	dotSimilarity	60.0	0.75	1.0	NA	NA	NA	NA	Unpartitioned	NA	NA	10
da3bb5b8-1153-3e06-960d-b0c03a278b7a	bipaceRt	timePenalizedSimilarity	dotSimilarity	60.0	0.9	1.0	NA	NA	NA	NA	Unpartitioned	NA	NA	10
3154326e-e83f-3757-9ee8-830faad9c41c	bipaceRt	timePenalizedSimilarity	rankCorrSimilarity	60.0	0.25	30.0	NA	NA	NA	NA	Unpartitioned	NA	NA	2
6d59978b-f8f6-3c9d-bc4f-e3c3c9efc66e	bipaceRt	timePenalizedSimilarity	dotSimilarity	60.0	0.9	40.0	NA	NA	NA	NA	Unpartitioned	NA	NA	10
791e94bd-c7ea-3a25-a037-c72fc537dd0d	bipaceRt	timePenalizedSimilarity	dotSimilarity	60.0	0.9	30.0	NA	NA	NA	NA	Unpartitioned	NA	NA	10
76f029bb-11ef-3ff0-9c8c-53ed3f167f5a	bipaceRt	timePenalizedSimilarity	dotSimilarity	60.0	0.9	5.0	NA	NA	NA	NA	Unpartitioned	NA	NA	10
97daae0f-8f07-346c-80a1-71ea0bc6e6e1	bipaceRt	timePenalizedSimilarity	dotSimilarity	60.0	0.9	10.0	NA	NA	NA	NA	Unpartitioned	NA	NA	10
bf6c4caf-c605-3bd0-ae1b-285c4489a700	bipaceRt	timePenalizedSimilarity	dotSimilarity	60.0	0.95	1.0	NA	NA	NA	NA	Unpartitioned	NA	NA	10
599735f1-508c-3af7-95ef-17dd4504cf56	bipaceRt	timePenalizedSimilarity	dotSimilarity	60.0	0.95	30.0	NA	NA	NA	NA	Unpartitioned	NA	NA	10
e38b7a6f-b7f5-323a-a5d1-adfae40fed7f	bipaceRt	timePenalizedSimilarity	dotSimilarity	60.0	0.95	40.0	NA	NA	NA	NA	Unpartitioned	NA	NA	10
af4d6816-f538-34a3-b441-79489dbec3e2	bipaceRt	timePenalizedSimilarity	cosineSimilarity	60.0	0.25	0.1	NA	NA	NA	NA	Unpartitioned	NA	NA	10
ae36a17b-ca7f-386a-8a29-6d8cf7149788	bipaceRt	timePenalizedSimilarity	dotSimilarity	60.0	0.95	10.0	NA	NA	NA	NA	Unpartitioned	NA	NA	10
1e730f42-941c-395e-9036-305d8b93633c	bipaceRt	timePenalizedSimilarity	cosineSimilarity	60.0	0.5	0.1	NA	NA	NA	NA	Unpartitioned	NA	NA	10
d35e20c2-6d23-34a4-a50a-d893a1e3bb84	bipaceRt	timePenalizedSimilarity	dotSimilarity	60.0	0.95	5.0	NA	NA	NA	NA	Unpartitioned	NA	NA	10
64228398-213b-3fc5-97d6-3c5d822d67d3	bipaceRt	timePenalizedSimilarity	cosineSimilarity	60.0	0.75	0.1	NA	NA	NA	NA	Unpartitioned	NA	NA	10
b807a336-6905-398e-b84a-0690ea77f5cc	bipaceRt	timePenalizedSimilarity	rankCorrSimilarity	60.0	0.9	40.0	NA	NA	NA	NA	Unpartitioned	NA	NA	5
69c4191c-2070-33cd-97d5-1372c0d633e5	bipaceRt	timePenalizedSimilarity	cosineSimilarity	60.0	0.9	0.1	NA	NA	NA	NA	Unpartitioned	NA	NA	10
6d69a88d-2045-33fe-92d2-0965673f1730	bipaceRt	timePenalizedSimilarity	cosineSimilarity	60.0	0.25	5.0	NA	NA	NA	NA	Unpartitioned	NA	NA	10
956a49bb-b1ba-359d-b24e-0c1f648d75da	bipaceRt	timePenalizedSimilarity	cosineSimilarity	60.0	0.25	1.0	NA	NA	NA	NA	Unpartitioned	NA	NA	10
4a4ddbf7-a8d2-3437-982b-0be39e9db23f	bipaceRt	timePenalizedSimilarity	cosineSimilarity	60.0	0.95	0.1	NA	NA	NA	NA	Unpartitioned	NA	NA	10
5332d4bb-7506-32fc-beeb-b93298effa80	bipaceRt	timePenalizedSimilarity	cosineSimilarity	60.0	0.25	10.0	NA	NA	NA	NA	Unpartitioned	NA	NA	10
34cf549e-12e3-3d0d-88c4-eb01b8ea733f	bipaceRt	timePenalizedSimilarity	cosineSimilarity	60.0	0.5	1.0	NA	NA	NA	NA	Unpartitioned	NA	NA	10
de9da1a7-6871-3bc7-a096-dcbfc526d247	bipaceRt	timePenalizedSimilarity	cosineSimilarity	60.0	0.0	0.1	NA	NA	NA	NA	Unpartitioned	NA	NA	10
36468f77-db84-3e96-8431-0c77850bb63c	bipaceRt	timePenalizedSimilarity	rankCorrSimilarity	60.0	0.75	30.0	NA	NA	NA	NA	Unpartitioned	NA	NA	5
1edf9d36-ae57-37ad-9c5d-f827720e4af0	bipaceRt	timePenalizedSimilarity	cosineSimilarity	60.0	0.0	1.0	NA	NA	NA	NA	Unpartitioned	NA	NA	10
558164e3-b95a-3317-9b80-0d14d67bf9f7	bipaceRt	timePenalizedSimilarity	cosineSimilarity	60.0	0.0	5.0	NA	NA	NA	NA	Unpartitioned	NA	NA	10
b271672e-c331-3fd4-8156-672c5e219df8	bipaceRt	timePenalizedSimilarity	cosineSimilarity	60.0	0.5	5.0	NA	NA	NA	NA	Unpartitioned	NA	NA	10
a93e883b-feb2-3dc2-94c2-859b667784bd	bipaceRt	timePenalizedSimilarity	cosineSimilarity	60.0	0.0	10.0	NA	NA	NA	NA	Unpartitioned	NA	NA	10
1cfc2988-8059-32ad-9a2d-c6b4bb338537	bipaceRt	timePenalizedSimilarity	cosineSimilarity	60.0	0.5	10.0	NA	NA	NA	NA	Unpartitioned	NA	NA	10
353c3b52-bbae-3470-b958-17757e191518	bipaceRt	timePenalizedSimilarity	cosineSimilarity	60.0	0.0	30.0	NA	NA	NA	NA	Unpartitioned	NA	NA	10
f69b1f60-4488-3308-83b7-46cf9fcf951e	bipaceRt	timePenalizedSimilarity	cosineSimilarity	60.0	0.0	40.0	NA	NA	NA	NA	Unpartitioned	NA	NA	10
d957940e-3383-37df-aa8c-6c51628a06a6	bipaceRt	timePenalizedSimilarity	cosineSimilarity	60.0	0.75	1.0	NA	NA	NA	NA	Unpartitioned	NA	NA	10
89399a28-80d1-302a-90f7-4fd97d4c3d35	bipaceRt	timePenalizedSimilarity	cosineSimilarity	60.0	0.9	1.0	NA	NA	NA	NA	Unpartitioned	NA	NA	10
eee14a78-e342-3a81-9fa1-7bf4455e3ac1	bipaceRt	timePenalizedSimilarity	cosineSimilarity	60.0	0.75	5.0	NA	NA	NA	NA	Unpartitioned	NA	NA	10
c0dfc7a5-bda7-3c45-8cc9-83fa03ac2034	bipaceRt	timePenalizedSimilarity	cosineSimilarity	60.0	0.75	10.0	NA	NA	NA	NA	Unpartitioned	NA	NA	10
ad7e0d23-764b-33b2-a93e-1705af4c93ee	bipaceRt	timePenalizedSimilarity	cosineSimilarity	60.0	0.25	30.0	NA	NA	NA	NA	Unpartitioned	NA	NA	10
a7994deb-9d8d-3f25-959f-f39efe43012a	bipaceRt	timePenalizedSimilarity	cosineSimilarity	60.0	0.25	40.0	NA	NA	NA	NA	Unpartitioned	NA	NA	10
9b0efe3e-3a92-3734-88d0-42ed1b8683b0	bipaceRt	timePenalizedSimilarity	cosineSimilarity	60.0	0.5	30.0	NA	NA	NA	NA	Unpartitioned	NA	NA	10
5230517b-b057-3c29-abe4-30252ce064b6	bipaceRt	timePenalizedSimilarity	cosineSimilarity	60.0	0.95	1.0	NA	NA	NA	NA	Unpartitioned	NA	NA	10
d2425cb6-df7c-396f-9186-76ef59241af9	bipaceRt	timePenalizedSimilarity	cosineSimilarity	60.0	0.5	40.0	NA	NA	NA	NA	Unpartitioned	NA	NA	10
5ef146e7-35bd-3513-b97e-8012206d3761	bipaceRt	timePenalizedSimilarity	cosineSimilarity	60.0	0.75	30.0	NA	NA	NA	NA	Unpartitioned	NA	NA	10
dbafae1f-16e8-3bce-a245-75f297c4c358	bipaceRt	timePenalizedSimilarity	cosineSimilarity	60.0	0.9	10.0	NA	NA	NA	NA	Unpartitioned	NA	NA	10
31d38a9d-7327-3a23-b7da-dfb6109124e9	bipaceRt	timePenalizedSimilarity	cosineSimilarity	60.0	0.75	40.0	NA	NA	NA	NA	Unpartitioned	NA	NA	10
c84123c9-6586-3c5b-a3b0-7bb0d61d37b5	bipaceRt	timePenalizedSimilarity	cosineSimilarity	60.0	0.9	5.0	NA	NA	NA	NA	Unpartitioned	NA	NA	10
094698e2-e0c8-3ef8-a160-91229d48b80b	bipaceRt	timePenalizedSimilarity	cosineSimilarity	60.0	0.9	30.0	NA	NA	NA	NA	Unpartitioned	NA	NA	10
79908b0b-3a63-3323-a5d2-41243cfb69b4	bipaceRt	timePenalizedSimilarity	cosineSimilarity	60.0	0.9	40.0	NA	NA	NA	NA	Unpartitioned	NA	NA	10
6daaf6cc-828b-3ab6-8a9d-eafd081f2d54	bipaceRt	timePenalizedSimilarity	cosineSimilarity	60.0	0.95	5.0	NA	NA	NA	NA	Unpartitioned	NA	NA	10
f1dcad45-1491-3c29-9847-355c8511de83	bipaceRt	timePenalizedSimilarity	cosineSimilarity	60.0	0.95	10.0	NA	NA	NA	NA	Unpartitioned	NA	NA	10
d4937d8c-338e-3b8a-9d57-45f7380a91b2	bipaceRt	timePenalizedSimilarity	linCorrSimilarity	60.0	0.25	0.1	NA	NA	NA	NA	Unpartitioned	NA	NA	10
d1aa6e14-fe82-3761-b0ae-b96d624b308a	bipaceRt	timePenalizedSimilarity	cosineSimilarity	60.0	0.95	30.0	NA	NA	NA	NA	Unpartitioned	NA	NA	10
887b9952-0f77-325c-a12f-8a99db800a68	bipaceRt	timePenalizedSimilarity	linCorrSimilarity	60.0	0.5	0.1	NA	NA	NA	NA	Unpartitioned	NA	NA	10
c749a4a4-dcab-3693-8c77-417c06500c51	bipaceRt	timePenalizedSimilarity	linCorrSimilarity	60.0	0.75	0.1	NA	NA	NA	NA	Unpartitioned	NA	NA	10
355d60e5-efb1-3b34-90f8-f2265ee02c0a	bipaceRt	timePenalizedSimilarity	cosineSimilarity	60.0	0.95	40.0	NA	NA	NA	NA	Unpartitioned	NA	NA	10
ad45b498-2ef9-3217-a825-c44377fda835	bipaceRt	timePenalizedSimilarity	linCorrSimilarity	60.0	0.9	0.1	NA	NA	NA	NA	Unpartitioned	NA	NA	10
98a74de0-777c-38a9-9452-a3f4d961d807	bipaceRt	timePenalizedSimilarity	rankCorrSimilarity	60.0	0.0	30.0	NA	NA	NA	NA	Unpartitioned	NA	NA	2
bfe46315-7380-3f6d-998d-f24f2ae3f849	bipaceRt	timePenalizedSimilarity	rankCorrSimilarity	60.0	0.0	1.0	NA	NA	NA	NA	Unpartitioned	NA	NA	2
508bc132-4620-3d90-8f2f-cb1a2082e7c9	bipaceRt	timePenalizedSimilarity	rankCorrSimilarity	60.0	0.0	40.0	NA	NA	NA	NA	Unpartitioned	NA	NA	2
28a04661-5020-3de7-8d5a-a6c34cca10cb	bipaceRt	timePenalizedSimilarity	rankCorrSimilarity	60.0	0.0	10.0	NA	NA	NA	NA	Unpartitioned	NA	NA	2
125ab14f-26ab-3c9c-b29d-e3257deef9b8	bipaceRt	timePenalizedSimilarity	rankCorrSimilarity	60.0	0.0	0.1	NA	NA	NA	NA	Unpartitioned	NA	NA	2
37299d60-e2ff-3f07-b33d-482b11f182f4	bipaceRt	timePenalizedSimilarity	linCorrSimilarity	60.0	0.25	1.0	NA	NA	NA	NA	Unpartitioned	NA	NA	10
20aa3d65-3dda-3625-88cf-33767d2266d7	bipaceRt	timePenalizedSimilarity	rankCorrSimilarity	60.0	0.0	5.0	NA	NA	NA	NA	Unpartitioned	NA	NA	2
dd47bf0f-ea4f-3cf4-b553-6fd241d54222	bipaceRt	timePenalizedSimilarity	linCorrSimilarity	60.0	0.95	0.1	NA	NA	NA	NA	Unpartitioned	NA	NA	10
9940952c-2257-3e82-8e92-3fc59ae63907	bipaceRt	timePenalizedSimilarity	rankCorrSimilarity	60.0	0.25	40.0	NA	NA	NA	NA	Unpartitioned	NA	NA	2
eb153c2c-740b-302a-86bb-1cfddd47b15b	bipaceRt	timePenalizedSimilarity	linCorrSimilarity	60.0	0.5	1.0	NA	NA	NA	NA	Unpartitioned	NA	NA	10
45d072d1-f04e-312b-921c-a4ce139eddd6	bipaceRt	timePenalizedSimilarity	linCorrSimilarity	60.0	0.25	5.0	NA	NA	NA	NA	Unpartitioned	NA	NA	10
cd6cab00-2c53-392d-9976-7165b1d2e5af	bipaceRt	timePenalizedSimilarity	linCorrSimilarity	60.0	0.75	1.0	NA	NA	NA	NA	Unpartitioned	NA	NA	10
7d26a919-543f-3d7d-9f35-bb6bc9e4a712	bipaceRt	timePenalizedSimilarity	linCorrSimilarity	60.0	0.9	1.0	NA	NA	NA	NA	Unpartitioned	NA	NA	10
3831c4cf-459e-35b9-a49d-4a4592a1db60	bipaceRt	timePenalizedSimilarity	linCorrSimilarity	60.0	0.5	5.0	NA	NA	NA	NA	Unpartitioned	NA	NA	10
a96ca7e7-8387-3635-91e3-74a845984d20	bipaceRt	timePenalizedSimilarity	linCorrSimilarity	60.0	0.95	1.0	NA	NA	NA	NA	Unpartitioned	NA	NA	10
78d17b28-2c6a-380f-b1d4-15dbbb06b0b3	bipaceRt	timePenalizedSimilarity	linCorrSimilarity	60.0	0.75	5.0	NA	NA	NA	NA	Unpartitioned	NA	NA	10
1ddc2838-15e3-34a2-95c0-3ab45344eb83	bipaceRt	timePenalizedSimilarity	linCorrSimilarity	60.0	0.5	10.0	NA	NA	NA	NA	Unpartitioned	NA	NA	10
a2101bff-9cdb-3fb6-994c-a84fd190e7a9	bipaceRt	timePenalizedSimilarity	linCorrSimilarity	60.0	0.9	5.0	NA	NA	NA	NA	Unpartitioned	NA	NA	10
d8d14762-1131-3916-b551-3511212dac10	bipaceRt	timePenalizedSimilarity	linCorrSimilarity	60.0	0.25	10.0	NA	NA	NA	NA	Unpartitioned	NA	NA	10
e8f43c07-4f86-38c3-850c-730141363716	bipaceRt	timePenalizedSimilarity	linCorrSimilarity	60.0	0.75	10.0	NA	NA	NA	NA	Unpartitioned	NA	NA	10
15bb73c4-8eb1-381f-8086-c08d77052ef5	bipaceRt	timePenalizedSimilarity	linCorrSimilarity	60.0	0.9	10.0	NA	NA	NA	NA	Unpartitioned	NA	NA	10
10216029-1ff0-3b38-954b-1e05319c843d	bipaceRt	timePenalizedSimilarity	linCorrSimilarity	60.0	0.95	5.0	NA	NA	NA	NA	Unpartitioned	NA	NA	10
30d29fff-b96e-3bdf-8721-e777a18ae7e4	bipaceRt	timePenalizedSimilarity	linCorrSimilarity	60.0	0.95	10.0	NA	NA	NA	NA	Unpartitioned	NA	NA	10
ecdc100a-23ff-399f-9380-ad7af1774634	bipaceRt	timePenalizedSimilarity	rankCorrSimilarity	60.0	0.25	0.1	NA	NA	NA	NA	Unpartitioned	NA	NA	10
d622dbe6-27ed-356c-995d-4c4de71b1877	bipaceRt	timePenalizedSimilarity	rankCorrSimilarity	60.0	0.75	40.0	NA	NA	NA	NA	Unpartitioned	NA	NA	5
3f0a567c-9078-35f5-a95e-1b7af9551b65	bipaceRt	timePenalizedSimilarity	linCorrSimilarity	60.0	0.75	30.0	NA	NA	NA	NA	Unpartitioned	NA	NA	10
09ea6339-695f-3cc9-bf94-a16490fa86a0	bipaceRt	timePenalizedSimilarity	linCorrSimilarity	60.0	0.9	30.0	NA	NA	NA	NA	Unpartitioned	NA	NA	10
45b6525e-9815-37b3-a26c-754e3571cbe3	bipaceRt	timePenalizedSimilarity	linCorrSimilarity	60.0	0.95	30.0	NA	NA	NA	NA	Unpartitioned	NA	NA	10
fc1de5f6-d921-3686-ae36-56f05f195866	bipaceRt	timePenalizedSimilarity	linCorrSimilarity	60.0	0.9	40.0	NA	NA	NA	NA	Unpartitioned	NA	NA	10
c4a69f67-083f-3fb7-8a3f-6bd9a6204bdf	bipaceRt	timePenalizedSimilarity	rankCorrSimilarity	60.0	0.5	0.1	NA	NA	NA	NA	Unpartitioned	NA	NA	10
4303a6bd-5fd9-38be-80ed-b4bf8b8a895a	bipaceRt	timePenalizedSimilarity	rankCorrSimilarity	60.0	0.75	0.1	NA	NA	NA	NA	Unpartitioned	NA	NA	10
bb654e53-3678-310c-85d8-d07a663c51de	bipaceRt	timePenalizedSimilarity	linCorrSimilarity	60.0	0.5	30.0	NA	NA	NA	NA	Unpartitioned	NA	NA	10
4d72bceb-1f9b-33de-90a2-a3ecafd35df0	bipaceRt	timePenalizedSimilarity	linCorrSimilarity	60.0	0.75	40.0	NA	NA	NA	NA	Unpartitioned	NA	NA	10
213300d6-863e-327b-b884-a6d741bc7088	bipaceRt	timePenalizedSimilarity	linCorrSimilarity	60.0	0.95	40.0	NA	NA	NA	NA	Unpartitioned	NA	NA	10
b5c91ebd-ee41-36b0-b252-1d707f6344a1	bipaceRt	timePenalizedSimilarity	linCorrSimilarity	60.0	0.25	30.0	NA	NA	NA	NA	Unpartitioned	NA	NA	10
4386e32c-318d-3e04-8fcb-24de3c212ff6	bipaceRt	timePenalizedSimilarity	linCorrSimilarity	60.0	0.0	0.1	NA	NA	NA	NA	Unpartitioned	NA	NA	10
15a28313-2bdd-39e3-9f40-d7884b180aaf	bipaceRt	timePenalizedSimilarity	linCorrSimilarity	60.0	0.0	1.0	NA	NA	NA	NA	Unpartitioned	NA	NA	10
1d0d5a2b-e3ce-35ae-abdf-2ea6552e40c6	bipaceRt	timePenalizedSimilarity	linCorrSimilarity	60.0	0.0	10.0	NA	NA	NA	NA	Unpartitioned	NA	NA	10
780ba883-c796-374e-8c15-d71e04b2c790	bipaceRt	timePenalizedSimilarity	linCorrSimilarity	60.0	0.0	5.0	NA	NA	NA	NA	Unpartitioned	NA	NA	10
bc70d113-ba46-39e3-9afb-5ff77dba056e	bipaceRt	timePenalizedSimilarity	linCorrSimilarity	60.0	0.5	40.0	NA	NA	NA	NA	Unpartitioned	NA	NA	10
55c7d452-e621-3ceb-80c4-0deb8134bf79	bipaceRt	timePenalizedSimilarity	rankCorrSimilarity	60.0	0.9	0.1	NA	NA	NA	NA	Unpartitioned	NA	NA	10
4d050ca4-5a50-3041-a4bb-a7d1b0da3536	bipaceRt	timePenalizedSimilarity	linCorrSimilarity	60.0	0.0	30.0	NA	NA	NA	NA	Unpartitioned	NA	NA	10
fc39123e-7ae0-3190-a579-658e2da1ae87	bipaceRt	timePenalizedSimilarity	linCorrSimilarity	60.0	0.0	40.0	NA	NA	NA	NA	Unpartitioned	NA	NA	10
9085f5f7-0536-3cb5-b66f-cfccb542310e	bipaceRt	timePenalizedSimilarity	rankCorrSimilarity	60.0	0.5	30.0	NA	NA	NA	NA	Unpartitioned	NA	NA	5
0c733203-6bc0-396e-bc07-678f8a5fb13f	bipaceRt	timePenalizedSimilarity	linCorrSimilarity	60.0	0.25	40.0	NA	NA	NA	NA	Unpartitioned	NA	NA	10
52afc17f-04e0-3735-9a0c-a3b078d993bd	bipaceRt	timePenalizedSimilarity	rankCorrSimilarity	60.0	0.95	0.1	NA	NA	NA	NA	Unpartitioned	NA	NA	10
18e1d6f9-ddd1-30a4-a1ad-fe989fd1b638	bipaceRt	timePenalizedSimilarity	rankCorrSimilarity	60.0	0.25	1.0	NA	NA	NA	NA	Unpartitioned	NA	NA	10
36f499bf-a98a-39ab-9921-19d57f1d8ac2	bipaceRt	timePenalizedSimilarity	rankCorrSimilarity	60.0	0.5	1.0	NA	NA	NA	NA	Unpartitioned	NA	NA	10
43329ca5-7be4-3af5-b552-bb80ba43fe2d	bipaceRt	timePenalizedSimilarity	rankCorrSimilarity	60.0	0.75	1.0	NA	NA	NA	NA	Unpartitioned	NA	NA	10
6fef99ee-fae5-34a0-aa40-7f6f98874c12	bipaceRt	timePenalizedSimilarity	rankCorrSimilarity	60.0	0.95	1.0	NA	NA	NA	NA	Unpartitioned	NA	NA	10
a902e1eb-b456-3171-af81-7a649eb76151	bipaceRt	timePenalizedSimilarity	rankCorrSimilarity	60.0	0.9	1.0	NA	NA	NA	NA	Unpartitioned	NA	NA	10
6d102c81-0baf-36be-a086-98b29b8f12c2	bipaceRt	timePenalizedSimilarity	lpSimilarity	60.0	0.25	0.1	NA	NA	NA	NA	Unpartitioned	NA	NA	10
8ef4fd77-0437-31f0-ac38-af5f012aa0d0	bipaceRt	timePenalizedSimilarity	lpSimilarity	60.0	0.5	0.1	NA	NA	NA	NA	Unpartitioned	NA	NA	10
674fc4f9-be9e-3e27-b5fd-21aa00553d11	bipaceRt	timePenalizedSimilarity	lpSimilarity	60.0	0.25	5.0	NA	NA	NA	NA	Unpartitioned	NA	NA	10
f8f1ebd9-0a06-3366-a862-267946ef5e3d	bipaceRt	timePenalizedSimilarity	rankCorrSimilarity	60.0	0.75	5.0	NA	NA	NA	NA	Unpartitioned	NA	NA	10
aa1be0d8-f556-3310-917b-b3cfa88489c7	bipaceRt	timePenalizedSimilarity	lpSimilarity	60.0	0.25	1.0	NA	NA	NA	NA	Unpartitioned	NA	NA	10
cb696a97-9157-3bc2-8d93-88e1c3983bde	bipaceRt	timePenalizedSimilarity	rankCorrSimilarity	60.0	0.9	5.0	NA	NA	NA	NA	Unpartitioned	NA	NA	10
466ce42d-db0c-3cf1-8abd-401b70389f46	bipaceRt	timePenalizedSimilarity	rankCorrSimilarity	60.0	0.95	5.0	NA	NA	NA	NA	Unpartitioned	NA	NA	10
3c6908e4-3b56-3c54-a12b-74c969e6c607	bipaceRt	timePenalizedSimilarity	lpSimilarity	60.0	0.25	10.0	NA	NA	NA	NA	Unpartitioned	NA	NA	10
ee848499-13fa-3a82-a30c-750473abc598	bipaceRt	timePenalizedSimilarity	lpSimilarity	60.0	0.0	0.1	NA	NA	NA	NA	Unpartitioned	NA	NA	10
2e33a920-370f-38b5-86fd-46e793dbd3b6	bipaceRt	timePenalizedSimilarity	lpSimilarity	60.0	0.0	1.0	NA	NA	NA	NA	Unpartitioned	NA	NA	10
a7e7faf9-0808-36b0-8248-d370e8016112	bipaceRt	timePenalizedSimilarity	rankCorrSimilarity	60.0	0.5	5.0	NA	NA	NA	NA	Unpartitioned	NA	NA	10
a1aa516d-6dc4-37bb-af28-ee84a9fd5128	bipaceRt	timePenalizedSimilarity	lpSimilarity	60.0	0.0	5.0	NA	NA	NA	NA	Unpartitioned	NA	NA	10
9544fec9-90a0-3ebf-ad10-fe70a6ba8bec	bipaceRt	timePenalizedSimilarity	lpSimilarity	60.0	0.0	10.0	NA	NA	NA	NA	Unpartitioned	NA	NA	10
0a14d236-7283-3be4-9ee3-ca8958e61814	bipaceRt	timePenalizedSimilarity	lpSimilarity	60.0	0.0	30.0	NA	NA	NA	NA	Unpartitioned	NA	NA	10
ef780e15-6208-3e87-b262-b13c3790cfb5	bipaceRt	timePenalizedSimilarity	rankCorrSimilarity	60.0	0.25	5.0	NA	NA	NA	NA	Unpartitioned	NA	NA	10
414115e3-77bd-3352-86ba-752c339cf451	bipaceRt	timePenalizedSimilarity	rankCorrSimilarity	60.0	0.95	10.0	NA	NA	NA	NA	Unpartitioned	NA	NA	10
bef8902c-47a7-36d6-9fff-1fe45640a54e	bipaceRt	timePenalizedSimilarity	lpSimilarity	60.0	0.0	40.0	NA	NA	NA	NA	Unpartitioned	NA	NA	10
a39df208-3335-322c-8e9f-16753fb3c1dd	bipaceRt	timePenalizedSimilarity	lpSimilarity	60.0	0.25	30.0	NA	NA	NA	NA	Unpartitioned	NA	NA	10
e257d078-702c-3433-b816-7a38ef76783a	bipaceRt	timePenalizedSimilarity	lpSimilarity	60.0	0.75	0.1	NA	NA	NA	NA	Unpartitioned	NA	NA	10
66152e11-ae01-3a79-97e9-ec3363e41622	bipaceRt	timePenalizedSimilarity	rankCorrSimilarity	60.0	0.9	10.0	NA	NA	NA	NA	Unpartitioned	NA	NA	10
73a0e8ad-a39e-3b38-87e7-6bb48be3747c	bipaceRt	timePenalizedSimilarity	lpSimilarity	60.0	0.5	5.0	NA	NA	NA	NA	Unpartitioned	NA	NA	10
5f83cb14-811f-3e1e-a164-23bca04bc8b0	bipaceRt	timePenalizedSimilarity	lpSimilarity	60.0	0.5	1.0	NA	NA	NA	NA	Unpartitioned	NA	NA	10
5c752047-b772-30c8-b0b5-a7eab488e7e4	bipaceRt	timePenalizedSimilarity	lpSimilarity	60.0	0.5	10.0	NA	NA	NA	NA	Unpartitioned	NA	NA	10
ce6b6279-5e7f-3dc6-8ef8-c376328c4885	bipaceRt	timePenalizedSimilarity	lpSimilarity	60.0	0.9	0.1	NA	NA	NA	NA	Unpartitioned	NA	NA	10
c1452a36-821a-350d-8fed-ade2782df875	bipaceRt	timePenalizedSimilarity	lpSimilarity	60.0	0.25	40.0	NA	NA	NA	NA	Unpartitioned	NA	NA	10
4f0c3dca-c5a1-346b-a1c5-a5aaa33ac42a	bipaceRt	timePenalizedSimilarity	rankCorrSimilarity	60.0	0.75	10.0	NA	NA	NA	NA	Unpartitioned	NA	NA	10
707a10c0-d95c-3cb9-a715-204fd0b07c39	bipaceRt	timePenalizedSimilarity	lpSimilarity	60.0	0.95	0.1	NA	NA	NA	NA	Unpartitioned	NA	NA	10
caa7125e-6ad5-35d3-9c57-ef28ef5d4b3b	bipaceRt	timePenalizedSimilarity	lpSimilarity	60.0	0.75	5.0	NA	NA	NA	NA	Unpartitioned	NA	NA	10
56f7fa52-f378-3ee7-a0ba-9155a0b39583	bipaceRt	timePenalizedSimilarity	lpSimilarity	60.0	0.75	1.0	NA	NA	NA	NA	Unpartitioned	NA	NA	10
d36de66c-5c89-3525-8820-fbdd5a3f02d5	bipaceRt	timePenalizedSimilarity	lpSimilarity	60.0	0.5	30.0	NA	NA	NA	NA	Unpartitioned	NA	NA	10
0841571e-4720-3366-8f11-cd7f748c4c4b	bipaceRt	timePenalizedSimilarity	rankCorrSimilarity	60.0	0.5	40.0	NA	NA	NA	NA	Unpartitioned	NA	NA	5
b88503ff-c49c-3465-8fc3-117a0d748310	bipaceRt	timePenalizedSimilarity	lpSimilarity	60.0	0.75	10.0	NA	NA	NA	NA	Unpartitioned	NA	NA	10
a93d7358-07d0-36a4-bbda-fe6daa5519eb	bipaceRt	timePenalizedSimilarity	lpSimilarity	60.0	0.9	1.0	NA	NA	NA	NA	Unpartitioned	NA	NA	10
669d5961-50c8-32ba-b468-b4ddfaf1e02a	bipaceRt	timePenalizedSimilarity	lpSimilarity	60.0	0.95	1.0	NA	NA	NA	NA	Unpartitioned	NA	NA	10
9880bbc7-2a34-3f71-b6a7-22dacab933cd	bipaceRt	timePenalizedSimilarity	lpSimilarity	60.0	0.9	10.0	NA	NA	NA	NA	Unpartitioned	NA	NA	10
ad134f81-4b73-3037-b05c-a559ad7c2735	bipaceRt	timePenalizedSimilarity	lpSimilarity	60.0	0.5	40.0	NA	NA	NA	NA	Unpartitioned	NA	NA	10
4b86f9fe-eb85-3830-b105-d5381871ed7c	bipaceRt	timePenalizedSimilarity	lpSimilarity	60.0	0.75	30.0	NA	NA	NA	NA	Unpartitioned	NA	NA	10
2041af3c-8423-3339-800a-b2094f85f32c	bipaceRt	timePenalizedSimilarity	lpSimilarity	60.0	0.9	5.0	NA	NA	NA	NA	Unpartitioned	NA	NA	10
b52352fa-eda6-362c-829e-d1771702c3e3	bipaceRt	timePenalizedSimilarity	lpSimilarity	60.0	0.75	40.0	NA	NA	NA	NA	Unpartitioned	NA	NA	10
d11479d6-453e-37f8-8637-36773a23be92	bipaceRt	timePenalizedSimilarity	rankCorrSimilarity	60.0	0.5	10.0	NA	NA	NA	NA	Unpartitioned	NA	NA	10
3d81857a-60c6-3f49-bfe7-2a33b2c16efd	bipaceRt	timePenalizedSimilarity	lpSimilarity	60.0	0.9	30.0	NA	NA	NA	NA	Unpartitioned	NA	NA	10
fc791373-a3b9-30f9-8d50-8d45c3b3bdf0	bipaceRt	timePenalizedSimilarity	lpSimilarity	60.0	0.95	5.0	NA	NA	NA	NA	Unpartitioned	NA	NA	10
f5c4edca-4af5-3ad1-a8c3-d0227d412a9c	bipaceRt	timePenalizedSimilarity	dotSimilarity	60.0	0.25	0.1	NA	NA	NA	NA	Unpartitioned	NA	NA	20
8308bbc2-04c4-3966-b153-37d95234bffa	bipaceRt	timePenalizedSimilarity	lpSimilarity	60.0	0.95	10.0	NA	NA	NA	NA	Unpartitioned	NA	NA	10
6988d139-2e0e-37da-a3ad-b79f306aa700	bipaceRt	timePenalizedSimilarity	lpSimilarity	60.0	0.9	40.0	NA	NA	NA	NA	Unpartitioned	NA	NA	10
d7a407e3-b709-381f-96c9-998ad7c0f454	bipaceRt	timePenalizedSimilarity	rankCorrSimilarity	60.0	0.25	30.0	NA	NA	NA	NA	Unpartitioned	NA	NA	5
9ba59ad3-701c-3431-921a-22c6a263cbd6	bipaceRt	timePenalizedSimilarity	lpSimilarity	60.0	0.95	30.0	NA	NA	NA	NA	Unpartitioned	NA	NA	10
397f3c3c-eaaf-3473-bdfd-389403c9392a	bipaceRt	timePenalizedSimilarity	lpSimilarity	60.0	0.95	40.0	NA	NA	NA	NA	Unpartitioned	NA	NA	10
269ab240-2295-32b9-9648-4b602a934ac1	bipaceRt	timePenalizedSimilarity	rankCorrSimilarity	60.0	0.95	30.0	NA	NA	NA	NA	Unpartitioned	NA	NA	10
f35d68c2-6ceb-3d8a-a46f-b0cbab793b58	bipaceRt	timePenalizedSimilarity	dotSimilarity	60.0	0.5	0.1	NA	NA	NA	NA	Unpartitioned	NA	NA	20
b1fbed9d-e354-3d46-8c39-c1c6779bba25	bipaceRt	timePenalizedSimilarity	dotSimilarity	60.0	0.0	30.0	NA	NA	NA	NA	Unpartitioned	NA	NA	20
e1d4f272-7bc3-3e05-b5bb-9b64a0e74e3a	bipaceRt	timePenalizedSimilarity	dotSimilarity	60.0	0.0	40.0	NA	NA	NA	NA	Unpartitioned	NA	NA	20
f9ddbb17-20f6-3be8-86aa-15d62b907ea4	bipaceRt	timePenalizedSimilarity	dotSimilarity	60.0	0.0	10.0	NA	NA	NA	NA	Unpartitioned	NA	NA	20
3a4a9952-c8a1-3775-b831-189069fa1231	bipaceRt	timePenalizedSimilarity	dotSimilarity	60.0	0.0	5.0	NA	NA	NA	NA	Unpartitioned	NA	NA	20
43176c35-d83b-3214-9d70-a07b2c6a12ed	bipaceRt	timePenalizedSimilarity	dotSimilarity	60.0	0.0	0.1	NA	NA	NA	NA	Unpartitioned	NA	NA	20
041df65f-054b-3fc3-8677-ff33bbba6a14	bipaceRt	timePenalizedSimilarity	dotSimilarity	60.0	0.0	1.0	NA	NA	NA	NA	Unpartitioned	NA	NA	20
964c4afe-1199-31da-bc96-b9df78a9b7c9	bipaceRt	timePenalizedSimilarity	dotSimilarity	60.0	0.75	0.1	NA	NA	NA	NA	Unpartitioned	NA	NA	20
a32f9dae-6800-32da-bafc-8bd71942d8c2	bipaceRt	timePenalizedSimilarity	dotSimilarity	60.0	0.25	5.0	NA	NA	NA	NA	Unpartitioned	NA	NA	20
6492b947-a583-3998-94ea-f5b54c9ef89e	bipaceRt	timePenalizedSimilarity	dotSimilarity	60.0	0.25	10.0	NA	NA	NA	NA	Unpartitioned	NA	NA	20
643dd8ae-9664-352a-99f5-573c45369095	bipaceRt	timePenalizedSimilarity	rankCorrSimilarity	60.0	0.25	10.0	NA	NA	NA	NA	Unpartitioned	NA	NA	10
aa25cdfd-26c7-3b3d-8e7e-307cf35ac58b	bipaceRt	timePenalizedSimilarity	dotSimilarity	60.0	0.9	0.1	NA	NA	NA	NA	Unpartitioned	NA	NA	20
97f6552b-fa26-3390-a094-b61447c1b522	bipaceRt	timePenalizedSimilarity	dotSimilarity	60.0	0.25	1.0	NA	NA	NA	NA	Unpartitioned	NA	NA	20
981899c3-a69c-3d92-b3c0-b0cda9dfde22	bipaceRt	timePenalizedSimilarity	dotSimilarity	60.0	0.25	30.0	NA	NA	NA	NA	Unpartitioned	NA	NA	20
33bf8f2e-6c50-356f-8caf-3a6e511739a4	bipaceRt	timePenalizedSimilarity	dotSimilarity	60.0	0.25	40.0	NA	NA	NA	NA	Unpartitioned	NA	NA	20
2e12c331-b519-3f8c-b801-a2d1aefbede1	bipaceRt	timePenalizedSimilarity	dotSimilarity	60.0	0.5	10.0	NA	NA	NA	NA	Unpartitioned	NA	NA	20
db76879d-61ac-3d44-bac3-46703fa7a528	bipaceRt	timePenalizedSimilarity	dotSimilarity	60.0	0.5	5.0	NA	NA	NA	NA	Unpartitioned	NA	NA	20
c57f5b53-88e0-328c-b279-0cad44e94c51	bipaceRt	timePenalizedSimilarity	dotSimilarity	60.0	0.5	30.0	NA	NA	NA	NA	Unpartitioned	NA	NA	20
454f9bbb-24d6-3ea6-80e0-3506a1557921	bipaceRt	timePenalizedSimilarity	rankCorrSimilarity	60.0	0.9	30.0	NA	NA	NA	NA	Unpartitioned	NA	NA	10
e7481a4d-35da-3bc0-be9b-97d90383467d	bipaceRt	timePenalizedSimilarity	dotSimilarity	60.0	0.5	1.0	NA	NA	NA	NA	Unpartitioned	NA	NA	20
0055ea01-c402-386a-ae17-9a3eb9009cc6	bipaceRt	timePenalizedSimilarity	dotSimilarity	60.0	0.95	0.1	NA	NA	NA	NA	Unpartitioned	NA	NA	20
a563b0f0-3b1f-3136-98c7-df9335a4242a	bipaceRt	timePenalizedSimilarity	rankCorrSimilarity	60.0	0.95	40.0	NA	NA	NA	NA	Unpartitioned	NA	NA	10
59ed9ee1-7a4f-314e-be1e-b3ca0b3a7d8b	bipaceRt	timePenalizedSimilarity	dotSimilarity	60.0	0.75	10.0	NA	NA	NA	NA	Unpartitioned	NA	NA	20
fc85bfe9-5943-3e43-8a7d-d5f76f93fb25	bipaceRt	timePenalizedSimilarity	dotSimilarity	60.0	0.5	40.0	NA	NA	NA	NA	Unpartitioned	NA	NA	20
6c496c57-8d7e-357c-b1bd-b2f047aee454	bipaceRt	timePenalizedSimilarity	dotSimilarity	60.0	0.75	30.0	NA	NA	NA	NA	Unpartitioned	NA	NA	20
42261bba-69b8-3cc6-845a-5a8703994082	bipaceRt	timePenalizedSimilarity	dotSimilarity	60.0	0.75	40.0	NA	NA	NA	NA	Unpartitioned	NA	NA	20
129b40e9-3a00-3af7-a3ae-e6b566af989e	bipaceRt	timePenalizedSimilarity	dotSimilarity	60.0	0.75	5.0	NA	NA	NA	NA	Unpartitioned	NA	NA	20
abb9f119-ebc9-3970-ac9f-ab23c7687293	bipaceRt	timePenalizedSimilarity	dotSimilarity	60.0	0.75	1.0	NA	NA	NA	NA	Unpartitioned	NA	NA	20
43be3f7c-7126-3df7-a416-592d9285840f	bipaceRt	timePenalizedSimilarity	dotSimilarity	60.0	0.9	1.0	NA	NA	NA	NA	Unpartitioned	NA	NA	20
0a334dd6-ecb4-3c00-b38e-f74827a055cb	bipaceRt	timePenalizedSimilarity	dotSimilarity	60.0	0.9	30.0	NA	NA	NA	NA	Unpartitioned	NA	NA	20
316ee24a-61de-329f-84b3-67f31fa1500d	bipaceRt	timePenalizedSimilarity	dotSimilarity	60.0	0.9	10.0	NA	NA	NA	NA	Unpartitioned	NA	NA	20
be7755f3-6052-32df-b466-1d098507619e	bipaceRt	timePenalizedSimilarity	dotSimilarity	60.0	0.9	40.0	NA	NA	NA	NA	Unpartitioned	NA	NA	20
33951cd3-338b-3bf7-aed0-8b1632cee66d	bipaceRt	timePenalizedSimilarity	dotSimilarity	60.0	0.95	1.0	NA	NA	NA	NA	Unpartitioned	NA	NA	20
016d9280-d133-3da8-8a9a-220380c833e2	bipaceRt	timePenalizedSimilarity	dotSimilarity	60.0	0.9	5.0	NA	NA	NA	NA	Unpartitioned	NA	NA	20
deb2fd84-4427-3051-acee-37cc8f7fc7c9	bipaceRt	timePenalizedSimilarity	cosineSimilarity	60.0	0.25	0.1	NA	NA	NA	NA	Unpartitioned	NA	NA	20
d02f0ca6-227a-3eb9-8d98-8ebcb12e05d8	bipaceRt	timePenalizedSimilarity	dotSimilarity	60.0	0.95	40.0	NA	NA	NA	NA	Unpartitioned	NA	NA	20
d2083fba-e7f8-3170-ba23-bcc71a42a080	bipaceRt	timePenalizedSimilarity	dotSimilarity	60.0	0.95	30.0	NA	NA	NA	NA	Unpartitioned	NA	NA	20
b1e27851-032a-377f-88e7-5fc246cd37c5	bipaceRt	timePenalizedSimilarity	dotSimilarity	60.0	0.95	10.0	NA	NA	NA	NA	Unpartitioned	NA	NA	20
a562cd01-0251-3b5c-a415-ed358e70d4d7	bipaceRt	timePenalizedSimilarity	cosineSimilarity	60.0	0.5	0.1	NA	NA	NA	NA	Unpartitioned	NA	NA	20
5f7519fb-8398-39a4-a328-57bfcdcfef68	bipaceRt	timePenalizedSimilarity	dotSimilarity	60.0	0.95	5.0	NA	NA	NA	NA	Unpartitioned	NA	NA	20
6b4e1b04-fedd-3d18-a75b-1209a4886b82	bipaceRt	timePenalizedSimilarity	cosineSimilarity	60.0	0.75	0.1	NA	NA	NA	NA	Unpartitioned	NA	NA	20
35c6cf7e-a0c7-3b05-b0b7-793c8f87b827	bipaceRt	timePenalizedSimilarity	rankCorrSimilarity	60.0	0.0	5.0	NA	NA	NA	NA	Unpartitioned	NA	NA	5
77720ed9-5b39-3c7f-929e-f7432cca6b32	bipaceRt	timePenalizedSimilarity	cosineSimilarity	60.0	0.9	0.1	NA	NA	NA	NA	Unpartitioned	NA	NA	20
04f8f7e4-f3c3-3278-a88d-2bc76042e331	bipaceRt	timePenalizedSimilarity	rankCorrSimilarity	60.0	0.0	1.0	NA	NA	NA	NA	Unpartitioned	NA	NA	5
8b2de974-3289-32ac-a557-7684210d7ab7	bipaceRt	timePenalizedSimilarity	rankCorrSimilarity	60.0	0.0	40.0	NA	NA	NA	NA	Unpartitioned	NA	NA	5
216b8bed-952a-34c3-a986-ad34e0de4be1	bipaceRt	timePenalizedSimilarity	rankCorrSimilarity	60.0	0.9	40.0	NA	NA	NA	NA	Unpartitioned	NA	NA	10
f67e5797-6daa-3f57-9932-e25e95830069	bipaceRt	timePenalizedSimilarity	rankCorrSimilarity	60.0	0.0	0.1	NA	NA	NA	NA	Unpartitioned	NA	NA	5
5f21c564-2349-3443-89fb-6ca7544ed1b6	bipaceRt	timePenalizedSimilarity	cosineSimilarity	60.0	0.25	1.0	NA	NA	NA	NA	Unpartitioned	NA	NA	20
a54ea2b2-d521-379f-bd0d-8525885bc701	bipaceRt	timePenalizedSimilarity	rankCorrSimilarity	60.0	0.0	30.0	NA	NA	NA	NA	Unpartitioned	NA	NA	5
54d2d6a8-4f8f-314a-be2b-792bdc2253bc	bipaceRt	timePenalizedSimilarity	rankCorrSimilarity	60.0	0.0	10.0	NA	NA	NA	NA	Unpartitioned	NA	NA	5
e1603ae0-88fd-311a-a007-5c5ec5195c42	bipaceRt	timePenalizedSimilarity	cosineSimilarity	60.0	0.25	5.0	NA	NA	NA	NA	Unpartitioned	NA	NA	20
622a6a7d-ff36-335a-8c51-5b15c3c968c8	bipaceRt	timePenalizedSimilarity	cosineSimilarity	60.0	0.95	0.1	NA	NA	NA	NA	Unpartitioned	NA	NA	20
d94f3c9d-bd9b-3260-939d-936ac0841cc3	bipaceRt	timePenalizedSimilarity	cosineSimilarity	60.0	0.25	10.0	NA	NA	NA	NA	Unpartitioned	NA	NA	20
45c5b514-ddac-32c9-ad44-a733b35bdf12	bipaceRt	timePenalizedSimilarity	cosineSimilarity	60.0	0.5	5.0	NA	NA	NA	NA	Unpartitioned	NA	NA	20
043fba2f-e4c9-3443-a1ab-4d8e0cf0d967	bipaceRt	timePenalizedSimilarity	cosineSimilarity	60.0	0.0	0.1	NA	NA	NA	NA	Unpartitioned	NA	NA	20
ba732759-e4dc-366c-a896-46964f393c80	bipaceRt	timePenalizedSimilarity	cosineSimilarity	60.0	0.5	1.0	NA	NA	NA	NA	Unpartitioned	NA	NA	20
00adb3ea-9e16-397c-9009-07d404b37c14	bipaceRt	timePenalizedSimilarity	cosineSimilarity	60.0	0.0	30.0	NA	NA	NA	NA	Unpartitioned	NA	NA	20
3a2a8e6d-bd6c-3791-95d6-556bcad7a65e	bipaceRt	timePenalizedSimilarity	cosineSimilarity	60.0	0.0	5.0	NA	NA	NA	NA	Unpartitioned	NA	NA	20
5ea32182-6ddf-3855-a2fb-d132671a8a18	bipaceRt	timePenalizedSimilarity	cosineSimilarity	60.0	0.0	40.0	NA	NA	NA	NA	Unpartitioned	NA	NA	20
403ecfed-dab2-30d5-90de-076968f396d9	bipaceRt	timePenalizedSimilarity	cosineSimilarity	60.0	0.75	1.0	NA	NA	NA	NA	Unpartitioned	NA	NA	20
f8b18164-8326-3412-be43-006f20f757db	bipaceRt	timePenalizedSimilarity	cosineSimilarity	60.0	0.5	10.0	NA	NA	NA	NA	Unpartitioned	NA	NA	20
e010002d-47e3-314e-8639-4e327a9f6e5b	bipaceRt	timePenalizedSimilarity	cosineSimilarity	60.0	0.0	1.0	NA	NA	NA	NA	Unpartitioned	NA	NA	20
f7d23216-2f74-33f1-a862-676bdbe095f8	bipaceRt	timePenalizedSimilarity	cosineSimilarity	60.0	0.9	1.0	NA	NA	NA	NA	Unpartitioned	NA	NA	20
ff368fb5-94f7-3569-b704-d51ff1e29968	bipaceRt	timePenalizedSimilarity	cosineSimilarity	60.0	0.95	1.0	NA	NA	NA	NA	Unpartitioned	NA	NA	20
2a4c0557-672c-3e86-a705-41eae152c638	bipaceRt	timePenalizedSimilarity	cosineSimilarity	60.0	0.25	30.0	NA	NA	NA	NA	Unpartitioned	NA	NA	20
18b31434-56a6-3ede-907b-f7e3771e914c	bipaceRt	timePenalizedSimilarity	cosineSimilarity	60.0	0.75	5.0	NA	NA	NA	NA	Unpartitioned	NA	NA	20
4065ccd1-5c4e-34d9-a319-79d48d69de5c	bipaceRt	timePenalizedSimilarity	rankCorrSimilarity	60.0	0.25	40.0	NA	NA	NA	NA	Unpartitioned	NA	NA	5
b697dbf3-1b59-3ccc-80c0-e11e964e0b3f	bipaceRt	timePenalizedSimilarity	cosineSimilarity	60.0	0.0	10.0	NA	NA	NA	NA	Unpartitioned	NA	NA	20
19ba9882-16f8-3d7b-8b12-82bc04e6a28c	bipaceRt	timePenalizedSimilarity	cosineSimilarity	60.0	0.5	30.0	NA	NA	NA	NA	Unpartitioned	NA	NA	20
4baf7bda-1055-3a6e-9f53-dceb96d27966	bipaceRt	timePenalizedSimilarity	rankCorrSimilarity	60.0	0.75	30.0	NA	NA	NA	NA	Unpartitioned	NA	NA	10
35ab289e-efc6-339f-a3aa-6cf2710f9791	bipaceRt	timePenalizedSimilarity	cosineSimilarity	60.0	0.25	40.0	NA	NA	NA	NA	Unpartitioned	NA	NA	20
3a8a6a9c-45c2-31d6-92b7-246265e8e16e	bipaceRt	timePenalizedSimilarity	cosineSimilarity	60.0	0.5	40.0	NA	NA	NA	NA	Unpartitioned	NA	NA	20
8054f94d-2efa-323e-a9ea-f065267cf3da	bipaceRt	timePenalizedSimilarity	cosineSimilarity	60.0	0.75	10.0	NA	NA	NA	NA	Unpartitioned	NA	NA	20
afb77947-fb81-3bcb-8149-d8a4d5ae7807	bipaceRt	timePenalizedSimilarity	cosineSimilarity	60.0	0.9	5.0	NA	NA	NA	NA	Unpartitioned	NA	NA	20
a594065a-fdb5-355b-abdd-eea9a82ba64b	bipaceRt	timePenalizedSimilarity	cosineSimilarity	60.0	0.75	40.0	NA	NA	NA	NA	Unpartitioned	NA	NA	20
bb2301aa-973a-3e14-86f5-61ffb9446cef	bipaceRt	timePenalizedSimilarity	cosineSimilarity	60.0	0.75	30.0	NA	NA	NA	NA	Unpartitioned	NA	NA	20
df634834-ab88-3cdc-9e40-f3cdd3eb46ec	bipaceRt	timePenalizedSimilarity	cosineSimilarity	60.0	0.9	10.0	NA	NA	NA	NA	Unpartitioned	NA	NA	20
6240525c-2668-3e7f-bbbf-ca0b57e77565	bipaceRt	timePenalizedSimilarity	linCorrSimilarity	60.0	0.25	0.1	NA	NA	NA	NA	Unpartitioned	NA	NA	20
89c419f4-3a4f-37ba-ac52-42d8a2b72d0c	bipaceRt	timePenalizedSimilarity	cosineSimilarity	60.0	0.9	30.0	NA	NA	NA	NA	Unpartitioned	NA	NA	20
d6a61136-1203-306d-8a1b-424ae022cb70	bipaceRt	timePenalizedSimilarity	cosineSimilarity	60.0	0.9	40.0	NA	NA	NA	NA	Unpartitioned	NA	NA	20
a34ecfac-7f14-3c22-9599-4650a378231b	bipaceRt	timePenalizedSimilarity	cosineSimilarity	60.0	0.95	5.0	NA	NA	NA	NA	Unpartitioned	NA	NA	20
26e16a84-8fa3-3f7e-a8a4-86397b6d2433	bipaceRt	timePenalizedSimilarity	linCorrSimilarity	60.0	0.5	0.1	NA	NA	NA	NA	Unpartitioned	NA	NA	20
68030d7a-389b-35bc-aaed-1e3e9ddbbe72	bipaceRt	timePenalizedSimilarity	cosineSimilarity	60.0	0.95	30.0	NA	NA	NA	NA	Unpartitioned	NA	NA	20
fe7a0a11-1085-3811-98ae-3582f54c53cc	bipaceRt	timePenalizedSimilarity	cosineSimilarity	60.0	0.95	10.0	NA	NA	NA	NA	Unpartitioned	NA	NA	20
7f6871ab-27e3-35ca-90b1-6477845ae1d1	bipaceRt	timePenalizedSimilarity	cosineSimilarity	60.0	0.95	40.0	NA	NA	NA	NA	Unpartitioned	NA	NA	20
5ccb2cf0-2821-35e4-bc79-87e66b978226	bipaceRt	timePenalizedSimilarity	linCorrSimilarity	60.0	0.75	0.1	NA	NA	NA	NA	Unpartitioned	NA	NA	20
c6845c64-225c-3e0d-9753-3b16167eeb23	bipaceRt	timePenalizedSimilarity	linCorrSimilarity	60.0	0.9	0.1	NA	NA	NA	NA	Unpartitioned	NA	NA	20
06e2880c-c4ad-358a-b8d9-a7fadc20694f	bipaceRt	timePenalizedSimilarity	linCorrSimilarity	60.0	0.25	1.0	NA	NA	NA	NA	Unpartitioned	NA	NA	20
90030acf-d48b-3391-9c7a-5b379ce995be	bipaceRt	timePenalizedSimilarity	linCorrSimilarity	60.0	0.95	0.1	NA	NA	NA	NA	Unpartitioned	NA	NA	20
1fb21986-3b76-3a65-9eda-8a8edb0fbb2b	bipaceRt	timePenalizedSimilarity	linCorrSimilarity	60.0	0.5	1.0	NA	NA	NA	NA	Unpartitioned	NA	NA	20
d17a483a-6676-3d02-8ea6-9ddc96b68535	bipaceRt	timePenalizedSimilarity	linCorrSimilarity	60.0	0.25	5.0	NA	NA	NA	NA	Unpartitioned	NA	NA	20
8298317c-3444-32bd-9a46-46ac1658a68e	bipaceRt	timePenalizedSimilarity	linCorrSimilarity	60.0	0.75	1.0	NA	NA	NA	NA	Unpartitioned	NA	NA	20
56eb4122-289d-3e78-b4f6-ee3640df0159	bipaceRt	timePenalizedSimilarity	linCorrSimilarity	60.0	0.9	1.0	NA	NA	NA	NA	Unpartitioned	NA	NA	20
e1aac590-5f98-3f34-a0d1-74797b78425d	bipaceRt	timePenalizedSimilarity	linCorrSimilarity	60.0	0.95	1.0	NA	NA	NA	NA	Unpartitioned	NA	NA	20
f6a88266-2589-382b-9049-d6cbda3871d3	bipaceRt	timePenalizedSimilarity	linCorrSimilarity	60.0	0.5	5.0	NA	NA	NA	NA	Unpartitioned	NA	NA	20
9da8baac-1ea1-310c-b8b2-5adf853c029d	bipaceRt	timePenalizedSimilarity	linCorrSimilarity	60.0	0.75	5.0	NA	NA	NA	NA	Unpartitioned	NA	NA	20
f1df3701-7081-3685-884e-4c80333a83e5	bipaceRt	timePenalizedSimilarity	linCorrSimilarity	60.0	0.25	10.0	NA	NA	NA	NA	Unpartitioned	NA	NA	20
7fc25815-164e-36d9-a6f5-3fb8766b1b9b	bipaceRt	timePenalizedSimilarity	linCorrSimilarity	60.0	0.75	10.0	NA	NA	NA	NA	Unpartitioned	NA	NA	20
35e79d73-2d09-3e75-b1ee-7600bbc6dbd5	bipaceRt	timePenalizedSimilarity	linCorrSimilarity	60.0	0.9	5.0	NA	NA	NA	NA	Unpartitioned	NA	NA	20
a4b421cf-a92e-3ee6-b57d-dbbd689b4fea	bipaceRt	timePenalizedSimilarity	linCorrSimilarity	60.0	0.5	10.0	NA	NA	NA	NA	Unpartitioned	NA	NA	20
2a26ec56-0655-32bd-8268-245e9ac376c7	bipaceRt	timePenalizedSimilarity	linCorrSimilarity	60.0	0.9	10.0	NA	NA	NA	NA	Unpartitioned	NA	NA	20
fc9de331-47fb-3953-87df-d36720bb534d	bipaceRt	timePenalizedSimilarity	rankCorrSimilarity	60.0	0.25	0.1	NA	NA	NA	NA	Unpartitioned	NA	NA	20
47087dc9-4d1c-31b1-b1e9-555620611cd6	bipaceRt	timePenalizedSimilarity	linCorrSimilarity	60.0	0.95	5.0	NA	NA	NA	NA	Unpartitioned	NA	NA	20
0469a552-21af-3768-9774-8a7911b4a09b	bipaceRt	timePenalizedSimilarity	linCorrSimilarity	60.0	0.95	10.0	NA	NA	NA	NA	Unpartitioned	NA	NA	20
25ca8bde-766c-383d-bb6e-63ae9be63e1c	bipaceRt	timePenalizedSimilarity	linCorrSimilarity	60.0	0.9	30.0	NA	NA	NA	NA	Unpartitioned	NA	NA	20
9adf2fc3-660e-3fc9-a88a-67b6aef1d1ac	bipaceRt	timePenalizedSimilarity	linCorrSimilarity	60.0	0.95	30.0	NA	NA	NA	NA	Unpartitioned	NA	NA	20
97f16906-97e1-35c4-acca-d27352f2c97d	bipaceRt	timePenalizedSimilarity	rankCorrSimilarity	60.0	0.5	0.1	NA	NA	NA	NA	Unpartitioned	NA	NA	20
3c22097e-91b3-3be7-8ae1-d673c89d9a50	bipaceRt	timePenalizedSimilarity	linCorrSimilarity	60.0	0.75	30.0	NA	NA	NA	NA	Unpartitioned	NA	NA	20
7bcc2038-6152-3d71-88b7-afcd7ecf3e7e	bipaceRt	timePenalizedSimilarity	linCorrSimilarity	60.0	0.95	40.0	NA	NA	NA	NA	Unpartitioned	NA	NA	20
0741fdf4-ea56-3127-9524-e6c9f76008e9	bipaceRt	timePenalizedSimilarity	linCorrSimilarity	60.0	0.9	40.0	NA	NA	NA	NA	Unpartitioned	NA	NA	20
24dd515c-b6ed-3323-9a4f-54b74d5685a4	bipaceRt	timePenalizedSimilarity	rankCorrSimilarity	60.0	0.75	40.0	NA	NA	NA	NA	Unpartitioned	NA	NA	10
cb9c6b9b-4cf4-352b-8bf8-158f515fb78b	bipaceRt	timePenalizedSimilarity	linCorrSimilarity	60.0	0.75	40.0	NA	NA	NA	NA	Unpartitioned	NA	NA	20
bec70f39-6ba6-3b46-befb-8d6b22496663	bipaceRt	timePenalizedSimilarity	rankCorrSimilarity	60.0	0.75	0.1	NA	NA	NA	NA	Unpartitioned	NA	NA	20
3cb857ff-3921-39e0-9399-97b696b65287	bipaceRt	timePenalizedSimilarity	linCorrSimilarity	60.0	0.5	30.0	NA	NA	NA	NA	Unpartitioned	NA	NA	20
a8d3f10c-8dc4-3634-84e4-cadc934ef2e4	bipaceRt	timePenalizedSimilarity	rankCorrSimilarity	60.0	0.9	0.1	NA	NA	NA	NA	Unpartitioned	NA	NA	20
322d511c-baf8-34d8-916b-51694db5694b	bipaceRt	timePenalizedSimilarity	linCorrSimilarity	60.0	0.0	0.1	NA	NA	NA	NA	Unpartitioned	NA	NA	20
a4805af5-1527-37b4-aae1-514c0c793afb	bipaceRt	timePenalizedSimilarity	linCorrSimilarity	60.0	0.0	10.0	NA	NA	NA	NA	Unpartitioned	NA	NA	20
e395ecb7-3b7b-3596-bcbe-8c9d9336e1cd	bipaceRt	timePenalizedSimilarity	linCorrSimilarity	60.0	0.25	30.0	NA	NA	NA	NA	Unpartitioned	NA	NA	20
28e79f8c-4842-3cd1-86a9-f36e83f29565	bipaceRt	timePenalizedSimilarity	linCorrSimilarity	60.0	0.0	40.0	NA	NA	NA	NA	Unpartitioned	NA	NA	20
23c1e8f5-064a-33c8-9da8-f2aee40b1990	bipaceRt	timePenalizedSimilarity	linCorrSimilarity	60.0	0.0	30.0	NA	NA	NA	NA	Unpartitioned	NA	NA	20
a831d6f6-8621-34f4-992a-2dcd7f06d424	bipaceRt	timePenalizedSimilarity	linCorrSimilarity	60.0	0.0	1.0	NA	NA	NA	NA	Unpartitioned	NA	NA	20
dfd9342b-594a-327f-9bdf-b84abcc8e3dd	bipaceRt	timePenalizedSimilarity	linCorrSimilarity	60.0	0.5	40.0	NA	NA	NA	NA	Unpartitioned	NA	NA	20
3e376044-a0fd-3320-bde3-6bce6f6b19e7	bipaceRt	timePenalizedSimilarity	linCorrSimilarity	60.0	0.0	5.0	NA	NA	NA	NA	Unpartitioned	NA	NA	20
5069a9fc-c8e1-32f1-9422-ba3553310a13	bipaceRt	timePenalizedSimilarity	rankCorrSimilarity	60.0	0.25	1.0	NA	NA	NA	NA	Unpartitioned	NA	NA	20
1b0975d3-dc74-3c4b-8373-00232e2c1c8a	bipaceRt	timePenalizedSimilarity	rankCorrSimilarity	60.0	0.95	0.1	NA	NA	NA	NA	Unpartitioned	NA	NA	20
e9f9d44b-67b3-3d07-8a8d-eb89b2154c17	bipaceRt	timePenalizedSimilarity	linCorrSimilarity	60.0	0.25	40.0	NA	NA	NA	NA	Unpartitioned	NA	NA	20
cbe27427-d1fc-3e36-8761-50fff2eb6559	bipaceRt	timePenalizedSimilarity	rankCorrSimilarity	60.0	0.5	1.0	NA	NA	NA	NA	Unpartitioned	NA	NA	20
a02fe9e2-bc92-31f6-9051-fa3d290f3bf7	bipaceRt	timePenalizedSimilarity	rankCorrSimilarity	60.0	0.5	30.0	NA	NA	NA	NA	Unpartitioned	NA	NA	10
2ba21e59-f0a9-30c1-a4c0-a51743df444f	bipaceRt	timePenalizedSimilarity	rankCorrSimilarity	60.0	0.75	1.0	NA	NA	NA	NA	Unpartitioned	NA	NA	20
ae960d77-637e-39de-824d-594d30a3e9da	bipaceRt	timePenalizedSimilarity	rankCorrSimilarity	60.0	0.9	1.0	NA	NA	NA	NA	Unpartitioned	NA	NA	20
fad0774e-df11-3f54-bd48-95e4de940d38	bipaceRt	timePenalizedSimilarity	lpSimilarity	60.0	0.25	0.1	NA	NA	NA	NA	Unpartitioned	NA	NA	20
f6f3aeee-df7f-3f32-a7f5-f6e4706b9183	bipaceRt	timePenalizedSimilarity	rankCorrSimilarity	60.0	0.95	1.0	NA	NA	NA	NA	Unpartitioned	NA	NA	20
1bdcb4b4-e507-3aae-8c80-d81b550e5150	bipaceRt	timePenalizedSimilarity	lpSimilarity	60.0	0.5	0.1	NA	NA	NA	NA	Unpartitioned	NA	NA	20
f3f2b015-814e-388f-acff-d81c58b02809	bipaceRt	timePenalizedSimilarity	lpSimilarity	60.0	0.25	5.0	NA	NA	NA	NA	Unpartitioned	NA	NA	20
3eb265dc-7c5d-3f2c-9e3f-236491e9eb87	bipaceRt	timePenalizedSimilarity	rankCorrSimilarity	60.0	0.9	5.0	NA	NA	NA	NA	Unpartitioned	NA	NA	20
531e61fe-bce4-39a5-8668-cbbfde4cb537	bipaceRt	timePenalizedSimilarity	lpSimilarity	60.0	0.25	1.0	NA	NA	NA	NA	Unpartitioned	NA	NA	20
cf9060ed-2138-34c4-a95f-6a87325382b7	bipaceRt	timePenalizedSimilarity	rankCorrSimilarity	60.0	0.75	5.0	NA	NA	NA	NA	Unpartitioned	NA	NA	20
9c36518a-a189-37c4-9e33-17281844eaf2	bipaceRt	timePenalizedSimilarity	lpSimilarity	60.0	0.25	10.0	NA	NA	NA	NA	Unpartitioned	NA	NA	20
067d047e-4b7b-3a1a-83d0-ca08219c7cb0	bipaceRt	timePenalizedSimilarity	lpSimilarity	60.0	0.0	0.1	NA	NA	NA	NA	Unpartitioned	NA	NA	20
30c7d217-3bc2-3405-a08f-a56c27d8b0cb	bipaceRt	timePenalizedSimilarity	rankCorrSimilarity	60.0	0.5	5.0	NA	NA	NA	NA	Unpartitioned	NA	NA	20
172a5aef-b825-36fa-a9fd-8baa436072cc	bipaceRt	timePenalizedSimilarity	rankCorrSimilarity	60.0	0.95	5.0	NA	NA	NA	NA	Unpartitioned	NA	NA	20
52d1e736-da2e-3386-9bd5-399a90bd1c55	bipaceRt	timePenalizedSimilarity	lpSimilarity	60.0	0.0	1.0	NA	NA	NA	NA	Unpartitioned	NA	NA	20
d52748dd-e676-35bb-a477-e37e249e52ef	bipaceRt	timePenalizedSimilarity	rankCorrSimilarity	60.0	0.25	5.0	NA	NA	NA	NA	Unpartitioned	NA	NA	20
310a9fdc-981d-3d64-b7b9-623b0710c81a	bipaceRt	timePenalizedSimilarity	lpSimilarity	60.0	0.0	5.0	NA	NA	NA	NA	Unpartitioned	NA	NA	20
ca74c9a8-c241-373b-a708-7056cc56e1ac	bipaceRt	timePenalizedSimilarity	lpSimilarity	60.0	0.0	10.0	NA	NA	NA	NA	Unpartitioned	NA	NA	20
17a534be-1cc6-3e8d-b16c-334a35b61444	bipaceRt	timePenalizedSimilarity	lpSimilarity	60.0	0.0	40.0	NA	NA	NA	NA	Unpartitioned	NA	NA	20
827f3299-ff8b-39cb-b20d-9659cb67addb	bipaceRt	timePenalizedSimilarity	lpSimilarity	60.0	0.0	30.0	NA	NA	NA	NA	Unpartitioned	NA	NA	20
d9164da3-70f3-3f8b-9743-d8d29c471f39	bipaceRt	timePenalizedSimilarity	lpSimilarity	60.0	0.5	5.0	NA	NA	NA	NA	Unpartitioned	NA	NA	20
349a4e04-06c1-3b22-80e9-790ecb9103e5	bipaceRt	timePenalizedSimilarity	rankCorrSimilarity	60.0	0.95	10.0	NA	NA	NA	NA	Unpartitioned	NA	NA	20
b8f98262-6237-3f6d-9667-d644678079f6	bipaceRt	timePenalizedSimilarity	rankCorrSimilarity	60.0	0.9	10.0	NA	NA	NA	NA	Unpartitioned	NA	NA	20
fcaf159d-e24a-3478-821f-bf669106b057	bipaceRt	timePenalizedSimilarity	lpSimilarity	60.0	0.5	1.0	NA	NA	NA	NA	Unpartitioned	NA	NA	20
adba0dfc-ca5f-3d94-ba91-1d5d8083fee3	bipaceRt	timePenalizedSimilarity	lpSimilarity	60.0	0.75	0.1	NA	NA	NA	NA	Unpartitioned	NA	NA	20
53f78bca-b91d-3aaf-8a93-16547fa20921	bipaceRt	timePenalizedSimilarity	lpSimilarity	60.0	0.25	30.0	NA	NA	NA	NA	Unpartitioned	NA	NA	20
3fd7c826-343c-37ad-99a8-837be6316082	bipaceRt	timePenalizedSimilarity	lpSimilarity	60.0	0.5	10.0	NA	NA	NA	NA	Unpartitioned	NA	NA	20
d3ed8f20-9b79-349e-8572-f348d8f04cca	bipaceRt	timePenalizedSimilarity	lpSimilarity	60.0	0.9	0.1	NA	NA	NA	NA	Unpartitioned	NA	NA	20
9703bdaf-f3e9-398f-852a-ddd217c22a1e	bipaceRt	timePenalizedSimilarity	lpSimilarity	60.0	0.25	40.0	NA	NA	NA	NA	Unpartitioned	NA	NA	20
5fc91b4a-edb3-3c87-a887-8033b4a23561	bipaceRt	timePenalizedSimilarity	rankCorrSimilarity	60.0	0.75	10.0	NA	NA	NA	NA	Unpartitioned	NA	NA	20
4451d71a-a926-3aba-a6b5-60ffcd5d4f1e	bipaceRt	timePenalizedSimilarity	lpSimilarity	60.0	0.95	0.1	NA	NA	NA	NA	Unpartitioned	NA	NA	20
8fb2f04c-c081-39ca-a51e-a170d787f975	bipaceRt	timePenalizedSimilarity	lpSimilarity	60.0	0.75	5.0	NA	NA	NA	NA	Unpartitioned	NA	NA	20
317fdff3-eafe-3258-aef1-da32a3c1434b	bipaceRt	timePenalizedSimilarity	lpSimilarity	60.0	0.75	1.0	NA	NA	NA	NA	Unpartitioned	NA	NA	20
f5204587-eaca-3137-be2a-08f280d254ba	bipaceRt	timePenalizedSimilarity	lpSimilarity	60.0	0.75	10.0	NA	NA	NA	NA	Unpartitioned	NA	NA	20
52fc629a-8a26-3c36-b96d-6eb6d3cf4e25	bipaceRt	timePenalizedSimilarity	lpSimilarity	60.0	0.95	1.0	NA	NA	NA	NA	Unpartitioned	NA	NA	20
cd6ac343-11f7-3f02-af16-91bb2980197a	bipaceRt	timePenalizedSimilarity	lpSimilarity	60.0	0.5	30.0	NA	NA	NA	NA	Unpartitioned	NA	NA	20
58ce33e9-ca5f-3a62-8f13-8b0bcf95665d	bipaceRt	timePenalizedSimilarity	lpSimilarity	60.0	0.9	1.0	NA	NA	NA	NA	Unpartitioned	NA	NA	20
3a7469ea-5536-3a9a-acd5-8ef8ec10ebf4	bipaceRt	timePenalizedSimilarity	lpSimilarity	60.0	0.9	10.0	NA	NA	NA	NA	Unpartitioned	NA	NA	20
56df6faa-9106-3fb8-87e5-1052808d2992	bipaceRt	timePenalizedSimilarity	lpSimilarity	60.0	0.9	5.0	NA	NA	NA	NA	Unpartitioned	NA	NA	20
9a7c139b-6761-381c-9614-8de82bbefc87	bipaceRt	timePenalizedSimilarity	lpSimilarity	60.0	0.5	40.0	NA	NA	NA	NA	Unpartitioned	NA	NA	20
045ecf42-ac8e-3dc4-a0fb-1228db94a9c2	bipaceRt	timePenalizedSimilarity	lpSimilarity	60.0	0.9	40.0	NA	NA	NA	NA	Unpartitioned	NA	NA	20
1bbb5285-1d90-3741-84d9-f7ce2bf148a2	bipaceRt	timePenalizedSimilarity	lpSimilarity	60.0	0.75	40.0	NA	NA	NA	NA	Unpartitioned	NA	NA	20
242d1e84-a17a-30b9-85ae-63500089bf77	bipaceRt	timePenalizedSimilarity	rankCorrSimilarity	60.0	0.5	10.0	NA	NA	NA	NA	Unpartitioned	NA	NA	20
7b888a87-812d-375a-a54e-31a9200a2097	bipaceRt	timePenalizedSimilarity	lpSimilarity	60.0	0.75	30.0	NA	NA	NA	NA	Unpartitioned	NA	NA	20
8187adb9-ef91-3a70-87b7-72ffca8c6443	bipaceRt	timePenalizedSimilarity	lpSimilarity	60.0	0.9	30.0	NA	NA	NA	NA	Unpartitioned	NA	NA	20
6ff98bf9-26f0-33d0-9b23-1b3504cb9015	bipaceRt	timePenalizedSimilarity	lpSimilarity	60.0	0.95	10.0	NA	NA	NA	NA	Unpartitioned	NA	NA	20
32adbe27-38fe-3564-8b5f-2d9510a89b8f	bipaceRt	timePenalizedSimilarity	lpSimilarity	60.0	0.95	5.0	NA	NA	NA	NA	Unpartitioned	NA	NA	20
3bee823e-45f6-3fd7-ad36-6a0793eb90d5	bipaceRt	timePenalizedSimilarity	lpSimilarity	60.0	0.95	40.0	NA	NA	NA	NA	Unpartitioned	NA	NA	20
55deb597-3d4f-3d69-a15b-4912447fe68a	bipaceRt	timePenalizedSimilarity	lpSimilarity	60.0	0.95	30.0	NA	NA	NA	NA	Unpartitioned	NA	NA	20
49b467e0-3a61-37a1-9189-0e19ddd9a936	bipaceRt	timePenalizedSimilarity	dotSimilarity	60.0	0.25	0.1	NA	NA	NA	NA	Unpartitioned	NA	NA	30
20f0f123-f7c3-3b08-b21a-3daea86ead16	bipaceRt	timePenalizedSimilarity	rankCorrSimilarity	60.0	0.5	40.0	NA	NA	NA	NA	Unpartitioned	NA	NA	10
cb026ea4-c1c2-3600-8484-bcf0ace38c4b	bipaceRt	timePenalizedSimilarity	dotSimilarity	60.0	0.0	30.0	NA	NA	NA	NA	Unpartitioned	NA	NA	30
4cce17ed-0084-38b5-b7d2-4b3ead3268b0	bipaceRt	timePenalizedSimilarity	rankCorrSimilarity	60.0	0.95	30.0	NA	NA	NA	NA	Unpartitioned	NA	NA	20
f569312b-570f-3a00-b1e6-4751597660fd	bipaceRt	timePenalizedSimilarity	dotSimilarity	60.0	0.5	0.1	NA	NA	NA	NA	Unpartitioned	NA	NA	30
13091489-07b4-315e-8971-cab2ab0c70b9	bipaceRt	timePenalizedSimilarity	dotSimilarity	60.0	0.0	5.0	NA	NA	NA	NA	Unpartitioned	NA	NA	30
910957dd-d0cd-30ea-8598-37f4d6b9cb30	bipaceRt	timePenalizedSimilarity	dotSimilarity	60.0	0.0	10.0	NA	NA	NA	NA	Unpartitioned	NA	NA	30
610ad3c5-ef56-3749-bd89-43de94103435	bipaceRt	timePenalizedSimilarity	dotSimilarity	60.0	0.0	0.1	NA	NA	NA	NA	Unpartitioned	NA	NA	30
62728cf3-ef7b-3f27-b219-92688af4b673	bipaceRt	timePenalizedSimilarity	dotSimilarity	60.0	0.0	1.0	NA	NA	NA	NA	Unpartitioned	NA	NA	30
30c2240b-14fd-3dad-ac57-ab102d24bc81	bipaceRt	timePenalizedSimilarity	dotSimilarity	60.0	0.25	10.0	NA	NA	NA	NA	Unpartitioned	NA	NA	30
bfcc18a2-4548-301d-8ba6-9e85428a2b47	bipaceRt	timePenalizedSimilarity	rankCorrSimilarity	60.0	0.25	30.0	NA	NA	NA	NA	Unpartitioned	NA	NA	10
91a914ec-5f5b-37e4-827a-958dc14f3c6d	bipaceRt	timePenalizedSimilarity	dotSimilarity	60.0	0.25	5.0	NA	NA	NA	NA	Unpartitioned	NA	NA	30
f2574e14-0f91-3d73-908c-e3bebcfa234f	bipaceRt	timePenalizedSimilarity	dotSimilarity	60.0	0.75	0.1	NA	NA	NA	NA	Unpartitioned	NA	NA	30
211eb353-6513-3991-a789-da309eeef1e4	bipaceRt	timePenalizedSimilarity	dotSimilarity	60.0	0.0	40.0	NA	NA	NA	NA	Unpartitioned	NA	NA	30
ed93b2d3-a799-39ec-897d-d82c82f92c82	bipaceRt	timePenalizedSimilarity	rankCorrSimilarity	60.0	0.25	10.0	NA	NA	NA	NA	Unpartitioned	NA	NA	20
c15b6067-7f63-3325-9af4-1552fc9d9742	bipaceRt	timePenalizedSimilarity	dotSimilarity	60.0	0.25	1.0	NA	NA	NA	NA	Unpartitioned	NA	NA	30
d25814ec-f840-3042-ab61-2edcb7389cb5	bipaceRt	timePenalizedSimilarity	dotSimilarity	60.0	0.9	0.1	NA	NA	NA	NA	Unpartitioned	NA	NA	30
c1d4b626-9bee-3752-aa3a-24069198f0eb	bipaceRt	timePenalizedSimilarity	dotSimilarity	60.0	0.5	5.0	NA	NA	NA	NA	Unpartitioned	NA	NA	30
76cc964e-78b2-3f6c-8e6b-72ddfd2d129a	bipaceRt	timePenalizedSimilarity	rankCorrSimilarity	60.0	0.9	30.0	NA	NA	NA	NA	Unpartitioned	NA	NA	20
697fecd3-b19c-3be9-8870-776faa2756d8	bipaceRt	timePenalizedSimilarity	dotSimilarity	60.0	0.25	30.0	NA	NA	NA	NA	Unpartitioned	NA	NA	30
4d7ce9e6-9d06-3d44-ab9c-151195811d19	bipaceRt	timePenalizedSimilarity	dotSimilarity	60.0	0.25	40.0	NA	NA	NA	NA	Unpartitioned	NA	NA	30
23b8a628-6d2a-3577-98f6-0738f9a0dc87	bipaceRt	timePenalizedSimilarity	dotSimilarity	60.0	0.5	1.0	NA	NA	NA	NA	Unpartitioned	NA	NA	30
49e25b50-b939-31d9-a0c2-7876df1ada99	bipaceRt	timePenalizedSimilarity	dotSimilarity	60.0	0.95	0.1	NA	NA	NA	NA	Unpartitioned	NA	NA	30
9e9a88ca-13b9-3c8a-b9ec-f10597168e39	bipaceRt	timePenalizedSimilarity	dotSimilarity	60.0	0.5	10.0	NA	NA	NA	NA	Unpartitioned	NA	NA	30
648d3615-9615-35a8-b07d-facb2e68a73a	bipaceRt	timePenalizedSimilarity	dotSimilarity	60.0	0.5	30.0	NA	NA	NA	NA	Unpartitioned	NA	NA	30
166fb371-04d0-3cfa-9d71-d1c8d2651f48	bipaceRt	timePenalizedSimilarity	dotSimilarity	60.0	0.75	10.0	NA	NA	NA	NA	Unpartitioned	NA	NA	30
6b1b883b-f883-32a3-9fc1-1410b48dc642	bipaceRt	timePenalizedSimilarity	dotSimilarity	60.0	0.75	30.0	NA	NA	NA	NA	Unpartitioned	NA	NA	30
fc81ef78-c530-3405-b1ec-20eba33f1c2a	bipaceRt	timePenalizedSimilarity	dotSimilarity	60.0	0.75	1.0	NA	NA	NA	NA	Unpartitioned	NA	NA	30
9e6a7f5f-3693-34b9-ad21-3eb62478dd64	bipaceRt	timePenalizedSimilarity	dotSimilarity	60.0	0.75	5.0	NA	NA	NA	NA	Unpartitioned	NA	NA	30
42ed8980-5d05-3083-a3e5-b0395bbc0318	bipaceRt	timePenalizedSimilarity	rankCorrSimilarity	60.0	0.95	40.0	NA	NA	NA	NA	Unpartitioned	NA	NA	20
1b128eda-2222-3430-a9f8-f4d75298c485	bipaceRt	timePenalizedSimilarity	dotSimilarity	60.0	0.9	1.0	NA	NA	NA	NA	Unpartitioned	NA	NA	30
d807371f-4560-3197-8e17-140c4de3b431	bipaceRt	timePenalizedSimilarity	dotSimilarity	60.0	0.5	40.0	NA	NA	NA	NA	Unpartitioned	NA	NA	30
20ed525e-f38c-3a67-a518-5d1d41425322	bipaceRt	timePenalizedSimilarity	dotSimilarity	60.0	0.75	40.0	NA	NA	NA	NA	Unpartitioned	NA	NA	30
ea55794e-5967-3147-9132-a66c205bf324	bipaceRt	timePenalizedSimilarity	dotSimilarity	60.0	0.95	1.0	NA	NA	NA	NA	Unpartitioned	NA	NA	30
a4a63b1a-9758-3966-9316-0e703c374889	bipaceRt	timePenalizedSimilarity	dotSimilarity	60.0	0.9	30.0	NA	NA	NA	NA	Unpartitioned	NA	NA	30
fb9d07d4-ec38-3c59-948e-d93d59c7b6a3	bipaceRt	timePenalizedSimilarity	dotSimilarity	60.0	0.9	10.0	NA	NA	NA	NA	Unpartitioned	NA	NA	30
a97d25f9-9467-3e55-86cd-8f1088c98150	bipaceRt	timePenalizedSimilarity	dotSimilarity	60.0	0.9	5.0	NA	NA	NA	NA	Unpartitioned	NA	NA	30
619e4823-9ed0-3587-bfb9-a431e9c9cbd5	bipaceRt	timePenalizedSimilarity	dotSimilarity	60.0	0.9	40.0	NA	NA	NA	NA	Unpartitioned	NA	NA	30
6209aaee-0f83-30a4-a99e-3f9a2224843f	bipaceRt	timePenalizedSimilarity	cosineSimilarity	60.0	0.25	0.1	NA	NA	NA	NA	Unpartitioned	NA	NA	30
913dd249-64ed-3a51-890c-19407e22d609	bipaceRt	timePenalizedSimilarity	dotSimilarity	60.0	0.95	40.0	NA	NA	NA	NA	Unpartitioned	NA	NA	30
6a7b0398-9046-3e12-81c1-7f6b60faaef1	bipaceRt	timePenalizedSimilarity	dotSimilarity	60.0	0.95	30.0	NA	NA	NA	NA	Unpartitioned	NA	NA	30
794eddda-bf69-33a4-977a-b10ce2f754ff	bipaceRt	timePenalizedSimilarity	dotSimilarity	60.0	0.95	10.0	NA	NA	NA	NA	Unpartitioned	NA	NA	30
54c0c55a-45fc-3635-96d5-1140786f82e0	bipaceRt	timePenalizedSimilarity	dotSimilarity	60.0	0.95	5.0	NA	NA	NA	NA	Unpartitioned	NA	NA	30
4d49ba34-0671-34ff-962b-dcdfecbae442	bipaceRt	timePenalizedSimilarity	cosineSimilarity	60.0	0.5	0.1	NA	NA	NA	NA	Unpartitioned	NA	NA	30
49f27a02-4cdd-3217-9e6b-ae5fe8f94ff8	bipaceRt	timePenalizedSimilarity	cosineSimilarity	60.0	0.75	0.1	NA	NA	NA	NA	Unpartitioned	NA	NA	30
a52f26e1-582f-3e6a-882b-258aaaaf3bf8	bipaceRt	timePenalizedSimilarity	rankCorrSimilarity	60.0	0.9	40.0	NA	NA	NA	NA	Unpartitioned	NA	NA	20
f95a0fdc-6866-3fa9-92e4-462ef2086657	bipaceRt	timePenalizedSimilarity	cosineSimilarity	60.0	0.9	0.1	NA	NA	NA	NA	Unpartitioned	NA	NA	30
ef750fed-fa34-3104-930c-0443b4b654ce	bipaceRt	timePenalizedSimilarity	cosineSimilarity	60.0	0.25	1.0	NA	NA	NA	NA	Unpartitioned	NA	NA	30
517bda95-28f9-3e05-927e-6431a85cb7f2	bipaceRt	timePenalizedSimilarity	cosineSimilarity	60.0	0.25	5.0	NA	NA	NA	NA	Unpartitioned	NA	NA	30
08d1b26b-1ac7-39ce-8bc5-fe6433a6d9b6	bipaceRt	timePenalizedSimilarity	cosineSimilarity	60.0	0.25	10.0	NA	NA	NA	NA	Unpartitioned	NA	NA	30
149b2e30-c5a8-3ce0-abcd-ff04128510b3	bipaceRt	timePenalizedSimilarity	cosineSimilarity	60.0	0.95	0.1	NA	NA	NA	NA	Unpartitioned	NA	NA	30
0bee6fb4-cdfa-3160-a7e1-93510621fd27	bipaceRt	timePenalizedSimilarity	cosineSimilarity	60.0	0.5	1.0	NA	NA	NA	NA	Unpartitioned	NA	NA	30
84a41d23-3eeb-3c4f-94b6-689097f89fd7	bipaceRt	timePenalizedSimilarity	cosineSimilarity	60.0	0.0	30.0	NA	NA	NA	NA	Unpartitioned	NA	NA	30
86878c0e-f608-3cc0-8306-b4476e5cb0dd	bipaceRt	timePenalizedSimilarity	cosineSimilarity	60.0	0.0	1.0	NA	NA	NA	NA	Unpartitioned	NA	NA	30
99a4d900-8edb-3054-bd66-16c99ccd9141	bipaceRt	timePenalizedSimilarity	cosineSimilarity	60.0	0.5	5.0	NA	NA	NA	NA	Unpartitioned	NA	NA	30
f359efc9-cdb8-3480-87b8-e5663ad4e8d2	bipaceRt	timePenalizedSimilarity	cosineSimilarity	60.0	0.0	0.1	NA	NA	NA	NA	Unpartitioned	NA	NA	30
a13b0ee1-25d3-3070-8546-811badd618ae	bipaceRt	timePenalizedSimilarity	cosineSimilarity	60.0	0.9	1.0	NA	NA	NA	NA	Unpartitioned	NA	NA	30
7d22c566-62b4-3f6d-a4d1-927b061c29f7	bipaceRt	timePenalizedSimilarity	cosineSimilarity	60.0	0.0	10.0	NA	NA	NA	NA	Unpartitioned	NA	NA	30
d38f1b75-8344-38b5-845c-2a7588b71d97	bipaceRt	timePenalizedSimilarity	cosineSimilarity	60.0	0.0	5.0	NA	NA	NA	NA	Unpartitioned	NA	NA	30
524004a4-b7ae-388a-949d-9378ca2ba401	bipaceRt	timePenalizedSimilarity	cosineSimilarity	60.0	0.5	10.0	NA	NA	NA	NA	Unpartitioned	NA	NA	30
30621424-7f81-3736-8254-f07adb706b47	bipaceRt	timePenalizedSimilarity	cosineSimilarity	60.0	0.75	1.0	NA	NA	NA	NA	Unpartitioned	NA	NA	30
d2e9fd9c-f1b6-3df2-bb22-0bb406e3bb64	bipaceRt	timePenalizedSimilarity	cosineSimilarity	60.0	0.0	40.0	NA	NA	NA	NA	Unpartitioned	NA	NA	30
d6f5e48b-33c0-37c8-a165-01d0e274fb14	bipaceRt	timePenalizedSimilarity	cosineSimilarity	60.0	0.75	5.0	NA	NA	NA	NA	Unpartitioned	NA	NA	30
dc231f5b-8471-39b0-8f23-10c4a4835323	bipaceRt	timePenalizedSimilarity	cosineSimilarity	60.0	0.25	30.0	NA	NA	NA	NA	Unpartitioned	NA	NA	30
85390694-9e20-3cab-85b5-da0c667d5d10	bipaceRt	timePenalizedSimilarity	cosineSimilarity	60.0	0.75	10.0	NA	NA	NA	NA	Unpartitioned	NA	NA	30
2262baa0-7a20-3764-aa94-93647ad0f0c2	bipaceRt	timePenalizedSimilarity	cosineSimilarity	60.0	0.95	1.0	NA	NA	NA	NA	Unpartitioned	NA	NA	30
c0cc07ea-1a12-3cd0-bccc-d91f6ec5c4d3	bipaceRt	timePenalizedSimilarity	cosineSimilarity	60.0	0.25	40.0	NA	NA	NA	NA	Unpartitioned	NA	NA	30
078175a1-5742-30c9-a51a-e2f3fc3f5df6	bipaceRt	timePenalizedSimilarity	rankCorrSimilarity	60.0	0.0	40.0	NA	NA	NA	NA	Unpartitioned	NA	NA	10
5e3f6eb9-afda-3030-92a4-c7d6f10e4920	bipaceRt	timePenalizedSimilarity	cosineSimilarity	60.0	0.5	30.0	NA	NA	NA	NA	Unpartitioned	NA	NA	30
4d221f72-870b-36de-8833-caf15289bda1	bipaceRt	timePenalizedSimilarity	rankCorrSimilarity	60.0	0.75	30.0	NA	NA	NA	NA	Unpartitioned	NA	NA	20
5c176f20-cc82-3137-85ed-aaad45aa568f	bipaceRt	timePenalizedSimilarity	cosineSimilarity	60.0	0.75	30.0	NA	NA	NA	NA	Unpartitioned	NA	NA	30
ca0d1997-ab75-3b5a-8fc0-5c2901ca7a92	bipaceRt	timePenalizedSimilarity	rankCorrSimilarity	60.0	0.0	30.0	NA	NA	NA	NA	Unpartitioned	NA	NA	10
345ca2ae-8c20-3157-a807-4069f4789ee0	bipaceRt	timePenalizedSimilarity	cosineSimilarity	60.0	0.9	5.0	NA	NA	NA	NA	Unpartitioned	NA	NA	30
597c61db-b7aa-3bb9-8ddf-8b6119439dbf	bipaceRt	timePenalizedSimilarity	cosineSimilarity	60.0	0.5	40.0	NA	NA	NA	NA	Unpartitioned	NA	NA	30
c950ff5a-6071-333b-8452-751d9e94464a	bipaceRt	timePenalizedSimilarity	rankCorrSimilarity	60.0	0.0	5.0	NA	NA	NA	NA	Unpartitioned	NA	NA	10
803237ee-0858-33a3-8d75-ceb6949fa104	bipaceRt	timePenalizedSimilarity	rankCorrSimilarity	60.0	0.0	0.1	NA	NA	NA	NA	Unpartitioned	NA	NA	10
6ca3fab5-1059-3085-bce3-f27c40345ca8	bipaceRt	timePenalizedSimilarity	rankCorrSimilarity	60.0	0.0	10.0	NA	NA	NA	NA	Unpartitioned	NA	NA	10
2c2ea7f6-ca03-30b8-8670-f11c7c53b6ee	bipaceRt	timePenalizedSimilarity	rankCorrSimilarity	60.0	0.0	1.0	NA	NA	NA	NA	Unpartitioned	NA	NA	10
90ff2881-ded5-3db1-9bd1-8feabed289fd	bipaceRt	timePenalizedSimilarity	cosineSimilarity	60.0	0.75	40.0	NA	NA	NA	NA	Unpartitioned	NA	NA	30
7fa5bbc3-4c1f-395e-8a68-bb428a6c0c05	bipaceRt	timePenalizedSimilarity	cosineSimilarity	60.0	0.9	10.0	NA	NA	NA	NA	Unpartitioned	NA	NA	30
aa9f3010-49ad-3681-9d26-9f3576814f32	bipaceRt	timePenalizedSimilarity	cosineSimilarity	60.0	0.9	30.0	NA	NA	NA	NA	Unpartitioned	NA	NA	30
9efd7d74-189c-3b1a-a732-9a5d710997be	bipaceRt	timePenalizedSimilarity	rankCorrSimilarity	60.0	0.25	40.0	NA	NA	NA	NA	Unpartitioned	NA	NA	10
a3765019-39b8-30ec-9b33-321a722e339c	bipaceRt	timePenalizedSimilarity	cosineSimilarity	60.0	0.9	40.0	NA	NA	NA	NA	Unpartitioned	NA	NA	30
3a7fd4ae-190f-3882-b5da-34b5cc039b78	bipaceRt	timePenalizedSimilarity	cosineSimilarity	60.0	0.95	5.0	NA	NA	NA	NA	Unpartitioned	NA	NA	30
097b329f-820e-3d6a-8b2f-27d8035deaa6	bipaceRt	timePenalizedSimilarity	linCorrSimilarity	60.0	0.25	0.1	NA	NA	NA	NA	Unpartitioned	NA	NA	30
4f94cef3-ca7c-3395-bbfa-5e80ec0d73fb	bipaceRt	timePenalizedSimilarity	cosineSimilarity	60.0	0.95	30.0	NA	NA	NA	NA	Unpartitioned	NA	NA	30
56b97f98-da26-3657-b710-78af488c14bc	bipaceRt	timePenalizedSimilarity	cosineSimilarity	60.0	0.95	10.0	NA	NA	NA	NA	Unpartitioned	NA	NA	30
859a6452-835a-3908-9e0d-14a0254380e1	bipaceRt	timePenalizedSimilarity	linCorrSimilarity	60.0	0.5	0.1	NA	NA	NA	NA	Unpartitioned	NA	NA	30
47bb5b40-6572-3c96-a768-0be55effed41	bipaceRt	timePenalizedSimilarity	cosineSimilarity	60.0	0.95	40.0	NA	NA	NA	NA	Unpartitioned	NA	NA	30
b857b9d2-aba5-33f9-ad4b-909ffb35a975	bipaceRt	timePenalizedSimilarity	linCorrSimilarity	60.0	0.75	0.1	NA	NA	NA	NA	Unpartitioned	NA	NA	30
603ecb37-3d6f-3740-a097-9c0b5f12108f	bipaceRt	timePenalizedSimilarity	linCorrSimilarity	60.0	0.9	0.1	NA	NA	NA	NA	Unpartitioned	NA	NA	30
695ebd13-76cf-369b-a5a9-47d82565b94b	bipaceRt	timePenalizedSimilarity	linCorrSimilarity	60.0	0.95	0.1	NA	NA	NA	NA	Unpartitioned	NA	NA	30
488a88ef-2010-37d8-aa7c-33c3b4469d8a	bipaceRt	timePenalizedSimilarity	linCorrSimilarity	60.0	0.25	1.0	NA	NA	NA	NA	Unpartitioned	NA	NA	30
5b3db812-1c58-3435-ab2d-e16e5ca25739	bipaceRt	timePenalizedSimilarity	linCorrSimilarity	60.0	0.5	1.0	NA	NA	NA	NA	Unpartitioned	NA	NA	30
95ca5ac8-2b20-3f04-a7fb-1ad44f82e91e	bipaceRt	timePenalizedSimilarity	linCorrSimilarity	60.0	0.9	1.0	NA	NA	NA	NA	Unpartitioned	NA	NA	30
99eba391-aa60-3c42-a1d8-0940466c3d51	bipaceRt	timePenalizedSimilarity	linCorrSimilarity	60.0	0.95	1.0	NA	NA	NA	NA	Unpartitioned	NA	NA	30
5f064caf-e968-3f75-9a6b-d1d89766d195	bipaceRt	timePenalizedSimilarity	linCorrSimilarity	60.0	0.25	5.0	NA	NA	NA	NA	Unpartitioned	NA	NA	30
5c64d38f-5e7f-3100-adca-a48435099150	bipaceRt	timePenalizedSimilarity	linCorrSimilarity	60.0	0.75	1.0	NA	NA	NA	NA	Unpartitioned	NA	NA	30
2460a19f-3676-3393-94ab-4f6095778cc6	bipaceRt	timePenalizedSimilarity	linCorrSimilarity	60.0	0.5	5.0	NA	NA	NA	NA	Unpartitioned	NA	NA	30
776b2306-9101-3857-9cd7-e9897398c3d9	bipaceRt	timePenalizedSimilarity	linCorrSimilarity	60.0	0.75	5.0	NA	NA	NA	NA	Unpartitioned	NA	NA	30
80287d06-e256-3128-9794-7abd248c4911	bipaceRt	timePenalizedSimilarity	linCorrSimilarity	60.0	0.25	10.0	NA	NA	NA	NA	Unpartitioned	NA	NA	30
6f9a0bea-b1ee-301b-8374-ff8797a7b0ed	bipaceRt	timePenalizedSimilarity	linCorrSimilarity	60.0	0.5	10.0	NA	NA	NA	NA	Unpartitioned	NA	NA	30
ed292cec-9288-374c-ac54-80e7f95420c8	bipaceRt	timePenalizedSimilarity	linCorrSimilarity	60.0	0.9	5.0	NA	NA	NA	NA	Unpartitioned	NA	NA	30
8e63cd57-5f8e-3d64-83db-b2d02994060c	bipaceRt	timePenalizedSimilarity	linCorrSimilarity	60.0	0.75	10.0	NA	NA	NA	NA	Unpartitioned	NA	NA	30
1dcf3b15-7059-3b85-a9e4-fb03b092c0ed	bipaceRt	timePenalizedSimilarity	linCorrSimilarity	60.0	0.9	10.0	NA	NA	NA	NA	Unpartitioned	NA	NA	30
2f871d81-864c-3af9-b91e-ee0cbb7a5808	bipaceRt	timePenalizedSimilarity	rankCorrSimilarity	60.0	0.25	0.1	NA	NA	NA	NA	Unpartitioned	NA	NA	30
1936c8a3-5970-3cdf-8412-a57bb67f5b80	bipaceRt	timePenalizedSimilarity	linCorrSimilarity	60.0	0.95	5.0	NA	NA	NA	NA	Unpartitioned	NA	NA	30
17426fee-506a-322d-ac48-47532b12bc5c	bipaceRt	timePenalizedSimilarity	linCorrSimilarity	60.0	0.95	10.0	NA	NA	NA	NA	Unpartitioned	NA	NA	30
a476a28e-29b5-33bb-8bca-8acc1b231752	bipaceRt	timePenalizedSimilarity	linCorrSimilarity	60.0	0.9	30.0	NA	NA	NA	NA	Unpartitioned	NA	NA	30
18770dcf-51a9-3ebb-87d0-dfdf87a4a684	bipaceRt	timePenalizedSimilarity	linCorrSimilarity	60.0	0.95	30.0	NA	NA	NA	NA	Unpartitioned	NA	NA	30
2d7149f5-91f3-3260-9480-83aec7a2f28c	bipaceRt	timePenalizedSimilarity	rankCorrSimilarity	60.0	0.5	0.1	NA	NA	NA	NA	Unpartitioned	NA	NA	30
b71bed50-fc3f-3fcd-adf5-d0b4462cb459	bipaceRt	timePenalizedSimilarity	rankCorrSimilarity	60.0	0.75	40.0	NA	NA	NA	NA	Unpartitioned	NA	NA	20
069a8e14-abf2-3d69-b1ce-90fa07608de1	bipaceRt	timePenalizedSimilarity	linCorrSimilarity	60.0	0.95	40.0	NA	NA	NA	NA	Unpartitioned	NA	NA	30
7a084820-b763-34f8-8828-429a0bf2e465	bipaceRt	timePenalizedSimilarity	linCorrSimilarity	60.0	0.75	30.0	NA	NA	NA	NA	Unpartitioned	NA	NA	30
2a0eb69e-5a60-3958-ac7f-bea324ab10b2	bipaceRt	timePenalizedSimilarity	linCorrSimilarity	60.0	0.9	40.0	NA	NA	NA	NA	Unpartitioned	NA	NA	30
bd33933a-7c8f-3ea5-b9a4-91e7c93c8fe5	bipaceRt	timePenalizedSimilarity	rankCorrSimilarity	60.0	0.75	0.1	NA	NA	NA	NA	Unpartitioned	NA	NA	30
d8c8b960-194e-3286-a9d1-113d958d61b6	bipaceRt	timePenalizedSimilarity	linCorrSimilarity	60.0	0.5	30.0	NA	NA	NA	NA	Unpartitioned	NA	NA	30
84f5a3b5-95b1-3ce5-97ea-9702f49dd255	bipaceRt	timePenalizedSimilarity	linCorrSimilarity	60.0	0.75	40.0	NA	NA	NA	NA	Unpartitioned	NA	NA	30
89317033-694a-3fa9-b80c-898e24fcf905	bipaceRt	timePenalizedSimilarity	rankCorrSimilarity	60.0	0.9	0.1	NA	NA	NA	NA	Unpartitioned	NA	NA	30
dd81e726-ca77-3535-8017-a74c1c4f81ed	bipaceRt	timePenalizedSimilarity	linCorrSimilarity	60.0	0.25	30.0	NA	NA	NA	NA	Unpartitioned	NA	NA	30
c87d524a-a35c-35fa-961b-86da90fd9f9c	bipaceRt	timePenalizedSimilarity	linCorrSimilarity	60.0	0.0	0.1	NA	NA	NA	NA	Unpartitioned	NA	NA	30
591f7499-b975-3f9a-b670-5f36dd44a2e5	bipaceRt	timePenalizedSimilarity	linCorrSimilarity	60.0	0.0	1.0	NA	NA	NA	NA	Unpartitioned	NA	NA	30
526d879c-2513-378b-aa1c-78eb31be8944	bipaceRt	timePenalizedSimilarity	linCorrSimilarity	60.0	0.5	40.0	NA	NA	NA	NA	Unpartitioned	NA	NA	30
9b7ed7ef-6bb8-3db8-8ad9-ebea2ba78b9a	bipaceRt	timePenalizedSimilarity	linCorrSimilarity	60.0	0.0	5.0	NA	NA	NA	NA	Unpartitioned	NA	NA	30
78a66047-f0ff-3023-9fbc-dd73e6ff7458	bipaceRt	timePenalizedSimilarity	linCorrSimilarity	60.0	0.0	10.0	NA	NA	NA	NA	Unpartitioned	NA	NA	30
39d4b40d-504a-3051-8e92-d2e5f46e4556	bipaceRt	timePenalizedSimilarity	linCorrSimilarity	60.0	0.0	30.0	NA	NA	NA	NA	Unpartitioned	NA	NA	30
0455b646-277f-3d18-ae63-f5ffc7e8bb09	bipaceRt	timePenalizedSimilarity	linCorrSimilarity	60.0	0.0	40.0	NA	NA	NA	NA	Unpartitioned	NA	NA	30
9d668433-16f4-30cb-9545-7f1ba7d5ee2c	bipaceRt	timePenalizedSimilarity	rankCorrSimilarity	60.0	0.25	1.0	NA	NA	NA	NA	Unpartitioned	NA	NA	30
8cdeff5a-5add-3c82-9f2f-4e141e4e90e8	bipaceRt	timePenalizedSimilarity	rankCorrSimilarity	60.0	0.95	0.1	NA	NA	NA	NA	Unpartitioned	NA	NA	30
ce59be5c-7f79-3901-a510-794fafd07318	bipaceRt	timePenalizedSimilarity	linCorrSimilarity	60.0	0.25	40.0	NA	NA	NA	NA	Unpartitioned	NA	NA	30
2e84ff63-932d-36e4-acd8-2eb298543491	bipaceRt	timePenalizedSimilarity	rankCorrSimilarity	60.0	0.5	1.0	NA	NA	NA	NA	Unpartitioned	NA	NA	30
21bf728c-f790-392c-8f26-a9c3283ac86a	bipaceRt	timePenalizedSimilarity	rankCorrSimilarity	60.0	0.5	30.0	NA	NA	NA	NA	Unpartitioned	NA	NA	20
9d8dbe5f-a8e5-36dc-b18d-4dd4b375e27a	bipaceRt	timePenalizedSimilarity	rankCorrSimilarity	60.0	0.75	1.0	NA	NA	NA	NA	Unpartitioned	NA	NA	30
42481f72-784a-3385-bcc9-5c30c167bdc9	bipaceRt	timePenalizedSimilarity	rankCorrSimilarity	60.0	0.9	1.0	NA	NA	NA	NA	Unpartitioned	NA	NA	30
3703c998-a016-3edd-a49a-af74113cf2fe	bipaceRt	timePenalizedSimilarity	rankCorrSimilarity	60.0	0.95	1.0	NA	NA	NA	NA	Unpartitioned	NA	NA	30
12efab67-7fc1-3a4b-9567-951f3c463d24	bipaceRt	timePenalizedSimilarity	lpSimilarity	60.0	0.25	0.1	NA	NA	NA	NA	Unpartitioned	NA	NA	30
acea4c47-0471-3136-8036-6aa0a2400b3b	bipaceRt	timePenalizedSimilarity	lpSimilarity	60.0	0.5	0.1	NA	NA	NA	NA	Unpartitioned	NA	NA	30
d187de94-8da3-3d9b-bd5f-b6ed3c9b5580	bipaceRt	timePenalizedSimilarity	lpSimilarity	60.0	0.25	5.0	NA	NA	NA	NA	Unpartitioned	NA	NA	30
f7431dd7-6953-3236-95e0-f9dd3441148e	bipaceRt	timePenalizedSimilarity	lpSimilarity	60.0	0.25	1.0	NA	NA	NA	NA	Unpartitioned	NA	NA	30
50b03f80-c9fe-32fd-bd28-1b2ca580b5d2	bipaceRt	timePenalizedSimilarity	rankCorrSimilarity	60.0	0.9	5.0	NA	NA	NA	NA	Unpartitioned	NA	NA	30
65759518-f0a1-31db-a799-323995d759b9	bipaceRt	timePenalizedSimilarity	rankCorrSimilarity	60.0	0.75	5.0	NA	NA	NA	NA	Unpartitioned	NA	NA	30
8a5eabb3-ac0b-303f-a2f2-07b3e63749ea	bipaceRt	timePenalizedSimilarity	rankCorrSimilarity	60.0	0.95	5.0	NA	NA	NA	NA	Unpartitioned	NA	NA	30
ae6d331f-085d-340e-9c20-0895e06688dd	bipaceRt	timePenalizedSimilarity	lpSimilarity	60.0	0.25	10.0	NA	NA	NA	NA	Unpartitioned	NA	NA	30
153f05f8-ac5a-3ea5-9c82-9a0f3d807696	bipaceRt	timePenalizedSimilarity	rankCorrSimilarity	60.0	0.5	5.0	NA	NA	NA	NA	Unpartitioned	NA	NA	30
4445a2ab-8ba6-3c05-aecd-16351c1b1124	bipaceRt	timePenalizedSimilarity	lpSimilarity	60.0	0.0	0.1	NA	NA	NA	NA	Unpartitioned	NA	NA	30
96606551-f841-3e00-a8e2-f4b342f3ff0e	bipaceRt	timePenalizedSimilarity	lpSimilarity	60.0	0.0	1.0	NA	NA	NA	NA	Unpartitioned	NA	NA	30
29460980-c302-3b82-9fd6-fbf729aabb3a	bipaceRt	timePenalizedSimilarity	lpSimilarity	60.0	0.0	5.0	NA	NA	NA	NA	Unpartitioned	NA	NA	30
3f4d6c6d-062b-393a-8223-cb8904ecb0bf	bipaceRt	timePenalizedSimilarity	lpSimilarity	60.0	0.5	1.0	NA	NA	NA	NA	Unpartitioned	NA	NA	30
1631149b-1bac-3441-b35a-f87fe3b369c5	bipaceRt	timePenalizedSimilarity	lpSimilarity	60.0	0.0	10.0	NA	NA	NA	NA	Unpartitioned	NA	NA	30
bda087e0-40a9-3007-8732-b0b7ee3255cd	bipaceRt	timePenalizedSimilarity	rankCorrSimilarity	60.0	0.9	10.0	NA	NA	NA	NA	Unpartitioned	NA	NA	30
e61676d9-72e8-3d10-94f6-f1365fed79c0	bipaceRt	timePenalizedSimilarity	lpSimilarity	60.0	0.0	30.0	NA	NA	NA	NA	Unpartitioned	NA	NA	30
cbfbd1a9-b5a6-3ddd-80fe-cdb3c97e3099	bipaceRt	timePenalizedSimilarity	rankCorrSimilarity	60.0	0.25	5.0	NA	NA	NA	NA	Unpartitioned	NA	NA	30
213ea679-df24-320c-a00a-3626274b2beb	bipaceRt	timePenalizedSimilarity	rankCorrSimilarity	60.0	0.95	10.0	NA	NA	NA	NA	Unpartitioned	NA	NA	30
24d0189c-061e-324c-bbec-d94b32905083	bipaceRt	timePenalizedSimilarity	lpSimilarity	60.0	0.75	0.1	NA	NA	NA	NA	Unpartitioned	NA	NA	30
7c3bd999-71a7-3697-aba8-9de1d0b1178c	bipaceRt	timePenalizedSimilarity	lpSimilarity	60.0	0.5	5.0	NA	NA	NA	NA	Unpartitioned	NA	NA	30
be35a266-89b9-3e5e-9d95-892606b59c81	bipaceRt	timePenalizedSimilarity	lpSimilarity	60.0	0.0	40.0	NA	NA	NA	NA	Unpartitioned	NA	NA	30
30579104-b7c9-3e34-8aff-89ff82cb3387	bipaceRt	timePenalizedSimilarity	lpSimilarity	60.0	0.25	30.0	NA	NA	NA	NA	Unpartitioned	NA	NA	30
5be14f42-dcf0-36b4-867f-2a6fa1165dd4	bipaceRt	timePenalizedSimilarity	lpSimilarity	60.0	0.5	10.0	NA	NA	NA	NA	Unpartitioned	NA	NA	30
84b892fe-646c-3bcc-95db-1eadd11dc17c	bipaceRt	timePenalizedSimilarity	lpSimilarity	60.0	0.9	0.1	NA	NA	NA	NA	Unpartitioned	NA	NA	30
49aa606c-57d1-358b-aacc-49442195c907	bipaceRt	timePenalizedSimilarity	lpSimilarity	60.0	0.25	40.0	NA	NA	NA	NA	Unpartitioned	NA	NA	30
10f5ea98-b98a-3936-a6a7-3be75e93fe0d	bipaceRt	timePenalizedSimilarity	rankCorrSimilarity	60.0	0.75	10.0	NA	NA	NA	NA	Unpartitioned	NA	NA	30
57fafeee-f473-3f72-83de-db95db5fe918	bipaceRt	timePenalizedSimilarity	lpSimilarity	60.0	0.75	5.0	NA	NA	NA	NA	Unpartitioned	NA	NA	30
00f05d09-c161-3eae-ab51-11734fbe1844	bipaceRt	timePenalizedSimilarity	lpSimilarity	60.0	0.95	0.1	NA	NA	NA	NA	Unpartitioned	NA	NA	30
3a52de2d-8439-3c41-acc2-839b21a75b7c	bipaceRt	timePenalizedSimilarity	lpSimilarity	60.0	0.75	1.0	NA	NA	NA	NA	Unpartitioned	NA	NA	30
f0714311-a504-36fd-adcb-638d68674fe4	bipaceRt	timePenalizedSimilarity	lpSimilarity	60.0	0.9	1.0	NA	NA	NA	NA	Unpartitioned	NA	NA	30
ef3fe0fc-9596-336a-ad21-fa661f123565	bipaceRt	timePenalizedSimilarity	lpSimilarity	60.0	0.5	30.0	NA	NA	NA	NA	Unpartitioned	NA	NA	30
720c5fdd-c61b-317b-b27a-bf0d98523f8c	bipaceRt	timePenalizedSimilarity	lpSimilarity	60.0	0.95	1.0	NA	NA	NA	NA	Unpartitioned	NA	NA	30
6259cf05-5793-3af3-9f32-82e081f20793	bipaceRt	timePenalizedSimilarity	lpSimilarity	60.0	0.75	10.0	NA	NA	NA	NA	Unpartitioned	NA	NA	30
ee9b2c5b-4148-3d7b-92bb-849170d56da0	bipaceRt	timePenalizedSimilarity	lpSimilarity	60.0	0.5	40.0	NA	NA	NA	NA	Unpartitioned	NA	NA	30
0dde2cbc-2c85-3e57-96de-7ef17af03eca	bipaceRt	timePenalizedSimilarity	lpSimilarity	60.0	0.75	30.0	NA	NA	NA	NA	Unpartitioned	NA	NA	30
bd9d414b-1f3c-390f-94d4-9c3fc78baa93	bipaceRt	timePenalizedSimilarity	lpSimilarity	60.0	0.9	5.0	NA	NA	NA	NA	Unpartitioned	NA	NA	30
9e90faf7-08e3-3648-b885-bf75e5053fdb	bipaceRt	timePenalizedSimilarity	lpSimilarity	60.0	0.9	10.0	NA	NA	NA	NA	Unpartitioned	NA	NA	30
b838e697-3a36-3c6b-8346-73a0197c410e	bipaceRt	timePenalizedSimilarity	lpSimilarity	60.0	0.95	5.0	NA	NA	NA	NA	Unpartitioned	NA	NA	30
d74d16dd-cc78-3684-a865-feef1ff12b67	bipaceRt	timePenalizedSimilarity	lpSimilarity	60.0	0.75	40.0	NA	NA	NA	NA	Unpartitioned	NA	NA	30
842d19c8-eeb3-30fc-aed3-6ab1efc2842c	bipaceRt	timePenalizedSimilarity	lpSimilarity	60.0	0.95	10.0	NA	NA	NA	NA	Unpartitioned	NA	NA	30
bc9cf540-412b-3435-b386-27470f538dc7	bipaceRt	timePenalizedSimilarity	rankCorrSimilarity	60.0	0.5	10.0	NA	NA	NA	NA	Unpartitioned	NA	NA	30
005d526c-fff0-35fa-8047-b661ef9f5de5	bipaceRt	timePenalizedSimilarity	lpSimilarity	60.0	0.9	30.0	NA	NA	NA	NA	Unpartitioned	NA	NA	30
386dfd4e-77a1-3010-8428-320e62d0c951	bipaceRt	timePenalizedSimilarity	lpSimilarity	60.0	0.95	30.0	NA	NA	NA	NA	Unpartitioned	NA	NA	30
2fb2b28c-4d00-39e5-a1a1-a38af0172fe3	bipaceRt	timePenalizedSimilarity	lpSimilarity	60.0	0.9	40.0	NA	NA	NA	NA	Unpartitioned	NA	NA	30
3abcbdc6-fc30-3724-88ca-7c57409760ea	bipaceRt	timePenalizedSimilarity	dotSimilarity	60.0	0.25	0.1	NA	NA	NA	NA	Unpartitioned	NA	NA	40
65e753ab-e026-3ce4-bb96-9de42d943cba	bipaceRt	timePenalizedSimilarity	lpSimilarity	60.0	0.95	40.0	NA	NA	NA	NA	Unpartitioned	NA	NA	30
20f2451a-0054-3159-8d28-119deb323631	bipaceRt	timePenalizedSimilarity	rankCorrSimilarity	60.0	0.5	40.0	NA	NA	NA	NA	Unpartitioned	NA	NA	20
9db934fd-46d3-3e10-9fa0-a60bc2afe574	bipaceRt	timePenalizedSimilarity	rankCorrSimilarity	60.0	0.95	30.0	NA	NA	NA	NA	Unpartitioned	NA	NA	30
1d330fcb-5a21-3112-b5d9-9004eb8adac4	bipaceRt	timePenalizedSimilarity	dotSimilarity	60.0	0.0	30.0	NA	NA	NA	NA	Unpartitioned	NA	NA	40
7f6e0110-14a5-3f2c-b3e5-cfe1982b9200	bipaceRt	timePenalizedSimilarity	dotSimilarity	60.0	0.5	0.1	NA	NA	NA	NA	Unpartitioned	NA	NA	40
434ace2d-8cc4-3c81-9034-eee0c01664c2	bipaceRt	timePenalizedSimilarity	dotSimilarity	60.0	0.0	0.1	NA	NA	NA	NA	Unpartitioned	NA	NA	40
8bdc7061-a5f8-3da4-9dba-aabb99fa3258	bipaceRt	timePenalizedSimilarity	dotSimilarity	60.0	0.0	10.0	NA	NA	NA	NA	Unpartitioned	NA	NA	40
32b1b118-543d-3a0f-a580-148b173555f6	bipaceRt	timePenalizedSimilarity	dotSimilarity	60.0	0.0	5.0	NA	NA	NA	NA	Unpartitioned	NA	NA	40
a8d2a344-5734-3bbf-8356-2f426926be4a	bipaceRt	timePenalizedSimilarity	dotSimilarity	60.0	0.25	10.0	NA	NA	NA	NA	Unpartitioned	NA	NA	40
59a6d694-04a9-3219-ba0a-f10b57eda9c3	bipaceRt	timePenalizedSimilarity	dotSimilarity	60.0	0.25	1.0	NA	NA	NA	NA	Unpartitioned	NA	NA	40
4ad82247-aa48-37ba-a14c-939d83af37fe	bipaceRt	timePenalizedSimilarity	rankCorrSimilarity	60.0	0.25	30.0	NA	NA	NA	NA	Unpartitioned	NA	NA	20
f4c4a208-cad7-3293-8483-96bc36c8a03a	bipaceRt	timePenalizedSimilarity	dotSimilarity	60.0	0.75	0.1	NA	NA	NA	NA	Unpartitioned	NA	NA	40
03d7f3d1-e43e-3316-8872-7be4bb5dc393	bipaceRt	timePenalizedSimilarity	dotSimilarity	60.0	0.0	40.0	NA	NA	NA	NA	Unpartitioned	NA	NA	40
f3341003-14ef-37d7-bdae-4be3b711c522	bipaceRt	timePenalizedSimilarity	dotSimilarity	60.0	0.25	5.0	NA	NA	NA	NA	Unpartitioned	NA	NA	40
795f01ad-c289-3e0c-a7d6-2b2a5a2a7a52	bipaceRt	timePenalizedSimilarity	dotSimilarity	60.0	0.0	1.0	NA	NA	NA	NA	Unpartitioned	NA	NA	40
4f1b56d5-bfc0-3927-a593-ad912c80ca2a	bipaceRt	timePenalizedSimilarity	dotSimilarity	60.0	0.9	0.1	NA	NA	NA	NA	Unpartitioned	NA	NA	40
03e8e340-5606-3667-a6f3-4347b5242026	bipaceRt	timePenalizedSimilarity	dotSimilarity	60.0	0.25	30.0	NA	NA	NA	NA	Unpartitioned	NA	NA	40
534bf3af-40ad-3754-9892-59873daf252a	bipaceRt	timePenalizedSimilarity	dotSimilarity	60.0	0.5	5.0	NA	NA	NA	NA	Unpartitioned	NA	NA	40
b357402e-43fb-359d-af52-f366ff030218	bipaceRt	timePenalizedSimilarity	dotSimilarity	60.0	0.5	1.0	NA	NA	NA	NA	Unpartitioned	NA	NA	40
343447d8-8a77-3b43-9076-4740299a72f0	bipaceRt	timePenalizedSimilarity	dotSimilarity	60.0	0.5	10.0	NA	NA	NA	NA	Unpartitioned	NA	NA	40
7bdf3ee1-987f-3c7c-9e54-1cb543f80c1f	bipaceRt	timePenalizedSimilarity	rankCorrSimilarity	60.0	0.25	10.0	NA	NA	NA	NA	Unpartitioned	NA	NA	30
fff4ff0e-4584-3c69-82fc-3db587f9ebd4	bipaceRt	timePenalizedSimilarity	dotSimilarity	60.0	0.25	40.0	NA	NA	NA	NA	Unpartitioned	NA	NA	40
b8994edd-73c6-30b2-9dc9-5723ca79efad	bipaceRt	timePenalizedSimilarity	dotSimilarity	60.0	0.75	1.0	NA	NA	NA	NA	Unpartitioned	NA	NA	40
fe4df448-ebf3-38aa-be8b-849e97a517b9	bipaceRt	timePenalizedSimilarity	dotSimilarity	60.0	0.95	0.1	NA	NA	NA	NA	Unpartitioned	NA	NA	40
e911e8d6-6208-338b-a8a4-098343f38882	bipaceRt	timePenalizedSimilarity	rankCorrSimilarity	60.0	0.9	30.0	NA	NA	NA	NA	Unpartitioned	NA	NA	30
4319fc0c-2360-38b4-91de-be857e8d42c0	bipaceRt	timePenalizedSimilarity	dotSimilarity	60.0	0.5	30.0	NA	NA	NA	NA	Unpartitioned	NA	NA	40
8d67d447-9952-396b-8f29-c492b182795e	bipaceRt	timePenalizedSimilarity	dotSimilarity	60.0	0.9	1.0	NA	NA	NA	NA	Unpartitioned	NA	NA	40
aebcd4c3-9808-3c06-8cfc-9d2aa17a0cdd	bipaceRt	timePenalizedSimilarity	dotSimilarity	60.0	0.75	10.0	NA	NA	NA	NA	Unpartitioned	NA	NA	40
6c3ff303-ebed-33ca-9ff6-cc58a6834fed	bipaceRt	timePenalizedSimilarity	rankCorrSimilarity	60.0	0.95	40.0	NA	NA	NA	NA	Unpartitioned	NA	NA	30
5c41248c-44e6-37ff-a21a-8489716101ef	bipaceRt	timePenalizedSimilarity	dotSimilarity	60.0	0.75	30.0	NA	NA	NA	NA	Unpartitioned	NA	NA	40
c66fdc69-23e4-3326-99a3-55793d13259d	bipaceRt	timePenalizedSimilarity	dotSimilarity	60.0	0.75	40.0	NA	NA	NA	NA	Unpartitioned	NA	NA	40
aa605e71-bc3e-340d-a259-bdcbf39d13c4	bipaceRt	timePenalizedSimilarity	dotSimilarity	60.0	0.5	40.0	NA	NA	NA	NA	Unpartitioned	NA	NA	40
3f6b3b1b-f89e-3dee-b081-cb9e2618488b	bipaceRt	timePenalizedSimilarity	dotSimilarity	60.0	0.75	5.0	NA	NA	NA	NA	Unpartitioned	NA	NA	40
0f94cf9b-83a3-3031-b5c2-44592ed9246d	bipaceRt	timePenalizedSimilarity	dotSimilarity	60.0	0.95	1.0	NA	NA	NA	NA	Unpartitioned	NA	NA	40
39bfdee3-002b-3717-9094-a9c168a549ad	bipaceRt	timePenalizedSimilarity	dotSimilarity	60.0	0.9	30.0	NA	NA	NA	NA	Unpartitioned	NA	NA	40
158ad2a4-ff3c-349d-81af-55a3d7b6c3ff	bipaceRt	timePenalizedSimilarity	dotSimilarity	60.0	0.9	5.0	NA	NA	NA	NA	Unpartitioned	NA	NA	40
ad1d8b1b-b4b1-3aae-8225-82eb31670093	bipaceRt	timePenalizedSimilarity	dotSimilarity	60.0	0.9	10.0	NA	NA	NA	NA	Unpartitioned	NA	NA	40
c621177f-788e-3a95-b29d-f780da95df8b	bipaceRt	timePenalizedSimilarity	dotSimilarity	60.0	0.9	40.0	NA	NA	NA	NA	Unpartitioned	NA	NA	40
ae147881-9981-38f5-a81e-79c3b58a5d9e	bipaceRt	timePenalizedSimilarity	dotSimilarity	60.0	0.95	30.0	NA	NA	NA	NA	Unpartitioned	NA	NA	40
3f366966-0ca8-3dd8-906b-eae9e91c3ece	bipaceRt	timePenalizedSimilarity	dotSimilarity	60.0	0.95	10.0	NA	NA	NA	NA	Unpartitioned	NA	NA	40
813167ff-940f-3892-a1fc-4dacd57cf466	bipaceRt	timePenalizedSimilarity	cosineSimilarity	60.0	0.25	0.1	NA	NA	NA	NA	Unpartitioned	NA	NA	40
ab69d980-f68b-3568-8316-fd5877853187	bipaceRt	timePenalizedSimilarity	dotSimilarity	60.0	0.95	40.0	NA	NA	NA	NA	Unpartitioned	NA	NA	40
e154fe50-5bbe-3ff4-ac5e-a76cf84140bd	bipaceRt	timePenalizedSimilarity	dotSimilarity	60.0	0.95	5.0	NA	NA	NA	NA	Unpartitioned	NA	NA	40
1e485ae0-09a7-34fa-b9ac-47982177a527	bipaceRt	timePenalizedSimilarity	cosineSimilarity	60.0	0.5	0.1	NA	NA	NA	NA	Unpartitioned	NA	NA	40
81009938-2b56-325e-81f9-408732d3b6e4	bipaceRt	timePenalizedSimilarity	cosineSimilarity	60.0	0.75	0.1	NA	NA	NA	NA	Unpartitioned	NA	NA	40
8ffec4c9-84ec-3bdb-b032-50d15579ad32	bipaceRt	timePenalizedSimilarity	cosineSimilarity	60.0	0.25	1.0	NA	NA	NA	NA	Unpartitioned	NA	NA	40
4f42c206-5cb3-3141-94a7-e9f13592365e	bipaceRt	timePenalizedSimilarity	cosineSimilarity	60.0	0.25	5.0	NA	NA	NA	NA	Unpartitioned	NA	NA	40
c3dcbb30-2368-312c-a435-ef0c91ba9853	bipaceRt	timePenalizedSimilarity	cosineSimilarity	60.0	0.9	0.1	NA	NA	NA	NA	Unpartitioned	NA	NA	40
0751dac3-216c-3432-bd81-510147037aaf	bipaceRt	timePenalizedSimilarity	cosineSimilarity	60.0	0.25	10.0	NA	NA	NA	NA	Unpartitioned	NA	NA	40
d0896a0c-b801-39e8-9a2d-84b2b26373ed	bipaceRt	timePenalizedSimilarity	rankCorrSimilarity	60.0	0.9	40.0	NA	NA	NA	NA	Unpartitioned	NA	NA	30
8b3d7d51-b534-341f-b7bd-0c71ed189751	bipaceRt	timePenalizedSimilarity	cosineSimilarity	60.0	0.75	1.0	NA	NA	NA	NA	Unpartitioned	NA	NA	40
441dcdc3-2001-38f6-941c-c7076579efdb	bipaceRt	timePenalizedSimilarity	cosineSimilarity	60.0	0.5	1.0	NA	NA	NA	NA	Unpartitioned	NA	NA	40
d80907d6-aad6-3b22-9ddc-903d5a531649	bipaceRt	timePenalizedSimilarity	cosineSimilarity	60.0	0.5	5.0	NA	NA	NA	NA	Unpartitioned	NA	NA	40
0396d7ae-39c1-3306-a301-36e4bc90a907	bipaceRt	timePenalizedSimilarity	cosineSimilarity	60.0	0.95	0.1	NA	NA	NA	NA	Unpartitioned	NA	NA	40
c85dad27-9079-33f8-893b-1fd3d35630f6	bipaceRt	timePenalizedSimilarity	cosineSimilarity	60.0	0.0	1.0	NA	NA	NA	NA	Unpartitioned	NA	NA	40
be0a5b71-3ec6-3cff-aee8-3abbc636ae6a	bipaceRt	timePenalizedSimilarity	cosineSimilarity	60.0	0.0	0.1	NA	NA	NA	NA	Unpartitioned	NA	NA	40
00ea83d8-02d8-373b-ae62-180d9728e88d	bipaceRt	timePenalizedSimilarity	cosineSimilarity	60.0	0.5	10.0	NA	NA	NA	NA	Unpartitioned	NA	NA	40
f0f5f069-d59d-35e4-954f-3327a56ccce7	bipaceRt	timePenalizedSimilarity	cosineSimilarity	60.0	0.9	1.0	NA	NA	NA	NA	Unpartitioned	NA	NA	40
63032103-79ca-394b-a25b-32368d37cbb7	bipaceRt	timePenalizedSimilarity	cosineSimilarity	60.0	0.0	10.0	NA	NA	NA	NA	Unpartitioned	NA	NA	40
c52ef245-3c35-371e-acf9-7d2a59084f54	bipaceRt	timePenalizedSimilarity	cosineSimilarity	60.0	0.0	40.0	NA	NA	NA	NA	Unpartitioned	NA	NA	40
f0db3586-aa4a-3117-8e80-e763c16c09e2	bipaceRt	timePenalizedSimilarity	rankCorrSimilarity	60.0	0.0	40.0	NA	NA	NA	NA	Unpartitioned	NA	NA	20
125d6844-4214-3c0e-930b-2e218b600ed9	bipaceRt	timePenalizedSimilarity	cosineSimilarity	60.0	0.0	30.0	NA	NA	NA	NA	Unpartitioned	NA	NA	40
cc7e79ab-7146-3966-9e7b-1d3e8e04dc64	bipaceRt	timePenalizedSimilarity	rankCorrSimilarity	60.0	0.0	10.0	NA	NA	NA	NA	Unpartitioned	NA	NA	20
1099fce1-42a4-3b27-a6c3-9903ecb1868a	bipaceRt	timePenalizedSimilarity	cosineSimilarity	60.0	0.75	5.0	NA	NA	NA	NA	Unpartitioned	NA	NA	40
47099371-b909-342d-933f-10734def74dc	bipaceRt	timePenalizedSimilarity	cosineSimilarity	60.0	0.0	5.0	NA	NA	NA	NA	Unpartitioned	NA	NA	40
a738e43b-3391-3f0e-9acd-9ce19f63e09e	bipaceRt	timePenalizedSimilarity	cosineSimilarity	60.0	0.25	30.0	NA	NA	NA	NA	Unpartitioned	NA	NA	40
d0041ed4-b0c8-35e6-b4ce-b8d478493e55	bipaceRt	timePenalizedSimilarity	cosineSimilarity	60.0	0.75	10.0	NA	NA	NA	NA	Unpartitioned	NA	NA	40
1e29d5b7-11a5-377b-95cd-af1c0b890c55	bipaceRt	timePenalizedSimilarity	cosineSimilarity	60.0	0.95	1.0	NA	NA	NA	NA	Unpartitioned	NA	NA	40
d0a2f69d-86d7-335e-acc7-89a6645484f2	bipaceRt	timePenalizedSimilarity	cosineSimilarity	60.0	0.5	30.0	NA	NA	NA	NA	Unpartitioned	NA	NA	40
94ab6c62-8d70-322a-a064-c386f71f0c82	bipaceRt	timePenalizedSimilarity	rankCorrSimilarity	60.0	0.0	30.0	NA	NA	NA	NA	Unpartitioned	NA	NA	20
9e5376d7-eb2d-3d6c-994c-6e4288d704ef	bipaceRt	timePenalizedSimilarity	cosineSimilarity	60.0	0.25	40.0	NA	NA	NA	NA	Unpartitioned	NA	NA	40
345727e8-8c4b-3834-96f8-004be8126a06	bipaceRt	timePenalizedSimilarity	rankCorrSimilarity	60.0	0.0	1.0	NA	NA	NA	NA	Unpartitioned	NA	NA	20
7cc4cc26-8f62-3d3d-8598-fee413355e58	bipaceRt	timePenalizedSimilarity	rankCorrSimilarity	60.0	0.0	0.1	NA	NA	NA	NA	Unpartitioned	NA	NA	20
8e68374f-795d-3ea4-b99d-77e756cf70d5	bipaceRt	timePenalizedSimilarity	cosineSimilarity	60.0	0.75	30.0	NA	NA	NA	NA	Unpartitioned	NA	NA	40
d61af652-6637-3441-bfb7-d31723fbc315	bipaceRt	timePenalizedSimilarity	rankCorrSimilarity	60.0	0.0	5.0	NA	NA	NA	NA	Unpartitioned	NA	NA	20
4e91ba65-21f5-3012-9076-f44771389878	bipaceRt	timePenalizedSimilarity	cosineSimilarity	60.0	0.9	5.0	NA	NA	NA	NA	Unpartitioned	NA	NA	40
4c068e29-d7c5-3852-bdaf-c3dd680ad98f	bipaceRt	timePenalizedSimilarity	cosineSimilarity	60.0	0.5	40.0	NA	NA	NA	NA	Unpartitioned	NA	NA	40
b47c6e43-7244-33ed-bd90-cfb31ec3de75	bipaceRt	timePenalizedSimilarity	cosineSimilarity	60.0	0.9	10.0	NA	NA	NA	NA	Unpartitioned	NA	NA	40
14272f72-db52-38e0-885d-02023a9233b7	bipaceRt	timePenalizedSimilarity	cosineSimilarity	60.0	0.75	40.0	NA	NA	NA	NA	Unpartitioned	NA	NA	40
4e0d6349-1dcb-387d-866d-bdc81eec2fc7	bipaceRt	timePenalizedSimilarity	cosineSimilarity	60.0	0.9	30.0	NA	NA	NA	NA	Unpartitioned	NA	NA	40
8e52f8dd-c7c3-3042-8634-e289b6d9a22c	bipaceRt	timePenalizedSimilarity	cosineSimilarity	60.0	0.9	40.0	NA	NA	NA	NA	Unpartitioned	NA	NA	40
fb952e15-3762-3697-95b4-dac2860b3b02	bipaceRt	timePenalizedSimilarity	rankCorrSimilarity	60.0	0.75	30.0	NA	NA	NA	NA	Unpartitioned	NA	NA	30
53855c11-fe3d-3f18-abbf-0e64cfe2bd85	bipaceRt	timePenalizedSimilarity	cosineSimilarity	60.0	0.95	5.0	NA	NA	NA	NA	Unpartitioned	NA	NA	40
57362d1b-e694-327c-b4da-687149795543	bipaceRt	timePenalizedSimilarity	linCorrSimilarity	60.0	0.25	0.1	NA	NA	NA	NA	Unpartitioned	NA	NA	40
5c674cd0-5b9b-3341-ad52-5f2a8b0e33a2	bipaceRt	timePenalizedSimilarity	cosineSimilarity	60.0	0.95	10.0	NA	NA	NA	NA	Unpartitioned	NA	NA	40
0e5bb69e-a1d2-312e-b2f2-1fe2987e88dc	bipaceRt	timePenalizedSimilarity	cosineSimilarity	60.0	0.95	30.0	NA	NA	NA	NA	Unpartitioned	NA	NA	40
a0ba8a77-33dd-3d62-8975-445a9d973420	bipaceRt	timePenalizedSimilarity	cosineSimilarity	60.0	0.95	40.0	NA	NA	NA	NA	Unpartitioned	NA	NA	40
fbc599eb-82ea-3dcb-bf85-b4ca2d84391c	bipaceRt	timePenalizedSimilarity	linCorrSimilarity	60.0	0.5	0.1	NA	NA	NA	NA	Unpartitioned	NA	NA	40
46dcfd87-2394-3a7b-bc2b-64152d37ddab	bipaceRt	timePenalizedSimilarity	rankCorrSimilarity	60.0	0.25	40.0	NA	NA	NA	NA	Unpartitioned	NA	NA	20
6ebe0400-e704-330c-a3da-72945d2e0008	bipaceRt	timePenalizedSimilarity	linCorrSimilarity	60.0	0.75	0.1	NA	NA	NA	NA	Unpartitioned	NA	NA	40
bf9aa338-5cda-3dbe-a884-763ab4bbee71	bipaceRt	timePenalizedSimilarity	linCorrSimilarity	60.0	0.9	0.1	NA	NA	NA	NA	Unpartitioned	NA	NA	40
c4baad45-0d97-381c-9eb9-8166709d900e	bipaceRt	timePenalizedSimilarity	linCorrSimilarity	60.0	0.95	0.1	NA	NA	NA	NA	Unpartitioned	NA	NA	40
29402995-3846-334d-9190-18f27c6984c2	bipaceRt	timePenalizedSimilarity	linCorrSimilarity	60.0	0.25	1.0	NA	NA	NA	NA	Unpartitioned	NA	NA	40
92bb5e5c-387e-398a-a95b-8db4f7ef0432	bipaceRt	timePenalizedSimilarity	linCorrSimilarity	60.0	0.5	1.0	NA	NA	NA	NA	Unpartitioned	NA	NA	40
67d3bbcf-b57a-355d-b606-8844b3016fe8	bipaceRt	timePenalizedSimilarity	linCorrSimilarity	60.0	0.75	1.0	NA	NA	NA	NA	Unpartitioned	NA	NA	40
ffe78be2-f7e5-3ef8-8781-63e3f8cca751	bipaceRt	timePenalizedSimilarity	linCorrSimilarity	60.0	0.25	5.0	NA	NA	NA	NA	Unpartitioned	NA	NA	40
8a4bb1dc-4267-3dc2-b8e9-c3e65a00c259	bipaceRt	timePenalizedSimilarity	linCorrSimilarity	60.0	0.95	1.0	NA	NA	NA	NA	Unpartitioned	NA	NA	40
54b25fe3-179b-3366-bb3a-850bfef956bf	bipaceRt	timePenalizedSimilarity	linCorrSimilarity	60.0	0.9	1.0	NA	NA	NA	NA	Unpartitioned	NA	NA	40
b292ad4a-6dea-3d6c-b380-72c3bd3b3857	bipaceRt	timePenalizedSimilarity	linCorrSimilarity	60.0	0.5	5.0	NA	NA	NA	NA	Unpartitioned	NA	NA	40
1e73db2d-54a5-3595-b3f9-f98f86545618	bipaceRt	timePenalizedSimilarity	linCorrSimilarity	60.0	0.75	5.0	NA	NA	NA	NA	Unpartitioned	NA	NA	40
037e84ef-5fd8-331c-b432-6a6a213cbbb1	bipaceRt	timePenalizedSimilarity	linCorrSimilarity	60.0	0.9	5.0	NA	NA	NA	NA	Unpartitioned	NA	NA	40
7129a10d-db7b-31d9-8923-f836e0463469	bipaceRt	timePenalizedSimilarity	linCorrSimilarity	60.0	0.5	10.0	NA	NA	NA	NA	Unpartitioned	NA	NA	40
78716dc0-872b-370c-ac7d-22e1218614b1	bipaceRt	timePenalizedSimilarity	linCorrSimilarity	60.0	0.25	10.0	NA	NA	NA	NA	Unpartitioned	NA	NA	40
f236eef7-3e80-3d5b-bcf3-fe62805a1579	bipaceRt	timePenalizedSimilarity	linCorrSimilarity	60.0	0.75	10.0	NA	NA	NA	NA	Unpartitioned	NA	NA	40
6a167a25-4b65-3095-a918-e60155100d12	bipaceRt	timePenalizedSimilarity	linCorrSimilarity	60.0	0.95	5.0	NA	NA	NA	NA	Unpartitioned	NA	NA	40
4e6b3ff3-9e37-391a-a3da-3b4ca6850dc0	bipaceRt	timePenalizedSimilarity	linCorrSimilarity	60.0	0.9	10.0	NA	NA	NA	NA	Unpartitioned	NA	NA	40
832a6642-3429-3205-b299-8f777b0bc18e	bipaceRt	timePenalizedSimilarity	linCorrSimilarity	60.0	0.95	10.0	NA	NA	NA	NA	Unpartitioned	NA	NA	40
e1624587-db88-3909-ac08-dd914f58cb37	bipaceRt	timePenalizedSimilarity	rankCorrSimilarity	60.0	0.25	0.1	NA	NA	NA	NA	Unpartitioned	NA	NA	40
2d3a90a2-85b0-3387-9f5d-1cafaac0075c	bipaceRt	timePenalizedSimilarity	linCorrSimilarity	60.0	0.95	30.0	NA	NA	NA	NA	Unpartitioned	NA	NA	40
4163ebff-7983-3dec-83f7-78b09cae572f	bipaceRt	timePenalizedSimilarity	linCorrSimilarity	60.0	0.9	30.0	NA	NA	NA	NA	Unpartitioned	NA	NA	40
6e196cc1-9ab3-35dc-b378-93e7684925f8	bipaceRt	timePenalizedSimilarity	linCorrSimilarity	60.0	0.95	40.0	NA	NA	NA	NA	Unpartitioned	NA	NA	40
0186a40f-28a0-386e-96aa-662aaa70e995	bipaceRt	timePenalizedSimilarity	linCorrSimilarity	60.0	0.75	30.0	NA	NA	NA	NA	Unpartitioned	NA	NA	40
e3ab11a3-fcba-38a1-b5e4-3bbf4dfa7c49	bipaceRt	timePenalizedSimilarity	rankCorrSimilarity	60.0	0.5	0.1	NA	NA	NA	NA	Unpartitioned	NA	NA	40
73d824ec-536c-3b85-8267-570b7a35075f	bipaceRt	timePenalizedSimilarity	linCorrSimilarity	60.0	0.9	40.0	NA	NA	NA	NA	Unpartitioned	NA	NA	40
3611b50c-a236-3207-8b14-24aff4750bc8	bipaceRt	timePenalizedSimilarity	rankCorrSimilarity	60.0	0.75	0.1	NA	NA	NA	NA	Unpartitioned	NA	NA	40
de960efe-881c-3571-880d-97c4447a79bb	bipaceRt	timePenalizedSimilarity	linCorrSimilarity	60.0	0.75	40.0	NA	NA	NA	NA	Unpartitioned	NA	NA	40
64144482-0d17-3d39-a861-b499fa1b102c	bipaceRt	timePenalizedSimilarity	linCorrSimilarity	60.0	0.5	30.0	NA	NA	NA	NA	Unpartitioned	NA	NA	40
1d50ff26-a8c2-3470-a6eb-25a19f012336	bipaceRt	timePenalizedSimilarity	rankCorrSimilarity	60.0	0.75	40.0	NA	NA	NA	NA	Unpartitioned	NA	NA	30
262ea71d-0397-3151-a361-07c24cd830af	bipaceRt	timePenalizedSimilarity	rankCorrSimilarity	60.0	0.9	0.1	NA	NA	NA	NA	Unpartitioned	NA	NA	40
498a25b5-a509-3d49-a3b8-5807f0faaedc	bipaceRt	timePenalizedSimilarity	linCorrSimilarity	60.0	0.25	30.0	NA	NA	NA	NA	Unpartitioned	NA	NA	40
a580bd2c-b040-36c6-b81f-8d9c573505de	bipaceRt	timePenalizedSimilarity	linCorrSimilarity	60.0	0.0	1.0	NA	NA	NA	NA	Unpartitioned	NA	NA	40
8eba89cf-6d9a-38e6-a353-bf76bac27a0a	bipaceRt	timePenalizedSimilarity	linCorrSimilarity	60.0	0.5	40.0	NA	NA	NA	NA	Unpartitioned	NA	NA	40
0b4573e8-2a5e-35ba-b70a-6053968b1308	bipaceRt	timePenalizedSimilarity	linCorrSimilarity	60.0	0.0	0.1	NA	NA	NA	NA	Unpartitioned	NA	NA	40
1e361d6c-4b3f-3ce5-a8e9-eb66040d0c0b	bipaceRt	timePenalizedSimilarity	linCorrSimilarity	60.0	0.0	30.0	NA	NA	NA	NA	Unpartitioned	NA	NA	40
0e66e0a1-9c44-314a-a1ea-aba3db2c04a3	bipaceRt	timePenalizedSimilarity	linCorrSimilarity	60.0	0.0	5.0	NA	NA	NA	NA	Unpartitioned	NA	NA	40
624ed4c5-24ff-3bbc-abae-9f408529183f	bipaceRt	timePenalizedSimilarity	rankCorrSimilarity	60.0	0.25	1.0	NA	NA	NA	NA	Unpartitioned	NA	NA	40
e114da51-941f-3c5f-bbb7-b5643c1e6a05	bipaceRt	timePenalizedSimilarity	linCorrSimilarity	60.0	0.0	40.0	NA	NA	NA	NA	Unpartitioned	NA	NA	40
c59633e3-6d76-36e5-9444-4b8e1b35ae2d	bipaceRt	timePenalizedSimilarity	linCorrSimilarity	60.0	0.0	10.0	NA	NA	NA	NA	Unpartitioned	NA	NA	40
83ceec85-9d41-3202-94f8-d85611d5bb57	bipaceRt	timePenalizedSimilarity	rankCorrSimilarity	60.0	0.95	0.1	NA	NA	NA	NA	Unpartitioned	NA	NA	40
1acdc904-07c8-3356-8aac-2a15cc8ad3f1	bipaceRt	timePenalizedSimilarity	rankCorrSimilarity	60.0	0.5	1.0	NA	NA	NA	NA	Unpartitioned	NA	NA	40
68a68cd1-5241-377f-92ca-eaa8e3b3974d	bipaceRt	timePenalizedSimilarity	linCorrSimilarity	60.0	0.25	40.0	NA	NA	NA	NA	Unpartitioned	NA	NA	40
805b1965-208d-39f7-b8fd-9352a86afee4	bipaceRt	timePenalizedSimilarity	rankCorrSimilarity	60.0	0.75	1.0	NA	NA	NA	NA	Unpartitioned	NA	NA	40
73325974-757c-3379-a49f-6a988af0700b	bipaceRt	timePenalizedSimilarity	rankCorrSimilarity	60.0	0.5	30.0	NA	NA	NA	NA	Unpartitioned	NA	NA	30
17968c11-a952-37a8-85e9-770ed582f57b	bipaceRt	timePenalizedSimilarity	rankCorrSimilarity	60.0	0.9	1.0	NA	NA	NA	NA	Unpartitioned	NA	NA	40
7bd0f24b-a5d8-359a-bc48-a307a4a3c4fc	bipaceRt	timePenalizedSimilarity	rankCorrSimilarity	60.0	0.95	1.0	NA	NA	NA	NA	Unpartitioned	NA	NA	40
144d48d6-1fe9-373c-82d2-772118350a70	bipaceRt	timePenalizedSimilarity	lpSimilarity	60.0	0.25	0.1	NA	NA	NA	NA	Unpartitioned	NA	NA	40
ba042cd5-ed5a-3123-aad7-dce25ff3466e	bipaceRt	timePenalizedSimilarity	rankCorrSimilarity	60.0	0.75	5.0	NA	NA	NA	NA	Unpartitioned	NA	NA	40
ecd2ef17-819a-34cc-8fad-a54bdb89cd36	bipaceRt	timePenalizedSimilarity	lpSimilarity	60.0	0.5	0.1	NA	NA	NA	NA	Unpartitioned	NA	NA	40
047cd4e2-53e7-35aa-b20a-50e67745faab	bipaceRt	timePenalizedSimilarity	rankCorrSimilarity	60.0	0.9	5.0	NA	NA	NA	NA	Unpartitioned	NA	NA	40
45847c3b-857d-375e-ab89-090e60d30850	bipaceRt	timePenalizedSimilarity	lpSimilarity	60.0	0.25	1.0	NA	NA	NA	NA	Unpartitioned	NA	NA	40
4024218d-9b8f-3fa9-9bcd-56394b75f62b	bipaceRt	timePenalizedSimilarity	rankCorrSimilarity	60.0	0.95	5.0	NA	NA	NA	NA	Unpartitioned	NA	NA	40
2e0a91e9-ea9b-34c9-96d7-54a65fe7236d	bipaceRt	timePenalizedSimilarity	rankCorrSimilarity	60.0	0.5	5.0	NA	NA	NA	NA	Unpartitioned	NA	NA	40
02239375-e4f2-32b0-bdc8-fe4e0f2c68f9	bipaceRt	timePenalizedSimilarity	lpSimilarity	60.0	0.25	5.0	NA	NA	NA	NA	Unpartitioned	NA	NA	40
f3941317-a9fc-33d1-b165-84266b284ee4	bipaceRt	timePenalizedSimilarity	lpSimilarity	60.0	0.25	10.0	NA	NA	NA	NA	Unpartitioned	NA	NA	40
7ff1f68a-cb02-3e7b-84b1-2500fac0fd9c	bipaceRt	timePenalizedSimilarity	lpSimilarity	60.0	0.0	0.1	NA	NA	NA	NA	Unpartitioned	NA	NA	40
6fb1dc60-7ca5-3f4f-9d66-e377c0f58729	bipaceRt	timePenalizedSimilarity	rankCorrSimilarity	60.0	0.25	5.0	NA	NA	NA	NA	Unpartitioned	NA	NA	40
689ed7a8-a4c1-3957-af31-6264f6955dce	bipaceRt	timePenalizedSimilarity	lpSimilarity	60.0	0.0	1.0	NA	NA	NA	NA	Unpartitioned	NA	NA	40
248db308-99a9-3092-9577-a4a156ad951c	bipaceRt	timePenalizedSimilarity	lpSimilarity	60.0	0.5	5.0	NA	NA	NA	NA	Unpartitioned	NA	NA	40
3cc0bf12-313a-31fa-a673-ec1a0cb9687c	bipaceRt	timePenalizedSimilarity	lpSimilarity	60.0	0.5	1.0	NA	NA	NA	NA	Unpartitioned	NA	NA	40
786add9c-bf17-37da-90de-c821c47dcf52	bipaceRt	timePenalizedSimilarity	rankCorrSimilarity	60.0	0.9	10.0	NA	NA	NA	NA	Unpartitioned	NA	NA	40
89cc153f-cfc2-3407-a92c-7f6abb7ce472	bipaceRt	timePenalizedSimilarity	lpSimilarity	60.0	0.0	10.0	NA	NA	NA	NA	Unpartitioned	NA	NA	40
6ea7e506-611f-3c7d-957e-56dcfb0aa554	bipaceRt	timePenalizedSimilarity	lpSimilarity	60.0	0.0	5.0	NA	NA	NA	NA	Unpartitioned	NA	NA	40
b33485f6-aa4f-3732-873e-87235c136f2e	bipaceRt	timePenalizedSimilarity	rankCorrSimilarity	60.0	0.95	10.0	NA	NA	NA	NA	Unpartitioned	NA	NA	40
af23fcfc-4f88-349e-bb44-d72c5d4091b5	bipaceRt	timePenalizedSimilarity	lpSimilarity	60.0	0.75	0.1	NA	NA	NA	NA	Unpartitioned	NA	NA	40
3ebcdf64-6ea8-3c30-8063-5445ad90fe00	bipaceRt	timePenalizedSimilarity	lpSimilarity	60.0	0.0	30.0	NA	NA	NA	NA	Unpartitioned	NA	NA	40
912713db-0fb0-3812-bd27-4d951b1cb521	bipaceRt	timePenalizedSimilarity	lpSimilarity	60.0	0.0	40.0	NA	NA	NA	NA	Unpartitioned	NA	NA	40
b099b689-3ab7-3c5f-a0db-5e046d4bbecc	bipaceRt	timePenalizedSimilarity	lpSimilarity	60.0	0.25	30.0	NA	NA	NA	NA	Unpartitioned	NA	NA	40
e1d583a3-c74f-3728-a56d-23546899f87e	bipaceRt	timePenalizedSimilarity	lpSimilarity	60.0	0.5	10.0	NA	NA	NA	NA	Unpartitioned	NA	NA	40
13d995f3-dc4f-3696-ab97-e438f723a8e6	bipaceRt	timePenalizedSimilarity	lpSimilarity	60.0	0.9	0.1	NA	NA	NA	NA	Unpartitioned	NA	NA	40
3fef48c8-f63b-3cef-9727-bc25cc4ddcfb	bipaceRt	timePenalizedSimilarity	rankCorrSimilarity	60.0	0.75	10.0	NA	NA	NA	NA	Unpartitioned	NA	NA	40
70608a8a-0ac7-3480-bfa3-8ee261ace7ae	bipaceRt	timePenalizedSimilarity	lpSimilarity	60.0	0.25	40.0	NA	NA	NA	NA	Unpartitioned	NA	NA	40
b6f847e9-836a-3b7e-811f-6b7f4a9d8b67	bipaceRt	timePenalizedSimilarity	lpSimilarity	60.0	0.75	1.0	NA	NA	NA	NA	Unpartitioned	NA	NA	40
f2c8b044-6920-3ce4-a671-c2b9d5da37f5	bipaceRt	timePenalizedSimilarity	lpSimilarity	60.0	0.75	5.0	NA	NA	NA	NA	Unpartitioned	NA	NA	40
09cad21b-502b-350f-9d17-72997208d259	bipaceRt	timePenalizedSimilarity	lpSimilarity	60.0	0.95	0.1	NA	NA	NA	NA	Unpartitioned	NA	NA	40
82f297fb-9df7-3f38-8669-b51b81c47525	bipaceRt	timePenalizedSimilarity	lpSimilarity	60.0	0.75	10.0	NA	NA	NA	NA	Unpartitioned	NA	NA	40
25368101-c3c7-37d0-97eb-938d8fd3db57	bipaceRt	timePenalizedSimilarity	lpSimilarity	60.0	0.9	1.0	NA	NA	NA	NA	Unpartitioned	NA	NA	40
d056d350-db15-337d-8fa3-881ee7d85e1e	bipaceRt	timePenalizedSimilarity	lpSimilarity	60.0	0.5	30.0	NA	NA	NA	NA	Unpartitioned	NA	NA	40
72f1b49f-41cc-3cc4-b16d-576cb36f04a8	bipaceRt	timePenalizedSimilarity	lpSimilarity	60.0	0.9	5.0	NA	NA	NA	NA	Unpartitioned	NA	NA	40
ae8f2ea1-16df-3c4e-866d-3caa1f290f90	bipaceRt	timePenalizedSimilarity	lpSimilarity	60.0	0.95	1.0	NA	NA	NA	NA	Unpartitioned	NA	NA	40
c4dec640-fdec-3623-85d6-ba2c2908883b	bipaceRt	timePenalizedSimilarity	lpSimilarity	60.0	0.75	30.0	NA	NA	NA	NA	Unpartitioned	NA	NA	40
29a79809-f1f8-3e20-92d4-6d1a57e06c08	bipaceRt	timePenalizedSimilarity	lpSimilarity	60.0	0.5	40.0	NA	NA	NA	NA	Unpartitioned	NA	NA	40
9b6ca809-6696-3ffd-b83b-0399c2012d0c	bipaceRt	timePenalizedSimilarity	lpSimilarity	60.0	0.9	10.0	NA	NA	NA	NA	Unpartitioned	NA	NA	40
21638aa5-b32e-38c2-8868-02318700807a	bipaceRt	timePenalizedSimilarity	lpSimilarity	60.0	0.75	40.0	NA	NA	NA	NA	Unpartitioned	NA	NA	40
e9e3d411-e6b6-3174-a259-1f02ec04692c	bipaceRt	timePenalizedSimilarity	rankCorrSimilarity	60.0	0.5	10.0	NA	NA	NA	NA	Unpartitioned	NA	NA	40
a879ce22-7113-3482-8e15-7384f29a46e8	bipaceRt	timePenalizedSimilarity	lpSimilarity	60.0	0.9	30.0	NA	NA	NA	NA	Unpartitioned	NA	NA	40
5279cbd4-6fd3-38c1-9743-293ea30b5b5e	bipaceRt	timePenalizedSimilarity	lpSimilarity	60.0	0.95	10.0	NA	NA	NA	NA	Unpartitioned	NA	NA	40
c8f7d93c-3e24-35a7-96bd-f2d108046f36	bipaceRt	timePenalizedSimilarity	lpSimilarity	60.0	0.95	5.0	NA	NA	NA	NA	Unpartitioned	NA	NA	40
4d983adc-d1dd-3ea5-8dae-99a139c4a567	bipaceRt	timePenalizedSimilarity	lpSimilarity	60.0	0.9	40.0	NA	NA	NA	NA	Unpartitioned	NA	NA	40
b5305189-92c2-3bbc-9685-2773297b9e7f	bipaceRt	timePenalizedSimilarity	lpSimilarity	60.0	0.95	30.0	NA	NA	NA	NA	Unpartitioned	NA	NA	40
2c64173b-2f6e-3874-ae5a-6263b6423a50	bipaceRt	timePenalizedSimilarity	lpSimilarity	60.0	0.95	40.0	NA	NA	NA	NA	Unpartitioned	NA	NA	40
0fd1663d-17ad-3ae5-9704-7551e1aff4c0	bipaceRt	timePenalizedSimilarity	rankCorrSimilarity	60.0	0.95	30.0	NA	NA	NA	NA	Unpartitioned	NA	NA	40
0d163c04-8496-35bf-aafa-bdd3d2f08451	bipaceRt	timePenalizedSimilarity	rankCorrSimilarity	60.0	0.5	40.0	NA	NA	NA	NA	Unpartitioned	NA	NA	30
b0f8cc2b-586f-3fa7-b734-0b71441a5b53	bipaceRt	timePenalizedSimilarity	rankCorrSimilarity	60.0	0.25	10.0	NA	NA	NA	NA	Unpartitioned	NA	NA	40
29242d51-715e-373e-92f1-fd8aab5da47c	bipaceRt	timePenalizedSimilarity	rankCorrSimilarity	60.0	0.9	30.0	NA	NA	NA	NA	Unpartitioned	NA	NA	40
36665690-4410-384f-8788-19923310b6a2	bipaceRt	timePenalizedSimilarity	rankCorrSimilarity	60.0	0.25	30.0	NA	NA	NA	NA	Unpartitioned	NA	NA	30
d740aada-bd2a-35d2-a62b-d3acc65b9463	bipaceRt	timePenalizedSimilarity	rankCorrSimilarity	60.0	0.95	40.0	NA	NA	NA	NA	Unpartitioned	NA	NA	40
250470b7-26c3-3c99-ba01-23c85bd29360	bipaceRt	timePenalizedSimilarity	rankCorrSimilarity	60.0	0.9	40.0	NA	NA	NA	NA	Unpartitioned	NA	NA	40
ed5748e3-bfd9-3df6-8811-f6f24d83fdfe	bipaceRt	timePenalizedSimilarity	rankCorrSimilarity	60.0	0.75	30.0	NA	NA	NA	NA	Unpartitioned	NA	NA	40
2f582251-dedc-365c-9484-37451f34c749	bipaceRt	timePenalizedSimilarity	rankCorrSimilarity	60.0	0.0	30.0	NA	NA	NA	NA	Unpartitioned	NA	NA	30
8c58327d-c214-3fd8-9166-7b3f515cbdf9	bipaceRt	timePenalizedSimilarity	rankCorrSimilarity	60.0	0.0	40.0	NA	NA	NA	NA	Unpartitioned	NA	NA	30
b1385f09-b053-39b2-a238-c314056769b5	bipaceRt	timePenalizedSimilarity	rankCorrSimilarity	60.0	0.0	5.0	NA	NA	NA	NA	Unpartitioned	NA	NA	30
f8c862c3-a620-3afe-b487-6867943423b9	bipaceRt	timePenalizedSimilarity	rankCorrSimilarity	60.0	0.0	10.0	NA	NA	NA	NA	Unpartitioned	NA	NA	30
954d6dd0-f898-384c-9d17-076cd8e6616c	bipaceRt	timePenalizedSimilarity	rankCorrSimilarity	60.0	0.0	1.0	NA	NA	NA	NA	Unpartitioned	NA	NA	30
559dc6f3-0d19-318e-8878-03ee93f245ec	bipaceRt	timePenalizedSimilarity	rankCorrSimilarity	60.0	0.0	0.1	NA	NA	NA	NA	Unpartitioned	NA	NA	30
f8e5a98e-aef1-31d0-98a7-b86a63ea3223	bipaceRt	timePenalizedSimilarity	rankCorrSimilarity	60.0	0.25	40.0	NA	NA	NA	NA	Unpartitioned	NA	NA	30
1cbb6438-c3f2-3e2b-875f-be4850ee600f	bipaceRt	timePenalizedSimilarity	rankCorrSimilarity	60.0	0.75	40.0	NA	NA	NA	NA	Unpartitioned	NA	NA	40
a2bec99b-a604-30c1-9c79-ae1c1e341a7d	bipaceRt	timePenalizedSimilarity	rankCorrSimilarity	60.0	0.5	30.0	NA	NA	NA	NA	Unpartitioned	NA	NA	40
8bd94402-f009-318a-8954-4fee689b5d61	bipaceRt	timePenalizedSimilarity	rankCorrSimilarity	60.0	0.5	40.0	NA	NA	NA	NA	Unpartitioned	NA	NA	40
d5e87dcb-47f9-3612-a383-d0694d08d7f6	bipaceRt	timePenalizedSimilarity	rankCorrSimilarity	60.0	0.25	30.0	NA	NA	NA	NA	Unpartitioned	NA	NA	40
525a588c-0466-34e1-a242-fa798215396d	bipaceRt	timePenalizedSimilarity	rankCorrSimilarity	60.0	0.0	0.1	NA	NA	NA	NA	Unpartitioned	NA	NA	40
9a4e9f0a-0480-3eec-ab71-14af37361eab	bipaceRt	timePenalizedSimilarity	rankCorrSimilarity	60.0	0.0	5.0	NA	NA	NA	NA	Unpartitioned	NA	NA	40
4d227102-497c-3df9-a9bc-546d888062c2	bipaceRt	timePenalizedSimilarity	rankCorrSimilarity	60.0	0.0	1.0	NA	NA	NA	NA	Unpartitioned	NA	NA	40
73fa5c85-4eab-3185-a834-6c4c265f816a	bipaceRt	timePenalizedSimilarity	rankCorrSimilarity	60.0	0.0	30.0	NA	NA	NA	NA	Unpartitioned	NA	NA	40
609779e6-64a7-3e1f-a545-7d8d58bfb973	bipaceRt	timePenalizedSimilarity	rankCorrSimilarity	60.0	0.0	10.0	NA	NA	NA	NA	Unpartitioned	NA	NA	40
dc2afa8a-03df-327d-b7b8-0c4c5e38d185	bipaceRt	timePenalizedSimilarity	rankCorrSimilarity	60.0	0.0	40.0	NA	NA	NA	NA	Unpartitioned	NA	NA	40
29ce7e9b-932b-36cd-92c4-1053ce0d804c	bipaceRt	timePenalizedSimilarity	rankCorrSimilarity	60.0	0.25	40.0	NA	NA	NA	NA	Unpartitioned	NA	NA	40
fd852f78-010d-33ea-b202-9ced5008ffb2	cemappDtwRt	timePenalizedPairwiseSimilarity	dotSimilarity	NA	NA	1.0	mziDtwWorkerFactory	0.0	2.25	1	Partitioned	Local	0.1	NA
fb4b6905-b6b9-3496-b7df-33b30a5849da	cemappDtwRt	timePenalizedPairwiseSimilarity	dotSimilarity	NA	NA	1.0	mziDtwWorkerFactory	0.0	2.0	1	Partitioned	Local	0.1	NA
55e227cc-005c-3179-b395-80e8b7f46afc	cemappDtwRt	timePenalizedPairwiseSimilarity	dotSimilarity	NA	NA	40.0	mziDtwWorkerFactory	0.0	2.1	0	Partitioned	Local	0.1	NA
8bf16e46-04df-3fa0-bd39-87bb9c1b9948	cemappDtwRt	timePenalizedPairwiseSimilarity	dotSimilarity	NA	NA	10.0	mziDtwWorkerFactory	0.0	2.25	1	Partitioned	Local	0.1	NA
bf8501a5-bdcf-3b29-ae2a-9f7100fe461a	cemappDtwRt	timePenalizedPairwiseSimilarity	dotSimilarity	NA	NA	30.0	mziDtwWorkerFactory	0.0	2.0	0	Partitioned	Local	0.1	NA
0c1e5b38-0316-34af-b867-8170814f07d8	cemappDtwRt	timePenalizedPairwiseSimilarity	dotSimilarity	NA	NA	40.0	mziDtwWorkerFactory	0.0	2.25	0	Partitioned	Local	0.1	NA
807be14f-1ffb-3d03-897b-39b2dee7fce1	cemappDtwRt	timePenalizedPairwiseSimilarity	dotSimilarity	NA	NA	5.0	mziDtwWorkerFactory	0.0	2.1	1	Partitioned	Local	0.1	NA
1b17d025-34ba-3231-bf13-45481679d796	cemappDtwRt	timePenalizedPairwiseSimilarity	dotSimilarity	NA	NA	10.0	mziDtwWorkerFactory	0.0	2.0	0	Partitioned	Local	0.1	NA
0e75367f-406c-3534-b73c-133afa386b50	cemappDtwRt	timePenalizedPairwiseSimilarity	dotSimilarity	NA	NA	5.0	mziDtwWorkerFactory	0.0	2.0	0	Partitioned	Local	0.1	NA
b69aa837-951a-3517-ba24-e165a651bab3	cemappDtwRt	timePenalizedPairwiseSimilarity	cosineSimilarity	NA	NA	1.0	mziDtwWorkerFactory	0.0	2.25	0	Partitioned	Local	0.1	NA
08acac94-9dde-33e5-8a89-a32e71600130	cemappDtwRt	timePenalizedPairwiseSimilarity	dotSimilarity	NA	NA	1.0	mziDtwWorkerFactory	0.0	2.0	0	Partitioned	Local	0.1	NA
e4f0b0e7-81f5-35eb-8fd5-4fd1d40b43ad	cemappDtwRt	timePenalizedPairwiseSimilarity	dotSimilarity	NA	NA	5.0	mziDtwWorkerFactory	0.0	2.25	1	Partitioned	Local	0.1	NA
242cb2c0-4b9a-3a69-972e-1c4d1832ce41	cemappDtwRt	timePenalizedPairwiseSimilarity	dotSimilarity	NA	NA	5.0	mziDtwWorkerFactory	0.0	2.1	0	Partitioned	Local	0.1	NA
f8e2f512-6480-3775-b5c9-ffa466b85a54	cemappDtwRt	timePenalizedPairwiseSimilarity	dotSimilarity	NA	NA	1.0	mziDtwWorkerFactory	0.0	2.25	0	Partitioned	Local	0.1	NA
4b44dbb7-afb2-3939-913b-20c473db52bb	cemappDtwRt	timePenalizedPairwiseSimilarity	dotSimilarity	NA	NA	1.0	mziDtwWorkerFactory	0.0	2.1	1	Partitioned	Local	0.1	NA
cd9f31d9-8795-37c2-a65d-f6883e20d592	cemappDtwRt	timePenalizedPairwiseSimilarity	dotSimilarity	NA	NA	5.0	mziDtwWorkerFactory	0.0	2.25	0	Partitioned	Local	0.1	NA
b51049fc-9d5b-37e2-aad8-1e98efde03db	cemappDtwRt	timePenalizedPairwiseSimilarity	dotSimilarity	NA	NA	1.0	mziDtwWorkerFactory	0.0	2.1	0	Partitioned	Local	0.1	NA
f715ae1c-800f-3772-803f-7c199300f9ce	cemappDtwRt	timePenalizedPairwiseSimilarity	dotSimilarity	NA	NA	40.0	mziDtwWorkerFactory	0.0	2.0	0	Partitioned	Local	0.1	NA
eeb5356c-b2e5-33d3-a8a3-c9bceb1e7be0	cemappDtwRt	timePenalizedPairwiseSimilarity	cosineSimilarity	NA	NA	5.0	mziDtwWorkerFactory	0.0	2.0	1	Partitioned	Local	0.1	NA
a77334df-3b8f-38e5-ac5e-00c92db93013	cemappDtwRt	timePenalizedPairwiseSimilarity	cosineSimilarity	NA	NA	1.0	mziDtwWorkerFactory	0.0	2.0	0	Partitioned	Local	0.1	NA
b6d22d5e-53ed-3069-acd1-4bae559837bc	cemappDtwRt	timePenalizedPairwiseSimilarity	dotSimilarity	NA	NA	10.0	mziDtwWorkerFactory	0.0	2.0	1	Partitioned	Local	0.1	NA
77f6ec3e-805f-3f5b-8b05-3ec9488588b8	cemappDtwRt	timePenalizedPairwiseSimilarity	dotSimilarity	NA	NA	30.0	mziDtwWorkerFactory	0.0	2.25	0	Partitioned	Local	0.1	NA
cb92e569-e25a-342a-acf1-3b84910d0776	cemappDtwRt	timePenalizedPairwiseSimilarity	dotSimilarity	NA	NA	10.0	mziDtwWorkerFactory	0.0	2.1	0	Partitioned	Local	0.1	NA
d0a806e6-9366-3401-82b1-4c4b852e2a90	cemappDtwRt	timePenalizedPairwiseSimilarity	dotSimilarity	NA	NA	40.0	mziDtwWorkerFactory	0.0	2.0	1	Partitioned	Local	0.1	NA
600cbeb4-dad3-3fb0-b870-181367192059	cemappDtwRt	timePenalizedPairwiseSimilarity	dotSimilarity	NA	NA	40.0	mziDtwWorkerFactory	0.0	2.25	1	Partitioned	Local	0.1	NA
dd7e5c1f-6190-3fc2-b7b6-1b8205995991	cemappDtwRt	timePenalizedPairwiseSimilarity	cosineSimilarity	NA	NA	10.0	mziDtwWorkerFactory	0.0	2.25	0	Partitioned	Local	0.1	NA
27bd9159-7b92-37ac-b288-0d865387ae16	cemappDtwRt	timePenalizedPairwiseSimilarity	dotSimilarity	NA	NA	10.0	mziDtwWorkerFactory	0.0	2.1	1	Partitioned	Local	0.1	NA
f46f6d90-ccbc-3763-aeb3-3616088d2731	cemappDtwRt	timePenalizedPairwiseSimilarity	cosineSimilarity	NA	NA	30.0	mziDtwWorkerFactory	0.0	2.1	0	Partitioned	Local	0.1	NA
de0e2ca7-5ef1-3b61-acdc-3f56b2f880e2	cemappDtwRt	timePenalizedPairwiseSimilarity	cosineSimilarity	NA	NA	10.0	mziDtwWorkerFactory	0.0	2.1	0	Partitioned	Local	0.1	NA
a7120806-6ea7-3a70-baf8-8068210fa8d3	cemappDtwRt	timePenalizedPairwiseSimilarity	cosineSimilarity	NA	NA	30.0	mziDtwWorkerFactory	0.0	2.25	0	Partitioned	Local	0.1	NA
e25a3143-5597-3d55-9694-349346621b22	cemappDtwRt	timePenalizedPairwiseSimilarity	cosineSimilarity	NA	NA	40.0	mziDtwWorkerFactory	0.0	2.25	0	Partitioned	Local	0.1	NA
a22ad280-7d83-3359-8301-d9bd8ffd9b8a	cemappDtwRt	timePenalizedPairwiseSimilarity	dotSimilarity	NA	NA	30.0	mziDtwWorkerFactory	0.0	2.1	1	Partitioned	Local	0.1	NA
aebb60ec-d635-3712-83c2-356f10a34b68	cemappDtwRt	timePenalizedPairwiseSimilarity	cosineSimilarity	NA	NA	10.0	mziDtwWorkerFactory	0.0	2.0	1	Partitioned	Local	0.1	NA
33c8334f-970b-3b43-8731-0c11a64d6d07	cemappDtwRt	timePenalizedPairwiseSimilarity	dotSimilarity	NA	NA	40.0	mziDtwWorkerFactory	0.0	2.1	1	Partitioned	Local	0.1	NA
9fbb0df4-b1fb-33cc-8b43-03209acb2ac7	cemappDtwRt	timePenalizedPairwiseSimilarity	dotSimilarity	NA	NA	30.0	mziDtwWorkerFactory	0.0	2.1	0	Partitioned	Local	0.1	NA
aade7fb6-7e79-38d7-aa10-b66a35c10dcb	cemappDtwRt	timePenalizedPairwiseSimilarity	cosineSimilarity	NA	NA	40.0	mziDtwWorkerFactory	0.0	2.0	1	Partitioned	Local	0.1	NA
dc87e9d6-e1dc-3f86-949c-9fab8c0842a8	cemappDtwRt	timePenalizedPairwiseSimilarity	cosineSimilarity	NA	NA	1.0	mziDtwWorkerFactory	0.0	2.1	0	Partitioned	Local	0.1	NA
6dd9d893-9aa4-3c89-a8c8-b095ac85278b	cemappDtwRt	timePenalizedPairwiseSimilarity	dotSimilarity	NA	NA	5.0	mziDtwWorkerFactory	0.0	2.0	1	Partitioned	Local	0.1	NA
3e0170e2-361c-33d4-af0c-641a97c603f5	cemappDtwRt	timePenalizedPairwiseSimilarity	cosineSimilarity	NA	NA	40.0	mziDtwWorkerFactory	0.0	2.1	0	Partitioned	Local	0.1	NA
71ae1228-4102-35a7-83ee-b68372fc9e6c	cemappDtwRt	timePenalizedPairwiseSimilarity	dotSimilarity	NA	NA	30.0	mziDtwWorkerFactory	0.0	2.0	1	Partitioned	Local	0.1	NA
10103a78-649e-31bb-b84e-0f8e4d798137	cemappDtwRt	timePenalizedPairwiseSimilarity	cosineSimilarity	NA	NA	5.0	mziDtwWorkerFactory	0.0	2.25	0	Partitioned	Local	0.1	NA
08e66c38-6976-3e88-b6c5-2b6b5dd6a00d	cemappDtwRt	timePenalizedPairwiseSimilarity	cosineSimilarity	NA	NA	1.0	mziDtwWorkerFactory	0.0	2.0	1	Partitioned	Local	0.1	NA
9400f938-7936-357c-ac11-22cbb020384b	cemappDtwRt	timePenalizedPairwiseSimilarity	cosineSimilarity	NA	NA	5.0	mziDtwWorkerFactory	0.0	2.1	0	Partitioned	Local	0.1	NA
ff694f1b-719a-3c66-b159-4a34bede8a18	cemappDtwRt	timePenalizedPairwiseSimilarity	cosineSimilarity	NA	NA	5.0	mziDtwWorkerFactory	0.0	2.0	0	Partitioned	Local	0.1	NA
3a61af8d-e1fa-365d-a629-0d6c215d7a99	cemappDtwRt	timePenalizedPairwiseSimilarity	cosineSimilarity	NA	NA	40.0	mziDtwWorkerFactory	0.0	2.0	0	Partitioned	Local	0.1	NA
49ceb8f7-798d-301f-99b1-17ebec298cff	cemappDtwRt	timePenalizedPairwiseSimilarity	cosineSimilarity	NA	NA	10.0	mziDtwWorkerFactory	0.0	2.0	0	Partitioned	Local	0.1	NA
bedb8121-4ec8-338f-9b35-7922f6812efb	cemappDtwRt	timePenalizedPairwiseSimilarity	cosineSimilarity	NA	NA	30.0	mziDtwWorkerFactory	0.0	2.0	0	Partitioned	Local	0.1	NA
23440670-90be-32ad-ba73-529447ac9c27	cemappDtwRt	timePenalizedPairwiseSimilarity	cosineSimilarity	NA	NA	30.0	mziDtwWorkerFactory	0.0	2.0	1	Partitioned	Local	0.1	NA
ecd4e298-0fc2-3249-89cb-82f7d30c87f4	cemappDtwRt	timePenalizedPairwiseSimilarity	cosineSimilarity	NA	NA	1.0	mziDtwWorkerFactory	0.0	2.1	1	Partitioned	Local	0.1	NA
62707459-488b-3a76-92f0-2773231c3bd3	cemappDtwRt	timePenalizedPairwiseSimilarity	cosineSimilarity	NA	NA	5.0	mziDtwWorkerFactory	0.0	2.1	1	Partitioned	Local	0.1	NA
a64daadf-8b03-3ff5-94c1-85709893ab20	cemappDtwRt	timePenalizedPairwiseSimilarity	cosineSimilarity	NA	NA	10.0	mziDtwWorkerFactory	0.0	2.1	1	Partitioned	Local	0.1	NA
3261cf93-bdb5-354f-a676-c058e8d715d0	cemappDtwRt	timePenalizedPairwiseSimilarity	cosineSimilarity	NA	NA	30.0	mziDtwWorkerFactory	0.0	2.1	1	Partitioned	Local	0.1	NA
841c777d-7aa2-38b6-a02a-c7caa9e5e280	cemappDtwRt	timePenalizedPairwiseSimilarity	cosineSimilarity	NA	NA	40.0	mziDtwWorkerFactory	0.0	2.1	1	Partitioned	Local	0.1	NA
33a63da3-b0a1-3520-805d-41856b26d445	cemappDtwRt	timePenalizedPairwiseSimilarity	cosineSimilarity	NA	NA	10.0	mziDtwWorkerFactory	0.0	2.25	1	Partitioned	Local	0.1	NA
53e1bfba-d73c-3c4c-8e5a-0c861a2015ff	cemappDtwRt	timePenalizedPairwiseSimilarity	cosineSimilarity	NA	NA	1.0	mziDtwWorkerFactory	0.0	2.25	1	Partitioned	Local	0.1	NA
561ac609-03c3-372a-a5d5-c9e636884171	cemappDtwRt	timePenalizedPairwiseSimilarity	cosineSimilarity	NA	NA	5.0	mziDtwWorkerFactory	0.0	2.25	1	Partitioned	Local	0.1	NA
498253a6-3cd0-3586-bd9d-772602b8f48d	cemappDtwRt	timePenalizedPairwiseSimilarity	cosineSimilarity	NA	NA	40.0	mziDtwWorkerFactory	0.0	2.25	1	Partitioned	Local	0.1	NA
bdd1c532-0a66-3ba7-be63-1a9fb51cd752	cemappDtwRt	timePenalizedPairwiseSimilarity	cosineSimilarity	NA	NA	30.0	mziDtwWorkerFactory	0.0	2.25	1	Partitioned	Local	0.1	NA
2140d88f-2619-3224-8e06-4b8dac537f10	cemappDtwRt	timePenalizedPairwiseSimilarity	linCorrSimilarity	NA	NA	1.0	mziDtwWorkerFactory	0.0	2.0	0	Partitioned	Local	0.1	NA
6897e152-ae94-3eaa-8de4-9252ef16287f	cemappDtwRt	timePenalizedPairwiseSimilarity	linCorrSimilarity	NA	NA	1.0	mziDtwWorkerFactory	0.0	2.1	0	Partitioned	Local	0.1	NA
ca52c32c-38ff-354c-92c6-bc9f7a8ca35a	cemappDtwRt	timePenalizedPairwiseSimilarity	linCorrSimilarity	NA	NA	5.0	mziDtwWorkerFactory	0.0	2.0	0	Partitioned	Local	0.1	NA
abad2bd0-73e1-331c-88bf-0591b1bd75e3	cemappDtwRt	timePenalizedPairwiseSimilarity	linCorrSimilarity	NA	NA	5.0	mziDtwWorkerFactory	0.0	2.1	0	Partitioned	Local	0.1	NA
c3dfbc01-0b78-316b-9970-ea0a22029a36	cemappDtwRt	timePenalizedPairwiseSimilarity	linCorrSimilarity	NA	NA	10.0	mziDtwWorkerFactory	0.0	2.0	0	Partitioned	Local	0.1	NA
6392a759-2165-3b52-bd49-47922e332e88	cemappDtwRt	timePenalizedPairwiseSimilarity	linCorrSimilarity	NA	NA	10.0	mziDtwWorkerFactory	0.0	2.1	0	Partitioned	Local	0.1	NA
0d36c587-f5f6-310b-b448-41156d329b09	cemappDtwRt	timePenalizedPairwiseSimilarity	linCorrSimilarity	NA	NA	30.0	mziDtwWorkerFactory	0.0	2.0	0	Partitioned	Local	0.1	NA
3f3ddd99-f576-3cb0-b811-412eb07a02f5	cemappDtwRt	timePenalizedPairwiseSimilarity	linCorrSimilarity	NA	NA	30.0	mziDtwWorkerFactory	0.0	2.1	0	Partitioned	Local	0.1	NA
70842b7d-9cfb-3f92-be01-8f1b38da6e63	cemappDtwRt	timePenalizedPairwiseSimilarity	linCorrSimilarity	NA	NA	40.0	mziDtwWorkerFactory	0.0	2.0	0	Partitioned	Local	0.1	NA
98562616-d5c2-3344-aa82-1b83d3c7f066	cemappDtwRt	timePenalizedPairwiseSimilarity	linCorrSimilarity	NA	NA	5.0	mziDtwWorkerFactory	0.0	2.25	0	Partitioned	Local	0.1	NA
987395dc-ab7e-33be-a5ff-b7555f7c0b5f	cemappDtwRt	timePenalizedPairwiseSimilarity	linCorrSimilarity	NA	NA	40.0	mziDtwWorkerFactory	0.0	2.1	0	Partitioned	Local	0.1	NA
511e6301-a9b1-3537-a89e-3ee40c8ae786	cemappDtwRt	timePenalizedPairwiseSimilarity	linCorrSimilarity	NA	NA	1.0	mziDtwWorkerFactory	0.0	2.25	0	Partitioned	Local	0.1	NA
a2750973-d790-37c1-9981-255fb70f7968	cemappDtwRt	timePenalizedPairwiseSimilarity	linCorrSimilarity	NA	NA	10.0	mziDtwWorkerFactory	0.0	2.25	0	Partitioned	Local	0.1	NA
534aff08-3a84-358c-8299-f39f77d5cfb9	cemappDtwRt	timePenalizedPairwiseSimilarity	linCorrSimilarity	NA	NA	30.0	mziDtwWorkerFactory	0.0	2.25	0	Partitioned	Local	0.1	NA
33ddda98-4b9c-3b8c-99fc-a8fc5b0f8c0a	cemappDtwRt	timePenalizedPairwiseSimilarity	linCorrSimilarity	NA	NA	40.0	mziDtwWorkerFactory	0.0	2.25	0	Partitioned	Local	0.1	NA
9f175856-dc44-3b15-9e48-97efb967bb4d	cemappDtwRt	timePenalizedPairwiseSimilarity	linCorrSimilarity	NA	NA	1.0	mziDtwWorkerFactory	0.0	2.0	1	Partitioned	Local	0.1	NA
792a1fd9-6d7a-3949-81a7-521aba45ec5b	cemappDtwRt	timePenalizedPairwiseSimilarity	linCorrSimilarity	NA	NA	5.0	mziDtwWorkerFactory	0.0	2.0	1	Partitioned	Local	0.1	NA
05eaf421-a69c-3288-bac5-e3bbf33d58b1	cemappDtwRt	timePenalizedPairwiseSimilarity	linCorrSimilarity	NA	NA	10.0	mziDtwWorkerFactory	0.0	2.1	1	Partitioned	Local	0.1	NA
abab0dce-d767-3d0a-b2cd-ffa3c1ab1d83	cemappDtwRt	timePenalizedPairwiseSimilarity	linCorrSimilarity	NA	NA	40.0	mziDtwWorkerFactory	0.0	2.1	1	Partitioned	Local	0.1	NA
17a64c75-ff4c-31ce-8838-3273b5fc4de9	cemappDtwRt	timePenalizedPairwiseSimilarity	linCorrSimilarity	NA	NA	1.0	mziDtwWorkerFactory	0.0	2.1	1	Partitioned	Local	0.1	NA
46933fe4-8d67-3dd8-86d8-6edd0bfcb493	cemappDtwRt	timePenalizedPairwiseSimilarity	linCorrSimilarity	NA	NA	10.0	mziDtwWorkerFactory	0.0	2.0	1	Partitioned	Local	0.1	NA
de29acbe-84ed-3d84-8261-ce31b0222e33	cemappDtwRt	timePenalizedPairwiseSimilarity	linCorrSimilarity	NA	NA	40.0	mziDtwWorkerFactory	0.0	2.0	1	Partitioned	Local	0.1	NA
d98176dd-8fa2-33f3-9b65-5471af65df27	cemappDtwRt	timePenalizedPairwiseSimilarity	linCorrSimilarity	NA	NA	30.0	mziDtwWorkerFactory	0.0	2.0	1	Partitioned	Local	0.1	NA
5834f852-7613-3f7d-b3d6-3569cb22ab4c	cemappDtwRt	timePenalizedPairwiseSimilarity	linCorrSimilarity	NA	NA	5.0	mziDtwWorkerFactory	0.0	2.1	1	Partitioned	Local	0.1	NA
ca337c0a-90bb-393b-8b4a-2139f8457c0f	cemappDtwRt	timePenalizedPairwiseSimilarity	linCorrSimilarity	NA	NA	30.0	mziDtwWorkerFactory	0.0	2.1	1	Partitioned	Local	0.1	NA
ca292fa2-42df-3739-9b68-469784ceb22d	cemappDtwRt	timePenalizedPairwiseSimilarity	linCorrSimilarity	NA	NA	40.0	mziDtwWorkerFactory	0.0	2.25	1	Partitioned	Local	0.1	NA
76a2fb61-209b-317d-88a2-f9e731c7f983	cemappDtwRt	timePenalizedPairwiseSimilarity	linCorrSimilarity	NA	NA	30.0	mziDtwWorkerFactory	0.0	2.25	1	Partitioned	Local	0.1	NA
58838a0d-a02f-3aab-9e95-58372740768f	cemappDtwRt	timePenalizedPairwiseSimilarity	linCorrSimilarity	NA	NA	1.0	mziDtwWorkerFactory	0.0	2.25	1	Partitioned	Local	0.1	NA
9bc0e9d9-f8c5-34d5-9b00-e0688068f708	cemappDtwRt	timePenalizedPairwiseSimilarity	linCorrSimilarity	NA	NA	5.0	mziDtwWorkerFactory	0.0	2.25	1	Partitioned	Local	0.1	NA
e0ca9062-7c0f-336d-bb8b-4d77f74e26e4	cemappDtwRt	timePenalizedPairwiseSimilarity	linCorrSimilarity	NA	NA	10.0	mziDtwWorkerFactory	0.0	2.25	1	Partitioned	Local	0.1	NA
1f0fad07-1795-3278-8dd2-503ab75f1c0e	cemappDtwRt	timePenalizedPairwiseSimilarity	lpSimilarity	NA	NA	5.0	mziDtwWorkerFactory	0.0	2.0	0	Partitioned	Local	0.1	NA
0a35a8e1-1f65-3719-a31f-7b5841bf7eb0	cemappDtwRt	timePenalizedPairwiseSimilarity	lpSimilarity	NA	NA	1.0	mziDtwWorkerFactory	0.0	2.0	0	Partitioned	Local	0.1	NA
5fe55c42-11e3-3520-a5aa-b35a0a4ef2a5	cemappDtwRt	timePenalizedPairwiseSimilarity	lpSimilarity	NA	NA	10.0	mziDtwWorkerFactory	0.0	2.0	0	Partitioned	Local	0.1	NA
a61541f9-14da-397e-86f9-30fd1cda3078	cemappDtwRt	timePenalizedPairwiseSimilarity	lpSimilarity	NA	NA	30.0	mziDtwWorkerFactory	0.0	2.0	0	Partitioned	Local	0.1	NA
cb3eb456-dfc0-3e6c-b7b9-5a840058d575	cemappDtwRt	timePenalizedPairwiseSimilarity	lpSimilarity	NA	NA	5.0	mziDtwWorkerFactory	0.0	2.1	0	Partitioned	Local	0.1	NA
df8eca9e-715a-3587-a21a-523a67206e49	cemappDtwRt	timePenalizedPairwiseSimilarity	lpSimilarity	NA	NA	1.0	mziDtwWorkerFactory	0.0	2.1	0	Partitioned	Local	0.1	NA
f64d7918-60db-3d1a-ac2e-6a90d7b783cb	cemappDtwRt	timePenalizedPairwiseSimilarity	lpSimilarity	NA	NA	40.0	mziDtwWorkerFactory	0.0	2.0	0	Partitioned	Local	0.1	NA
7af9ad05-9db5-3a71-8f06-4755b20e10b0	cemappDtwRt	timePenalizedPairwiseSimilarity	lpSimilarity	NA	NA	30.0	mziDtwWorkerFactory	0.0	2.1	0	Partitioned	Local	0.1	NA
26680bf6-12e8-3217-88fc-c4be10b87aa6	cemappDtwRt	timePenalizedPairwiseSimilarity	lpSimilarity	NA	NA	1.0	mziDtwWorkerFactory	0.0	2.25	0	Partitioned	Local	0.1	NA
f3dc6b0b-a812-3cda-9ce7-3ef3d2ce42fc	cemappDtwRt	timePenalizedPairwiseSimilarity	lpSimilarity	NA	NA	10.0	mziDtwWorkerFactory	0.0	2.1	0	Partitioned	Local	0.1	NA
726cc750-f1fa-3976-94d8-28d994fb713a	cemappDtwRt	timePenalizedPairwiseSimilarity	lpSimilarity	NA	NA	5.0	mziDtwWorkerFactory	0.0	2.25	0	Partitioned	Local	0.1	NA
15f4a1fa-f82a-348a-85fc-a1fc6888ce0d	cemappDtwRt	timePenalizedPairwiseSimilarity	lpSimilarity	NA	NA	40.0	mziDtwWorkerFactory	0.0	2.1	0	Partitioned	Local	0.1	NA
9e7c2dc6-2d6b-37ca-ad81-fc918a72856d	cemappDtwRt	timePenalizedPairwiseSimilarity	lpSimilarity	NA	NA	10.0	mziDtwWorkerFactory	0.0	2.25	0	Partitioned	Local	0.1	NA
707c2ad4-68db-3075-a648-0d70eaf3bb4d	cemappDtwRt	timePenalizedPairwiseSimilarity	lpSimilarity	NA	NA	1.0	mziDtwWorkerFactory	0.0	2.0	1	Partitioned	Local	0.1	NA
97eb13f0-1441-3f24-83ec-64bef6c11084	cemappDtwRt	timePenalizedPairwiseSimilarity	lpSimilarity	NA	NA	5.0	mziDtwWorkerFactory	0.0	2.0	1	Partitioned	Local	0.1	NA
58f08197-2cf3-3df3-9728-040dd89a23fa	cemappDtwRt	timePenalizedPairwiseSimilarity	lpSimilarity	NA	NA	30.0	mziDtwWorkerFactory	0.0	2.25	0	Partitioned	Local	0.1	NA
73d3961d-b950-3d92-b1d7-81c198023792	cemappDtwRt	timePenalizedPairwiseSimilarity	lpSimilarity	NA	NA	40.0	mziDtwWorkerFactory	0.0	2.25	0	Partitioned	Local	0.1	NA
47e93e7c-2dec-3576-b9be-7e4fc60df659	cemappDtwRt	timePenalizedPairwiseSimilarity	lpSimilarity	NA	NA	30.0	mziDtwWorkerFactory	0.0	2.0	1	Partitioned	Local	0.1	NA
c0cd59d4-2e4b-328f-aad6-189412d346cf	cemappDtwRt	timePenalizedPairwiseSimilarity	lpSimilarity	NA	NA	1.0	mziDtwWorkerFactory	0.0	2.1	1	Partitioned	Local	0.1	NA
055b0428-e420-374c-96f8-b6d1d7fa976a	cemappDtwRt	timePenalizedPairwiseSimilarity	lpSimilarity	NA	NA	5.0	mziDtwWorkerFactory	0.0	2.1	1	Partitioned	Local	0.1	NA
0a755e6a-aad5-3e09-baef-d9e23e96cc53	cemappDtwRt	timePenalizedPairwiseSimilarity	lpSimilarity	NA	NA	30.0	mziDtwWorkerFactory	0.0	2.1	1	Partitioned	Local	0.1	NA
0016ea5a-65c4-340f-8c88-5f26f1084086	cemappDtwRt	timePenalizedPairwiseSimilarity	lpSimilarity	NA	NA	40.0	mziDtwWorkerFactory	0.0	2.1	1	Partitioned	Local	0.1	NA
0f4e096a-90e7-3a42-ae18-b2e1da9187e7	cemappDtwRt	timePenalizedPairwiseSimilarity	lpSimilarity	NA	NA	10.0	mziDtwWorkerFactory	0.0	2.1	1	Partitioned	Local	0.1	NA
781a7570-9629-3fa0-9f58-f131fd98aee8	cemappDtwRt	timePenalizedPairwiseSimilarity	lpSimilarity	NA	NA	1.0	mziDtwWorkerFactory	0.0	2.25	1	Partitioned	Local	0.1	NA
19b58302-9a58-3304-81e0-9e7ad59a53fd	cemappDtwRt	timePenalizedPairwiseSimilarity	lpSimilarity	NA	NA	5.0	mziDtwWorkerFactory	0.0	2.25	1	Partitioned	Local	0.1	NA
a5ba5564-7034-3bac-93bf-a0df1bac5821	cemappDtwRt	timePenalizedPairwiseSimilarity	lpSimilarity	NA	NA	10.0	mziDtwWorkerFactory	0.0	2.25	1	Partitioned	Local	0.1	NA
fe2579f6-7e94-3a2e-b5a3-e2d85e70ee63	cemappDtwRt	timePenalizedPairwiseSimilarity	lpSimilarity	NA	NA	30.0	mziDtwWorkerFactory	0.0	2.25	1	Partitioned	Local	0.1	NA
ae168b1e-4fe4-38dd-b22b-7dae0e6e385c	cemappDtwRt	timePenalizedPairwiseSimilarity	lpSimilarity	NA	NA	40.0	mziDtwWorkerFactory	0.0	2.25	1	Partitioned	Local	0.1	NA
22b8891d-33b6-34ba-a73f-11ffb779947d	cemappDtwRt	timePenalizedPairwiseSimilarity	rankCorrSimilarity	NA	NA	5.0	mziDtwWorkerFactory	0.0	2.0	0	Partitioned	Local	0.1	NA
6c4e4707-7e29-38ed-94c4-f5c1166cfa6d	cemappDtwRt	timePenalizedPairwiseSimilarity	rankCorrSimilarity	NA	NA	10.0	mziDtwWorkerFactory	0.0	2.1	0	Partitioned	Local	0.1	NA
f6f732b6-4af9-3f4c-bef1-6f3ec47050ce	cemappDtwRt	timePenalizedPairwiseSimilarity	rankCorrSimilarity	NA	NA	10.0	mziDtwWorkerFactory	0.0	2.0	0	Partitioned	Local	0.1	NA
1638f655-0933-310d-ae92-31bc70553175	cemappDtwRt	timePenalizedPairwiseSimilarity	rankCorrSimilarity	NA	NA	30.0	mziDtwWorkerFactory	0.0	2.0	0	Partitioned	Local	0.1	NA
c3d31173-729c-3597-beb9-cb78b9de5e6e	cemappDtwRt	timePenalizedPairwiseSimilarity	rankCorrSimilarity	NA	NA	30.0	mziDtwWorkerFactory	0.0	2.1	0	Partitioned	Local	0.1	NA
e3d8796c-f0e9-3738-b4c7-4ee074a684d6	cemappDtwRt	timePenalizedPairwiseSimilarity	rankCorrSimilarity	NA	NA	40.0	mziDtwWorkerFactory	0.0	2.0	0	Partitioned	Local	0.1	NA
6eeab640-8550-34f3-8c87-9a672328f883	cemappDtwRt	timePenalizedPairwiseSimilarity	rankCorrSimilarity	NA	NA	5.0	mziDtwWorkerFactory	0.0	2.1	0	Partitioned	Local	0.1	NA
64e5c62c-fffa-393a-8ee4-2567d155861a	cemappDtwRt	timePenalizedPairwiseSimilarity	rankCorrSimilarity	NA	NA	40.0	mziDtwWorkerFactory	0.0	2.1	0	Partitioned	Local	0.1	NA
551209e4-2709-3da0-a1b5-c77f62d15771	cemappDtwRt	timePenalizedPairwiseSimilarity	rankCorrSimilarity	NA	NA	5.0	mziDtwWorkerFactory	0.0	2.25	0	Partitioned	Local	0.1	NA
74cdcb8a-e68e-3c2a-b5ad-10d2979df487	cemappDtwRt	timePenalizedPairwiseSimilarity	rankCorrSimilarity	NA	NA	1.0	mziDtwWorkerFactory	0.0	2.0	0	Partitioned	Local	0.1	NA
a072dafc-51a3-3acc-8eae-7f9db54517bb	cemappDtwRt	timePenalizedPairwiseSimilarity	rankCorrSimilarity	NA	NA	1.0	mziDtwWorkerFactory	0.0	2.1	0	Partitioned	Local	0.1	NA
ed9af823-3434-365f-9bb7-75d64bb42813	cemappDtwRt	timePenalizedPairwiseSimilarity	rankCorrSimilarity	NA	NA	40.0	mziDtwWorkerFactory	0.0	2.0	1	Partitioned	Local	0.1	NA
db300072-fb75-37f8-81e9-142e427b2158	cemappDtwRt	timePenalizedPairwiseSimilarity	rankCorrSimilarity	NA	NA	1.0	mziDtwWorkerFactory	0.0	2.25	0	Partitioned	Local	0.1	NA
47a41a14-c02b-31ee-b2f7-5d731c957b97	cemappDtwRt	timePenalizedPairwiseSimilarity	rankCorrSimilarity	NA	NA	10.0	mziDtwWorkerFactory	0.0	2.0	1	Partitioned	Local	0.1	NA
8661c59b-6649-36f7-b465-6bf48924c606	cemappDtwRt	timePenalizedPairwiseSimilarity	rankCorrSimilarity	NA	NA	30.0	mziDtwWorkerFactory	0.0	2.25	0	Partitioned	Local	0.1	NA
47086d49-3c2a-397b-a359-bd4a739e6df4	cemappDtwRt	timePenalizedPairwiseSimilarity	rankCorrSimilarity	NA	NA	30.0	mziDtwWorkerFactory	0.0	2.0	1	Partitioned	Local	0.1	NA
1534a602-3374-36fd-a0bf-8ee7fff03a51	cemappDtwRt	timePenalizedPairwiseSimilarity	rankCorrSimilarity	NA	NA	40.0	mziDtwWorkerFactory	0.0	2.25	0	Partitioned	Local	0.1	NA
0b8446a8-ff10-3875-9267-ac81b8f76024	cemappDtwRt	timePenalizedPairwiseSimilarity	rankCorrSimilarity	NA	NA	1.0	mziDtwWorkerFactory	0.0	2.0	1	Partitioned	Local	0.1	NA
aa7b840e-1839-348b-ba3e-28326d292f72	cemappDtwRt	timePenalizedPairwiseSimilarity	rankCorrSimilarity	NA	NA	10.0	mziDtwWorkerFactory	0.0	2.25	0	Partitioned	Local	0.1	NA
aa897e2f-66f5-345e-8741-aec477f009ad	cemappDtwRt	timePenalizedPairwiseSimilarity	rankCorrSimilarity	NA	NA	30.0	mziDtwWorkerFactory	0.0	2.1	1	Partitioned	Local	0.1	NA
edf8c14f-5342-3179-b71d-93e60311ca00	cemappDtwRt	timePenalizedPairwiseSimilarity	rankCorrSimilarity	NA	NA	10.0	mziDtwWorkerFactory	0.0	2.1	1	Partitioned	Local	0.1	NA
81b85ba1-a46b-3730-9d95-649fafaf19f3	cemappDtwRt	timePenalizedPairwiseSimilarity	rankCorrSimilarity	NA	NA	30.0	mziDtwWorkerFactory	0.0	2.25	1	Partitioned	Local	0.1	NA
4761f84c-ec3c-3d2f-9fd0-12b570c362a1	cemappDtwRt	timePenalizedPairwiseSimilarity	rankCorrSimilarity	NA	NA	5.0	mziDtwWorkerFactory	0.0	2.0	1	Partitioned	Local	0.1	NA
e4ea7dc0-fedf-3a05-8b3a-8ce3c61b7817	cemappDtwRt	timePenalizedPairwiseSimilarity	rankCorrSimilarity	NA	NA	5.0	mziDtwWorkerFactory	0.0	2.1	1	Partitioned	Local	0.1	NA
6f1cdadb-1ae1-387e-8717-ba5e9bc29bfd	cemappDtwRt	timePenalizedPairwiseSimilarity	rankCorrSimilarity	NA	NA	1.0	mziDtwWorkerFactory	0.0	2.1	1	Partitioned	Local	0.1	NA
0fc7607d-f660-3483-873e-b7d85e34a421	cemappDtwRt	timePenalizedPairwiseSimilarity	rankCorrSimilarity	NA	NA	10.0	mziDtwWorkerFactory	0.0	2.25	1	Partitioned	Local	0.1	NA
3937b949-15d5-3c8f-a8cd-3e82a5e8018d	cemappDtwRt	timePenalizedPairwiseSimilarity	rankCorrSimilarity	NA	NA	40.0	mziDtwWorkerFactory	0.0	2.1	1	Partitioned	Local	0.1	NA
29b2979c-4d07-3dbf-9bf1-609775917ce2	cemappDtwRt	timePenalizedPairwiseSimilarity	rankCorrSimilarity	NA	NA	1.0	mziDtwWorkerFactory	0.0	2.25	1	Partitioned	Local	0.1	NA
9c3fee1b-5b55-36b0-b1a7-81528295bbc7	cemappDtwRt	timePenalizedPairwiseSimilarity	rankCorrSimilarity	NA	NA	40.0	mziDtwWorkerFactory	0.0	2.25	1	Partitioned	Local	0.1	NA
5afe310e-2808-35f7-adaf-bba461dbff84	cemappDtwRt	timePenalizedPairwiseSimilarity	rankCorrSimilarity	NA	NA	5.0	mziDtwWorkerFactory	0.0	2.25	1	Partitioned	Local	0.1	NA
c3b8cf52-8e76-3c65-8a9c-3b54cf2e7abd	cemappDtwPlain	plainPairwiseSimilarity	dotSimilarity	NA	NA	NA	mziDtwWorkerFactory	0.0	2.1	0	Partitioned	Local	0.1	NA
332a3d1c-31bd-30fe-8581-9fb25b47618a	cemappDtwPlain	plainPairwiseSimilarity	dotSimilarity	NA	NA	NA	mziDtwWorkerFactory	0.0	2.25	0	Partitioned	Local	0.1	NA
9198dbd2-ef02-384c-b498-5b11334f2dea	cemappDtwPlain	plainPairwiseSimilarity	dotSimilarity	NA	NA	NA	mziDtwWorkerFactory	0.0	2.0	0	Partitioned	Local	0.1	NA
e5f302bf-88b3-3160-8aeb-fb0c04b01ccc	cemappDtwPlain	plainPairwiseSimilarity	dotSimilarity	NA	NA	NA	mziDtwWorkerFactory	0.0	2.25	1	Partitioned	Local	0.1	NA
fd72638b-c263-3a98-9328-d27bb567bda1	cemappDtwPlain	plainPairwiseSimilarity	dotSimilarity	NA	NA	NA	mziDtwWorkerFactory	0.0	2.1	1	Partitioned	Local	0.1	NA
4a32173b-f462-302f-a056-118fe9dc8e32	cemappDtwPlain	plainPairwiseSimilarity	dotSimilarity	NA	NA	NA	mziDtwWorkerFactory	0.0	2.0	1	Partitioned	Local	0.1	NA
bfd1e23b-3e71-3b6e-ab1d-ada79f42a233	cemappDtwPlain	plainPairwiseSimilarity	cosineSimilarity	NA	NA	NA	mziDtwWorkerFactory	0.0	2.25	0	Partitioned	Local	0.1	NA
c408436c-528d-3c1f-b897-2b402c0f988d	cemappDtwPlain	plainPairwiseSimilarity	cosineSimilarity	NA	NA	NA	mziDtwWorkerFactory	0.0	2.1	1	Partitioned	Local	0.1	NA
191a603b-df4c-3654-bc75-ca5ecd5b5887	cemappDtwPlain	plainPairwiseSimilarity	cosineSimilarity	NA	NA	NA	mziDtwWorkerFactory	0.0	2.1	0	Partitioned	Local	0.1	NA
dcf1c55c-715f-3f61-b6c3-7d81f28bb21e	cemappDtwPlain	plainPairwiseSimilarity	cosineSimilarity	NA	NA	NA	mziDtwWorkerFactory	0.0	2.0	0	Partitioned	Local	0.1	NA
55db07cb-6913-3350-81c3-af517cc41c68	cemappDtwPlain	plainPairwiseSimilarity	cosineSimilarity	NA	NA	NA	mziDtwWorkerFactory	0.0	2.25	1	Partitioned	Local	0.1	NA
87b03165-a4f1-3940-841c-e282bf77716e	cemappDtwPlain	plainPairwiseSimilarity	cosineSimilarity	NA	NA	NA	mziDtwWorkerFactory	0.0	2.0	1	Partitioned	Local	0.1	NA
af8eb624-7b24-3684-91a9-7f65671b688c	cemappDtwPlain	plainPairwiseSimilarity	lpSimilarity	NA	NA	NA	mziDtwWorkerFactory	0.0	2.0	0	Partitioned	Local	0.1	NA
f7bf0db6-7625-3ceb-952a-699741d6b04d	cemappDtwPlain	plainPairwiseSimilarity	lpSimilarity	NA	NA	NA	mziDtwWorkerFactory	0.0	2.0	1	Partitioned	Local	0.1	NA
c229b232-4dfd-3d96-9cd5-c5d5f5fd01ce	cemappDtwPlain	plainPairwiseSimilarity	lpSimilarity	NA	NA	NA	mziDtwWorkerFactory	0.0	2.1	0	Partitioned	Local	0.1	NA
661b1736-af04-31b1-93e6-47b478fb2f67	cemappDtwPlain	plainPairwiseSimilarity	lpSimilarity	NA	NA	NA	mziDtwWorkerFactory	0.0	2.25	0	Partitioned	Local	0.1	NA
d4c69354-6ebc-3b82-84df-648dc5e70a55	cemappDtwPlain	plainPairwiseSimilarity	lpSimilarity	NA	NA	NA	mziDtwWorkerFactory	0.0	2.1	1	Partitioned	Local	0.1	NA
5765bb87-3809-3085-a6d4-06660363d686	cemappDtwPlain	plainPairwiseSimilarity	lpSimilarity	NA	NA	NA	mziDtwWorkerFactory	0.0	2.25	1	Partitioned	Local	0.1	NA
757fcbb4-b9cc-39da-ae11-432e2e8c2983	cemappDtwPlain	plainPairwiseSimilarity	linCorrSimilarity	NA	NA	NA	mziDtwWorkerFactory	0.0	2.0	0	Partitioned	Local	0.1	NA
edda28fb-6725-3ea3-a050-59849f4fe259	cemappDtwPlain	plainPairwiseSimilarity	linCorrSimilarity	NA	NA	NA	mziDtwWorkerFactory	0.0	2.1	0	Partitioned	Local	0.1	NA
3b246dd9-0978-30f6-92c0-45d9f3a2e92f	cemappDtwPlain	plainPairwiseSimilarity	linCorrSimilarity	NA	NA	NA	mziDtwWorkerFactory	0.0	2.25	0	Partitioned	Local	0.1	NA
23711f26-5741-30b5-bd7f-3c2e867e201c	cemappDtwPlain	plainPairwiseSimilarity	linCorrSimilarity	NA	NA	NA	mziDtwWorkerFactory	0.0	2.1	1	Partitioned	Local	0.1	NA
ecee320b-eadd-37da-b44a-b0cf582e530a	cemappDtwPlain	plainPairwiseSimilarity	linCorrSimilarity	NA	NA	NA	mziDtwWorkerFactory	0.0	2.25	1	Partitioned	Local	0.1	NA
890057e0-5174-3cc8-bd79-1e0b4ef6abe5	cemappDtwPlain	plainPairwiseSimilarity	linCorrSimilarity	NA	NA	NA	mziDtwWorkerFactory	0.0	2.0	1	Partitioned	Local	0.1	NA
0cc67cd0-a462-387b-8597-afbaec1808ba	cemappDtwPlain	plainPairwiseSimilarity	rankCorrSimilarity	NA	NA	NA	mziDtwWorkerFactory	0.0	2.1	1	Partitioned	Local	0.1	NA
432c8392-b5d3-38d5-b659-eca5db0ba90b	cemappDtwPlain	plainPairwiseSimilarity	rankCorrSimilarity	NA	NA	NA	mziDtwWorkerFactory	0.0	2.1	0	Partitioned	Local	0.1	NA
0d354824-0294-3cc6-b594-4f4ae90b78f4	cemappDtwPlain	plainPairwiseSimilarity	rankCorrSimilarity	NA	NA	NA	mziDtwWorkerFactory	0.0	2.0	1	Partitioned	Local	0.1	NA
42cdd61f-b44d-3fd4-a948-ed8d5a4f7036	cemappDtwPlain	plainPairwiseSimilarity	rankCorrSimilarity	NA	NA	NA	mziDtwWorkerFactory	0.0	2.25	0	Partitioned	Local	0.1	NA
95f73e2b-59e9-3b1c-91d5-c501608a29e9	cemappDtwPlain	plainPairwiseSimilarity	rankCorrSimilarity	NA	NA	NA	mziDtwWorkerFactory	0.0	2.25	1	Partitioned	Local	0.1	NA
6437c6f0-d537-391c-8841-865ae4856b54	cemappDtwPlain	plainPairwiseSimilarity	rankCorrSimilarity	NA	NA	NA	mziDtwWorkerFactory	0.0	2.0	0	Partitioned	Local	0.1	NA
