# Supplementary material for: Combining peak- and chromatogram-based retention time alignment algorithms for multiple chromatography-mass spectrometry datasets
Source: BMC Bioinformatics. 2012 Aug 27;13:214. doi: 10.1186/1471-2105-13-214 (PMC3546004; doi:10.1186/1471-2105-13-214)
Supplement: Additional file 2 — Archive containing evaluation tables for the wheat dataset. The complete evaluation table giving the parameters and classification results for BIPACE and CeMAPP-DTW for the Wheat dataset is contained in a zip-archive along with the corresponding figures. Table S2 in the manuscript corresponds to the file ‘evaluation.csv’ in this archive. The corresponding raw dataset together with experimental parameters, peak lists and reference multiple peak alignment is available from the Metabolights database at http://www.ebi.ac.uk/metabolights/MTBLS21. [file 1471-2105-13-214-S2.zip › wheat/performance.csv]

uid	TP	FP	FN	TN	Gtsize	Toolsize	Gtunmatched	Toolunmatched	F1	Precision	Recall	FNR	FPR	Specificity
37d46419-6780-37a0-a5f8-29c638ae5ee5	6253	390	717	0	7360	186320	0	178960	0.9186806728862117	0.9412915851272016	0.8971305595408895	0.1028694404591105	1.0	0.0
142c2bc8-f4a0-32c0-8408-d3be2ec8472a	6454	526	380	0	7360	186920	0	179560	0.9344143622412047	0.9246418338108883	0.9443956687152473	0.05560433128475273	1.0	0.0
cd4a9417-0211-3491-a4af-4d43cf12c777	5454	468	1438	0	7360	186920	0	179560	0.8512564382706416	0.9209726443768997	0.7913522925130586	0.2086477074869414	1.0	0.0
7d4ed9d0-c91d-31aa-adf8-aed6050746f7	4718	2203	439	0	7360	186920	0	179560	0.7812551746977977	0.6816933969079613	0.9148729881714175	0.08512701182858251	1.0	0.0
5c9c33e8-9f19-3cc7-ac1c-91c81dd19b2d	5536	388	1436	0	7360	186320	0	178960	0.8585607940446651	0.9345037137069547	0.7940332759609868	0.20596672403901317	1.0	0.0
dbcf0797-de8a-3676-900e-ee0252d9282f	6353	385	622	0	7360	186320	0	178960	0.9265660322321885	0.9428613831997625	0.9108243727598566	0.08917562724014338	1.0	0.0
c76b4149-bb94-336f-bf89-1d020051698e	4923	2300	137	0	7360	186320	0	178960	0.8015957013758853	0.6815727537034473	0.9729249011857708	0.027075098814229204	1.0	0.0
4a705ea0-84e9-346e-8bc9-b2ea2f7cf6d7	6180	469	711	0	7360	186920	0	179560	0.912850812407681	0.9294630771544593	0.8968219416630387	0.10317805833696125	1.0	0.0
bd2a0ad7-e378-3254-b58e-a2b022efd169	3374	2498	1488	0	7360	186920	0	179560	0.6286566051798025	0.5745912806539509	0.6939531057178115	0.30604689428218845	1.0	0.0
9cc5b6df-ba31-3728-bd5f-9c5f76c7306c	4973	2323	64	0	7360	186320	0	178960	0.806454228492662	0.6816063596491229	0.9872940242207663	0.012705975779233714	1.0	0.0
e805c1c5-2ff5-34e9-8b8b-bf949ce81a89	4057	406	2897	0	7360	185440	0	178080	0.7106945782604888	0.9090298005825678	0.583405234397469	0.41659476560253095	1.0	0.0
47d4912b-f78e-30bb-96b2-e2ef68e301d4	3741	2319	1300	0	7360	186560	0	179200	0.6739933339338798	0.6173267326732673	0.7421146597897242	0.25788534021027576	1.0	0.0
bc489f67-8ed3-3ad3-aeb5-e3dc3b89f94f	2020	2420	2920	0	7360	186920	0	179560	0.43070362473347545	0.45495495495495497	0.4089068825910931	0.5910931174089069	1.0	0.0
1ceb3ab5-f981-3435-a401-3b1622e88069	3153	310	3857	0	7360	185120	40	177800	0.6021197364651961	0.9104822408316489	0.44978601997146933	0.5502139800285306	1.0	0.0
23c6b4cf-329a-395e-91d7-0f4c05b5684f	3774	377	3209	0	7360	185440	0	178080	0.6779234776360696	0.90917851120212	0.5404553916654733	0.4595446083345267	1.0	0.0
a505c3fa-9594-3325-b8ab-b408d3fb6ce7	6351	386	623	0	7360	186320	0	178960	0.9264094522646051	0.9427044678640344	0.9106681961571551	0.08933180384284489	1.0	0.0
23e19ede-1cb2-36a5-8fc7-42bfa8b277b4	2129	3207	2024	0	7360	185440	0	178080	0.4487301085467384	0.3989880059970015	0.5126414640019263	0.48735853599807366	1.0	0.0
9b102ff0-733a-3cbb-ac78-ca57e25a62b5	1675	3225	2460	0	7360	185440	0	178080	0.37078029883785274	0.34183673469387754	0.40507859733978235	0.5949214026602176	1.0	0.0
fa08b956-1ce7-3212-b92e-0c4f4e71f68d	6250	390	720	0	7360	186320	0	178960	0.9184423218221895	0.9412650602409639	0.896700143472023	0.10329985652797702	1.0	0.0
fd4c1df2-41e6-34fc-9030-b6575e6492da	4010	2243	1107	0	7360	186320	0	178960	0.7053649956024626	0.6412921797537182	0.7836623021301544	0.21633769786984558	1.0	0.0
5f2400a3-adb3-3f6e-90a1-6616d0411bf0	4918	2304	138	0	7360	186320	0	178960	0.8011076722593256	0.6809747992245915	0.9727056962025317	0.027294303797468333	1.0	0.0
2b8021e4-eb04-38f1-b1eb-e2f4678143ea	5516	390	1454	0	7360	186320	0	178960	0.8567878223050637	0.9339654588554013	0.7913916786226686	0.20860832137733143	1.0	0.0
6b2d8430-04b9-32f1-a4e7-d387cf9c55d8	1201	2842	3317	0	7360	185120	0	177760	0.28057469921738115	0.29705664110808805	0.26582558654271804	0.734174413457282	1.0	0.0
bc2bc0a9-7cf4-3c0b-9655-32837296dfd0	4981	2311	68	0	7360	186320	0	178960	0.8072279393890284	0.6830773450356555	0.9865319865319865	0.013468013468013518	1.0	0.0
a2eab876-e3bd-3d43-86b7-c678b205b6ec	6365	428	567	0	7360	185240	0	177880	0.9275045537340619	0.936993964375092	0.918205424120023	0.08179457587997696	1.0	0.0
adf9beaf-08b5-3ef2-8a20-7b4b290f5a4f	6161	427	772	0	7360	185240	0	177880	0.911323126987649	0.9351851851851852	0.888648492715996	0.111351507284004	1.0	0.0
d7cc5159-bc7c-3aac-93fe-74aacf9af2fc	4650	389	2321	0	7360	185240	0	177880	0.7743547044129891	0.9228021432823973	0.6670492038444986	0.3329507961555014	1.0	0.0
aba1277b-e21b-31bf-8d49-45585cf146fd	4728	2532	100	0	7360	185240	0	177880	0.7822634017207147	0.6512396694214876	0.9792874896437448	0.02071251035625521	1.0	0.0
d419b80c-4d0d-3d28-ba44-af7c2aaa268b	4284	2718	358	0	7360	185240	0	177880	0.735829611817245	0.6118251928020566	0.9228780697975011	0.07712193020249891	1.0	0.0
fa44ec85-776a-345a-acb2-12c9fd19bfc2	2683	2606	2071	0	7360	185240	0	177880	0.5343024992532112	0.5072792588391	0.564366848969289	0.435633151030711	1.0	0.0
32233797-e99a-3230-b99f-08364db60879	34	34	1292	0	7360	2600	6000	1240	0.048780487804878044	0.5	0.02564102564102564	0.9743589743589743	1.0	0.0
2eac8eb9-dcc4-3bb8-ac4b-bf05fde9916d	63	63	2394	0	7360	5000	4840	2480	0.048780487804878044	0.5	0.02564102564102564	0.9743589743589743	1.0	0.0
3f6056cd-6ea5-3ade-8965-eff9592c9e19	60	60	2280	0	7360	4880	4960	2480	0.048780487804878044	0.5	0.02564102564102564	0.9743589743589743	1.0	0.0
ee848499-13fa-3a82-a30c-750473abc598	24	49	887	0	7360	1400	6400	440	0.04878048780487805	0.3287671232876712	0.026344676180021953	0.9736553238199781	1.0	0.0
2e33a920-370f-38b5-86fd-46e793dbd3b6	34	34	1292	0	7360	2600	6000	1240	0.048780487804878044	0.5	0.02564102564102564	0.9743589743589743	1.0	0.0
a1aa516d-6dc4-37bb-af28-ee84a9fd5128	63	63	2394	0	7360	5000	4840	2480	0.048780487804878044	0.5	0.02564102564102564	0.9743589743589743	1.0	0.0
9544fec9-90a0-3ebf-ad10-fe70a6ba8bec	60	60	2280	0	7360	4880	4960	2480	0.048780487804878044	0.5	0.02564102564102564	0.9743589743589743	1.0	0.0
f35d68c2-6ceb-3d8a-a46f-b0cbab793b58	1871	2	5487	0	7360	77160	0	69800	0.4053731990033582	0.99893219434063	0.25428105463441153	0.7457189453655885	1.0	0.0
964c4afe-1199-31da-bc96-b9df78a9b7c9	1393	2	5965	0	7360	105560	0	98200	0.3182908717011311	0.9985663082437276	0.18931774938842078	0.8106822506115792	1.0	0.0
aa25cdfd-26c7-3b3d-8e7e-307cf35ac58b	1044	0	6316	0	7360	138400	0	131040	0.24845311756306523	1.0	0.14184782608695654	0.8581521739130434	NaN	NaN
0055ea01-c402-386a-ae17-9a3eb9009cc6	1044	0	6316	0	7360	138360	0	131000	0.24845311756306523	1.0	0.14184782608695654	0.8581521739130434	NaN	NaN
a562cd01-0251-3b5c-a415-ed358e70d4d7	1871	2	5487	0	7360	77160	0	69800	0.4053731990033582	0.99893219434063	0.25428105463441153	0.7457189453655885	1.0	0.0
6b4e1b04-fedd-3d18-a75b-1209a4886b82	1393	2	5965	0	7360	105560	0	98200	0.3182908717011311	0.9985663082437276	0.18931774938842078	0.8106822506115792	1.0	0.0
77720ed9-5b39-3c7f-929e-f7432cca6b32	1044	0	6316	0	7360	138400	0	131040	0.24845311756306523	1.0	0.14184782608695654	0.8581521739130434	NaN	NaN
26e16a84-8fa3-3f7e-a8a4-86397b6d2433	1871	2	5487	0	7360	77160	0	69800	0.4053731990033582	0.99893219434063	0.25428105463441153	0.7457189453655885	1.0	0.0
622a6a7d-ff36-335a-8c51-5b15c3c968c8	1044	0	6316	0	7360	138360	0	131000	0.24845311756306523	1.0	0.14184782608695654	0.8581521739130434	NaN	NaN
5ccb2cf0-2821-35e4-bc79-87e66b978226	1393	2	5965	0	7360	105560	0	98200	0.3182908717011311	0.9985663082437276	0.18931774938842078	0.8106822506115792	1.0	0.0
c6845c64-225c-3e0d-9753-3b16167eeb23	1044	0	6316	0	7360	138400	0	131040	0.24845311756306523	1.0	0.14184782608695654	0.8581521739130434	NaN	NaN
90030acf-d48b-3391-9c7a-5b379ce995be	1044	0	6316	0	7360	138360	0	131000	0.24845311756306523	1.0	0.14184782608695654	0.8581521739130434	NaN	NaN
97f16906-97e1-35c4-acca-d27352f2c97d	1871	2	5487	0	7360	77160	0	69800	0.4053731990033582	0.99893219434063	0.25428105463441153	0.7457189453655885	1.0	0.0
067d047e-4b7b-3a1a-83d0-ca08219c7cb0	24	49	887	0	7360	1400	6400	440	0.04878048780487805	0.3287671232876712	0.026344676180021953	0.9736553238199781	1.0	0.0
52d1e736-da2e-3386-9bd5-399a90bd1c55	34	34	1292	0	7360	2600	6000	1240	0.048780487804878044	0.5	0.02564102564102564	0.9743589743589743	1.0	0.0
310a9fdc-981d-3d64-b7b9-623b0710c81a	63	63	2394	0	7360	5000	4840	2480	0.048780487804878044	0.5	0.02564102564102564	0.9743589743589743	1.0	0.0
bec70f39-6ba6-3b46-befb-8d6b22496663	1393	2	5965	0	7360	105560	0	98200	0.3182908717011311	0.9985663082437276	0.18931774938842078	0.8106822506115792	1.0	0.0
ca74c9a8-c241-373b-a708-7056cc56e1ac	60	60	2280	0	7360	4880	4960	2480	0.048780487804878044	0.5	0.02564102564102564	0.9743589743589743	1.0	0.0
827f3299-ff8b-39cb-b20d-9659cb67addb	531	84	4705	0	7360	24360	2040	19040	0.18150743462655958	0.8634146341463415	0.10141329258976318	0.8985867074102368	1.0	0.0
a8d3f10c-8dc4-3634-84e4-cadc934ef2e4	1044	0	6316	0	7360	138400	0	131040	0.24845311756306523	1.0	0.14184782608695654	0.8581521739130434	NaN	NaN
1bdcb4b4-e507-3aae-8c80-d81b550e5150	1871	2	5487	0	7360	77160	0	69800	0.4053731990033582	0.99893219434063	0.25428105463441153	0.7457189453655885	1.0	0.0
1b0975d3-dc74-3c4b-8373-00232e2c1c8a	1044	0	6316	0	7360	138360	0	131000	0.24845311756306523	1.0	0.14184782608695654	0.8581521739130434	NaN	NaN
adba0dfc-ca5f-3d94-ba91-1d5d8083fee3	1393	2	5965	0	7360	105560	0	98200	0.3182908717011311	0.9985663082437276	0.18931774938842078	0.8106822506115792	1.0	0.0
49b467e0-3a61-37a1-9189-0e19ddd9a936	2173	5	5182	0	7360	62360	0	55000	0.4558900660862268	0.9977043158861341	0.2954452753229096	0.7045547246770905	1.0	0.0
d3ed8f20-9b79-349e-8572-f348d8f04cca	1044	0	6316	0	7360	138400	0	131040	0.24845311756306523	1.0	0.14184782608695654	0.8581521739130434	NaN	NaN
4451d71a-a926-3aba-a6b5-60ffcd5d4f1e	1044	0	6316	0	7360	138360	0	131000	0.24845311756306523	1.0	0.14184782608695654	0.8581521739130434	NaN	NaN
f569312b-570f-3a00-b1e6-4751597660fd	1871	2	5487	0	7360	77160	0	69800	0.4053731990033582	0.99893219434063	0.25428105463441153	0.7457189453655885	1.0	0.0
f2574e14-0f91-3d73-908c-e3bebcfa234f	1393	2	5965	0	7360	105560	0	98200	0.3182908717011311	0.9985663082437276	0.18931774938842078	0.8106822506115792	1.0	0.0
6209aaee-0f83-30a4-a99e-3f9a2224843f	2173	5	5182	0	7360	62360	0	55000	0.4558900660862268	0.9977043158861341	0.2954452753229096	0.7045547246770905	1.0	0.0
d25814ec-f840-3042-ab61-2edcb7389cb5	1044	0	6316	0	7360	138400	0	131040	0.24845311756306523	1.0	0.14184782608695654	0.8581521739130434	NaN	NaN
49e25b50-b939-31d9-a0c2-7876df1ada99	1044	0	6316	0	7360	138360	0	131000	0.24845311756306523	1.0	0.14184782608695654	0.8581521739130434	NaN	NaN
4d49ba34-0671-34ff-962b-dcdfecbae442	1871	2	5487	0	7360	77160	0	69800	0.4053731990033582	0.99893219434063	0.25428105463441153	0.7457189453655885	1.0	0.0
49f27a02-4cdd-3217-9e6b-ae5fe8f94ff8	1393	2	5965	0	7360	105560	0	98200	0.3182908717011311	0.9985663082437276	0.18931774938842078	0.8106822506115792	1.0	0.0
f95a0fdc-6866-3fa9-92e4-462ef2086657	1044	0	6316	0	7360	138400	0	131040	0.24845311756306523	1.0	0.14184782608695654	0.8581521739130434	NaN	NaN
097b329f-820e-3d6a-8b2f-27d8035deaa6	2173	5	5182	0	7360	62360	0	55000	0.4558900660862268	0.9977043158861341	0.2954452753229096	0.7045547246770905	1.0	0.0
149b2e30-c5a8-3ce0-abcd-ff04128510b3	1044	0	6316	0	7360	138360	0	131000	0.24845311756306523	1.0	0.14184782608695654	0.8581521739130434	NaN	NaN
859a6452-835a-3908-9e0d-14a0254380e1	1871	2	5487	0	7360	77160	0	69800	0.4053731990033582	0.99893219434063	0.25428105463441153	0.7457189453655885	1.0	0.0
b857b9d2-aba5-33f9-ad4b-909ffb35a975	1393	2	5965	0	7360	105560	0	98200	0.3182908717011311	0.9985663082437276	0.18931774938842078	0.8106822506115792	1.0	0.0
603ecb37-3d6f-3740-a097-9c0b5f12108f	1044	0	6316	0	7360	138400	0	131040	0.24845311756306523	1.0	0.14184782608695654	0.8581521739130434	NaN	NaN
2f871d81-864c-3af9-b91e-ee0cbb7a5808	2173	5	5182	0	7360	62360	0	55000	0.4558900660862268	0.9977043158861341	0.2954452753229096	0.7045547246770905	1.0	0.0
695ebd13-76cf-369b-a5a9-47d82565b94b	1044	0	6316	0	7360	138360	0	131000	0.24845311756306523	1.0	0.14184782608695654	0.8581521739130434	NaN	NaN
2d7149f5-91f3-3260-9480-83aec7a2f28c	1871	2	5487	0	7360	77160	0	69800	0.4053731990033582	0.99893219434063	0.25428105463441153	0.7457189453655885	1.0	0.0
4445a2ab-8ba6-3c05-aecd-16351c1b1124	24	49	887	0	7360	1400	6400	440	0.04878048780487805	0.3287671232876712	0.026344676180021953	0.9736553238199781	1.0	0.0
96606551-f841-3e00-a8e2-f4b342f3ff0e	34	34	1292	0	7360	2600	6000	1240	0.048780487804878044	0.5	0.02564102564102564	0.9743589743589743	1.0	0.0
29460980-c302-3b82-9fd6-fbf729aabb3a	63	63	2394	0	7360	5000	4840	2480	0.048780487804878044	0.5	0.02564102564102564	0.9743589743589743	1.0	0.0
1631149b-1bac-3441-b35a-f87fe3b369c5	60	60	2280	0	7360	4880	4960	2480	0.048780487804878044	0.5	0.02564102564102564	0.9743589743589743	1.0	0.0
bd33933a-7c8f-3ea5-b9a4-91e7c93c8fe5	1393	2	5965	0	7360	105560	0	98200	0.3182908717011311	0.9985663082437276	0.18931774938842078	0.8106822506115792	1.0	0.0
e61676d9-72e8-3d10-94f6-f1365fed79c0	531	84	4705	0	7360	24360	2040	19040	0.18150743462655958	0.8634146341463415	0.10141329258976318	0.8985867074102368	1.0	0.0
be35a266-89b9-3e5e-9d95-892606b59c81	1594	72	4934	0	7360	24120	760	17520	0.3890651696363192	0.9567827130852341	0.24417892156862744	0.7558210784313726	1.0	0.0
49aa606c-57d1-358b-aacc-49442195c907	1594	72	4934	0	7360	24120	760	17520	0.3890651696363192	0.9567827130852341	0.24417892156862744	0.7558210784313726	1.0	0.0
89317033-694a-3fa9-b80c-898e24fcf905	1044	0	6316	0	7360	138400	0	131040	0.24845311756306523	1.0	0.14184782608695654	0.8581521739130434	NaN	NaN
12efab67-7fc1-3a4b-9567-951f3c463d24	2173	5	5182	0	7360	62360	0	55000	0.4558900660862268	0.9977043158861341	0.2954452753229096	0.7045547246770905	1.0	0.0
8cdeff5a-5add-3c82-9f2f-4e141e4e90e8	1044	0	6316	0	7360	138360	0	131000	0.24845311756306523	1.0	0.14184782608695654	0.8581521739130434	NaN	NaN
acea4c47-0471-3136-8036-6aa0a2400b3b	1871	2	5487	0	7360	77160	0	69800	0.4053731990033582	0.99893219434063	0.25428105463441153	0.7457189453655885	1.0	0.0
24d0189c-061e-324c-bbec-d94b32905083	1393	2	5965	0	7360	105560	0	98200	0.3182908717011311	0.9985663082437276	0.18931774938842078	0.8106822506115792	1.0	0.0
84b892fe-646c-3bcc-95db-1eadd11dc17c	1044	0	6316	0	7360	138400	0	131040	0.24845311756306523	1.0	0.14184782608695654	0.8581521739130434	NaN	NaN
3abcbdc6-fc30-3724-88ca-7c57409760ea	2173	5	5182	0	7360	62360	0	55000	0.4558900660862268	0.9977043158861341	0.2954452753229096	0.7045547246770905	1.0	0.0
7f6e0110-14a5-3f2c-b3e5-cfe1982b9200	1871	2	5487	0	7360	77160	0	69800	0.4053731990033582	0.99893219434063	0.25428105463441153	0.7457189453655885	1.0	0.0
00f05d09-c161-3eae-ab51-11734fbe1844	1044	0	6316	0	7360	138360	0	131000	0.24845311756306523	1.0	0.14184782608695654	0.8581521739130434	NaN	NaN
8d67d447-9952-396b-8f29-c492b182795e	4348	23	2989	0	7360	33120	0	25760	0.7427400068329348	0.9947380462136811	0.5926127845168325	0.4073872154831675	1.0	0.0
0f94cf9b-83a3-3031-b5c2-44592ed9246d	3329	11	4020	0	7360	38800	0	31440	0.6228833380110395	0.9967065868263473	0.452986800925296	0.547013199074704	1.0	0.0
f4c4a208-cad7-3293-8483-96bc36c8a03a	1393	2	5965	0	7360	105560	0	98200	0.3182908717011311	0.9985663082437276	0.18931774938842078	0.8106822506115792	1.0	0.0
4f1b56d5-bfc0-3927-a593-ad912c80ca2a	1044	0	6316	0	7360	138400	0	131040	0.24845311756306523	1.0	0.14184782608695654	0.8581521739130434	NaN	NaN
813167ff-940f-3892-a1fc-4dacd57cf466	2173	5	5182	0	7360	62360	0	55000	0.4558900660862268	0.9977043158861341	0.2954452753229096	0.7045547246770905	1.0	0.0
fe4df448-ebf3-38aa-be8b-849e97a517b9	1044	0	6316	0	7360	138360	0	131000	0.24845311756306523	1.0	0.14184782608695654	0.8581521739130434	NaN	NaN
1e485ae0-09a7-34fa-b9ac-47982177a527	1871	2	5487	0	7360	77160	0	69800	0.4053731990033582	0.99893219434063	0.25428105463441153	0.7457189453655885	1.0	0.0
f0f5f069-d59d-35e4-954f-3327a56ccce7	4348	23	2989	0	7360	33120	0	25760	0.7427400068329348	0.9947380462136811	0.5926127845168325	0.4073872154831675	1.0	0.0
1e29d5b7-11a5-377b-95cd-af1c0b890c55	3329	11	4020	0	7360	38800	0	31440	0.6228833380110395	0.9967065868263473	0.452986800925296	0.547013199074704	1.0	0.0
81009938-2b56-325e-81f9-408732d3b6e4	1393	2	5965	0	7360	105560	0	98200	0.3182908717011311	0.9985663082437276	0.18931774938842078	0.8106822506115792	1.0	0.0
c3dcbb30-2368-312c-a435-ef0c91ba9853	1044	0	6316	0	7360	138400	0	131040	0.24845311756306523	1.0	0.14184782608695654	0.8581521739130434	NaN	NaN
57362d1b-e694-327c-b4da-687149795543	2173	5	5182	0	7360	62360	0	55000	0.4558900660862268	0.9977043158861341	0.2954452753229096	0.7045547246770905	1.0	0.0
0396d7ae-39c1-3306-a301-36e4bc90a907	1044	0	6316	0	7360	138360	0	131000	0.24845311756306523	1.0	0.14184782608695654	0.8581521739130434	NaN	NaN
54b25fe3-179b-3366-bb3a-850bfef956bf	4348	23	2989	0	7360	33120	0	25760	0.7427400068329348	0.9947380462136811	0.5926127845168325	0.4073872154831675	1.0	0.0
fbc599eb-82ea-3dcb-bf85-b4ca2d84391c	1871	2	5487	0	7360	77160	0	69800	0.4053731990033582	0.99893219434063	0.25428105463441153	0.7457189453655885	1.0	0.0
8a4bb1dc-4267-3dc2-b8e9-c3e65a00c259	3329	11	4020	0	7360	38800	0	31440	0.6228833380110395	0.9967065868263473	0.452986800925296	0.547013199074704	1.0	0.0
6ebe0400-e704-330c-a3da-72945d2e0008	1393	2	5965	0	7360	105560	0	98200	0.3182908717011311	0.9985663082437276	0.18931774938842078	0.8106822506115792	1.0	0.0
bf9aa338-5cda-3dbe-a884-763ab4bbee71	1044	0	6316	0	7360	138400	0	131040	0.24845311756306523	1.0	0.14184782608695654	0.8581521739130434	NaN	NaN
e1624587-db88-3909-ac08-dd914f58cb37	2173	5	5182	0	7360	62360	0	55000	0.4558900660862268	0.9977043158861341	0.2954452753229096	0.7045547246770905	1.0	0.0
c4baad45-0d97-381c-9eb9-8166709d900e	1044	0	6316	0	7360	138360	0	131000	0.24845311756306523	1.0	0.14184782608695654	0.8581521739130434	NaN	NaN
e3ab11a3-fcba-38a1-b5e4-3bbf4dfa7c49	1871	2	5487	0	7360	77160	0	69800	0.4053731990033582	0.99893219434063	0.25428105463441153	0.7457189453655885	1.0	0.0
7ff1f68a-cb02-3e7b-84b1-2500fac0fd9c	24	49	887	0	7360	1400	6400	440	0.04878048780487805	0.3287671232876712	0.026344676180021953	0.9736553238199781	1.0	0.0
17968c11-a952-37a8-85e9-770ed582f57b	4348	23	2989	0	7360	33120	0	25760	0.7427400068329348	0.9947380462136811	0.5926127845168325	0.4073872154831675	1.0	0.0
689ed7a8-a4c1-3957-af31-6264f6955dce	34	34	1292	0	7360	2600	6000	1240	0.048780487804878044	0.5	0.02564102564102564	0.9743589743589743	1.0	0.0
6ea7e506-611f-3c7d-957e-56dcfb0aa554	63	63	2394	0	7360	5000	4840	2480	0.048780487804878044	0.5	0.02564102564102564	0.9743589743589743	1.0	0.0
89cc153f-cfc2-3407-a92c-7f6abb7ce472	60	60	2280	0	7360	4880	4960	2480	0.048780487804878044	0.5	0.02564102564102564	0.9743589743589743	1.0	0.0
7bd0f24b-a5d8-359a-bc48-a307a4a3c4fc	3329	11	4020	0	7360	38800	0	31440	0.6228833380110395	0.9967065868263473	0.452986800925296	0.547013199074704	1.0	0.0
912713db-0fb0-3812-bd27-4d951b1cb521	1594	72	4934	0	7360	24120	760	17520	0.3890651696363192	0.9567827130852341	0.24417892156862744	0.7558210784313726	1.0	0.0
3ebcdf64-6ea8-3c30-8063-5445ad90fe00	531	84	4705	0	7360	24360	2040	19040	0.18150743462655958	0.8634146341463415	0.10141329258976318	0.8985867074102368	1.0	0.0
3611b50c-a236-3207-8b14-24aff4750bc8	1393	2	5965	0	7360	105560	0	98200	0.3182908717011311	0.9985663082437276	0.18931774938842078	0.8106822506115792	1.0	0.0
b099b689-3ab7-3c5f-a0db-5e046d4bbecc	1167	120	5273	0	7360	26680	800	20120	0.3020577196842242	0.9067599067599068	0.1812111801242236	0.8187888198757765	1.0	0.0
70608a8a-0ac7-3480-bfa3-8ee261ace7ae	1594	72	4934	0	7360	24120	760	17520	0.3890651696363192	0.9567827130852341	0.24417892156862744	0.7558210784313726	1.0	0.0
29a79809-f1f8-3e20-92d4-6d1a57e06c08	2251	65	4404	0	7360	19200	640	12480	0.5018392598372534	0.9719343696027634	0.3382419233658903	0.6617580766341097	1.0	0.0
144d48d6-1fe9-373c-82d2-772118350a70	2173	5	5182	0	7360	62360	0	55000	0.4558900660862268	0.9977043158861341	0.2954452753229096	0.7045547246770905	1.0	0.0
262ea71d-0397-3151-a361-07c24cd830af	1044	0	6316	0	7360	138400	0	131040	0.24845311756306523	1.0	0.14184782608695654	0.8581521739130434	NaN	NaN
83ceec85-9d41-3202-94f8-d85611d5bb57	1044	0	6316	0	7360	138360	0	131000	0.24845311756306523	1.0	0.14184782608695654	0.8581521739130434	NaN	NaN
ecd2ef17-819a-34cc-8fad-a54bdb89cd36	1871	2	5487	0	7360	77160	0	69800	0.4053731990033582	0.99893219434063	0.25428105463441153	0.7457189453655885	1.0	0.0
25368101-c3c7-37d0-97eb-938d8fd3db57	4348	23	2989	0	7360	33120	0	25760	0.7427400068329348	0.9947380462136811	0.5926127845168325	0.4073872154831675	1.0	0.0
ae8f2ea1-16df-3c4e-866d-3caa1f290f90	3329	11	4020	0	7360	38800	0	31440	0.6228833380110395	0.9967065868263473	0.452986800925296	0.547013199074704	1.0	0.0
af23fcfc-4f88-349e-bb44-d72c5d4091b5	1393	2	5965	0	7360	105560	0	98200	0.3182908717011311	0.9985663082437276	0.18931774938842078	0.8106822506115792	1.0	0.0
13d995f3-dc4f-3696-ab97-e438f723a8e6	1044	0	6316	0	7360	138400	0	131040	0.24845311756306523	1.0	0.14184782608695654	0.8581521739130434	NaN	NaN
09cad21b-502b-350f-9d17-72997208d259	1044	0	6316	0	7360	138360	0	131000	0.24845311756306523	1.0	0.14184782608695654	0.8581521739130434	NaN	NaN
0cb2effc-d78e-3f73-84c9-2168082aac13	5852	395	1113	0	7360	186920	0	179560	0.8858613381774144	0.9367696494317272	0.8402010050251256	0.15979899497487438	1.0	0.0
e51a6ead-d3f8-3e72-8dd7-12a5bc5f6e99	6405	566	389	0	7360	186920	0	179560	0.9306211405739194	0.9188064840051643	0.942743597291728	0.057256402708272036	1.0	0.0
ccb34421-e1c9-3323-ba50-fee88cab4345	6202	495	663	0	7360	186920	0	179560	0.9146143636631765	0.9260863073017769	0.9034231609613984	0.09657683903860159	1.0	0.0
6483b3af-707b-38ca-a536-b3831576f90e	6327	384	649	0	7360	186320	0	178960	0.9245269233579309	0.9427805096110863	0.9069667431192661	0.09303325688073394	1.0	0.0
409a4fbb-57a1-3387-ab4a-51b92a515f10	6074	419	867	0	7360	186320	0	178960	0.9042727408069079	0.9354689665793932	0.8750900446621525	0.12490995533784754	1.0	0.0
4cd2ce83-69d9-31f3-a6e7-f0d275247509	6353	389	618	0	7360	186320	0	178960	0.9265660322321884	0.9423019875407891	0.9113470090374408	0.08865299096255919	1.0	0.0
8e475f8a-893b-3971-8ea4-6f1394ec907f	4718	2203	439	0	7360	186920	0	179560	0.7812551746977977	0.6816933969079613	0.9148729881714175	0.08512701182858251	1.0	0.0
402e359c-3be6-3a1a-8cbe-2eea6b77d050	6353	385	622	0	7360	186320	0	178960	0.9265660322321885	0.9428613831997625	0.9108243727598566	0.08917562724014338	1.0	0.0
ae147a83-9c25-3015-965e-f606b35cbc14	6435	382	543	0	7360	186320	0	178960	0.932946719826024	0.9439636203608626	0.9221840068787618	0.07781599312123821	1.0	0.0
16a1d861-54f8-3a14-b699-aa59fc28d8f2	6109	419	832	0	7360	186320	0	178960	0.9071200534560844	0.9358149509803921	0.8801325457426884	0.1198674542573116	1.0	0.0
5b81db1e-618c-3d4f-a8e2-7b7bf66d9dfc	5066	2121	173	0	7360	186920	0	179560	0.8153870915821665	0.7048838180047308	0.9669784309982821	0.03302156900171793	1.0	0.0
0058c3a0-e1e8-3c5d-a120-ac644549d531	3238	2659	1463	0	7360	186920	0	179560	0.6110586903189281	0.5490927590300153	0.6887896192299511	0.3112103807700489	1.0	0.0
7f1eec7f-be68-39c9-95f8-33f0b9098a10	6074	528	758	0	7360	186920	0	179560	0.9042727408069078	0.9200242350802788	0.8890515222482436	0.11094847775175642	1.0	0.0
c5b35c86-5542-32d3-88ae-6cca07ba82fe	6356	386	618	0	7360	186320	0	178960	0.9268008165645961	0.9427469593592406	0.9113851448236306	0.08861485517636936	1.0	0.0
e7a7c414-c33a-36a7-b259-8c3719de9b9d	4643	2195	522	0	7360	186920	0	179560	0.7736399233524952	0.6789997075168178	0.8989351403678606	0.1010648596321394	1.0	0.0
c96da386-41dc-3ab6-8e12-1b52dbd01d2e	4549	2249	562	0	7360	186920	0	179560	0.7639600302292384	0.6691674021771109	0.8900410878497359	0.1099589121502641	1.0	0.0
13278677-4086-394c-94c3-ceb7c6cb2b81	6459	387	514	0	7360	186320	0	178960	0.9347999131630363	0.9434706397896582	0.9262871074143123	0.0737128925856877	1.0	0.0
152ca23d-6bab-3c8a-ae87-807a0adfecf7	6401	570	389	0	7360	186920	0	179560	0.930310297216772	0.9182326782384163	0.9427098674521355	0.057290132547864525	1.0	0.0
27f8a37f-faa4-3be0-ae68-0b1033b66f17	4876	2304	180	0	7360	186320	0	178960	0.7969924812030076	0.6791086350974931	0.9643987341772152	0.03560126582278478	1.0	0.0
972aa75b-7070-3521-91b2-114918b896bb	5137	376	1847	0	7360	186320	0	178960	0.8221173081539569	0.931797569381462	0.7355383734249714	0.2644616265750286	1.0	0.0
e7667d38-cb56-33f2-a6dc-08e15782ce32	3380	2174	1806	0	7360	186920	0	179560	0.6294227188081938	0.6085703997119193	0.6517547242576167	0.3482452757423833	1.0	0.0
85dc9f81-06d2-3b99-88d3-54b026d587ed	3325	2468	1567	0	7360	186320	0	178960	0.6223678053345812	0.5739685827723114	0.6796811120196239	0.3203188879803761	1.0	0.0
0906fd52-bcce-3f1b-bde1-f04382ee710f	3168	2750	1442	0	7360	186920	0	179560	0.601823708206687	0.5353159851301115	0.6872017353579176	0.3127982646420824	1.0	0.0
89c1ecf1-f601-323e-b70b-283339ba06cb	5969	406	985	0	7360	186320	0	178960	0.8956410833520895	0.9363137254901961	0.858354903652574	0.14164509634742595	1.0	0.0
92d32e94-0399-3e39-b65e-8d652fa3b7fb	5536	388	1436	0	7360	186320	0	178960	0.8585607940446651	0.9345037137069547	0.7940332759609868	0.20596672403901317	1.0	0.0
c201e436-c049-3404-aa61-870ce9703b66	4051	2212	1097	0	7360	186320	0	178960	0.710016650600298	0.6468146255787961	0.7869075369075369	0.2130924630924631	1.0	0.0
93663857-e439-363a-bd51-edaccb2b3c23	4791	414	2155	0	7360	186320	0	178960	0.7885770718459386	0.9204610951008646	0.6897494961128707	0.31025050388712927	1.0	0.0
1159d3ba-93cb-3a9f-9bb1-e43262de410d	6082	463	815	0	7360	186920	0	179560	0.9049248623716708	0.9292589763177999	0.8818326808757431	0.11816731912425693	1.0	0.0
4d41756b-9e91-387f-a320-34be8fd6b872	6180	469	711	0	7360	186920	0	179560	0.912850812407681	0.9294630771544593	0.8968219416630387	0.10317805833696125	1.0	0.0
5d6af53f-c1b2-3507-b701-56f0a2263a26	4556	2240	564	0	7360	186920	0	179560	0.7646861362873448	0.6703943496174221	0.88984375	0.11015624999999996	1.0	0.0
9e5982da-1e73-3f7b-9155-54b833eac6a5	3374	2498	1488	0	7360	186920	0	179560	0.6286566051798025	0.5745912806539509	0.6939531057178115	0.30604689428218845	1.0	0.0
6ba3aeef-6207-3af4-b0e8-a653eb2cc86f	5997	545	818	0	7360	186920	0	179560	0.8979561278730255	0.9166921430755121	0.8799706529713867	0.12002934702861334	1.0	0.0
62000c96-0eb6-3cf5-9b9d-20718c93fecb	6455	536	369	0	7360	186920	0	179560	0.9344914947520809	0.9233299957087684	0.945926143024619	0.05407385697538103	1.0	0.0
019b46cf-ed81-36e4-ab21-eed553d08aa2	5454	468	1438	0	7360	186920	0	179560	0.8512564382706416	0.9209726443768997	0.7913522925130586	0.2086477074869414	1.0	0.0
8e2390fb-a6a3-3983-af46-dc0cf3b6c1a4	6002	552	806	0	7360	186920	0	179560	0.8983685077084268	0.9157766249618553	0.8816098707403055	0.1183901292596945	1.0	0.0
3996996e-3cee-3647-be53-f00d714cb2b1	1934	2541	2885	0	7360	186920	0	179560	0.41618248332257374	0.4321787709497207	0.40132807636439094	0.5986719236356091	1.0	0.0
88135e9f-aac3-3483-af87-9824e65fd506	2769	3019	1572	0	7360	186320	0	178960	0.5467469641623062	0.47840359364201795	0.6378714581893573	0.3621285418106427	1.0	0.0
8e393679-9b8f-3090-82ec-eaa7a93335e1	2020	2420	2920	0	7360	186920	0	179560	0.43070362473347545	0.45495495495495497	0.4089068825910931	0.5910931174089069	1.0	0.0
92f1b218-cd26-376c-9821-be60951586ab	5298	520	1542	0	7360	186920	0	179560	0.8370990677832201	0.910622206943967	0.7745614035087719	0.2254385964912281	1.0	0.0
227f3c21-7af3-3b6c-8c10-07a6f5598650	2803	2934	1623	0	7360	186320	0	178960	0.551608776935944	0.4885828830399163	0.6333032083145052	0.36669679168549485	1.0	0.0
398106ba-c895-36cc-858a-1083dd7d00c0	4500	2170	690	0	7360	186920	0	179560	0.7588532883642496	0.6746626686656672	0.8670520231213873	0.1329479768786127	1.0	0.0
b38b0a1a-1476-352a-8ec2-91153ba6b2fc	6454	526	380	0	7360	186920	0	179560	0.9344143622412047	0.9246418338108883	0.9443956687152473	0.05560433128475273	1.0	0.0
2d73c55c-52e4-3d38-9ce8-1c03f99b1f97	1965	2492	2903	0	7360	186920	0	179560	0.4214477211796247	0.4408795153690823	0.4036565324568611	0.5963434675431389	1.0	0.0
1c50310b-6702-338b-a4c7-a64732df565f	4829	406	2125	0	7360	186320	0	178960	0.7923537615883174	0.9224450811843362	0.6944204774230659	0.3055795225769341	1.0	0.0
ced7dafa-b566-38e1-90a7-e3ad813866af	5350	502	1508	0	7360	186920	0	179560	0.8418568056648309	0.9142173615857826	0.7801108194808982	0.21988918051910178	1.0	0.0
0fd64ac2-098d-3f3c-9334-6f40fd65aeed	6253	390	717	0	7360	186320	0	178960	0.9186806728862117	0.9412915851272016	0.8971305595408895	0.1028694404591105	1.0	0.0
3e939051-ecba-32b2-91ec-cf535339c657	1938	2538	2884	0	7360	186920	0	179560	0.4168638416863842	0.43297587131367293	0.4019079220240564	0.5980920779759435	1.0	0.0
a42f8938-9950-3476-8107-2dceb0356542	5294	521	1545	0	7360	186920	0	179560	0.8367314683104158	0.9104041272570937	0.7740897792074865	0.22591022079251355	1.0	0.0
ffbf6d1b-7a58-39f3-a768-4cacb078ca72	6458	390	512	0	7360	186320	0	178960	0.9347228253003329	0.9430490654205608	0.9265423242467719	0.07345767575322815	1.0	0.0
07535b29-a04c-3cfc-a3c0-1c8ab9d98def	3164	2762	1434	0	7360	186920	0	179560	0.6012922843025466	0.5339183260209247	0.6881252718573293	0.3118747281426707	1.0	0.0
e4014e6c-f333-3a71-9dc0-93cf9523c8e6	4984	2345	31	0	7360	186320	0	178960	0.8075178224238496	0.6800382043935053	0.9938185443668993	0.006181455633100685	1.0	0.0
6f91c98b-687e-3278-a219-02b72eb95fcb	4923	2300	137	0	7360	186320	0	178960	0.8015957013758853	0.6815727537034473	0.9729249011857708	0.027075098814229204	1.0	0.0
cd6a7f40-e4f6-36da-b93d-ed7d1bfb20ac	4826	2355	179	0	7360	186320	0	178960	0.7920564582307567	0.6720512463445203	0.9642357642357642	0.03576423576423582	1.0	0.0
4f1e9245-e8d1-3ee2-a9fa-1950e18e4a3b	4865	2345	150	0	7360	186320	0	178960	0.7959100204498978	0.6747572815533981	0.9700897308075773	0.029910269192422678	1.0	0.0
99b66f21-85dc-398b-9c8e-b850a1fce621	4818	2363	179	0	7360	186320	0	178960	0.791262933158154	0.6709371953766885	0.9641785071042626	0.03582149289573744	1.0	0.0
fda07fab-22c2-31a6-86bd-61cbf1cd5e50	5013	2263	84	0	7360	186320	0	178960	0.8103127778226785	0.6889774601429357	0.9835197174808711	0.01648028251912892	1.0	0.0
0c191861-61ef-338a-9fe8-219c5f028e15	5004	2292	64	0	7360	186320	0	178960	0.80944678097703	0.6858552631578947	0.9873717442778216	0.012628255722178405	1.0	0.0
f22dcf91-88ee-31ed-b4a1-34eb6c73eb3f	4996	2283	81	0	7360	186320	0	178960	0.8086759469083846	0.686358016211018	0.9840456962773292	0.015954303722670815	1.0	0.0
eb7fbabf-fc96-35d1-8f10-8667b2b19374	4973	2323	64	0	7360	186320	0	178960	0.806454228492662	0.6816063596491229	0.9872940242207663	0.012705975779233714	1.0	0.0
8b02e84e-18de-3ceb-837a-d9d368da4971	4975	2332	53	0	7360	186320	0	178960	0.8066477503040129	0.6808539756397974	0.9894590294351631	0.010540970564836938	1.0	0.0
4785b1b4-4e3a-3c2d-af71-17cd8d07492a	5967	407	986	0	7360	186320	0	178960	0.895475350791626	0.9361468465641669	0.8581907090464548	0.14180929095354522	1.0	0.0
74480deb-cdc0-37b9-aaa4-f6590f86618e	5516	390	1454	0	7360	186320	0	178960	0.8567878223050637	0.9339654588554013	0.7913916786226686	0.20860832137733143	1.0	0.0
3692539e-6dc6-3f85-bc7f-42614ecca67d	5119	392	1849	0	7360	186320	0	178960	0.8204183027486177	0.9288695336599528	0.7346440872560276	0.2653559127439724	1.0	0.0
9356e52a-e6f9-380a-bdbd-2dcd5d1f0958	6250	390	720	0	7360	186320	0	178960	0.9184423218221895	0.9412650602409639	0.896700143472023	0.10329985652797702	1.0	0.0
4acf4164-ab8b-3379-9c4d-023e38755b48	4819	404	2137	0	7360	186320	0	178960	0.7913621808030216	0.922649818112196	0.6927832087406556	0.3072167912593444	1.0	0.0
6678fcad-f77e-39f0-bc37-aa87e1249e12	6317	383	660	0	7360	186320	0	178960	0.9237405863859033	0.9428358208955224	0.9054034685394868	0.09459653146051317	1.0	0.0
4267fce7-cf25-31fd-94b5-aede64509993	6342	392	626	0	7360	186320	0	178960	0.9257042767479199	0.9417879417879418	0.9101607347876005	0.08983926521239949	1.0	0.0
489316fb-4388-3518-92f9-772c041d426e	6344	388	628	0	7360	186320	0	178960	0.9258610624635144	0.942364824717766	0.9099254159495124	0.09007458405048763	1.0	0.0
042b3bf1-14c7-3b55-8ce6-ab989a34bc8b	6109	419	832	0	7360	186320	0	178960	0.9071200534560844	0.9358149509803921	0.8801325457426884	0.1198674542573116	1.0	0.0
3ccdc462-1515-32d4-a4ec-496f9e837ff5	6074	421	865	0	7360	186320	0	178960	0.9042727408069078	0.93518090839107	0.8753422683383772	0.12465773166162275	1.0	0.0
dc9d9cba-8bc2-3dd6-b9c1-9122f1271656	6351	386	623	0	7360	186320	0	178960	0.9264094522646051	0.9427044678640344	0.9106681961571551	0.08933180384284489	1.0	0.0
3a276ca2-051f-31d9-bc46-bb48153b6ba9	4879	2293	188	0	7360	186320	0	178960	0.7972873600784377	0.6802844394868934	0.9628971778172488	0.03710282218275118	1.0	0.0
175176a0-df98-371a-b339-904d21faa635	6451	386	523	0	7360	186320	0	178960	0.934182897690247	0.9435424893959339	0.9250071694866647	0.07499283051333527	1.0	0.0
c798d39b-2a7d-349f-b35a-b6eea93d16e8	6430	383	547	0	7360	186320	0	178960	0.9325598259608412	0.9437839424629385	0.9215995413501505	0.07840045864984946	1.0	0.0
88693e34-e45b-351c-ba3f-f768ba16c4f4	4977	2330	53	0	7360	186320	0	178960	0.8068412093701872	0.6811276857807582	0.9894632206759444	0.010536779324055612	1.0	0.0
a8964e8c-f6c9-3890-bd46-e255b87421b2	4789	406	2165	0	7360	186320	0	178960	0.7883776442505557	0.9218479307025986	0.6886683922922059	0.3113316077077941	1.0	0.0
ec9ee957-61ff-39be-8536-900becd3d1df	6453	391	516	0	7360	186320	0	178960	0.934337218562224	0.9428696668614845	0.9259578131726216	0.0740421868273784	1.0	0.0
1cedaa77-1b8b-30ab-90bf-8fd72a1dcd9f	3291	2510	1559	0	7360	186320	0	178960	0.6179701436484837	0.5673159800034476	0.6785567010309278	0.3214432989690722	1.0	0.0
fa2ba8db-33a9-3499-bdee-90d805cc2a26	4918	2304	138	0	7360	186320	0	178960	0.8011076722593256	0.6809747992245915	0.9727056962025317	0.027294303797468333	1.0	0.0
6500a86b-5df6-3dd0-a030-1534c1d7ded9	4010	2243	1107	0	7360	186320	0	178960	0.7053649956024626	0.6412921797537182	0.7836623021301544	0.21633769786984558	1.0	0.0
eb96439a-6176-3d92-965f-9d4ed8c2c413	4797	2376	187	0	7360	186320	0	178960	0.7891749609278605	0.6687578419071518	0.9624799357945425	0.037520064205457504	1.0	0.0
cbab7049-7160-36f1-9662-26a85d5af778	4990	2296	74	0	7360	186320	0	178960	0.808097165991903	0.6848751029371397	0.985387045813586	0.014612954186413951	1.0	0.0
8579cc1a-087c-38f8-99e8-bf1b6ff90203	4995	2279	86	0	7360	186320	0	178960	0.8085795224605423	0.6866923288424526	0.9830741979925212	0.01692580200747884	1.0	0.0
6f303e69-e26c-31d5-bcc1-70e8e355f354	4987	2292	81	0	7360	186320	0	178960	0.8078075645905888	0.6851215826349774	0.984017363851618	0.015982636148382023	1.0	0.0
200325ac-41a1-3128-8b68-93dead6edc5a	4785	2384	191	0	7360	186320	0	178960	0.7879785920131741	0.6674571069884224	0.9616157556270096	0.03838424437299037	1.0	0.0
6198d723-2f40-324c-b62c-2a965406efdd	4852	2347	161	0	7360	186320	0	178960	0.7946282345234195	0.6739824975691068	0.9678835028924796	0.0321164971075204	1.0	0.0
71a48172-ae94-3c9f-a683-a5da6990e47b	2788	2950	1622	0	7360	186320	0	178960	0.549467875443437	0.48588358313001045	0.6321995464852608	0.3678004535147392	1.0	0.0
635c861c-9907-33a1-b98e-918fdd696729	4991	2338	31	0	7360	186320	0	178960	0.8081936685288641	0.6809933142311366	0.9938271604938271	0.006172839506172867	1.0	0.0
faa6b25b-fa12-3f13-a3da-3dd106979ebc	4981	2311	68	0	7360	186320	0	178960	0.8072279393890284	0.6830773450356555	0.9865319865319865	0.013468013468013518	1.0	0.0
55264630-69e4-38a4-9c53-f6c362bc672c	2756	3035	1569	0	7360	186320	0	178960	0.5448793989719256	0.4759108962182697	0.6372254335260116	0.3627745664739884	1.0	0.0
fc4d1e9b-6752-394f-a6f0-8e3aed229983	6161	427	772	0	7360	185240	0	177880	0.911323126987649	0.9351851851851852	0.888648492715996	0.111351507284004	1.0	0.0
5d9c4bd8-6157-31a9-9dc5-b4c67f27e57e	5922	466	972	0	7360	185240	0	177880	0.8917331727149526	0.9270507201001879	0.8590078328981723	0.14099216710182771	1.0	0.0
f9568c52-33ca-3404-b151-32322e4a02ea	5969	387	1004	0	7360	185120	0	177760	0.8956410833520894	0.9391126494650723	0.8560160619532482	0.1439839380467518	1.0	0.0
ed862242-d698-3359-ab66-2fa6afa6f97d	4105	432	2823	0	7360	185240	0	177880	0.7160924552987353	0.9047828961869077	0.5925230946882217	0.40747690531177827	1.0	0.0
08116f39-8609-3d33-b2d2-fd72fb9ad6da	5817	372	1171	0	7360	185120	0	177760	0.8829020262578735	0.939893359185652	0.8324270177447052	0.16757298225529482	1.0	0.0
89c9ca1c-4aa3-3c3e-8087-31d74f354bdd	4650	389	2321	0	7360	185240	0	177880	0.7743547044129891	0.9228021432823973	0.6670492038444986	0.3329507961555014	1.0	0.0
27f085f1-4a4e-3ab0-a29d-0ebc097759cc	6033	457	870	0	7360	185240	0	177880	0.9009183902038379	0.9295839753466872	0.873967840069535	0.12603215993046502	1.0	0.0
687c4435-be5a-3407-85f1-ee18b603fe25	5933	462	965	0	7360	185240	0	177880	0.89265026705785	0.927756059421423	0.860104378080603	0.13989562191939697	1.0	0.0
c1c578fc-75d3-3472-891d-945988395fd9	4089	436	2835	0	7360	185240	0	177880	0.7142981919818324	0.903646408839779	0.5905545927209706	0.40944540727902945	1.0	0.0
e7ae90b8-1b2f-3600-9393-954c6f3bfed2	4258	394	2708	0	7360	185240	0	177880	0.7330005164400069	0.91530524505589	0.6112546655182314	0.3887453344817686	1.0	0.0
865685c7-08e4-367d-88ca-10fa4f2a8a4b	6006	389	965	0	7360	185120	0	177760	0.8986981894358821	0.9391712275215012	0.8615693587720556	0.13843064122794435	1.0	0.0
ecfc35f0-7a9f-30a7-807b-0d9a9e6582fd	6339	445	576	0	7360	185240	0	177880	0.925469012336667	0.9344044811320755	0.9167028199566161	0.08329718004338393	1.0	0.0
d97d428c-4e71-3342-b4a4-8f2d39652c5b	6337	445	578	0	7360	185240	0	177880	0.9253121121413449	0.934385137127691	0.916413593637021	0.08358640636297898	1.0	0.0
76e116c2-2df8-33d1-94f3-c3e312f9e596	6365	428	567	0	7360	185240	0	177880	0.9275045537340619	0.936993964375092	0.918205424120023	0.08179457587997696	1.0	0.0
299c0f37-afdd-36ae-a514-0d9d1668d37e	6347	458	555	0	7360	185240	0	177880	0.9260961552491428	0.93269654665687	0.9195885250651985	0.0804114749348015	1.0	0.0
0c813395-f91c-3f11-b934-9c084cad8553	4636	2340	384	0	7360	185240	0	177880	0.7729243081027011	0.6645642201834863	0.9235059760956176	0.07649402390438242	1.0	0.0
274d3cbb-a9f8-390f-8f8b-5dd8aa877f81	4828	2457	75	0	7360	185240	0	177880	0.792254676731211	0.6627316403568977	0.9847032429125026	0.015296757087497448	1.0	0.0
cd7852ba-2b97-30ac-80e3-fdbab28f5747	4284	2718	358	0	7360	185240	0	177880	0.735829611817245	0.6118251928020566	0.9228780697975011	0.07712193020249891	1.0	0.0
43dd172f-8eeb-3694-8fe4-7bd2d171e4b5	2683	2606	2071	0	7360	185240	0	177880	0.5343024992532112	0.5072792588391	0.564366848969289	0.435633151030711	1.0	0.0
dca377c0-a894-386f-a5c0-3c417e5f977c	2384	3145	1831	0	7360	185240	0	177880	0.48932676518883417	0.43118104539699764	0.5655990510083037	0.43440094899169635	1.0	0.0
9bfdb95a-6517-3bc5-85b7-be1dbfeac679	2230	3391	1739	0	7360	185240	0	177880	0.4650677789363922	0.3967265611101228	0.561854371378181	0.43814562862181905	1.0	0.0
a5c63282-6dc0-3f2a-adaa-98f65eed7055	3821	3094	445	0	7360	185240	0	177880	0.6834809051068778	0.5525668835864064	0.8956868260665729	0.1043131739334271	1.0	0.0
c7239cbd-e21f-349e-9fc1-3869081a3b1e	2224	3418	1718	0	7360	185240	0	177880	0.4641068447412354	0.3941864587025877	0.5641806189751395	0.4358193810248605	1.0	0.0
7b0148ff-8117-3a7d-82ee-223682a87c5e	4842	2466	52	0	7360	185240	0	177880	0.7936403868218325	0.6625615763546798	0.9893747445852064	0.010625255414793644	1.0	0.0
0d4b2b8a-3da1-342e-ad9f-75add27ae917	4728	2532	100	0	7360	185240	0	177880	0.7822634017207147	0.6512396694214876	0.9792874896437448	0.02071251035625521	1.0	0.0
f9bf9921-d791-3697-b1da-5dddbd3fc0fc	4372	2851	137	0	7360	185240	0	177880	0.7453119672690078	0.6052886612210993	0.9696163229097361	0.030383677090263905	1.0	0.0
24467254-0a53-3255-9471-dfbff393fe18	3530	3297	533	0	7360	185240	0	177880	0.6483011937557391	0.5170645964552512	0.868816145705144	0.13118385429485602	1.0	0.0
69486ba2-4023-3992-b213-bc30165144ab	3501	3320	539	0	7360	185240	0	177880	0.6446920173096399	0.5132678492889605	0.8665841584158416	0.13341584158415842	1.0	0.0
f515c096-2694-369e-8615-48b77b3279e4	4175	3017	168	0	7360	185240	0	177880	0.7238838318162116	0.5805061179087876	0.961317061938752	0.03868293806124801	1.0	0.0
94aa43c6-9aa2-303a-90a6-30c921decb84	4149	3039	172	0	7360	185240	0	177880	0.7210009557737422	0.577212020033389	0.960194399444573	0.039805600555427034	1.0	0.0
2e2deffe-b34f-3f8c-87f4-26796be3f460	4125	362	2873	0	7360	185440	0	178080	0.7183282542446671	0.9193224871852017	0.5894541297513576	0.4105458702486424	1.0	0.0
2a0db148-a60b-3c0c-ac7a-a360ba028deb	4057	406	2897	0	7360	185440	0	178080	0.7106945782604888	0.9090298005825678	0.583405234397469	0.41659476560253095	1.0	0.0
661dcf44-31b9-3dc6-95f3-bfda3ac675d7	4107	374	2879	0	7360	185440	0	178080	0.7163163861515653	0.9165364873912073	0.5878900658459777	0.4121099341540223	1.0	0.0
1a4b9a4f-790c-39bb-9506-81f76135522c	3016	681	3663	0	7360	184920	0	177560	0.5813415574402467	0.8157965918312144	0.45156460547986227	0.5484353945201377	1.0	0.0
4abd124b-a382-375c-9e14-804cd3760a1c	3002	670	3688	0	7360	184920	0	177560	0.5794248214630381	0.8175381263616558	0.448729446935725	0.551270553064275	1.0	0.0
03a1f6b1-6610-386b-b061-97cf12014fc4	4124	363	2873	0	7360	185440	0	178080	0.718216649251132	0.9190996211277023	0.5893954551950836	0.41060454480491637	1.0	0.0
60ca2b05-fdc9-37a8-b092-718313146dec	3774	377	3209	0	7360	185440	0	178080	0.6779234776360696	0.90917851120212	0.5404553916654733	0.4595446083345267	1.0	0.0
3933dc55-0785-3fdc-925a-7b778b0917df	3809	356	3195	0	7360	185440	0	178080	0.6820664338794878	0.9145258103241296	0.5438320959451742	0.45616790405482577	1.0	0.0
9edcc69e-9093-388f-a08a-790493b7cf74	1969	3584	1807	0	7360	184920	0	177560	0.42212455783042124	0.3545831082297857	0.5214512711864406	0.47854872881355937	1.0	0.0
1792c8ed-9d5a-32e3-a2e8-c2d3b05fcffc	3821	331	3208	0	7360	185440	0	178080	0.6834809051068778	0.9202793834296724	0.5436050647318253	0.45639493526817465	1.0	0.0
cb5749cc-fd26-3769-b6d4-32e67406f5e1	3623	304	3433	0	7360	185440	0	178080	0.6597468815442047	0.9225872167048638	0.5134637188208617	0.4865362811791383	1.0	0.0
e9179c0b-773c-38ce-bc67-c6ea77ec8d28	3621	305	3434	0	7360	185440	0	178080	0.6595027775248156	0.9223127865511972	0.5132530120481927	0.48674698795180726	1.0	0.0
bd6e1b79-4b65-34ed-a65a-623ebdb847a1	2174	3093	2093	0	7360	185440	0	178080	0.4560520243339627	0.4127586861591038	0.5094914459807828	0.4905085540192172	1.0	0.0
9b92653c-4dd2-304e-8067-fa165bcd079e	2129	3207	2024	0	7360	185440	0	178080	0.4487301085467384	0.3989880059970015	0.5126414640019263	0.48735853599807366	1.0	0.0
9911e758-bce4-3808-b9c5-efe63772707e	1779	3573	2008	0	7360	184920	0	177560	0.3893204945836524	0.33239910313901344	0.4697649854766306	0.5302350145233694	1.0	0.0
541e7d5d-7970-33ad-8f11-0c7cce7e62b5	2195	3047	2118	0	7360	185440	0	178080	0.4594453165881737	0.41873330789774893	0.5089265012752144	0.49107349872478556	1.0	0.0
ff4a8837-cc3d-32e7-aa7d-561023790dcd	1675	3225	2460	0	7360	185440	0	178080	0.37078029883785274	0.34183673469387754	0.40507859733978235	0.5949214026602176	1.0	0.0
48472964-dd08-313d-8000-4b1ff9a0ac84	1710	3166	2484	0	7360	185440	0	178080	0.3770672546857773	0.35069729286300244	0.40772532188841204	0.592274678111588	1.0	0.0
bfeb764d-5033-3f80-ac27-0da52a5243bb	1724	3128	2508	0	7360	185440	0	178080	0.37956847203874944	0.3553173948887057	0.40737240075614367	0.5926275992438563	1.0	0.0
166d4430-6650-3565-aeef-d2a7d3c64f7f	1313	3121	2926	0	7360	185440	0	178080	0.30277873861408977	0.2961208840775823	0.30974286388299127	0.6902571361170087	1.0	0.0
0a22002d-71e8-3811-a225-802af3e7df28	1324	3079	2957	0	7360	185440	0	178080	0.3049286043298019	0.30070406540994776	0.3092735342209764	0.6907264657790235	1.0	0.0
17e94c55-6767-3afe-a892-ff3e31764e3b	1326	3077	2957	0	7360	185440	0	178080	0.3053189039834216	0.30115830115830117	0.30959607751575996	0.69040392248424	1.0	0.0
7ff329bd-d84a-3386-b330-7c1ba8c9d0a3	596	4	0	0	7360	840	6760	240	0.9966555183946488	0.9933333333333333	1.0	0.0	1.0	0.0
9e07978e-18c0-377d-b55b-6e544951f9b6	914	9	357	0	7360	2040	6080	760	0.8331814038286235	0.9902491874322861	0.7191188040912667	0.2808811959087333	1.0	0.0
3a57012f-b15f-3210-ae15-0be3580e4fcf	786	7	47	0	7360	1360	6520	520	0.966789667896679	0.9911727616645649	0.943577430972389	0.056422569027611	1.0	0.0
d5b426d8-6268-328f-846f-d93f992fe955	932	11	617	0	7360	2640	5800	1080	0.7479935794542536	0.9883351007423118	0.6016785022595222	0.39832149774047776	1.0	0.0
dc4c459e-b4fd-36b8-bec4-d03670488567	763	7	30	0	7360	1240	6560	440	0.9763275751759437	0.990909090909091	0.9621689785624212	0.03783102143757877	1.0	0.0
1a499cb0-05dd-3502-a211-f8652d829c67	887	9	224	0	7360	1760	6240	640	0.8839063278525162	0.9899553571428571	0.7983798379837984	0.2016201620162016	1.0	0.0
6c38f87b-5598-3a54-ab57-c33347a10c4d	4201	134	305	0	7360	6440	2720	1800	0.9503449835991404	0.9690888119953864	0.93231247225921	0.06768752774079001	1.0	0.0
cde20a3a-b5fc-3e9f-abff-af0c1dccc0dc	4999	18	823	0	7360	9200	1520	3360	0.9224098164037272	0.996412198525015	0.8586396427344555	0.14136035726554452	1.0	0.0
598b6b51-417e-31ba-915b-fb5b162e0bb5	5345	46	1769	0	7360	14600	200	7440	0.8548580567772891	0.9914672602485625	0.751335394995783	0.24866460500421705	1.0	0.0
0d456481-ead6-3305-b1df-2c16e19e6900	1840	0	0	0	7360	2160	5520	320	1.0	1.0	1.0	0.0	NaN	NaN
3d019172-6abb-35d7-b3b6-bd2bcfbb6b5f	5357	39	1924	0	7360	18640	40	11320	0.8451526386369014	0.992772424017791	0.7357505837110287	0.26424941628897125	1.0	0.0
c6699545-64d2-31c3-858e-92870a6fc86b	5276	33	1411	0	7360	12520	640	5800	0.8796265421807269	0.993784140139386	0.7889935696126813	0.2110064303873187	1.0	0.0
d6303edf-3821-3f1c-bfc9-0656dd4997d0	160	0	0	0	7360	160	7200	0	1.0	1.0	1.0	0.0	NaN	NaN
07d4392d-ecf6-3eab-8c0a-34d5c829218f	2602	21	1177	0	7360	5520	3560	1720	0.8128709778194314	0.9919939001143728	0.6885419423127812	0.3114580576872188	1.0	0.0
e949f1ca-4fcc-3c0a-b53d-8c22848e8915	1065	21	194	0	7360	1800	6080	520	0.908315565031983	0.9806629834254144	0.8459094519459889	0.15409054805401112	1.0	0.0
ddffbfd5-86a6-3deb-9c18-b6aad8f0bd88	3589	48	3323	0	7360	14480	400	7520	0.6804436439472936	0.9868023095958207	0.5192418981481481	0.48075810185185186	1.0	0.0
0236439d-0687-3583-85f5-1abf4ec2b9bf	3498	46	2736	0	7360	11160	1080	4880	0.7154837390059318	0.9870203160270881	0.5611164581328201	0.4388835418671799	1.0	0.0
945dd948-4084-31c7-b750-2281478bc8a1	3606	42	3512	0	7360	18880	200	11720	0.6698866802898011	0.9884868421052632	0.5066029783647091	0.49339702163529087	1.0	0.0
6e2033db-3196-3c63-b508-406eb70e8294	1840	0	0	0	7360	2160	5520	320	1.0	1.0	1.0	0.0	NaN	NaN
2088adf1-f52a-3b71-8de5-9716a3bdb54a	4977	17	766	0	7360	9200	1600	3440	0.9270746018440905	0.9965959150981177	0.8666202333275291	0.13337976667247087	1.0	0.0
9301299b-1b9f-3669-ad24-7a50a106c63b	5337	47	1696	0	7360	14560	280	7480	0.8596279294515584	0.9912704309063893	0.7588511303853264	0.24114886961467363	1.0	0.0
4a7fc4c4-85e9-3cf6-a21f-006680affcec	5271	32	1337	0	7360	12320	720	5680	0.885064226345395	0.9939656798038846	0.7976694915254238	0.20233050847457623	1.0	0.0
1b23d527-7f3a-371e-bfae-4b3946a324cd	4237	134	309	0	7360	6480	2680	1800	0.9503196142200292	0.9693433996797072	0.9320281566212054	0.06797184337879458	1.0	0.0
12bb18cd-eed0-33c8-9eb2-2fca473f5904	5348	43	1849	0	7360	18800	120	11560	0.8496981251986018	0.9920237432758301	0.7430873975267472	0.25691260247325276	1.0	0.0
7dc745a0-b84c-30bf-afa6-403e7d251d8a	1690	9	1661	0	7360	5480	4000	2120	0.6693069306930693	0.9947027663331371	0.5043270665472993	0.4956729334527007	1.0	0.0
b47bac50-118a-342f-a2d2-05f554d60355	40	0	0	0	7360	120	7320	80	1.0	1.0	1.0	0.0	NaN	NaN
0c868517-02d6-37dd-971c-e747c09cd37a	398	0	42	0	7360	600	6920	160	0.9498806682577565	1.0	0.9045454545454545	0.09545454545454546	NaN	NaN
846ebfd6-18dc-39bc-af85-c69e7e06b69b	1961	26	3093	0	7360	8720	2280	3640	0.5570231501207215	0.9869149471565174	0.38800949742777996	0.6119905025722201	1.0	0.0
3442c348-8b80-3dd4-9ae9-3e00920f9db6	2077	30	4573	0	7360	18320	680	11640	0.4743633664496974	0.9857617465590888	0.3123308270676692	0.6876691729323308	1.0	0.0
99001fde-38cd-3585-a3f1-2b0f507ab16b	1123	1	516	0	7360	2120	5720	480	0.8128845457835685	0.9991103202846975	0.6851738865161684	0.3148261134838316	1.0	0.0
b4d5fdf3-33d6-3300-b3ae-a5a3170e0a7e	2173	5	5182	0	7360	62360	0	55000	0.4558900660862268	0.9977043158861341	0.2954452753229096	0.7045547246770905	1.0	0.0
ad4ae0ae-047d-3ee2-a6c8-93e6066f2c43	1871	2	5487	0	7360	77160	0	69800	0.4053731990033582	0.99893219434063	0.25428105463441153	0.7457189453655885	1.0	0.0
c40ec098-9b0a-3f2c-a34f-b9640ebaa58d	3247	168	1305	0	7360	9600	2640	4880	0.8151123383958829	0.950805270863836	0.7133128295254832	0.28668717047451675	1.0	0.0
d9e58c89-5d5a-308d-ac19-8fd2aae618ad	1393	2	5965	0	7360	105560	0	98200	0.3182908717011311	0.9985663082437276	0.18931774938842078	0.8106822506115792	1.0	0.0
bcdde38b-9909-3bae-aa05-c0f962158380	1255	71	754	0	7360	3320	5280	1240	0.7526236881559221	0.9464555052790347	0.624688899950224	0.37531110004977597	1.0	0.0
4e30887b-05d0-3aa7-bdb1-664c2fefd667	1871	2	5487	0	7360	77160	0	69800	0.4053731990033582	0.99893219434063	0.25428105463441153	0.7457189453655885	1.0	0.0
c567a292-ce72-3313-a143-7d32183d773f	2721	203	1276	0	7360	7480	3160	3280	0.7863025574338969	0.9305745554035568	0.6807605704278209	0.3192394295721791	1.0	0.0
b34c209a-07e0-381e-b4ed-c07deda181ad	5039	124	1197	0	7360	15360	1000	9000	0.8841126414597771	0.9759829556459423	0.8080500320718409	0.1919499679281591	1.0	0.0
470931d1-9028-3bed-aa69-2b390dac3adb	3483	174	1383	0	7360	10360	2320	5320	0.8173178458289334	0.9524200164068909	0.7157829839704068	0.28421701602959315	1.0	0.0
634c4937-debe-3a8c-be24-35fbe14ffc1d	1492	82	826	0	7360	4040	4960	1640	0.7667009249743063	0.9479034307496823	0.6436583261432269	0.35634167385677307	1.0	0.0
ba4b3b16-593e-3337-a803-0dc61c380843	5618	156	1106	0	7360	16960	480	10080	0.8990238438150103	0.9729823346033946	0.8355145746579417	0.16448542534205834	1.0	0.0
31a7ecf2-764d-3c2f-8fad-4010d217308a	1044	0	6316	0	7360	138400	0	131040	0.24845311756306523	1.0	0.14184782608695654	0.8581521739130434	NaN	NaN
fb5566db-69cc-30f3-8ef1-16c43d65eceb	2171	123	1226	0	7360	5920	3840	2400	0.7629590581620102	0.9463818657367045	0.6390933176332058	0.36090668236679424	1.0	0.0
7180ba9d-d696-3618-a364-33047ffd0fe4	1549	81	850	0	7360	4160	4880	1680	0.7689252916356416	0.9503067484662576	0.64568570237599	0.35431429762401	1.0	0.0
f9febf30-e8f6-3988-9bfd-994a984c68b4	2173	5	5182	0	7360	62360	0	55000	0.4558900660862268	0.9977043158861341	0.2954452753229096	0.7045547246770905	1.0	0.0
e686f510-538a-3d73-a192-83e8ba2eca7e	3162	153	1205	0	7360	9120	2840	4600	0.8232231189794325	0.9538461538461539	0.7240668651247997	0.2759331348752003	1.0	0.0
9b56712e-1b83-3953-875a-4497298e03c2	3244	252	1544	0	7360	9640	2320	4600	0.7831965234186383	0.9279176201372997	0.6775271512113618	0.32247284878863824	1.0	0.0
5541700e-8d02-365f-b816-0bb5ecd65b18	1044	0	6316	0	7360	138360	0	131000	0.24845311756306523	1.0	0.14184782608695654	0.8581521739130434	NaN	NaN
17962999-a94d-32d2-a6c8-44d34a5d8290	5517	133	1070	0	7360	16960	640	10240	0.9016915910762441	0.9764601769911504	0.8375588279945347	0.16244117200546526	1.0	0.0
208f29f2-6759-338a-bfa7-e1af7fcf54f4	3329	11	4020	0	7360	38800	0	31440	0.6228833380110395	0.9967065868263473	0.452986800925296	0.547013199074704	1.0	0.0
705c23e2-a067-3350-9067-dcbdc50d0198	4717	127	1396	0	7360	14840	1120	8600	0.8610020991147211	0.9737819983484723	0.7716342221495174	0.22836577785048262	1.0	0.0
45545c6c-96a5-3ac3-bd47-fa3dfdbc495d	1421	71	828	0	7360	3720	5040	1400	0.7596899224806202	0.9524128686327078	0.6318363717207648	0.3681636282792352	1.0	0.0
e503df45-f7cb-3dc0-8f34-0ead11236ab9	2723	205	1312	0	7360	7640	3120	3400	0.7821341375843747	0.9299863387978142	0.6748451053283767	0.3251548946716233	1.0	0.0
c5d25aeb-cd2b-3dbc-aea8-9d401980e0e6	1741	94	1085	0	7360	4560	4440	1640	0.7470499892726883	0.9487738419618529	0.616065109695683	0.38393489030431704	1.0	0.0
a681c2fb-70fc-362d-addd-7d518d53da63	2282	161	1197	0	7360	6040	3720	2400	0.7706855791962174	0.9340974212034384	0.6559356136820925	0.3440643863179075	1.0	0.0
a7eb4465-1211-3310-b195-51731c7f6439	6753	48	559	0	7360	25480	0	18120	0.9569900092113655	0.9929422143802382	0.9235503282275711	0.0764496717724289	1.0	0.0
2a1ba990-cd2c-3009-961e-434ea7b2f060	1759	90	1111	0	7360	4840	4400	1880	0.7454969273151092	0.9513250405624663	0.6128919860627178	0.3871080139372822	1.0	0.0
d8719787-3552-3898-ae72-bbe8574c88db	1255	71	754	0	7360	3320	5280	1240	0.7526236881559221	0.9464555052790347	0.624688899950224	0.37531110004977597	1.0	0.0
7f061953-61cb-3bf8-8071-46c3482bdd49	4348	23	2989	0	7360	33120	0	25760	0.7427400068329348	0.9947380462136811	0.5926127845168325	0.4073872154831675	1.0	0.0
b23f1fc9-a842-376b-a809-a8adfb9f1010	6891	36	433	0	7360	24480	0	17120	0.9670900287699109	0.9948029449978346	0.9408793009284544	0.0591206990715456	1.0	0.0
e591cb8c-2dab-3874-b99d-bfffb430b03f	5027	159	1214	0	7360	14080	960	7680	0.879845978822088	0.9693405322020825	0.805479891043102	0.19452010895689797	1.0	0.0
bea85196-b506-3a29-8538-23a4199aad2b	6215	38	1107	0	7360	28480	0	21120	0.9156537753222836	0.99392291699984	0.8488118000546299	0.15118819994537014	1.0	0.0
0e3eb87f-0dae-3801-b44d-130ec5670258	4014	220	1446	0	7360	11800	1680	6120	0.8281411182174542	0.9480396787907416	0.7351648351648352	0.2648351648351648	1.0	0.0
cbb78aa9-df58-3bfb-973a-f2da2ad8b279	4572	114	1234	0	7360	14040	1440	8120	0.8715211589782691	0.9756722151088348	0.7874612469858767	0.21253875301412328	1.0	0.0
fe9aabed-1027-32b2-8d48-f2ba167ce31d	6716	55	589	0	7360	25320	0	17960	0.9542483660130721	0.991877123024664	0.9193702943189597	0.08062970568104033	1.0	0.0
c03ba3d5-e108-3282-8082-5871033f6c4d	6889	32	439	0	7360	21960	0	14600	0.9669450487753527	0.9953763906949863	0.9400927947598253	0.05990720524017468	1.0	0.0
d28e2950-bac8-323f-b9a9-4eb5b08a7734	6197	82	1041	0	7360	21600	40	14280	0.9169194347858252	0.9869405956362478	0.8561757391544625	0.14382426084553745	1.0	0.0
5cdbf380-7a3e-3907-a78f-d7f31bb164fa	6361	36	923	0	7360	20400	40	13080	0.929902784884146	0.9943723620447085	0.8732839099395936	0.1267160900604064	1.0	0.0
ca6294bf-acbb-381f-bb2b-34b69bb1a791	6617	20	723	0	7360	24560	0	17200	0.9468412391786506	0.9969865903269549	0.9014986376021799	0.09850136239782015	1.0	0.0
59f85bfc-a50e-32e4-a862-448e97469208	6701	32	587	0	7360	21200	40	13880	0.9558519363811426	0.9952472894697757	0.919456641053787	0.080543358946213	1.0	0.0
b7c65a31-21dc-371c-b1c9-bd9ee5b4b8f2	6778	49	533	0	7360	21000	0	13640	0.9588343471495261	0.9928226160831991	0.9270961564765422	0.0729038435234578	1.0	0.0
3e5de653-b19a-36f3-b458-b09e8b40d835	6762	53	545	0	7360	23680	0	16320	0.9576547231270357	0.9922230374174614	0.9254139865882031	0.07458601341179694	1.0	0.0
70d87910-e5a8-3028-a85f-e85fda158efa	5787	32	1421	0	7360	18480	120	11240	0.8884624241959007	0.9945007733287506	0.8028579356270811	0.19714206437291892	1.0	0.0
429edd7a-26ea-3121-b686-cea815406447	5822	32	1386	0	7360	18720	120	11480	0.8914408207012708	0.9945336522036214	0.8077136514983352	0.19228634850166482	1.0	0.0
1751162e-165f-3340-96c0-04696878baa3	5822	32	1386	0	7360	18720	120	11480	0.8914408207012708	0.9945336522036214	0.8077136514983352	0.19228634850166482	1.0	0.0
97fa0854-f6e4-3fdf-b54a-3791f0fbe0da	5787	32	1421	0	7360	18480	120	11240	0.8884624241959007	0.9945007733287506	0.8028579356270811	0.19714206437291892	1.0	0.0
212ce025-3f3f-3b73-ab79-0f7fbdf5e1ac	6795	49	516	0	7360	20880	0	13520	0.9600847756976333	0.9928404441846873	0.9294214197784161	0.07057858022158392	1.0	0.0
e680e6f8-eaf9-3121-ad31-9811ca9ee7c2	6361	36	923	0	7360	20400	40	13080	0.929902784884146	0.9943723620447085	0.8732839099395936	0.1267160900604064	1.0	0.0
98763d85-cab4-339d-884d-28428c1d11ab	6780	49	531	0	7360	21000	0	13640	0.9589816124469589	0.9928247181139259	0.9273697168649979	0.07263028313500208	1.0	0.0
8cd1e1c4-3255-3417-8365-9060bfabd39d	1393	2	5965	0	7360	105560	0	98200	0.3182908717011311	0.9985663082437276	0.18931774938842078	0.8106822506115792	1.0	0.0
d2c30c26-c9db-3939-bc53-3b291e8b5529	1044	0	6316	0	7360	138360	0	131000	0.24845311756306523	1.0	0.14184782608695654	0.8581521739130434	NaN	NaN
2884cca7-77fb-3298-9765-e96cd682219d	3329	11	4020	0	7360	38800	0	31440	0.6228833380110395	0.9967065868263473	0.452986800925296	0.547013199074704	1.0	0.0
74b97cf5-959f-3392-968b-9fa055208929	6701	32	587	0	7360	21280	40	13960	0.9558519363811426	0.9952472894697757	0.919456641053787	0.080543358946213	1.0	0.0
bcaba336-937b-3e16-8ef2-69cf484718a4	1044	0	6316	0	7360	138400	0	131040	0.24845311756306523	1.0	0.14184782608695654	0.8581521739130434	NaN	NaN
bb11d863-c9aa-305e-b620-9414e1147736	6701	32	587	0	7360	21120	40	13800	0.9558519363811426	0.9952472894697757	0.919456641053787	0.080543358946213	1.0	0.0
07d31882-89d0-30af-8314-36b5238df901	6361	36	923	0	7360	20440	40	13120	0.929902784884146	0.9943723620447085	0.8732839099395936	0.1267160900604064	1.0	0.0
4524d112-7e16-3015-871c-a8c4f5da8e48	2173	5	5182	0	7360	62360	0	55000	0.4558900660862268	0.9977043158861341	0.2954452753229096	0.7045547246770905	1.0	0.0
16c94aee-2c28-3343-ade5-806a866d8cfb	6215	38	1107	0	7360	28480	0	21120	0.9156537753222836	0.99392291699984	0.8488118000546299	0.15118819994537014	1.0	0.0
f2466ff1-d480-3ed0-ab55-5e39a0d68405	6361	35	924	0	7360	20960	40	13640	0.9299027848841459	0.9945278298936836	0.8731640356897735	0.12683596431022648	1.0	0.0
2ac1eded-96c8-3d04-afb0-0cb490d23025	6364	36	920	0	7360	20600	40	13280	0.9301373867290267	0.994375	0.8736957715540912	0.12630422844590883	1.0	0.0
47ccc463-a02c-33d4-af09-c9faca8e4fd2	6707	33	620	0	7360	22560	0	15200	0.9535792990687424	0.9951038575667656	0.9153814658113826	0.08461853418861742	1.0	0.0
876dbfd4-76c6-3c71-94f5-70d94e2d962c	4348	23	2989	0	7360	33120	0	25760	0.7427400068329348	0.9947380462136811	0.5926127845168325	0.4073872154831675	1.0	0.0
17928633-99c2-33e1-a63a-d33c03e883a3	6372	37	911	0	7360	21240	40	13920	0.9307624890446977	0.9942268684662193	0.8749141837155019	0.1250858162844981	1.0	0.0
3369d28d-db86-35a8-a3e6-bca8f2bdb157	6702	33	585	0	7360	21680	40	14360	0.9559264013692769	0.9951002227171493	0.9197200494030465	0.08027995059695348	1.0	0.0
e57cf96f-dfee-35c7-a9fa-31f7f95afdac	5821	32	1387	0	7360	19080	120	11840	0.8913559451803078	0.994532718264138	0.8075749167591565	0.1924250832408435	1.0	0.0
cd609e02-3b2b-3400-9178-6fad779c49c2	6749	30	581	0	7360	23600	0	16240	0.9566943085973492	0.9955745685204307	0.9207366984993178	0.07926330150068217	1.0	0.0
97265901-ebf0-31ac-b0df-90e31ddb4644	1871	2	5487	0	7360	77160	0	69800	0.4053731990033582	0.99893219434063	0.25428105463441153	0.7457189453655885	1.0	0.0
960a1dfb-a11c-3c29-84a0-204eac1d7d8c	5822	32	1386	0	7360	18720	120	11480	0.8914408207012708	0.9945336522036214	0.8077136514983352	0.19228634850166482	1.0	0.0
4e1130c4-dc53-338c-af7c-6ec1d218e0b7	5786	32	1422	0	7360	18560	120	11320	0.8883770919699064	0.9944998281196288	0.8027192008879024	0.19728079911209762	1.0	0.0
0ede511e-9d23-3df5-a063-c16d12d3c524	5822	32	1386	0	7360	18760	120	11520	0.8914408207012708	0.9945336522036214	0.8077136514983352	0.19228634850166482	1.0	0.0
2cf2474d-61db-3e33-97cb-5f14c0373d60	5787	32	1421	0	7360	18520	120	11280	0.8884624241959007	0.9945007733287506	0.8028579356270811	0.19714206437291892	1.0	0.0
4c2d5fee-114c-38f3-9e31-41b9e1895c7b	5823	32	1385	0	7360	18760	120	11520	0.8915256832274362	0.9945345858240819	0.8078523862375139	0.19214761376248612	1.0	0.0
ac54bef6-f639-341a-a704-9752d56ea7d8	5787	32	1421	0	7360	18480	120	11240	0.8884624241959007	0.9945007733287506	0.8028579356270811	0.19714206437291892	1.0	0.0
84007007-0a6b-397f-b068-fac408fd5b3b	5787	32	1421	0	7360	18480	120	11240	0.8884624241959007	0.9945007733287506	0.8028579356270811	0.19714206437291892	1.0	0.0
f502b654-3a24-3c8a-84e3-4ac4bb5f2012	1393	2	5965	0	7360	105560	0	98200	0.3182908717011311	0.9985663082437276	0.18931774938842078	0.8106822506115792	1.0	0.0
d8b4c12c-7206-3e38-816f-d55079a16e51	6782	52	526	0	7360	23680	0	16320	0.9591288360910761	0.9923909862452444	0.928024083196497	0.07197591680350302	1.0	0.0
ada2df53-6004-3a6a-86b1-2ad82c8fd7e9	6737	54	569	0	7360	25280	0	17920	0.955806199900688	0.9920482992195553	0.9221188064604434	0.07788119353955658	1.0	0.0
741a14dc-d866-3015-8fd2-a4b5c172db19	1044	0	6316	0	7360	138400	0	131040	0.24845311756306523	1.0	0.14184782608695654	0.8581521739130434	NaN	NaN
69847081-179c-3159-89ca-118aba1dd259	6633	31	656	0	7360	21240	40	13920	0.950763276714685	0.9953481392557023	0.910001371930306	0.08999862806969405	1.0	0.0
4362062b-e2e7-399b-b046-a95fd5da9cf1	6633	31	656	0	7360	21160	40	13840	0.950763276714685	0.9953481392557023	0.910001371930306	0.08999862806969405	1.0	0.0
ccbd2d3a-537b-372e-af0f-13fa3836d82c	6215	38	1107	0	7360	28480	0	21120	0.9156537753222836	0.99392291699984	0.8488118000546299	0.15118819994537014	1.0	0.0
d7d66673-160e-3e37-85d3-946611ddf2b2	4348	23	2989	0	7360	33120	0	25760	0.7427400068329348	0.9947380462136811	0.5926127845168325	0.4073872154831675	1.0	0.0
56e522d7-4f95-312e-9801-5a4924ee76e8	6634	32	654	0	7360	21640	40	14320	0.9508384692561272	0.9951995199519952	0.9102634467618003	0.08973655323819973	1.0	0.0
2c532b17-7331-3f22-97d3-5088835c8a66	1044	0	6316	0	7360	138360	0	131000	0.24845311756306523	1.0	0.14184782608695654	0.8581521739130434	NaN	NaN
0bdc24ed-77af-38d2-8965-b363d435958a	6328	35	917	0	7360	20400	80	13120	0.9300411522633745	0.9944994499449945	0.8734299516908213	0.12657004830917873	1.0	0.0
8c0056e3-9cb3-36e1-8d4e-4bfa8ca7af6c	3329	11	4020	0	7360	38800	0	31440	0.6228833380110395	0.9967065868263473	0.452986800925296	0.547013199074704	1.0	0.0
5e5f93e9-0442-366a-92b6-7c557f0c9c9b	6331	35	914	0	7360	20560	80	13280	0.930276981852913	0.9945020420986491	0.8738440303657695	0.12615596963423048	1.0	0.0
987c9a51-f426-3ef6-b457-5fe0d550e21b	6328	35	917	0	7360	20360	80	13080	0.9300411522633745	0.9944994499449945	0.8734299516908213	0.12657004830917873	1.0	0.0
39316b40-6f84-3c78-898d-d190d3a1bc15	6629	33	658	0	7360	22600	40	15280	0.9504623987382609	0.995046532572801	0.909702209414025	0.09029779058597498	1.0	0.0
aab05c4e-37a3-3e49-af62-56d127c5bf9e	6330	35	915	0	7360	20840	80	13560	0.9301983835415136	0.9945011783189317	0.8737060041407867	0.1262939958592133	1.0	0.0
fb5eae7f-9d2b-38b7-a86a-5e8100d4d499	6748	31	581	0	7360	23600	0	16240	0.9566203572441169	0.9954270541377784	0.9207258834765998	0.07927411652340022	1.0	0.0
c6e76eed-ad75-3029-80a0-17e7358e18cf	2173	5	5182	0	7360	62360	0	55000	0.4558900660862268	0.9977043158861341	0.2954452753229096	0.7045547246770905	1.0	0.0
d60be542-2615-30b0-a0e8-1f8c115a0dd2	6340	36	904	0	7360	21240	80	13960	0.9309838472834068	0.9943538268506901	0.8752070679182772	0.12479293208172282	1.0	0.0
1b9ad88c-f5a3-37bd-8e1f-34934324c3ef	1871	2	5487	0	7360	77160	0	69800	0.4053731990033582	0.99893219434063	0.25428105463441153	0.7457189453655885	1.0	0.0
82dd7d88-7f48-32ad-b6c9-82e8e0ff634b	5877	31	1372	0	7360	18880	80	11600	0.8933647488029186	0.9947528774542993	0.8107325148296317	0.1892674851703683	1.0	0.0
73fbd177-8081-303b-a065-0382a20d970a	5880	31	1369	0	7360	19200	80	11920	0.8936170212765957	0.9947555405176789	0.8111463650158642	0.18885363498413577	1.0	0.0
1f810eab-e929-3d86-9a74-e9a8f4019550	5878	31	1371	0	7360	18880	80	11600	0.8934488524091807	0.9947537654425452	0.8108704648917092	0.18912953510829078	1.0	0.0
513f5c7c-6dab-3d00-8c76-46ce07bf01e0	1393	2	5965	0	7360	105560	0	98200	0.3182908717011311	0.9985663082437276	0.18931774938842078	0.8106822506115792	1.0	0.0
2ec04dfa-5528-3952-8b8b-4464aad00ff1	5803	32	1445	0	7360	18720	80	11440	0.8871054039593367	0.994515852613539	0.8006346578366446	0.19936534216335544	1.0	0.0
980d3446-0815-3605-aa37-11813eec49ad	5809	32	1439	0	7360	18800	80	11520	0.8876155550462221	0.9945214860469098	0.8014624724061811	0.19853752759381893	1.0	0.0
f90a68bd-3609-3ce1-b1e7-f98d024ef792	5877	31	1372	0	7360	18840	80	11560	0.8933647488029186	0.9947528774542993	0.8107325148296317	0.1892674851703683	1.0	0.0
cb6cf268-469a-3e23-aa40-3ba614ac8039	5801	32	1447	0	7360	18680	80	11400	0.8869352495986546	0.9945139722269843	0.8003587196467992	0.19964128035320083	1.0	0.0
ab5aef06-d86d-325a-b200-4545c112eb32	1044	0	6316	0	7360	138400	0	131040	0.24845311756306523	1.0	0.14184782608695654	0.8581521739130434	NaN	NaN
f5b937ce-757e-3c21-9041-0320d0a34395	5877	31	1372	0	7360	18840	80	11560	0.8933647488029186	0.9947528774542993	0.8107325148296317	0.1892674851703683	1.0	0.0
8cca4077-e8b8-3bcd-8814-b9c522aa966e	1044	0	6316	0	7360	138360	0	131000	0.24845311756306523	1.0	0.14184782608695654	0.8581521739130434	NaN	NaN
e905fe5d-dd0a-3da7-8708-8b1d7499a7aa	6780	49	531	0	7360	21000	0	13640	0.9589816124469589	0.9928247181139259	0.9273697168649979	0.07263028313500208	1.0	0.0
961f63e3-5a8c-31fc-a5fb-f283f57ade9e	6328	35	917	0	7360	20360	80	13080	0.9300411522633745	0.9944994499449945	0.8734299516908213	0.12657004830917873	1.0	0.0
42590f8a-8808-3310-9f7d-032e886d2bd9	5877	31	1372	0	7360	18840	80	11560	0.8933647488029186	0.9947528774542993	0.8107325148296317	0.1892674851703683	1.0	0.0
14d45c70-5549-333a-9caa-9f9b8cd87300	6805	48	507	0	7360	20880	0	13520	0.9608189198729261	0.9929957682766671	0.9306619256017505	0.06933807439824946	1.0	0.0
61218e6b-a8c5-32e7-a480-3014acf48972	6633	31	656	0	7360	21080	40	13760	0.950763276714685	0.9953481392557023	0.910001371930306	0.08999862806969405	1.0	0.0
f2b96f5b-8165-34ec-9b7e-33e2b477f6a0	5801	32	1447	0	7360	18680	80	11400	0.8869352495986546	0.9945139722269843	0.8003587196467992	0.19964128035320083	1.0	0.0
5d873073-4c86-35b7-8b20-5a227be063ff	5801	32	1447	0	7360	18680	80	11400	0.8869352495986546	0.9945139722269843	0.8003587196467992	0.19964128035320083	1.0	0.0
d54d9acc-3f7a-3deb-b24a-02f0f6ac975d	6696	51	613	0	7360	25160	0	17800	0.9527603870233351	0.9924410849266341	0.9161307976467369	0.08386920235326312	1.0	0.0
5d337fae-5b83-315e-97ce-1057297f951e	6731	50	579	0	7360	23600	0	16240	0.9553615783123979	0.9926264562748857	0.9207934336525307	0.07920656634746925	1.0	0.0
8b2e12b1-5bd9-3df8-98cb-915b9301c351	5801	32	1447	0	7360	18680	80	11400	0.8869352495986546	0.9945139722269843	0.8003587196467992	0.19964128035320083	1.0	0.0
174754e1-395a-37b7-91b3-57b3e96baf04	6215	38	1107	0	7360	28480	0	21120	0.9156537753222836	0.99392291699984	0.8488118000546299	0.15118819994537014	1.0	0.0
28b794b2-33d6-34c6-8441-104ad1e8df0c	3329	11	4020	0	7360	38800	0	31440	0.6228833380110395	0.9967065868263473	0.452986800925296	0.547013199074704	1.0	0.0
5d26d100-7bfb-3010-be9a-a6ca43eb6745	4348	23	2989	0	7360	33120	0	25760	0.7427400068329348	0.9947380462136811	0.5926127845168325	0.4073872154831675	1.0	0.0
69ba8618-b434-3e72-afe7-78037b565a04	2173	5	5182	0	7360	62360	0	55000	0.4558900660862268	0.9977043158861341	0.2954452753229096	0.7045547246770905	1.0	0.0
ea1e3895-8962-3981-80d2-007a142d6480	5441	40	1719	0	7360	20240	160	13040	0.8608496163278221	0.9927020616675789	0.7599162011173184	0.2400837988826816	1.0	0.0
9fb59588-9882-3636-b4c1-7b6aabbc6e77	1871	2	5487	0	7360	77160	0	69800	0.4053731990033582	0.99893219434063	0.25428105463441153	0.7457189453655885	1.0	0.0
2bfd9b4e-959a-30f1-900a-6be8cbc76330	6167	92	981	0	7360	21160	120	13920	0.9199671813231893	0.9853011663204985	0.862758813654169	0.13724118634583105	1.0	0.0
3894c14a-fd2b-3e45-b06b-0ba60de90b3e	2312	106	4102	0	7360	16000	840	9480	0.5235507246376812	0.9561621174524401	0.3604614904895541	0.6395385095104459	1.0	0.0
b5d4d740-5532-3c28-98eb-f51c1f4ee122	6216	56	1048	0	7360	22080	40	14760	0.9184397163120567	0.9910714285714286	0.8557268722466961	0.14427312775330392	1.0	0.0
1c7a69ba-80e7-38ea-8b58-27eb3b53521e	1393	2	5965	0	7360	105560	0	98200	0.3182908717011311	0.9985663082437276	0.18931774938842078	0.8106822506115792	1.0	0.0
c6edd63d-4a95-3831-a4db-14784144c9c1	6181	92	967	0	7360	19960	120	12720	0.9210938082110127	0.9853339709867687	0.864717403469502	0.135282596530498	1.0	0.0
815d6fe3-7f83-33a6-bf0e-e0add3d27cef	24	49	887	0	7360	1400	6400	440	0.04878048780487805	0.3287671232876712	0.026344676180021953	0.9736553238199781	1.0	0.0
ca5f2fb8-17e2-38e4-a69d-c042f98b62b7	34	34	1292	0	7360	2600	6000	1240	0.048780487804878044	0.5	0.02564102564102564	0.9743589743589743	1.0	0.0
6e2e59ac-b770-3f94-9fda-d940c98088a3	1779	92	4489	0	7360	19680	1000	13320	0.43715444157758926	0.9508284339925174	0.28382259093809825	0.7161774090619017	1.0	0.0
dc28231a-aea0-3a5a-b757-e538fe0a0a53	63	63	2394	0	7360	5000	4840	2480	0.048780487804878044	0.5	0.02564102564102564	0.9743589743589743	1.0	0.0
df0ecfb2-516e-3574-8f7d-b4f5457be4bf	60	60	2280	0	7360	4880	4960	2480	0.048780487804878044	0.5	0.02564102564102564	0.9743589743589743	1.0	0.0
9db7e523-0c0a-3ca4-9441-b2a9c733895c	6178	91	971	0	7360	19520	120	12280	0.9208525860784021	0.9854841282501197	0.8641768079451672	0.13582319205483284	1.0	0.0
22f3af7b-e11a-3586-8374-2953d63045ea	3375	82	3503	0	7360	16440	400	9480	0.6531204644412192	0.9762800115707261	0.49069496946786856	0.5093050305321314	1.0	0.0
deb1402e-00be-32e6-a678-99b5b2f3d410	2973	99	3888	0	7360	16680	400	9720	0.5986106916339474	0.9677734375	0.43331875819851334	0.5666812418014866	1.0	0.0
bf0ae1ce-8269-30be-a533-b683a9684dd8	6471	51	838	0	7360	24480	0	17120	0.9357240980406335	0.9921803127874885	0.8853468326720482	0.11465316732795183	1.0	0.0
7f0baae2-e03e-3214-a9c1-b00e471d4ea2	5100	46	2014	0	7360	17520	200	10360	0.8319738988580752	0.9910610182666149	0.7168962608940118	0.2831037391059882	1.0	0.0
b588fec5-b054-3d67-9c14-ac635a0486e6	5173	47	1940	0	7360	17640	200	10480	0.8388875375010135	0.9909961685823755	0.7272599465766906	0.2727400534233094	1.0	0.0
822275c5-a3de-33db-9fcc-090deb3802bf	6215	38	1107	0	7360	28480	0	21120	0.9156537753222836	0.99392291699984	0.8488118000546299	0.15118819994537014	1.0	0.0
29988a88-e5b1-325c-8ea6-c8f1d657efa5	531	84	4705	0	7360	24360	2040	19040	0.18150743462655958	0.8634146341463415	0.10141329258976318	0.8985867074102368	1.0	0.0
3c123000-df89-367a-9af5-4656f8f36aad	4556	61	2623	0	7360	17360	120	10120	0.7724652424550695	0.9867879575481915	0.6346287783813902	0.3653712216186098	1.0	0.0
b930c638-6a8b-3bce-8527-8285310a86c4	1594	72	4934	0	7360	24120	760	17520	0.3890651696363192	0.9567827130852341	0.24417892156862744	0.7558210784313726	1.0	0.0
3f6d7a09-aaad-3fd5-bc86-5771d9570923	1044	0	6316	0	7360	138400	0	131040	0.24845311756306523	1.0	0.14184782608695654	0.8581521739130434	NaN	NaN
b1233ced-c59f-3df0-96de-2eba4a20015b	3830	75	3055	0	7360	16840	400	9880	0.7099165894346617	0.9807938540332907	0.5562817719680465	0.4437182280319535	1.0	0.0
4e9d8be8-2e32-3913-a091-92c3cc213d73	1167	120	5273	0	7360	26680	800	20120	0.3020577196842242	0.9067599067599068	0.1812111801242236	0.8187888198757765	1.0	0.0
472627ac-80bf-3fec-8d22-b739cba4bbe8	2491	49	4460	0	7360	20000	360	13000	0.5249183436940259	0.9807086614173228	0.3583657027765789	0.641634297223421	1.0	0.0
b77fcc5e-f69b-3e05-912d-cfd5ef05c714	3423	42	3655	0	7360	18560	240	11440	0.6493407948401784	0.9878787878787879	0.4836111896015824	0.5163888103984176	1.0	0.0
2d03a55e-4452-36ee-bc81-d195af316ba8	6178	91	971	0	7360	19440	120	12200	0.9208525860784021	0.9854841282501197	0.8641768079451672	0.13582319205483284	1.0	0.0
ba923f1a-7eea-381b-9578-79e0d87c8f06	1594	72	4934	0	7360	24120	760	17520	0.3890651696363192	0.9567827130852341	0.24417892156862744	0.7558210784313726	1.0	0.0
bfb77fcc-18cc-3669-8fe2-462c6c28ea68	2251	65	4404	0	7360	19200	640	12480	0.5018392598372534	0.9719343696027634	0.3382419233658903	0.6617580766341097	1.0	0.0
232715e3-dc65-3c3d-b8f4-2fe705bf9101	3290	53	3737	0	7360	18440	280	11360	0.6345226615236258	0.9841459766676638	0.4681941084388786	0.5318058915611215	1.0	0.0
d2ddb0e0-113e-3fc7-95d7-d64fa3e2f8f3	5109	47	2084	0	7360	17040	120	9800	0.8274354198720544	0.9908844065166796	0.7102738773807868	0.28972612261921316	1.0	0.0
b707c9dc-9415-3c3e-b0de-4cf29f3db48b	4348	23	2989	0	7360	33120	0	25760	0.7427400068329348	0.9947380462136811	0.5926127845168325	0.4073872154831675	1.0	0.0
23bdaaa9-b337-3a39-b155-c0356eb0142a	3329	11	4020	0	7360	38800	0	31440	0.6228833380110395	0.9967065868263473	0.452986800925296	0.547013199074704	1.0	0.0
32a8c5ac-33cd-323b-9204-4896493a9324	5377	65	1678	0	7360	19680	240	12560	0.860526526366328	0.988055861815509	0.7621545003543586	0.2378454996456414	1.0	0.0
15fa747c-ca75-37ef-aa58-6d835b878c56	1044	0	6316	0	7360	138360	0	131000	0.24845311756306523	1.0	0.14184782608695654	0.8581521739130434	NaN	NaN
95ea3337-cc2d-37ae-bdf5-ebc0df6f18ec	4532	49	2579	0	7360	17320	200	10160	0.7752309271296612	0.9893036454922506	0.6373224581634088	0.3626775418365912	1.0	0.0
285ac42d-f791-34de-a396-3aaf5fe4e660	2169	5	5146	0	7360	30560	40	23240	0.4571609231742017	0.9977000919963201	0.296514012303486	0.703485987696514	1.0	0.0
a89b52dc-93bf-3410-a59c-56a8492e8e24	3867	74	3219	0	7360	17520	200	10360	0.7013693661013877	0.9812230398376046	0.5457239627434378	0.4542760372565622	1.0	0.0
b1b6c3b7-00b0-3a75-a254-75be76dc8d63	5091	74	1955	0	7360	18520	240	11400	0.8338383424780934	0.9856727976766699	0.7225376099914845	0.27746239000851547	1.0	0.0
e7514bd3-7fa2-34b0-ba5d-ba5c5e6fd46b	4047	82	3071	0	7360	16920	160	9720	0.7196585756201653	0.9801404698474206	0.5685585838718741	0.4314414161281259	1.0	0.0
896fd9bb-680a-3d15-bec2-95395b535546	5994	25	1341	0	7360	21680	0	14320	0.8977085517447955	0.9958464861272637	0.8171779141104294	0.1828220858895706	1.0	0.0
fdf084c4-0a17-39fb-884e-2d5b4f8ae014	3697	43	3380	0	7360	18680	240	11560	0.6835536655264861	0.9885026737967915	0.5223964956902643	0.47760350430973575	1.0	0.0
8366aa96-5117-3787-9d5d-fdc02fc198f4	1867	2	5451	0	7360	32280	40	24960	0.40644388810275395	0.9989299090422686	0.2551243509155507	0.7448756490844493	1.0	0.0
001aad10-33fa-3bc2-badb-ac101f98e4a7	3203	167	710	0	7360	7160	3280	3080	0.879582589592201	0.9504451038575668	0.8185535394837721	0.18144646051622793	1.0	0.0
766ff085-7882-3d2a-9d64-b4ab8d2d4bc3	1235	71	494	0	7360	2680	5560	880	0.8138385502471169	0.945635528330781	0.7142857142857143	0.2857142857142857	1.0	0.0
1772c6f5-1897-3b88-830c-3086f83262eb	1381	2	5857	0	7360	32000	120	24760	0.3203804663032131	0.9985538684020245	0.19079856313898866	0.8092014368610113	1.0	0.0
b1466f25-b3d7-3960-a616-a94c3516a13f	3924	42	3234	0	7360	17320	160	10120	0.7055016181229773	0.989409984871407	0.548197820620285	0.451802179379715	1.0	0.0
91507c92-45aa-3fda-a873-b4e753305229	1469	82	489	0	7360	3040	5320	1000	0.8372755770874893	0.9471308833010961	0.7502553626149132	0.2497446373850868	1.0	0.0
54a05534-f340-3405-82a3-d5f29dcc9ffd	5109	47	2084	0	7360	16960	120	9720	0.8274354198720544	0.9908844065166796	0.7102738773807868	0.28972612261921316	1.0	0.0
7aeb2e33-0ce9-3582-8942-1130281b78cb	3120	152	648	0	7360	6800	3440	2880	0.8863636363636364	0.9535452322738386	0.8280254777070064	0.1719745222929936	1.0	0.0
0e72aaf4-90a9-3044-90a3-f55a3304888a	1525	81	514	0	7360	3160	5240	1040	0.8367626886145404	0.9495641344956414	0.7479156449239823	0.2520843550760177	1.0	0.0
c697a727-d6a5-3f95-a5c7-92a57f42a424	4676	127	877	0	7360	11480	1680	5800	0.903051371185786	0.9735581927961691	0.8420673509814515	0.15793264901854853	1.0	0.0
bd120408-3fbe-39ed-ae57-056970605641	6891	36	433	0	7360	20520	0	13160	0.9670900287699109	0.9948029449978346	0.9408793009284544	0.0591206990715456	1.0	0.0
bf54ee86-46f8-3a71-a5ce-5b18a10a833e	1235	71	494	0	7360	2680	5560	880	0.8138385502471169	0.945635528330781	0.7142857142857143	0.2857142857142857	1.0	0.0
ce8ddd28-0819-3c46-8d69-d3aa4c393f3f	4541	114	865	0	7360	11120	1840	5600	0.902693569227711	0.9755102040816327	0.8399926008139105	0.16000739918608953	1.0	0.0
8b6da18c-cd78-38cd-9e6f-730affe8886e	1721	88	591	0	7360	3560	4960	1160	0.8352341664644504	0.9513543394140409	0.7443771626297578	0.25562283737024216	1.0	0.0
96593751-8761-37b4-871a-f5fa923bda36	3437	173	790	0	7360	7960	2960	3560	0.8771213474543831	0.9520775623268698	0.8131062219067897	0.18689377809321028	1.0	0.0
7457f966-a028-3ecb-a841-0b13d1a5692c	955	0	5485	0	7360	20160	920	13720	0.25828262339418523	1.0	0.1482919254658385	0.8517080745341615	NaN	NaN
0a733af4-861c-3619-b522-246ea6ee5b9d	3669	44	3287	0	7360	15840	360	8840	0.6877870465835598	0.988149744142203	0.527458309373203	0.47254169062679696	1.0	0.0
2494efc1-bf83-35b5-a79f-7aabac6e3b8f	5007	123	790	0	7360	12080	1440	6160	0.9164455019676032	0.9760233918128655	0.8637226151457651	0.1362773848542349	1.0	0.0
f340780a-e4bb-3498-a4ea-c7426476e387	1396	71	453	0	7360	2800	5440	880	0.8419782870928829	0.9516019086571234	0.7550027041644132	0.24499729583558683	1.0	0.0
c141b862-f158-361c-97af-f692c272f6f2	6778	49	533	0	7360	18200	0	10840	0.9588343471495261	0.9928226160831991	0.9270961564765422	0.0729038435234578	1.0	0.0
b1b585c8-3c8e-3642-8a19-980341e43c9f	6889	32	439	0	7360	18560	0	11200	0.9669450487753527	0.9953763906949863	0.9400927947598253	0.05990720524017468	1.0	0.0
ee6c63a5-e064-3cf7-a512-a97191dbee71	6753	48	559	0	7360	21000	0	13640	0.9569900092113655	0.9929422143802382	0.9235503282275711	0.0764496717724289	1.0	0.0
00d25748-14af-3780-bd07-6ec465e3d1b5	5496	133	771	0	7360	13840	960	7440	0.9240080699394755	0.9763723574347131	0.8769746290090953	0.12302537099090471	1.0	0.0
378025c6-351d-38c2-bd49-e356c2ff7cc8	955	0	5485	0	7360	20000	920	13560	0.25828262339418523	1.0	0.1482919254658385	0.8517080745341615	NaN	NaN
b606a828-49c8-3b6e-8211-70e0d3993f04	1703	91	526	0	7360	3320	5040	1000	0.846631866766095	0.9492753623188406	0.7640197397936295	0.23598026020637053	1.0	0.0
b625f0a2-b5c7-393e-b8dc-fbeeba52fd04	3966	219	815	0	7360	9160	2360	4160	0.884675440553201	0.9476702508960574	0.8295335703827651	0.1704664296172349	1.0	0.0
bc50312c-031a-3ebc-a4f9-056b477c331d	2132	120	668	0	7360	4360	4440	1440	0.8440221694378464	0.9467140319715808	0.7614285714285715	0.23857142857142855	1.0	0.0
57ea7520-d94f-3edb-a235-2ffd40ae146d	6215	38	1107	0	7360	22240	0	14880	0.9156537753222836	0.99392291699984	0.8488118000546299	0.15118819994537014	1.0	0.0
4454427b-6eb5-362f-bcf9-2997cf01a19b	2245	159	716	0	7360	4760	4240	1640	0.8369058713886299	0.9338602329450915	0.7581898007429922	0.24181019925700775	1.0	0.0
dbad20a5-b911-3af1-a288-93bdd1177007	2693	199	828	0	7360	5920	3640	2200	0.8398565414002808	0.9311894882434302	0.764839534223232	0.23516046577676797	1.0	0.0
e4098764-36ae-3a31-937d-ea214839c2cc	4348	23	2989	0	7360	23080	0	15720	0.7427400068329348	0.9947380462136811	0.5926127845168325	0.4073872154831675	1.0	0.0
8cf2b28b-d073-33c6-adb4-b2f904ce5d8c	3202	250	908	0	7360	7200	3000	2840	0.8468659084898175	0.9275782155272306	0.7790754257907543	0.22092457420924572	1.0	0.0
55bccbc7-8f1a-3c28-b046-3acc1b755121	5000	156	844	0	7360	11520	1360	5520	0.9090909090909092	0.969743987587277	0.8555783709787816	0.14442162902121836	1.0	0.0
88cada15-cf50-3578-a8d2-91c43309d97d	3661	45	3254	0	7360	15720	400	8760	0.6893889464268902	0.9878575283324339	0.5294287780187997	0.47057122198120027	1.0	0.0
c7374b73-ce75-3bf7-8742-e728cd35e68a	3329	11	4020	0	7360	23640	0	16280	0.6228833380110395	0.9967065868263473	0.452986800925296	0.547013199074704	1.0	0.0
ad64e9e7-4c15-37f4-84d4-a690da75ce16	6195	83	1002	0	7360	17280	80	10000	0.9194805194805193	0.9867792290538387	0.8607753230512714	0.13922467694872864	1.0	0.0
e02a8472-3f2c-3e50-9898-92c2872d5634	5109	47	2084	0	7360	16960	120	9720	0.8274354198720544	0.9908844065166796	0.7102738773807868	0.28972612261921316	1.0	0.0
33b60bdb-9bd7-3ac1-a411-460c4fb6c8cf	2169	5	5146	0	7360	30560	40	23240	0.4571609231742017	0.9977000919963201	0.296514012303486	0.703485987696514	1.0	0.0
8c13226e-5c00-3d08-8dc4-a77500d6751e	3374	41	3345	0	7360	15440	600	8680	0.6658772449180975	0.9879941434846267	0.5021580592350052	0.4978419407649948	1.0	0.0
aecc3ad3-44c1-351c-8b39-95477908f54c	2681	203	756	0	7360	5960	3720	2320	0.8482834994462901	0.9296116504854369	0.780040733197556	0.21995926680244404	1.0	0.0
2cb934da-c204-3159-83af-c5cd492da059	5586	156	698	0	7360	13880	920	7440	0.9289871944121071	0.9728317659352143	0.888924252068746	0.11107574793125397	1.0	0.0
229eee5e-5130-3b65-bcdc-26c2901a8ebb	1867	2	5451	0	7360	32280	40	24960	0.40644388810275395	0.9989299090422686	0.2551243509155507	0.7448756490844493	1.0	0.0
b601b4b0-8fe1-3dd1-aafe-917e1ed0bd18	6617	20	723	0	7360	20120	0	12760	0.9468412391786506	0.9969865903269549	0.9014986376021799	0.09850136239782015	1.0	0.0
c5771f61-fdc8-34b8-bac6-0b450d6a544b	1381	2	5857	0	7360	32000	120	24760	0.3203804663032131	0.9985538684020245	0.19079856313898866	0.8092014368610113	1.0	0.0
50c80a0e-e556-3563-85a6-da80676130ec	955	0	5485	0	7360	20160	920	13720	0.25828262339418523	1.0	0.1482919254658385	0.8517080745341615	NaN	NaN
77d754c5-802c-3dfb-b3c7-38f2257b195a	6762	53	545	0	7360	20200	0	12840	0.9576547231270357	0.9922230374174614	0.9254139865882031	0.07458601341179694	1.0	0.0
ed8c3ab6-2311-39b4-8e6b-4f7015dc0893	955	0	5485	0	7360	20000	920	13560	0.25828262339418523	1.0	0.1482919254658385	0.8517080745341615	NaN	NaN
46189922-25f5-34ad-a167-b6ab41d46e12	6701	32	587	0	7360	18440	40	11120	0.9558519363811426	0.9952472894697757	0.919456641053787	0.080543358946213	1.0	0.0
79f7a9d2-28af-3e4d-91fc-cfab7eb7c95b	6361	36	923	0	7360	17640	40	10320	0.929902784884146	0.9943723620447085	0.8732839099395936	0.1267160900604064	1.0	0.0
27e7b612-f654-37c5-9ba1-073a8411ee44	6716	55	589	0	7360	20800	0	13440	0.9542483660130721	0.991877123024664	0.9193702943189597	0.08062970568104033	1.0	0.0
4e47db56-054d-3077-aa8c-7f42068348a1	6701	32	587	0	7360	18440	40	11120	0.9558519363811426	0.9952472894697757	0.919456641053787	0.080543358946213	1.0	0.0
82f633ff-5daf-30cf-b86f-adf3fcc7ed25	6780	49	531	0	7360	18160	0	10800	0.9589816124469589	0.9928247181139259	0.9273697168649979	0.07263028313500208	1.0	0.0
2e6d813c-1d96-3879-9f43-186ba9f2c66e	5822	32	1386	0	7360	16200	120	8960	0.8914408207012708	0.9945336522036214	0.8077136514983352	0.19228634850166482	1.0	0.0
73affb3f-59e5-39fe-a0b6-b00f43063426	5787	32	1421	0	7360	16040	120	8800	0.8884624241959007	0.9945007733287506	0.8028579356270811	0.19714206437291892	1.0	0.0
2570aff2-f4e6-344b-bdd6-d7169ccbb5bb	6215	38	1107	0	7360	22240	0	14880	0.9156537753222836	0.99392291699984	0.8488118000546299	0.15118819994537014	1.0	0.0
4779b10f-2a36-3c26-8f48-51bbe193e3db	6361	36	923	0	7360	17640	40	10320	0.929902784884146	0.9943723620447085	0.8732839099395936	0.1267160900604064	1.0	0.0
8959890b-d43b-3086-90fb-745c2410f648	6361	36	923	0	7360	17640	40	10320	0.929902784884146	0.9943723620447085	0.8732839099395936	0.1267160900604064	1.0	0.0
067affa5-ce60-3e5a-b5bb-c512f988e5f0	6702	33	585	0	7360	18880	40	11560	0.9559264013692769	0.9951002227171493	0.9197200494030465	0.08027995059695348	1.0	0.0
41970aa7-3d2d-3312-9ba5-b3ee1e290370	6364	36	920	0	7360	17720	40	10400	0.9301373867290267	0.994375	0.8736957715540912	0.12630422844590883	1.0	0.0
5392044f-6e20-3bfe-8114-3963d67643e4	6795	49	516	0	7360	18200	0	10840	0.9600847756976333	0.9928404441846873	0.9294214197784161	0.07057858022158392	1.0	0.0
97aa0502-4b00-36c3-afdc-1fcd09b7d403	4348	23	2989	0	7360	23080	0	15720	0.7427400068329348	0.9947380462136811	0.5926127845168325	0.4073872154831675	1.0	0.0
0406cfce-b5bc-39ab-82b9-4b4a398a2996	5822	32	1386	0	7360	16200	120	8960	0.8914408207012708	0.9945336522036214	0.8077136514983352	0.19228634850166482	1.0	0.0
7ad05e30-271e-3b31-9329-71ffa917e7c2	6701	32	587	0	7360	18400	40	11080	0.9558519363811426	0.9952472894697757	0.919456641053787	0.080543358946213	1.0	0.0
6d325c31-2a9c-3b54-902e-53d45baea75d	3329	11	4020	0	7360	23640	0	16280	0.6228833380110395	0.9967065868263473	0.452986800925296	0.547013199074704	1.0	0.0
11a426bb-672b-3c2a-bbfd-753de95dee2a	5822	32	1386	0	7360	16200	120	8960	0.8914408207012708	0.9945336522036214	0.8077136514983352	0.19228634850166482	1.0	0.0
05bc8d22-3a1a-3719-9ade-20ac871b6c65	3345	42	3373	0	7360	15480	600	8720	0.6620484908461158	0.9875996457041629	0.49791604644239357	0.5020839535576065	1.0	0.0
5bb6c987-2207-32aa-87ff-3b8870c1f63b	5822	32	1386	0	7360	16240	120	9000	0.8914408207012708	0.9945336522036214	0.8077136514983352	0.19228634850166482	1.0	0.0
9b8c1606-aaf1-347a-9889-2584164e69d9	5787	32	1421	0	7360	16040	120	8800	0.8884624241959007	0.9945007733287506	0.8028579356270811	0.19714206437291892	1.0	0.0
015e9fee-49fb-37bd-a9f0-f27dba6848dd	5787	32	1421	0	7360	16040	120	8800	0.8884624241959007	0.9945007733287506	0.8028579356270811	0.19714206437291892	1.0	0.0
4d26546b-9aa3-3324-bdeb-de7e2cb6b431	6361	35	924	0	7360	18080	40	10760	0.9299027848841459	0.9945278298936836	0.8731640356897735	0.12683596431022648	1.0	0.0
067a19d2-982d-3e2c-9154-f3b3a0992203	5823	32	1385	0	7360	16280	120	9040	0.8915256832274362	0.9945345858240819	0.8078523862375139	0.19214761376248612	1.0	0.0
4beb679e-e194-3516-ba3c-c056b0b7a1c1	5787	32	1421	0	7360	16040	120	8800	0.8884624241959007	0.9945007733287506	0.8028579356270811	0.19714206437291892	1.0	0.0
bf5c5328-14e3-3919-9fa4-b6ff92985cde	6706	38	616	0	7360	19600	0	12240	0.9535049054457557	0.9943653618030842	0.9158699808795411	0.08413001912045892	1.0	0.0
754734ea-e6ab-3863-827c-5396d5cdba13	5787	32	1421	0	7360	16080	120	8840	0.8884624241959007	0.9945007733287506	0.8028579356270811	0.19714206437291892	1.0	0.0
ac9016f9-7569-3918-82ae-efc4027fc4dd	6749	30	581	0	7360	20240	0	12880	0.9566943085973492	0.9955745685204307	0.9207366984993178	0.07926330150068217	1.0	0.0
215e597d-2d17-353b-ac98-1c495468cfc6	6371	49	900	0	7360	18280	40	10960	0.9306843912059016	0.9923676012461059	0.8762206023930683	0.12377939760693168	1.0	0.0
c8d0034b-60d0-3aeb-a937-dca3afa1626a	5821	32	1387	0	7360	16320	120	9080	0.8913559451803078	0.994532718264138	0.8075749167591565	0.1924250832408435	1.0	0.0
9b8ef558-0ae0-37d8-8d9f-d665f3de40b2	2169	5	5146	0	7360	30560	40	23240	0.4571609231742017	0.9977000919963201	0.296514012303486	0.703485987696514	1.0	0.0
7cefacee-c6bc-32a3-9309-ef303363ca0e	5786	32	1422	0	7360	16080	120	8840	0.8883770919699064	0.9944998281196288	0.8027192008879024	0.19728079911209762	1.0	0.0
5b6e32cb-3a9d-327b-ac36-2bc554701093	1381	2	5857	0	7360	32000	120	24760	0.3203804663032131	0.9985538684020245	0.19079856313898866	0.8092014368610113	1.0	0.0
f68f69cb-6cbf-34af-926f-572fe97e6e5b	1867	2	5451	0	7360	32280	40	24960	0.40644388810275395	0.9989299090422686	0.2551243509155507	0.7448756490844493	1.0	0.0
f460dfd2-0644-3359-a6aa-4f39a19f4375	955	0	5485	0	7360	20160	920	13720	0.25828262339418523	1.0	0.1482919254658385	0.8517080745341615	NaN	NaN
6e288375-20e3-37ba-9de0-8ef806b20956	955	0	5485	0	7360	20000	920	13560	0.25828262339418523	1.0	0.1482919254658385	0.8517080745341615	NaN	NaN
13f936e7-cd75-33f1-b50e-f75d615ac36e	3657	44	3259	0	7360	15800	400	8840	0.6888951681265894	0.9881113212645231	0.5287738577212261	0.4712261422787739	1.0	0.0
be4908ab-f18b-3527-8cbe-4013c4bb95e9	6782	52	526	0	7360	20240	0	12880	0.9591288360910761	0.9923909862452444	0.928024083196497	0.07197591680350302	1.0	0.0
f4c36f0f-620d-3a07-91e7-d29a04d6abf7	6631	31	618	0	7360	18280	80	11000	0.9533462727338078	0.995346742719904	0.9147468616360878	0.08525313836391224	1.0	0.0
e5eb49a7-dc22-3e47-a000-4d98e76cdaa3	6737	54	569	0	7360	20760	0	13400	0.955806199900688	0.9920482992195553	0.9221188064604434	0.07788119353955658	1.0	0.0
06ea0c18-3013-38c4-b006-3e8a571fcd61	3329	11	4020	0	7360	23640	0	16280	0.6228833380110395	0.9967065868263473	0.452986800925296	0.547013199074704	1.0	0.0
4ed9c0e0-913b-3400-826b-7a12a315b526	4348	23	2989	0	7360	23080	0	15720	0.7427400068329348	0.9947380462136811	0.5926127845168325	0.4073872154831675	1.0	0.0
cffcf23e-2d14-3677-ba7a-0ec2e49c45a8	6215	38	1107	0	7360	22240	0	14880	0.9156537753222836	0.99392291699984	0.8488118000546299	0.15118819994537014	1.0	0.0
f0ff1599-a80e-35cc-8d1b-059d2715b67b	6631	31	618	0	7360	18280	80	11000	0.9533462727338078	0.995346742719904	0.9147468616360878	0.08525313836391224	1.0	0.0
977dd8a3-a14f-3aa0-9d5a-a35529579d85	6632	32	616	0	7360	18720	80	11440	0.953421506612996	0.9951980792316927	0.9150110375275938	0.08498896247240617	1.0	0.0
86e0182c-3824-326d-9d60-bc510798602f	6626	38	616	0	7360	19480	80	12200	0.9529699410326478	0.9942977190876351	0.9149406241369787	0.08505937586302126	1.0	0.0
7fc2e1e3-4a02-36b7-b2f2-4062e8bd1b58	6328	35	917	0	7360	17600	80	10320	0.9300411522633745	0.9944994499449945	0.8734299516908213	0.12657004830917873	1.0	0.0
6874830b-d6dc-34d3-a2a9-9ba5be5e919c	6328	35	917	0	7360	17600	80	10320	0.9300411522633745	0.9944994499449945	0.8734299516908213	0.12657004830917873	1.0	0.0
97ca2eda-e93d-3681-899f-72c3b312f69f	6331	35	914	0	7360	17680	80	10400	0.930276981852913	0.9945020420986491	0.8738440303657695	0.12615596963423048	1.0	0.0
9b76629a-31c5-37a9-8467-0987814cf03d	6330	35	915	0	7360	17920	80	10640	0.9301983835415136	0.9945011783189317	0.8737060041407867	0.1262939958592133	1.0	0.0
d38e4d60-019c-3d9c-b814-4110ccd8a050	6748	31	581	0	7360	20200	0	12840	0.9566203572441169	0.9954270541377784	0.9207258834765998	0.07927411652340022	1.0	0.0
5ab1c658-e43b-305e-90d4-be75109aba02	6339	48	893	0	7360	18320	80	11040	0.930905352815919	0.9924847346171912	0.8765210176991151	0.12347898230088494	1.0	0.0
cca96c92-7c3d-3029-bad8-9b75a9c3c992	5878	31	1371	0	7360	16480	80	9200	0.8934488524091807	0.9947537654425452	0.8108704648917092	0.18912953510829078	1.0	0.0
770119c5-3e7f-34ce-b931-e450f5498d4c	5880	31	1369	0	7360	16440	80	9160	0.8936170212765957	0.9947555405176789	0.8111463650158642	0.18885363498413577	1.0	0.0
b2c323df-e59e-314a-b2a2-ec4c1dee9a01	2169	5	5146	0	7360	30560	40	23240	0.4571609231742017	0.9977000919963201	0.296514012303486	0.703485987696514	1.0	0.0
d8d25dc5-16e5-323e-90b9-806cf3acc84b	5877	31	1372	0	7360	16400	80	9120	0.8933647488029186	0.9947528774542993	0.8107325148296317	0.1892674851703683	1.0	0.0
82b95cdd-8f79-3184-a732-fcc3daf13b22	5809	32	1439	0	7360	16200	80	8920	0.8876155550462221	0.9945214860469098	0.8014624724061811	0.19853752759381893	1.0	0.0
9f64549a-ef37-3980-9f9c-8ea1fb4ba5c5	5803	32	1445	0	7360	16200	80	8920	0.8871054039593367	0.994515852613539	0.8006346578366446	0.19936534216335544	1.0	0.0
79f777f4-e0ce-3c9a-9647-9d9349154e4c	1867	2	5451	0	7360	32280	40	24960	0.40644388810275395	0.9989299090422686	0.2551243509155507	0.7448756490844493	1.0	0.0
513fc3e9-6b51-3809-841a-b8a948aec13c	5801	32	1447	0	7360	16160	80	8880	0.8869352495986546	0.9945139722269843	0.8003587196467992	0.19964128035320083	1.0	0.0
7ebd28ea-cd76-3a33-a9ba-fe8cb2250348	6780	49	531	0	7360	18160	0	10800	0.9589816124469589	0.9928247181139259	0.9273697168649979	0.07263028313500208	1.0	0.0
1a9f30fb-41d5-36cd-b961-164b6aaf1521	6805	48	507	0	7360	18200	0	10840	0.9608189198729261	0.9929957682766671	0.9306619256017505	0.06933807439824946	1.0	0.0
ec526966-5992-3bb6-a8fb-2940d7eca635	5877	31	1372	0	7360	16360	80	9080	0.8933647488029186	0.9947528774542993	0.8107325148296317	0.1892674851703683	1.0	0.0
4b5e07af-3b29-30fb-9946-12df308ac9a9	6631	31	618	0	7360	18240	80	10960	0.9533462727338078	0.995346742719904	0.9147468616360878	0.08525313836391224	1.0	0.0
014d4095-8f4d-3a73-8f0a-52ea3c6718d3	1381	2	5857	0	7360	32000	120	24760	0.3203804663032131	0.9985538684020245	0.19079856313898866	0.8092014368610113	1.0	0.0
5885482a-a99b-32b6-a5e1-2d0ec5754811	6328	35	917	0	7360	17600	80	10320	0.9300411522633745	0.9944994499449945	0.8734299516908213	0.12657004830917873	1.0	0.0
90cc3704-c9c1-341a-ba92-4df19069d95c	955	0	5485	0	7360	20160	920	13720	0.25828262339418523	1.0	0.1482919254658385	0.8517080745341615	NaN	NaN
762fb5da-43ea-3d11-a01f-f8f0de8299b2	5877	31	1372	0	7360	16360	80	9080	0.8933647488029186	0.9947528774542993	0.8107325148296317	0.1892674851703683	1.0	0.0
0301e7bf-ce00-38df-8511-0c79c6c0be2f	5877	31	1372	0	7360	16360	80	9080	0.8933647488029186	0.9947528774542993	0.8107325148296317	0.1892674851703683	1.0	0.0
838bce9b-e6bf-3487-a319-cb75365c9b11	5801	32	1447	0	7360	16160	80	8880	0.8869352495986546	0.9945139722269843	0.8003587196467992	0.19964128035320083	1.0	0.0
809f708a-2df5-3f10-a70a-0c2ec716fc4a	5801	32	1447	0	7360	16160	80	8880	0.8869352495986546	0.9945139722269843	0.8003587196467992	0.19964128035320083	1.0	0.0
4eb8dc04-6be9-3d37-a70f-e573b97d8669	6731	50	579	0	7360	20080	0	12720	0.9553615783123979	0.9926264562748857	0.9207934336525307	0.07920656634746925	1.0	0.0
28cbb8f4-c3dd-3854-a60c-9e53ea547537	5801	32	1447	0	7360	16160	80	8880	0.8869352495986546	0.9945139722269843	0.8003587196467992	0.19964128035320083	1.0	0.0
c0d66857-208f-30db-8f91-3bf1f13bf396	955	0	5485	0	7360	20000	920	13560	0.25828262339418523	1.0	0.1482919254658385	0.8517080745341615	NaN	NaN
51719ddb-27fb-3143-9f8c-ef6a3634c284	6696	51	613	0	7360	20720	0	13360	0.9527603870233351	0.9924410849266341	0.9161307976467369	0.08386920235326312	1.0	0.0
e7c95817-149f-30ac-9481-23a356b7df07	3342	42	3376	0	7360	15480	600	8720	0.6616511581864978	0.9875886524822695	0.4974694849657636	0.5025305150342364	1.0	0.0
8d7dfffe-a348-3c0c-903d-eb58d48b2de8	6215	38	1107	0	7360	22240	0	14880	0.9156537753222836	0.99392291699984	0.8488118000546299	0.15118819994537014	1.0	0.0
c686ea6a-260b-37a5-b8ba-236ea59361b6	4348	23	2989	0	7360	23080	0	15720	0.7427400068329348	0.9947380462136811	0.5926127845168325	0.4073872154831675	1.0	0.0
4fef3588-c554-34e3-ada9-de2401401d78	3329	11	4020	0	7360	23640	0	16280	0.6228833380110395	0.9967065868263473	0.452986800925296	0.547013199074704	1.0	0.0
8f633d0a-fd2f-3d5a-906a-bedfbd870c8d	2169	5	5146	0	7360	30560	40	23240	0.4571609231742017	0.9977000919963201	0.296514012303486	0.703485987696514	1.0	0.0
724c2838-96fa-30ee-98e1-67be807a5755	6179	92	929	0	7360	17640	160	10440	0.923686374168473	0.9853292935735928	0.8693021947101857	0.13069780528981434	1.0	0.0
376f1761-909a-3aa4-a368-7b7d1e1682eb	6165	92	943	0	7360	18520	160	11320	0.9225589225589226	0.9852964679558894	0.8673325830050647	0.13266741699493534	1.0	0.0
f2af55af-2137-3adf-b20f-02d4b3705ac5	5439	40	1681	0	7360	17400	200	10240	0.8634018572902612	0.9926993977003102	0.7639044943820225	0.23609550561797754	1.0	0.0
43f3ddb6-85ec-338f-ad2f-32dc8dc29ab9	3657	44	3259	0	7360	15760	400	8800	0.6888951681265894	0.9881113212645231	0.5287738577212261	0.4712261422787739	1.0	0.0
b370b15e-b9f1-3c31-ae7a-1a2fb0a49860	2268	97	3275	0	7360	11000	1720	5360	0.5735963581183612	0.958985200845666	0.40916471224968426	0.5908352877503158	1.0	0.0
f2a407cc-8712-3ad1-8e36-a969f7fa56a8	2	9	69	0	7360	120	7280	40	0.04878048780487806	0.18181818181818182	0.028169014084507043	0.971830985915493	1.0	0.0
f5a79050-59e3-37db-9d99-38fdfbaa63e6	6211	56	973	0	7360	18800	120	11560	0.9235001115158725	0.9910643050901548	0.8645601336302895	0.1354398663697105	1.0	0.0
933a1f1e-9dda-39a0-bbd5-8d0c448ea64d	6176	91	933	0	7360	17280	160	10080	0.923444976076555	0.9854794957715015	0.868757912505275	0.131242087494725	1.0	0.0
fd11c856-d8d9-3b0b-9010-85e4c51ba4aa	1867	2	5451	0	7360	32280	40	24960	0.40644388810275395	0.9989299090422686	0.2551243509155507	0.7448756490844493	1.0	0.0
3b2edc3f-a752-3bd9-bb61-c00c06b8a154	1716	82	3602	0	7360	11600	1960	6200	0.4822934232715009	0.9543937708565072	0.3226776983828507	0.6773223016171492	1.0	0.0
bca50845-05d6-3102-b066-224537d0154c	6176	91	933	0	7360	17280	160	10080	0.923444976076555	0.9854794957715015	0.868757912505275	0.131242087494725	1.0	0.0
68f64bad-ace7-3c41-a4a1-3d66c332a88d	367	35	1438	0	7360	5160	5520	3320	0.33257816039873134	0.9129353233830846	0.2033240997229917	0.7966759002770083	1.0	0.0
95d20866-a8ef-3156-ad7a-69e2b8bf4af9	5168	69	1883	0	7360	15440	240	8320	0.8411458333333334	0.986824517853733	0.7329456814636222	0.26705431853637784	1.0	0.0
db7ea343-b385-3ab0-823c-ebcf9892e6ff	5095	45	1940	0	7360	15040	280	7960	0.8369609856262834	0.9912451361867705	0.7242359630419332	0.27576403695806684	1.0	0.0
c6f43c2b-63e6-320c-9276-503d987edd47	1531	63	3806	0	7360	11360	1960	5960	0.4417832924541913	0.9604767879548306	0.2868652801199176	0.7131347198800824	1.0	0.0
283d2505-edf1-34a1-96b0-3c8939b63beb	3336	70	2874	0	7360	13240	1080	6960	0.6938435940099833	0.9794480328831474	0.5371980676328503	0.4628019323671497	1.0	0.0
fa30e396-41c2-3cca-8eff-2b213e7ea97b	1059	113	3388	0	7360	10880	2800	6320	0.37693539775760815	0.9035836177474402	0.2381380706093996	0.7618619293906004	1.0	0.0
5bea3ef3-6c73-3bad-a7ca-4d08ce87fa4e	5097	46	1937	0	7360	14800	280	7720	0.8371520078837151	0.9910558040054442	0.7246232584589138	0.27537674154108616	1.0	0.0
1430fdb1-9670-387a-8630-aa7f9a044429	1381	2	5857	0	7360	32000	120	24760	0.3203804663032131	0.9985538684020245	0.19079856313898866	0.8092014368610113	1.0	0.0
489705be-5f56-3041-a0c3-906387e1ef15	6471	51	838	0	7360	20120	0	12760	0.9357240980406335	0.9921803127874885	0.8853468326720482	0.11465316732795183	1.0	0.0
b91672e6-a773-37ee-b88d-16054b5592ee	955	0	5485	0	7360	20160	920	13720	0.25828262339418523	1.0	0.1482919254658385	0.8517080745341615	NaN	NaN
a8bd2785-b35c-3925-92c6-4e2b2af6a774	1531	63	3806	0	7360	11360	1960	5960	0.4417832924541913	0.9604767879548306	0.2868652801199176	0.7131347198800824	1.0	0.0
dccb7e25-4804-3a04-85d8-ac5d874317c4	2946	95	3439	0	7360	13280	880	6800	0.6250795671546785	0.968760276224926	0.4613938919342208	0.5386061080657791	1.0	0.0
e720654b-79e9-30b3-a276-d70fe1b02659	955	0	5485	0	7360	20000	920	13560	0.25828262339418523	1.0	0.1482919254658385	0.8517080745341615	NaN	NaN
c649e553-85e0-3102-b443-445957e4b5f8	4545	60	2475	0	7360	14920	280	7840	0.7819354838709678	0.9869706840390879	0.6474358974358975	0.35256410256410253	1.0	0.0
2a24174e-3e31-3a41-a6f6-694bfd21c8dc	6215	38	1107	0	7360	22240	0	14880	0.9156537753222836	0.99392291699984	0.8488118000546299	0.15118819994537014	1.0	0.0
b8f71222-e9e3-3f26-ad53-4f177f37b49f	4348	23	2989	0	7360	23080	0	15720	0.7427400068329348	0.9947380462136811	0.5926127845168325	0.4073872154831675	1.0	0.0
cabc067c-99ce-33cb-83a1-4df4af3b9588	3813	76	2871	0	7360	14080	600	7320	0.7212711623947792	0.9804577012085369	0.5704667863554758	0.42953321364452424	1.0	0.0
a03370bb-5bd1-365d-bf04-d93bfc0c867e	2449	41	3870	0	7360	12960	1000	6600	0.55602224997162	0.9835341365461847	0.38756132299414464	0.6124386770058554	1.0	0.0
1c849ce9-8369-3711-beaa-c9a4eaaa8ae7	5097	46	1937	0	7360	14760	280	7680	0.8371520078837151	0.9910558040054442	0.7246232584589138	0.27537674154108616	1.0	0.0
5aab3655-746b-3213-95eb-110e8696c88d	3329	11	4020	0	7360	23640	0	16280	0.6228833380110395	0.9967065868263473	0.452986800925296	0.547013199074704	1.0	0.0
4239b771-d1e0-39e8-81f2-21f884dbe44a	5367	65	1568	0	7360	16960	360	9960	0.8679550416430825	0.9880338733431517	0.7739005046863735	0.2260994953136265	1.0	0.0
a791df50-34bb-3c42-b318-b78d91abbd34	4518	45	2397	0	7360	15080	400	8120	0.7872451646628333	0.9901380670611439	0.6533622559652928	0.34663774403470715	1.0	0.0
91d1b78d-c2cf-3f53-9b13-d9650325f547	2219	73	3908	0	7360	12840	1160	6640	0.5271409906164628	0.9681500872600349	0.3621674555247266	0.6378325444752734	1.0	0.0
af5e3ff5-962c-391a-afc3-a31848282377	3406	46	3468	0	7360	14680	440	7760	0.6596939763703273	0.9866743916570104	0.49549025312772765	0.5045097468722723	1.0	0.0
ac5f05b7-3634-3bc8-b7a0-771287b2b461	3847	67	2926	0	7360	14200	520	7360	0.7199401141573873	0.982881962187021	0.5679905507160785	0.4320094492839215	1.0	0.0
993e5dca-3286-3fbf-a375-6f8a0b395029	3676	41	3083	0	7360	14280	560	7480	0.701794578083238	0.9889695991390907	0.5438674360112443	0.4561325639887557	1.0	0.0
f3c59af4-74fb-35e8-ba10-ffbcb9ccc3a1	3260	46	3294	0	7360	14400	760	7800	0.6612576064908723	0.9860859044162129	0.4974061641745499	0.50259383582545	1.0	0.0
6823aeaf-a0d9-37ef-9314-5a2636fdc7f4	5989	39	1292	0	7360	18600	40	11280	0.8999924862874746	0.9935301924353019	0.8225518472737261	0.1774481527262739	1.0	0.0
b7f376f2-dc3f-3a25-805a-79374ac12d37	5088	74	1918	0	7360	16360	280	9280	0.8362919132149902	0.9856644711352189	0.7262346560091351	0.27376534399086494	1.0	0.0
df18e9c7-137f-3372-a221-33350d62771c	3621	41	2578	0	7360	11840	1120	5600	0.7344082750228171	0.988803932277444	0.5841264720116148	0.41587352798838517	1.0	0.0
1865032f-9596-3234-be21-02d8dd6f6d98	4033	93	2874	0	7360	14400	360	7400	0.7310794888063084	0.9774600096946194	0.5839003909077747	0.4160996090922253	1.0	0.0
38b1d3a4-c2a0-38ff-9cf0-616a66dd727c	1950	4	4286	0	7360	12600	1120	6360	0.47619047619047616	0.9979529170931423	0.31270044900577293	0.687299550994227	1.0	0.0
db4399d3-5b38-3625-8eef-deb0c17bd382	3901	46	2853	0	7360	14360	560	7560	0.7290907391832538	0.9883455789206993	0.5775836541308854	0.4224163458691146	1.0	0.0
c187db4e-57f5-3c5f-8212-cbb1120c8c97	1215	71	394	0	7360	2400	5680	720	0.8393782383419688	0.9447900466562986	0.7551274083281542	0.24487259167184583	1.0	0.0
7e2b70d6-3dfe-36b8-b634-2f432009ee19	3104	151	545	0	7360	6000	3560	2200	0.8991888760139048	0.9536098310291858	0.8506440120580981	0.14935598794190186	1.0	0.0
dd0915b0-b118-313b-85e3-89cbb3f564f5	1440	82	318	0	7360	2720	5520	880	0.8780487804878049	0.9461235216819974	0.8191126279863481	0.1808873720136519	1.0	0.0
78e65744-e172-35eb-b22a-150c0c71cba5	1274	1	3125	0	7360	7880	2960	3480	0.44906591469862533	0.9992156862745099	0.2896112752898386	0.7103887247101615	1.0	0.0
40110153-c17b-3f47-b7a4-154fd39329fb	6778	49	533	0	7360	16240	0	8880	0.9588343471495261	0.9928226160831991	0.9270961564765422	0.0729038435234578	1.0	0.0
6061c435-0d47-368e-8a6b-a92a0280e19e	5097	46	1937	0	7360	14720	280	7640	0.8371520078837151	0.9910558040054442	0.7246232584589138	0.27537674154108616	1.0	0.0
dd0d1055-dde7-3c24-a446-483f806b0dfa	4487	110	603	0	7360	9480	2160	4280	0.92639620109425	0.9760713508810094	0.881532416502947	0.118467583497053	1.0	0.0
f1ce266c-146d-3495-925b-a111cc1be54c	212	1	587	0	7360	1360	6560	560	0.41897233201581036	0.9953051643192489	0.26533166458072593	0.734668335419274	1.0	0.0
48a51296-d8bf-3bb1-ac21-80a54724a51d	3169	166	505	0	7360	6080	3520	2240	0.9042659437865602	0.9502248875562219	0.8625476320087099	0.13745236799129013	1.0	0.0
ed020a6c-4dda-3a9d-a551-76a0db75967e	6889	32	439	0	7360	16360	0	9000	0.9669450487753527	0.9953763906949863	0.9400927947598253	0.05990720524017468	1.0	0.0
9fbb1bc3-224b-3ba1-98c8-fb37016d78c0	4635	127	678	0	7360	9840	1920	4400	0.9200992555831266	0.9733305333893322	0.8723884810841332	0.12761151891586675	1.0	0.0
3ff5887a-f6fb-3493-9e8a-d54b2ffef26d	6891	36	433	0	7360	17640	0	10280	0.9670900287699109	0.9948029449978346	0.9408793009284544	0.0591206990715456	1.0	0.0
039c388c-9cd4-3cdd-8d11-bdce70fa01e8	3616	43	2621	0	7360	11880	1080	5600	0.7308003233629748	0.9882481552336704	0.5797659130992464	0.4202340869007536	1.0	0.0
1e6e8abb-58c3-3b49-bfc8-8c46229cac38	10	0	30	0	7360	160	7320	120	0.4	1.0	0.25	0.75	NaN	NaN
e0f5ee0c-64f2-3976-a1d9-e25342abf024	3395	172	553	0	7360	6720	3240	2600	0.9035262807717898	0.951780207457247	0.8599290780141844	0.1400709219858156	1.0	0.0
152ed088-0b55-3aa9-b6d4-5442208c4951	1215	71	394	0	7360	2400	5680	720	0.8393782383419688	0.9447900466562986	0.7551274083281542	0.24487259167184583	1.0	0.0
5599f8cd-66f9-33b0-bced-db05375605d0	4960	143	577	0	7360	10560	1680	4880	0.9323308270676691	0.9719772682735646	0.8957919450966227	0.10420805490337726	1.0	0.0
ee8687be-aad1-374a-adc9-d422a3792804	1488	81	311	0	7360	2760	5480	880	0.8836104513064132	0.9483747609942639	0.8271261812117843	0.17287381878821573	1.0	0.0
9d769dd9-14f9-36bc-935f-9067645d37e1	1673	88	359	0	7360	3080	5240	960	0.8821513313999472	0.9500283929585462	0.8233267716535433	0.1766732283464567	1.0	0.0
cc462bb0-15e1-3ba4-96aa-347b1cc05830	3324	38	2638	0	7360	11000	1360	5000	0.712998712998713	0.9886972040452112	0.5575310298557531	0.4424689701442469	1.0	0.0
f79ac097-932b-3cdb-95f8-f88c5ff7f73a	6753	48	559	0	7360	17640	0	10280	0.9569900092113655	0.9929422143802382	0.9235503282275711	0.0764496717724289	1.0	0.0
5fce5650-9908-3e96-b175-b40ff86b3af6	1376	71	353	0	7360	2520	5560	720	0.8664987405541561	0.9509329647546648	0.7958357432041643	0.20416425679583572	1.0	0.0
92113610-2781-347a-a482-0040bf3ed925	3342	42	3376	0	7360	15480	600	8720	0.6616511581864978	0.9875886524822695	0.4974694849657636	0.5025305150342364	1.0	0.0
d259a7a5-0b19-3818-b9b7-ead6554c7340	2088	120	432	0	7360	3800	4720	1160	0.8832487309644669	0.9456521739130435	0.8285714285714286	0.17142857142857137	1.0	0.0
945af25e-166d-3a27-83de-4c20a61c14d3	3921	217	542	0	7360	7840	2680	3160	0.9117544471573074	0.9475592073465442	0.8785570244230338	0.12144297557696615	1.0	0.0
997e29ef-4868-351b-9d59-bc80cbbcec5e	10	0	30	0	7360	120	7320	80	0.4	1.0	0.25	0.75	NaN	NaN
ac17e993-bdb9-3f6e-9f08-0f57a303837e	5450	133	577	0	7360	11920	1200	5760	0.9388458225667528	0.9761776822496866	0.9042641446822631	0.09573585531773687	1.0	0.0
15032ff6-c145-39e6-8957-307014d592fe	1670	91	359	0	7360	2960	5240	840	0.8812664907651715	0.9483248154457694	0.823065549531789	0.176934450468211	1.0	0.0
56a0abec-9e41-33f4-a1a1-e7fc2f8029f8	6215	38	1107	0	7360	18640	0	11280	0.9156537753222836	0.99392291699984	0.8488118000546299	0.15118819994537014	1.0	0.0
da3bb5b8-1153-3e06-960d-b0c03a278b7a	4348	23	2989	0	7360	17760	0	10400	0.7427400068329348	0.9947380462136811	0.5926127845168325	0.4073872154831675	1.0	0.0
6d59978b-f8f6-3c9d-bc4f-e3c3c9efc66e	2208	159	513	0	7360	4240	4480	1360	0.8679245283018867	0.9328263624841572	0.8114663726571113	0.1885336273428887	1.0	0.0
3154326e-e83f-3757-9ee8-830faad9c41c	3657	44	3259	0	7360	15760	400	8800	0.6888951681265894	0.9881113212645231	0.5287738577212261	0.4712261422787739	1.0	0.0
791e94bd-c7ea-3a25-a037-c72fc537dd0d	2614	199	427	0	7360	4960	4120	1720	0.8930645712333447	0.929257020974049	0.8595856626109832	0.14041433738901676	1.0	0.0
76f029bb-11ef-3ff0-9c8c-53ed3f167f5a	6170	81	869	0	7360	14640	240	7520	0.9285176824680211	0.9870420732682771	0.8765449637732633	0.1234550362267367	1.0	0.0
97daae0f-8f07-346c-80a1-71ea0bc6e6e1	4947	170	563	0	7360	10200	1680	4520	0.9310247482826762	0.9667774086378738	0.8978221415607985	0.10217785843920146	1.0	0.0
bf6c4caf-c605-3bd0-ae1b-285c4489a700	3311	14	3955	0	7360	16520	80	9240	0.6252478519497686	0.9957894736842106	0.4556840077071291	0.5443159922928709	1.0	0.0
599735f1-508c-3af7-95ef-17dd4504cf56	3143	242	575	0	7360	6240	3400	2280	0.8849781782345487	0.9285081240768095	0.8453469607315761	0.1546530392684239	1.0	0.0
e38b7a6f-b7f5-323a-a5d1-adfae40fed7f	2626	203	491	0	7360	5080	4040	1760	0.8832828792465524	0.928243195475433	0.8424767404555662	0.1575232595444338	1.0	0.0
af4d6816-f538-34a3-b441-79489dbec3e2	1950	4	4286	0	7360	12600	1120	6360	0.47619047619047616	0.9979529170931423	0.31270044900577293	0.687299550994227	1.0	0.0
ae36a17b-ca7f-386a-8a29-6d8cf7149788	5561	174	545	0	7360	11960	1080	5680	0.93927877713031	0.9696599825632084	0.9107435309531609	0.08925646904683915	1.0	0.0
1e730f42-941c-395e-9036-305d8b93633c	1274	1	3125	0	7360	7880	2960	3480	0.44906591469862533	0.9992156862745099	0.2896112752898386	0.7103887247101615	1.0	0.0
d35e20c2-6d23-34a4-a50a-d893a1e3bb84	6603	19	658	0	7360	16840	80	9560	0.9512353237772816	0.9971307762005437	0.9093788734334114	0.0906211265665886	1.0	0.0
64228398-213b-3fc5-97d6-3c5d822d67d3	212	1	587	0	7360	1360	6560	560	0.41897233201581036	0.9953051643192489	0.26533166458072593	0.734668335419274	1.0	0.0
b807a336-6905-398e-b84a-0690ea77f5cc	3292	38	2630	0	7360	10920	1400	4960	0.7116299178555988	0.9885885885885886	0.5558932792975346	0.4441067207024654	1.0	0.0
69c4191c-2070-33cd-97d5-1372c0d633e5	10	0	30	0	7360	160	7320	120	0.4	1.0	0.25	0.75	NaN	NaN
6d69a88d-2045-33fe-92d2-0965673f1730	6694	53	573	0	7360	16440	40	9120	0.9553303839018125	0.9921446568845412	0.9211504059446814	0.07884959405531855	1.0	0.0
956a49bb-b1ba-359d-b24e-0c1f648d75da	6762	53	545	0	7360	17600	0	10240	0.9576547231270357	0.9922230374174614	0.9254139865882031	0.07458601341179694	1.0	0.0
4a4ddbf7-a8d2-3437-982b-0be39e9db23f	10	0	30	0	7360	120	7320	80	0.4	1.0	0.25	0.75	NaN	NaN
5332d4bb-7506-32fc-beeb-b93298effa80	6361	36	923	0	7360	15680	40	8360	0.929902784884146	0.9943723620447085	0.8732839099395936	0.1267160900604064	1.0	0.0
34cf549e-12e3-3d0d-88c4-eb01b8ea733f	6716	55	589	0	7360	17760	0	10400	0.9542483660130721	0.991877123024664	0.9193702943189597	0.08062970568104033	1.0	0.0
de9da1a7-6871-3bc7-a096-dcbfc526d247	6780	49	531	0	7360	16200	0	8840	0.9589816124469589	0.9928247181139259	0.9273697168649979	0.07263028313500208	1.0	0.0
36468f77-db84-3e96-8431-0c77850bb63c	3607	42	2591	0	7360	11800	1120	5560	0.732608916421245	0.9884899972595231	0.5819619232010326	0.41803807679896743	1.0	0.0
1edf9d36-ae57-37ad-9c5d-f827720e4af0	6795	49	516	0	7360	16200	0	8840	0.9600847756976333	0.9928404441846873	0.9294214197784161	0.07057858022158392	1.0	0.0
558164e3-b95a-3317-9b80-0d14d67bf9f7	6694	53	573	0	7360	16480	40	9160	0.9553303839018125	0.9921446568845412	0.9211504059446814	0.07884959405531855	1.0	0.0
b271672e-c331-3fd4-8156-672c5e219df8	6694	53	573	0	7360	16400	40	9080	0.9553303839018125	0.9921446568845412	0.9211504059446814	0.07884959405531855	1.0	0.0
a93e883b-feb2-3dc2-94c2-859b667784bd	6361	36	923	0	7360	15680	40	8360	0.929902784884146	0.9943723620447085	0.8732839099395936	0.1267160900604064	1.0	0.0
1cfc2988-8059-32ad-9a2d-c6b4bb338537	6361	36	923	0	7360	15680	40	8360	0.929902784884146	0.9943723620447085	0.8732839099395936	0.1267160900604064	1.0	0.0
353c3b52-bbae-3470-b958-17757e191518	5810	30	1320	0	7360	14040	200	6880	0.8959136468774094	0.9948630136986302	0.814866760168303	0.18513323983169705	1.0	0.0
f69b1f60-4488-3308-83b7-46cf9fcf951e	5756	29	1295	0	7360	13840	280	6760	0.8968526020567155	0.9949870354364736	0.8163381080697774	0.18366189193022264	1.0	0.0
d957940e-3383-37df-aa8c-6c51628a06a6	6215	38	1107	0	7360	18640	0	11280	0.9156537753222836	0.99392291699984	0.8488118000546299	0.15118819994537014	1.0	0.0
89399a28-80d1-302a-90f7-4fd97d4c3d35	4348	23	2989	0	7360	17760	0	10400	0.7427400068329348	0.9947380462136811	0.5926127845168325	0.4073872154831675	1.0	0.0
eee14a78-e342-3a81-9fa1-7bf4455e3ac1	6695	54	571	0	7360	16680	40	9360	0.9554049232964682	0.9919988146392058	0.9214148086980457	0.0785851913019543	1.0	0.0
c0dfc7a5-bda7-3c45-8cc9-83fa03ac2034	6364	36	920	0	7360	15760	40	8440	0.9301373867290267	0.994375	0.8736957715540912	0.12630422844590883	1.0	0.0
ad7e0d23-764b-33b2-a93e-1705af4c93ee	5810	30	1320	0	7360	14040	200	6880	0.8959136468774094	0.9948630136986302	0.814866760168303	0.18513323983169705	1.0	0.0
a7994deb-9d8d-3f25-959f-f39efe43012a	5756	29	1295	0	7360	13840	280	6760	0.8968526020567155	0.9949870354364736	0.8163381080697774	0.18366189193022264	1.0	0.0
9b0efe3e-3a92-3734-88d0-42ed1b8683b0	5810	30	1320	0	7360	14040	200	6880	0.8959136468774094	0.9948630136986302	0.814866760168303	0.18513323983169705	1.0	0.0
5230517b-b057-3c29-abe4-30252ce064b6	3311	14	3955	0	7360	16520	80	9240	0.6252478519497686	0.9957894736842106	0.4556840077071291	0.5443159922928709	1.0	0.0
d2425cb6-df7c-396f-9186-76ef59241af9	5756	29	1295	0	7360	13840	280	6760	0.8968526020567155	0.9949870354364736	0.8163381080697774	0.18366189193022264	1.0	0.0
5ef146e7-35bd-3513-b97e-8012206d3761	5810	30	1320	0	7360	14080	200	6920	0.8959136468774094	0.9948630136986302	0.814866760168303	0.18513323983169705	1.0	0.0
31d38a9d-7327-3a23-b7da-dfb6109124e9	5756	29	1295	0	7360	13840	280	6760	0.8968526020567155	0.9949870354364736	0.8163381080697774	0.18366189193022264	1.0	0.0
dbafae1f-16e8-3bce-a245-75f297c4c358	6361	35	924	0	7360	15920	40	8600	0.9299027848841459	0.9945278298936836	0.8731640356897735	0.12683596431022648	1.0	0.0
c84123c9-6586-3c5b-a3b0-7bb0d61d37b5	6705	33	582	0	7360	17240	40	9920	0.9561497326203209	0.9951024042742653	0.9201317414573899	0.07986825854261015	1.0	0.0
094698e2-e0c8-3ef8-a160-91229d48b80b	5811	30	1319	0	7360	14080	200	6920	0.8959987664790687	0.9948638931689779	0.8150070126227209	0.1849929873772791	1.0	0.0
79908b0b-3a63-3323-a5d2-41243cfb69b4	5756	29	1295	0	7360	13880	280	6800	0.8968526020567155	0.9949870354364736	0.8163381080697774	0.18366189193022264	1.0	0.0
6daaf6cc-828b-3ab6-8a9d-eafd081f2d54	6749	30	581	0	7360	17880	0	10520	0.9566943085973492	0.9955745685204307	0.9207366984993178	0.07926330150068217	1.0	0.0
f1dcad45-1491-3c29-9847-355c8511de83	6362	49	869	0	7360	16120	80	8840	0.9327078141035038	0.9923568866011543	0.8798229843728391	0.12017701562716088	1.0	0.0
d4937d8c-338e-3b8a-9d57-45f7380a91b2	1950	4	4286	0	7360	12600	1120	6360	0.47619047619047616	0.9979529170931423	0.31270044900577293	0.687299550994227	1.0	0.0
d1aa6e14-fe82-3761-b0ae-b96d624b308a	5809	30	1321	0	7360	14200	200	7040	0.8958285141491248	0.9948621339270423	0.814726507713885	0.185273492286115	1.0	0.0
887b9952-0f77-325c-a12f-8a99db800a68	1274	1	3125	0	7360	7880	2960	3480	0.44906591469862533	0.9992156862745099	0.2896112752898386	0.7103887247101615	1.0	0.0
c749a4a4-dcab-3693-8c77-417c06500c51	212	1	587	0	7360	1360	6560	560	0.41897233201581036	0.9953051643192489	0.26533166458072593	0.734668335419274	1.0	0.0
355d60e5-efb1-3b34-90f8-f2265ee02c0a	5755	29	1296	0	7360	13960	280	6880	0.8967666536813401	0.9949861687413555	0.816196284215005	0.183803715784995	1.0	0.0
ad45b498-2ef9-3217-a825-c44377fda835	10	0	30	0	7360	160	7320	120	0.4	1.0	0.25	0.75	NaN	NaN
98a74de0-777c-38a9-9452-a3f4d961d807	3657	44	3259	0	7360	15760	400	8800	0.6888951681265894	0.9881113212645231	0.5287738577212261	0.4712261422787739	1.0	0.0
bfe46315-7380-3f6d-998d-f24f2ae3f849	6765	46	549	0	7360	20920	0	13560	0.9578761061946903	0.9932462193510497	0.9249384741591469	0.07506152584085313	1.0	0.0
508bc132-4620-3d90-8f2f-cb1a2082e7c9	3342	42	3376	0	7360	15480	600	8720	0.6616511581864978	0.9875886524822695	0.4974694849657636	0.5025305150342364	1.0	0.0
28a04661-5020-3de7-8d5a-a6c34cca10cb	5109	47	2084	0	7360	16920	120	9680	0.8274354198720544	0.9908844065166796	0.7102738773807868	0.28972612261921316	1.0	0.0
125ab14f-26ab-3c9c-b29d-e3257deef9b8	6780	49	531	0	7360	21000	0	13640	0.9589816124469589	0.9928247181139259	0.9273697168649979	0.07263028313500208	1.0	0.0
37299d60-e2ff-3f07-b33d-482b11f182f4	6782	52	526	0	7360	17640	0	10280	0.9591288360910761	0.9923909862452444	0.928024083196497	0.07197591680350302	1.0	0.0
dd47bf0f-ea4f-3cf4-b553-6fd241d54222	10	0	30	0	7360	120	7320	80	0.4	1.0	0.25	0.75	NaN	NaN
20aa3d65-3dda-3625-88cf-33767d2266d7	6178	91	971	0	7360	19360	120	12120	0.9208525860784021	0.9854841282501197	0.8641768079451672	0.13582319205483284	1.0	0.0
9940952c-2257-3e82-8e92-3fc59ae63907	3342	42	3376	0	7360	15480	600	8720	0.6616511581864978	0.9875886524822695	0.4974694849657636	0.5025305150342364	1.0	0.0
eb153c2c-740b-302a-86bb-1cfddd47b15b	6737	54	569	0	7360	17760	0	10400	0.955806199900688	0.9920482992195553	0.9221188064604434	0.07788119353955658	1.0	0.0
45d072d1-f04e-312b-921c-a4ce139eddd6	6624	31	585	0	7360	16320	120	9080	0.9555683785343335	0.9953418482344102	0.9188514357053683	0.08114856429463169	1.0	0.0
cd6cab00-2c53-392d-9976-7165b1d2e5af	6215	38	1107	0	7360	18640	0	11280	0.9156537753222836	0.99392291699984	0.8488118000546299	0.15118819994537014	1.0	0.0
7d26a919-543f-3d7d-9f35-bb6bc9e4a712	4348	23	2989	0	7360	17760	0	10400	0.7427400068329348	0.9947380462136811	0.5926127845168325	0.4073872154831675	1.0	0.0
3831c4cf-459e-35b9-a49d-4a4592a1db60	6624	31	585	0	7360	16280	120	9040	0.9555683785343335	0.9953418482344102	0.9188514357053683	0.08114856429463169	1.0	0.0
a96ca7e7-8387-3635-91e3-74a845984d20	3311	14	3955	0	7360	16520	80	9240	0.6252478519497686	0.9957894736842106	0.4556840077071291	0.5443159922928709	1.0	0.0
78d17b28-2c6a-380f-b1d4-15dbbb06b0b3	6625	32	583	0	7360	16560	120	9320	0.9556437071763433	0.9951930298933453	0.9191176470588235	0.08088235294117652	1.0	0.0
1ddc2838-15e3-34a2-95c0-3ab45344eb83	6328	35	917	0	7360	15440	80	8160	0.9300411522633745	0.9944994499449945	0.8734299516908213	0.12657004830917873	1.0	0.0
a2101bff-9cdb-3fb6-994c-a84fd190e7a9	6625	33	582	0	7360	17160	120	9920	0.9556437071763433	0.9950435566236107	0.9192451782988761	0.08075482170112391	1.0	0.0
d8d14762-1131-3916-b551-3511212dac10	6328	35	917	0	7360	15440	80	8160	0.9300411522633745	0.9944994499449945	0.8734299516908213	0.12657004830917873	1.0	0.0
e8f43c07-4f86-38c3-850c-730141363716	6331	35	914	0	7360	15520	80	8240	0.930276981852913	0.9945020420986491	0.8738440303657695	0.12615596963423048	1.0	0.0
15bb73c4-8eb1-381f-8086-c08d77052ef5	6330	35	915	0	7360	15560	80	8280	0.9301983835415136	0.9945011783189317	0.8737060041407867	0.1262939958592133	1.0	0.0
10216029-1ff0-3b38-954b-1e05319c843d	6748	31	581	0	7360	17760	0	10400	0.9566203572441169	0.9954270541377784	0.9207258834765998	0.07927411652340022	1.0	0.0
30d29fff-b96e-3bdf-8721-e777a18ae7e4	6330	48	862	0	7360	15840	120	8600	0.9329403095062637	0.9924741298212606	0.8801446051167965	0.11985539488320351	1.0	0.0
ecdc100a-23ff-399f-9380-ad7af1774634	1950	4	4286	0	7360	12600	1120	6360	0.47619047619047616	0.9979529170931423	0.31270044900577293	0.687299550994227	1.0	0.0
d622dbe6-27ed-356c-995d-4c4de71b1877	3289	38	2633	0	7360	10920	1400	4960	0.7112120229213968	0.9885782987676586	0.5553866936845661	0.44461330631543394	1.0	0.0
3f0a567c-9078-35f5-a95e-1b7af9551b65	5844	29	1247	0	7360	14200	240	7080	0.9015735883986424	0.9950621488166185	0.8241432802143562	0.17585671978564377	1.0	0.0
09ea6339-695f-3cc9-bf94-a16490fa86a0	5845	29	1246	0	7360	14200	240	7080	0.9016583108368685	0.9950629894450119	0.824284304047384	0.17571569595261605	1.0	0.0
45b6525e-9815-37b3-a26c-754e3571cbe3	5856	29	1275	0	7360	14280	200	7120	0.8998156115550091	0.995072217502124	0.8212031973075306	0.17879680269246945	1.0	0.0
fc1de5f6-d921-3686-ae36-56f05f195866	5772	29	1319	0	7360	14120	240	7000	0.8954390319578033	0.9950008619203585	0.8139895642363559	0.18601043576364407	1.0	0.0
c4a69f67-083f-3fb7-8a3f-6bd9a6204bdf	1274	1	3125	0	7360	7880	2960	3480	0.44906591469862533	0.9992156862745099	0.2896112752898386	0.7103887247101615	1.0	0.0
4303a6bd-5fd9-38be-80ed-b4bf8b8a895a	212	1	587	0	7360	1360	6560	560	0.41897233201581036	0.9953051643192489	0.26533166458072593	0.734668335419274	1.0	0.0
bb654e53-3678-310c-85d8-d07a663c51de	5844	29	1247	0	7360	14160	240	7040	0.9015735883986424	0.9950621488166185	0.8241432802143562	0.17585671978564377	1.0	0.0
4d72bceb-1f9b-33de-90a2-a3ecafd35df0	5770	29	1321	0	7360	14080	240	6960	0.8952676493405741	0.9949991377823763	0.8137075165703004	0.18629248342969962	1.0	0.0
213300d6-863e-327b-b884-a6d741bc7088	5778	29	1313	0	7360	14240	240	7120	0.8959528609086679	0.9950060272085414	0.8148357072345226	0.1851642927654774	1.0	0.0
b5c91ebd-ee41-36b0-b252-1d707f6344a1	5844	29	1247	0	7360	14160	240	7040	0.9015735883986424	0.9950621488166185	0.8241432802143562	0.17585671978564377	1.0	0.0
4386e32c-318d-3e04-8fcb-24de3c212ff6	6780	49	531	0	7360	16200	0	8840	0.9589816124469589	0.9928247181139259	0.9273697168649979	0.07263028313500208	1.0	0.0
15a28313-2bdd-39e3-9f40-d7884b180aaf	6805	48	507	0	7360	16240	0	8880	0.9608189198729261	0.9929957682766671	0.9306619256017505	0.06933807439824946	1.0	0.0
1d0d5a2b-e3ce-35ae-abdf-2ea6552e40c6	6328	35	917	0	7360	15440	80	8160	0.9300411522633745	0.9944994499449945	0.8734299516908213	0.12657004830917873	1.0	0.0
780ba883-c796-374e-8c15-d71e04b2c790	6624	31	585	0	7360	16360	120	9120	0.9555683785343335	0.9953418482344102	0.9188514357053683	0.08114856429463169	1.0	0.0
bc70d113-ba46-39e3-9afb-5ff77dba056e	5770	29	1321	0	7360	14080	240	6960	0.8952676493405741	0.9949991377823763	0.8137075165703004	0.18629248342969962	1.0	0.0
55c7d452-e621-3ceb-80c4-0deb8134bf79	10	0	30	0	7360	160	7320	120	0.4	1.0	0.25	0.75	NaN	NaN
4d050ca4-5a50-3041-a4bb-a7d1b0da3536	5844	29	1247	0	7360	14160	240	7040	0.9015735883986424	0.9950621488166185	0.8241432802143562	0.17585671978564377	1.0	0.0
fc39123e-7ae0-3190-a579-658e2da1ae87	5770	29	1321	0	7360	14080	240	6960	0.8952676493405741	0.9949991377823763	0.8137075165703004	0.18629248342969962	1.0	0.0
9085f5f7-0536-3cb5-b66f-cfccb542310e	3607	42	2591	0	7360	11760	1120	5520	0.732608916421245	0.9884899972595231	0.5819619232010326	0.41803807679896743	1.0	0.0
52afc17f-04e0-3735-9a0c-a3b078d993bd	10	0	30	0	7360	120	7320	80	0.4	1.0	0.25	0.75	NaN	NaN
0c733203-6bc0-396e-bc07-678f8a5fb13f	5770	29	1321	0	7360	14080	240	6960	0.8952676493405741	0.9949991377823763	0.8137075165703004	0.18629248342969962	1.0	0.0
18e1d6f9-ddd1-30a4-a1ad-fe989fd1b638	6731	50	579	0	7360	17480	0	10120	0.9553615783123979	0.9926264562748857	0.9207934336525307	0.07920656634746925	1.0	0.0
36f499bf-a98a-39ab-9921-19d57f1d8ac2	6696	51	613	0	7360	17680	0	10320	0.9527603870233351	0.9924410849266341	0.9161307976467369	0.08386920235326312	1.0	0.0
43329ca5-7be4-3af5-b552-bb80ba43fe2d	6215	38	1107	0	7360	18640	0	11280	0.9156537753222836	0.99392291699984	0.8488118000546299	0.15118819994537014	1.0	0.0
6fef99ee-fae5-34a0-aa40-7f6f98874c12	3311	14	3955	0	7360	16520	80	9240	0.6252478519497686	0.9957894736842106	0.4556840077071291	0.5443159922928709	1.0	0.0
a902e1eb-b456-3171-af81-7a649eb76151	4348	23	2989	0	7360	17760	0	10400	0.7427400068329348	0.9947380462136811	0.5926127845168325	0.4073872154831675	1.0	0.0
6d102c81-0baf-36be-a086-98b29b8f12c2	1950	4	4286	0	7360	12600	1120	6360	0.47619047619047616	0.9979529170931423	0.31270044900577293	0.687299550994227	1.0	0.0
8ef4fd77-0437-31f0-ac38-af5f012aa0d0	1274	1	3125	0	7360	7880	2960	3480	0.44906591469862533	0.9992156862745099	0.2896112752898386	0.7103887247101615	1.0	0.0
674fc4f9-be9e-3e27-b5fd-21aa00553d11	2055	63	2162	0	7360	7360	3080	3080	0.648776637726914	0.9702549575070821	0.48731325586910124	0.5126867441308988	1.0	0.0
f8f1ebd9-0a06-3366-a862-267946ef5e3d	6171	92	897	0	7360	15440	200	8280	0.925812017102993	0.985310554047581	0.8730899830220713	0.1269100169779287	1.0	0.0
aa1be0d8-f556-3310-917b-b3cfa88489c7	5402	26	1452	0	7360	14640	480	7760	0.8796612929490311	0.9952100221075902	0.7881529034140647	0.21184709658593526	1.0	0.0
cb696a97-9157-3bc2-8d93-88e1c3983bde	6157	92	911	0	7360	15960	200	8800	0.9246827363520312	0.9852776444231077	0.8711092246745897	0.12889077532541027	1.0	0.0
466ce42d-db0c-3cf1-8abd-401b70389f46	6189	69	902	0	7360	16040	200	8880	0.927260468948985	0.9889741131351869	0.8727965026089409	0.12720349739105907	1.0	0.0
3c6908e4-3b56-3c54-a12b-74c969e6c607	1414	33	1913	0	7360	5680	4000	2320	0.592375366568915	0.9771941948859709	0.4250075142771265	0.5749924857228734	1.0	0.0
a7e7faf9-0808-36b0-8248-d370e8016112	6168	91	901	0	7360	15200	200	8040	0.9255702280912365	0.9854609362517974	0.8725420851605602	0.1274579148394398	1.0	0.0
0a14d236-7283-3be4-9ee3-ca8958e61814	219	14	567	0	7360	1280	6560	480	0.4298331697742885	0.9399141630901288	0.2786259541984733	0.7213740458015268	1.0	0.0
ef780e15-6208-3e87-b262-b13c3790cfb5	6168	91	901	0	7360	15240	200	8080	0.9255702280912365	0.9854609362517974	0.8725420851605602	0.1274579148394398	1.0	0.0
414115e3-77bd-3352-86ba-752c339cf451	5090	62	1448	0	7360	12800	760	6200	0.8708297690333617	0.9879658385093167	0.7785255429795044	0.22147445702049562	1.0	0.0
bef8902c-47a7-36d6-9fff-1fe45640a54e	1217	58	2245	0	7360	5280	3840	1760	0.5138273168672156	0.9545098039215686	0.3515309069901791	0.6484690930098209	1.0	0.0
a39df208-3335-322c-8e9f-16753fb3c1dd	718	92	1470	0	7360	3560	5080	1280	0.4789859906604403	0.8864197530864197	0.3281535648994516	0.6718464351005484	1.0	0.0
e257d078-702c-3433-b816-7a38ef76783a	212	1	587	0	7360	1360	6560	560	0.41897233201581036	0.9953051643192489	0.26533166458072593	0.734668335419274	1.0	0.0
66152e11-ae01-3a79-97e9-ec3363e41622	5012	38	1510	0	7360	12400	800	5840	0.8662288282060144	0.9924752475247525	0.7684759276295615	0.23152407237043848	1.0	0.0
73a0e8ad-a39e-3b38-87e7-6bb48be3747c	3187	79	2174	0	7360	9840	1920	4400	0.738843166801901	0.975811390079608	0.5944786420443947	0.4055213579556053	1.0	0.0
5f83cb14-811f-3e1e-a164-23bca04bc8b0	6471	51	838	0	7360	17280	0	9920	0.9357240980406335	0.9921803127874885	0.8853468326720482	0.11465316732795183	1.0	0.0
5c752047-b772-30c8-b0b5-a7eab488e7e4	2775	75	2550	0	7360	9280	1960	3880	0.6788990825688074	0.9736842105263158	0.5211267605633803	0.47887323943661975	1.0	0.0
ce6b6279-5e7f-3dc6-8ef8-c376328c4885	10	0	30	0	7360	160	7320	120	0.4	1.0	0.25	0.75	NaN	NaN
c1452a36-821a-350d-8fed-ade2782df875	1217	58	2245	0	7360	5280	3840	1760	0.5138273168672156	0.9545098039215686	0.3515309069901791	0.6484690930098209	1.0	0.0
4f0c3dca-c5a1-346b-a1c5-a5aaa33ac42a	5013	39	1508	0	7360	12400	800	5840	0.8663267951265877	0.9922802850356295	0.7687471246741298	0.23125287532587024	1.0	0.0
707a10c0-d95c-3cb9-a715-204fd0b07c39	10	0	30	0	7360	120	7320	80	0.4	1.0	0.25	0.75	NaN	NaN
caa7125e-6ad5-35d3-9c57-ef28ef5d4b3b	4465	71	2024	0	7360	12520	800	5960	0.8099773242630386	0.984347442680776	0.6880875327477269	0.31191246725227306	1.0	0.0
56f7fa52-f378-3ee7-a0ba-9155a0b39583	6215	38	1107	0	7360	18640	0	11280	0.9156537753222836	0.99392291699984	0.8488118000546299	0.15118819994537014	1.0	0.0
d36de66c-5c89-3525-8820-fbdd5a3f02d5	2225	35	2740	0	7360	8400	2360	3400	0.615916955017301	0.9845132743362832	0.44813695871097686	0.5518630412890231	1.0	0.0
0841571e-4720-3366-8f11-cd7f748c4c4b	3289	38	2633	0	7360	10920	1400	4960	0.7112120229213968	0.9885782987676586	0.5553866936845661	0.44461330631543394	1.0	0.0
b88503ff-c49c-3465-8fc3-117a0d748310	3677	75	2168	0	7360	11280	1440	5360	0.7662811295196416	0.9800106609808102	0.6290846877673225	0.3709153122326775	1.0	0.0
a93d7358-07d0-36a4-bbda-fe6daa5519eb	4348	23	2989	0	7360	17760	0	10400	0.7427400068329348	0.9947380462136811	0.5926127845168325	0.4073872154831675	1.0	0.0
669d5961-50c8-32ba-b468-b4ddfaf1e02a	3311	14	3955	0	7360	16520	80	9240	0.6252478519497686	0.9957894736842106	0.4556840077071291	0.5443159922928709	1.0	0.0
9880bbc7-2a34-3f71-b6a7-22dacab933cd	4414	66	1920	0	7360	12160	960	5760	0.8163491769927871	0.9852678571428571	0.6968740132617619	0.3031259867382381	1.0	0.0
ad134f81-4b73-3037-b05c-a559ad7c2735	2040	52	2988	0	7360	8200	2280	3120	0.5730337078651685	0.9751434034416826	0.40572792362768495	0.594272076372315	1.0	0.0
4b86f9fe-eb85-3830-b105-d5381871ed7c	3293	53	2854	0	7360	11000	1160	4800	0.6937743600547771	0.984160191273162	0.5357084756791931	0.4642915243208069	1.0	0.0
2041af3c-8423-3339-800a-b2094f85f32c	5334	63	1403	0	7360	14280	560	7480	0.8791824625020604	0.9883268482490273	0.7917470684280837	0.20825293157191627	1.0	0.0
b52352fa-eda6-362c-829e-d1771702c3e3	3125	52	2703	0	7360	10360	1480	4480	0.6940588561910049	0.9836323575700346	0.5362045298558682	0.4637954701441318	1.0	0.0
d11479d6-453e-37f8-8637-36773a23be92	5013	39	1508	0	7360	12360	800	5800	0.8663267951265877	0.9922802850356295	0.7687471246741298	0.23125287532587024	1.0	0.0
3d81857a-60c6-3f49-bfe7-2a33b2c16efd	3766	82	2552	0	7360	11240	960	4840	0.7409010426913241	0.9786902286902287	0.5960747071858183	0.40392529281418166	1.0	0.0
f5c4edca-4af5-3ad1-a8c3-d0227d412a9c	22	0	18	0	7360	40	7320	0	0.7096774193548387	1.0	0.55	0.44999999999999996	NaN	NaN
fc791373-a3b9-30f9-8d50-8d45c3b3bdf0	5962	51	1187	0	7360	15960	160	8760	0.9059413462999544	0.991518376850158	0.833962791998881	0.16603720800111899	1.0	0.0
8308bbc2-04c4-3966-b153-37d95234bffa	5032	65	1623	0	7360	13520	640	6800	0.8563648740639892	0.9872474004316264	0.7561232156273479	0.24387678437265214	1.0	0.0
6988d139-2e0e-37da-a3ad-b79f306aa700	3587	71	2662	0	7360	11080	1040	4760	0.7241344503886141	0.980590486604702	0.5740118418947031	0.4259881581052969	1.0	0.0
d7a407e3-b709-381f-96c9-998ad7c0f454	3607	42	2591	0	7360	11760	1120	5520	0.732608916421245	0.9884899972595231	0.5819619232010326	0.41803807679896743	1.0	0.0
9ba59ad3-701c-3431-921a-22c6a263cbd6	3950	103	2467	0	7360	11640	840	5120	0.7545367717287488	0.9745867258820626	0.6155524388343463	0.3844475611656537	1.0	0.0
397f3c3c-eaaf-3473-bdfd-389403c9392a	3833	68	2539	0	7360	11440	920	5000	0.7462279762484182	0.9825685721609844	0.6015379786566227	0.39846202134337727	1.0	0.0
269ab240-2295-32b9-9648-4b602a934ac1	3479	26	1855	0	7360	9440	2000	4080	0.7871931213938228	0.9925820256776035	0.652230971128609	0.34776902887139105	1.0	0.0
b1fbed9d-e354-3d46-8c39-c1c6779bba25	1369	77	154	0	7360	2240	5760	640	0.9221960255978443	0.9467496542185339	0.8988837820091924	0.10111621799080761	1.0	0.0
e1d4f272-7bc3-3e05-b5bb-9b64a0e74e3a	1101	62	157	0	7360	1880	6040	560	0.909541511771995	0.9466895958727429	0.8751987281399046	0.12480127186009538	1.0	0.0
f9ddbb17-20f6-3be8-86aa-15d62b907ea4	2990	146	304	0	7360	4960	3920	1520	0.9300155520995336	0.9534438775510204	0.9077109896782027	0.09228901032179726	1.0	0.0
3a4a9952-c8a1-3775-b831-189069fa1231	4303	107	270	0	7360	7320	2680	2640	0.9580318379160637	0.9757369614512472	0.9409577957577083	0.059042204242291674	1.0	0.0
43176c35-d83b-3214-9d70-a07b2c6a12ed	6688	28	364	0	7360	13040	280	5960	0.9715281812899476	0.9958308516974389	0.9483834373227453	0.051616562677254674	1.0	0.0
041df65f-054b-3fc3-8677-ff33bbba6a14	6860	63	397	0	7360	13240	40	5920	0.9675599435825106	0.9908998988877654	0.9452941987046989	0.054705801295301115	1.0	0.0
a32f9dae-6800-32da-bafc-8bd71942d8c2	4461	107	312	0	7360	7640	2480	2760	0.9551439888662883	0.9765761821366025	0.9346323067253299	0.06536769327467007	1.0	0.0
6492b947-a583-3998-94ea-f5b54c9ef89e	3055	161	264	0	7360	5080	3880	1600	0.934965570007651	0.9499378109452736	0.9204579692678517	0.07954203073214827	1.0	0.0
643dd8ae-9664-352a-99f5-573c45369095	5013	39	1508	0	7360	12360	800	5800	0.8663267951265877	0.9922802850356295	0.7687471246741298	0.23125287532587024	1.0	0.0
97f6552b-fa26-3390-a094-b61447c1b522	6881	67	412	0	7360	14280	0	6920	0.9663647215785409	0.990356937248129	0.9435074729192376	0.056492527080762356	1.0	0.0
981899c3-a69c-3d92-b3c0-b0cda9dfde22	1431	77	172	0	7360	2320	5680	640	0.9199614271938283	0.9489389920424404	0.8927011852776044	0.10729881472239555	1.0	0.0
33bf8f2e-6c50-356f-8caf-3a6e511739a4	1101	62	157	0	7360	1880	6040	560	0.909541511771995	0.9466895958727429	0.8751987281399046	0.12480127186009538	1.0	0.0
2e12c331-b519-3f8c-b801-a2d1aefbede1	3274	165	281	0	7360	5560	3640	1840	0.936231055190163	0.9520209363186973	0.9209563994374121	0.07904360056258786	1.0	0.0
db76879d-61ac-3d44-bac3-46703fa7a528	4842	129	349	0	7360	8480	2040	3160	0.9529620153513089	0.9740494870247435	0.9327682527451359	0.06723174725486414	1.0	0.0
c57f5b53-88e0-328c-b279-0cad44e94c51	1582	84	174	0	7360	2560	5520	720	0.9246054938632379	0.9495798319327731	0.9009111617312073	0.09908883826879267	1.0	0.0
454f9bbb-24d6-3ea6-80e0-3506a1557921	3477	27	1896	0	7360	9400	1960	4000	0.7833727610679283	0.9922945205479452	0.6471245114461195	0.3528754885538805	1.0	0.0
e7481a4d-35da-3bc0-be9b-97d90383467d	6685	33	442	0	7360	14480	200	7320	0.9656915854098953	0.9950878237570706	0.9379823207520696	0.062017679247930446	1.0	0.0
a563b0f0-3b1f-3136-98c7-df9335a4242a	3165	35	1920	0	7360	8560	2240	3440	0.764031382015691	0.9890625	0.6224188790560472	0.3775811209439528	1.0	0.0
fc85bfe9-5943-3e43-8a7d-d5f76f93fb25	1281	63	136	0	7360	2040	5880	560	0.9279246649764579	0.953125	0.9040225829216655	0.09597741707833451	1.0	0.0
59ed9ee1-7a4f-314e-be1e-b3ca0b3a7d8b	3803	200	317	0	7360	6520	3040	2200	0.9363535639542041	0.9500374718960779	0.9230582524271844	0.07694174757281558	1.0	0.0
6c496c57-8d7e-357c-b1bd-b2f047aee454	1980	114	226	0	7360	3120	5040	800	0.9209302325581394	0.9455587392550143	0.8975521305530372	0.10244786944696282	1.0	0.0
42261bba-69b8-3cc6-845a-5a8703994082	1596	84	200	0	7360	2560	5480	680	0.9182968929804373	0.95	0.888641425389755	0.11135857461024501	1.0	0.0
129b40e9-3a00-3af7-a3ae-e6b566af989e	5340	140	320	0	7360	9840	1560	4040	0.9587073608617595	0.9744525547445255	0.9434628975265018	0.05653710247349819	1.0	0.0
abb9f119-ebc9-3970-ac9f-ab23c7687293	6137	37	986	0	7360	14320	200	7160	0.9230653530871625	0.9940071266601879	0.8615751789976134	0.13842482100238662	1.0	0.0
43be3f7c-7126-3df7-a416-592d9285840f	3649	13	1938	0	7360	9720	1760	4120	0.7890582765704401	0.9964500273074822	0.6531233219974942	0.34687667800250577	1.0	0.0
0a334dd6-ecb4-3c00-b38e-f74827a055cb	2517	194	249	0	7360	4160	4400	1200	0.9191163045462845	0.9284396901512357	0.9099783080260304	0.09002169197396959	1.0	0.0
316ee24a-61de-329f-84b3-67f31fa1500d	4820	165	335	0	7360	8440	2040	3120	0.9506903353057199	0.966900702106319	0.9350145489815713	0.06498545101842867	1.0	0.0
be7755f3-6052-32df-b466-1d098507619e	2018	149	153	0	7360	3360	5040	1040	0.9303826648224989	0.9312413474850023	0.9295255642561032	0.07047443574389678	1.0	0.0
33951cd3-338b-3bf7-aed0-8b1632cee66d	1736	30	1394	0	7360	5240	4200	2080	0.7091503267973857	0.9830124575311439	0.5546325878594249	0.44536741214057507	1.0	0.0
016d9280-d133-3da8-8a9a-220380c833e2	5987	91	482	0	7360	11840	800	5280	0.9543317127600225	0.9850279697268839	0.9254908022878343	0.07450919771216569	1.0	0.0
deb2fd84-4427-3051-acee-37cc8f7fc7c9	22	0	18	0	7360	40	7320	0	0.7096774193548387	1.0	0.55	0.44999999999999996	NaN	NaN
d02f0ca6-227a-3eb9-8d98-8ebcb12e05d8	2453	198	229	0	7360	4120	4480	1240	0.9199324957809862	0.9253112033195021	0.9146159582401193	0.08538404175988068	1.0	0.0
d2083fba-e7f8-3170-ba23-bcc71a42a080	2982	241	297	0	7360	5200	3840	1680	0.9172562288526607	0.9252249457027614	0.909423604757548	0.09057639524245198	1.0	0.0
b1e27851-032a-377f-88e7-5fc246cd37c5	5428	167	285	0	7360	10240	1480	4360	0.9600282985496993	0.9701519213583557	0.9501137755995099	0.049886224400490065	1.0	0.0
5f7519fb-8398-39a4-a328-57bfcdcfef68	6506	70	504	0	7360	13080	280	6000	0.9577506256440453	0.9893552311435523	0.9281027104136947	0.07189728958630526	1.0	0.0
35c6cf7e-a0c7-3b05-b0b7-793c8f87b827	6176	91	933	0	7360	17240	160	10040	0.923444976076555	0.9854794957715015	0.868757912505275	0.131242087494725	1.0	0.0
8b2de974-3289-32ac-a557-7684210d7ab7	3289	38	2633	0	7360	10920	1400	4960	0.7112120229213968	0.9885782987676586	0.5553866936845661	0.44461330631543394	1.0	0.0
04f8f7e4-f3c3-3278-a88d-2bc76042e331	6765	46	549	0	7360	18160	0	10800	0.9578761061946903	0.9932462193510497	0.9249384741591469	0.07506152584085313	1.0	0.0
216b8bed-952a-34c3-a986-ad34e0de4be1	3133	35	1912	0	7360	8480	2280	3400	0.7629368075003045	0.9889520202020202	0.6210109018830525	0.3789890981169475	1.0	0.0
f67e5797-6daa-3f57-9932-e25e95830069	6780	49	531	0	7360	18160	0	10800	0.9589816124469589	0.9928247181139259	0.9273697168649979	0.07263028313500208	1.0	0.0
5f21c564-2349-3443-89fb-6ca7544ed1b6	6723	33	444	0	7360	14360	160	7160	0.9657401422107303	0.9951154529307282	0.9380493930514859	0.061950606948514064	1.0	0.0
a54ea2b2-d521-379f-bd0d-8525885bc701	3607	42	2591	0	7360	11760	1120	5520	0.732608916421245	0.9884899972595231	0.5819619232010326	0.41803807679896743	1.0	0.0
54d2d6a8-4f8f-314a-be2b-792bdc2253bc	5097	46	1937	0	7360	14720	280	7640	0.8371520078837151	0.9910558040054442	0.7246232584589138	0.27537674154108616	1.0	0.0
e1603ae0-88fd-311a-a007-5c5ec5195c42	6673	47	520	0	7360	13480	120	6240	0.9592467476460864	0.9930059523809524	0.9277074933963576	0.07229250660364239	1.0	0.0
d94f3c9d-bd9b-3260-939d-936ac0841cc3	6237	24	699	0	7360	12320	400	5360	0.9452148215503523	0.996166746526114	0.8992214532871973	0.10077854671280273	1.0	0.0
45c5b514-ddac-32c9-ad44-a733b35bdf12	6673	47	520	0	7360	13480	120	6240	0.9592467476460864	0.9930059523809524	0.9277074933963576	0.07229250660364239	1.0	0.0
043fba2f-e4c9-3443-a1ab-4d8e0cf0d967	6690	28	362	0	7360	13040	280	5960	0.971677559912854	0.9958320928847871	0.948667044809983	0.051332955190017016	1.0	0.0
ba732759-e4dc-366c-a896-46964f393c80	6680	33	487	0	7360	14520	160	7320	0.962536023054755	0.9950841650528824	0.932049672108274	0.06795032789172595	1.0	0.0
00adb3ea-9e16-397c-9009-07d404b37c14	5486	82	752	0	7360	10520	1040	4200	0.929357953582924	0.9852729885057471	0.8794485411991023	0.12055145880089768	1.0	0.0
5ea32182-6ddf-3855-a2fb-d132671a8a18	5477	21	822	0	7360	10400	1040	4080	0.9285411545308129	0.9961804292469989	0.8695030957294809	0.13049690427051908	1.0	0.0
3a2a8e6d-bd6c-3791-95d6-556bcad7a65e	6673	47	520	0	7360	13480	120	6240	0.9592467476460864	0.9930059523809524	0.9277074933963576	0.07229250660364239	1.0	0.0
403ecfed-dab2-30d5-90de-076968f396d9	6137	37	986	0	7360	14320	200	7160	0.9230653530871625	0.9940071266601879	0.8615751789976134	0.13842482100238662	1.0	0.0
f8b18164-8326-3412-be43-006f20f757db	6237	24	699	0	7360	12320	400	5360	0.9452148215503523	0.996166746526114	0.8992214532871973	0.10077854671280273	1.0	0.0
e010002d-47e3-314e-8639-4e327a9f6e5b	6720	29	371	0	7360	13080	240	5960	0.9710982658959538	0.9957030671210549	0.947680157946693	0.052319842053306975	1.0	0.0
f7d23216-2f74-33f1-a862-676bdbe095f8	3649	13	1938	0	7360	9720	1760	4120	0.7890582765704401	0.9964500273074822	0.6531233219974942	0.34687667800250577	1.0	0.0
ff368fb5-94f7-3569-b704-d51ff1e29968	1736	30	1394	0	7360	5240	4200	2080	0.7091503267973857	0.9830124575311439	0.5546325878594249	0.44536741214057507	1.0	0.0
2a4c0557-672c-3e86-a705-41eae152c638	5486	82	752	0	7360	10520	1040	4200	0.929357953582924	0.9852729885057471	0.8794485411991023	0.12055145880089768	1.0	0.0
18b31434-56a6-3ede-907b-f7e3771e914c	6674	48	518	0	7360	13760	120	6520	0.9593215466436682	0.9928592680749777	0.9279755283648499	0.07202447163515013	1.0	0.0
4065ccd1-5c4e-34d9-a319-79d48d69de5c	3289	38	2633	0	7360	10920	1400	4960	0.7112120229213968	0.9885782987676586	0.5553866936845661	0.44461330631543394	1.0	0.0
b697dbf3-1b59-3ccc-80c0-e11e964e0b3f	6237	24	699	0	7360	12320	400	5360	0.9452148215503523	0.996166746526114	0.8992214532871973	0.10077854671280273	1.0	0.0
19ba9882-16f8-3d7b-8b12-82bc04e6a28c	5486	82	752	0	7360	10520	1040	4200	0.929357953582924	0.9852729885057471	0.8794485411991023	0.12055145880089768	1.0	0.0
4baf7bda-1055-3a6e-9f53-dceb96d27966	3472	27	1901	0	7360	9360	1960	3960	0.7826871055004508	0.992283509574164	0.6461939326260935	0.3538060673739065	1.0	0.0
35ab289e-efc6-339f-a3aa-6cf2710f9791	5477	21	822	0	7360	10400	1040	4080	0.9285411545308129	0.9961804292469989	0.8695030957294809	0.13049690427051908	1.0	0.0
3a8a6a9c-45c2-31d6-92b7-246265e8e16e	5477	21	822	0	7360	10400	1040	4080	0.9285411545308129	0.9961804292469989	0.8695030957294809	0.13049690427051908	1.0	0.0
8054f94d-2efa-323e-a9ea-f065267cf3da	6240	24	696	0	7360	12400	400	5440	0.9454545454545454	0.9961685823754789	0.8996539792387543	0.10034602076124566	1.0	0.0
afb77947-fb81-3bcb-8149-d8a4d5ae7807	6646	27	487	0	7360	14120	200	6960	0.9627698102274372	0.9959538438483441	0.9317257815785784	0.06827421842142156	1.0	0.0
a594065a-fdb5-355b-abdd-eea9a82ba64b	5477	21	822	0	7360	10400	1040	4080	0.9285411545308129	0.9961804292469989	0.8695030957294809	0.13049690427051908	1.0	0.0
bb2301aa-973a-3e14-86f5-61ffb9446cef	5486	82	752	0	7360	10560	1040	4240	0.929357953582924	0.9852729885057471	0.8794485411991023	0.12055145880089768	1.0	0.0
df634834-ab88-3cdc-9e40-f3cdd3eb46ec	6224	23	673	0	7360	12600	440	5680	0.9470480827754109	0.9963182327517208	0.9024213426127302	0.09757865738726978	1.0	0.0
6240525c-2668-3e7f-bbbf-ca0b57e77565	22	0	18	0	7360	40	7320	0	0.7096774193548387	1.0	0.55	0.44999999999999996	NaN	NaN
89c419f4-3a4f-37ba-ac52-42d8a2b72d0c	5487	82	751	0	7360	10640	1040	4320	0.9294486321673584	0.985275632968217	0.8796088489900609	0.12039115100993913	1.0	0.0
d6a61136-1203-306d-8a1b-424ae022cb70	5477	21	822	0	7360	10440	1040	4120	0.9285411545308129	0.9961804292469989	0.8695030957294809	0.13049690427051908	1.0	0.0
a34ecfac-7f14-3c22-9599-4650a378231b	6728	24	528	0	7360	14440	80	7160	0.9605939463163906	0.9964454976303317	0.9272326350606395	0.07276736493936053	1.0	0.0
68030d7a-389b-35bc-aaed-1e3e9ddbbe72	5485	82	753	0	7360	10720	1040	4400	0.9292672596357475	0.9852703430932279	0.8792882334081437	0.12071176659185634	1.0	0.0
fe7a0a11-1085-3811-98ae-3582f54c53cc	6229	25	626	0	7360	12880	480	6000	0.9503394614387062	0.996002558362648	0.9086797957695113	0.0913202042304887	1.0	0.0
7f6871ab-27e3-35ca-90b1-6477845ae1d1	5476	21	823	0	7360	10520	1040	4200	0.9284503221430994	0.9961797344005822	0.8693443403714876	0.13065565962851244	1.0	0.0
06e2880c-c4ad-358a-b8d9-a7fadc20694f	6743	33	424	0	7360	14440	160	7240	0.9672236964785196	0.9951298701298701	0.9408399609320497	0.05916003906795031	1.0	0.0
1fb21986-3b76-3a65-9eda-8a8edb0fbb2b	6701	33	466	0	7360	14560	160	7360	0.9641033019207252	0.9950994950994951	0.9349797683828659	0.0650202316171341	1.0	0.0
d17a483a-6676-3d02-8ea6-9ddc96b68535	6603	25	532	0	7360	13400	200	6240	0.959529172418804	0.9962281231140615	0.925437981779958	0.07456201822004205	1.0	0.0
56eb4122-289d-3e78-b4f6-ee3640df0159	3649	13	1938	0	7360	9720	1760	4120	0.7890582765704401	0.9964500273074822	0.6531233219974942	0.34687667800250577	1.0	0.0
8298317c-3444-32bd-9a46-46ac1658a68e	6137	37	986	0	7360	14320	200	7160	0.9230653530871625	0.9940071266601879	0.8615751789976134	0.13842482100238662	1.0	0.0
e1aac590-5f98-3f34-a0d1-74797b78425d	1736	30	1394	0	7360	5240	4200	2080	0.7091503267973857	0.9830124575311439	0.5546325878594249	0.44536741214057507	1.0	0.0
f6a88266-2589-382b-9049-d6cbda3871d3	6603	25	532	0	7360	13400	200	6240	0.959529172418804	0.9962281231140615	0.925437981779958	0.07456201822004205	1.0	0.0
9da8baac-1ea1-310c-b8b2-5adf853c029d	6604	26	530	0	7360	13680	200	6520	0.9596047660563789	0.996078431372549	0.9257078777684329	0.07429212223156711	1.0	0.0
f1df3701-7081-3685-884e-4c80333a83e5	6191	23	666	0	7360	12080	480	5200	0.9472878892204115	0.9962986803990989	0.9028729765203442	0.09712702347965585	1.0	0.0
7fc25815-164e-36d9-a6f5-3fb8766b1b9b	6194	23	663	0	7360	12160	480	5280	0.9475294477589108	0.9963004664629243	0.9033104856351174	0.0966895143648826	1.0	0.0
35e79d73-2d09-3e75-b1ee-7600bbc6dbd5	6566	27	487	0	7360	14080	280	7000	0.9623332844789683	0.9959047474594267	0.9309513682121083	0.06904863178789167	1.0	0.0
a4b421cf-a92e-3ee6-b57d-dbbd689b4fea	6191	23	666	0	7360	12080	480	5200	0.9472878892204115	0.9962986803990989	0.9028729765203442	0.09712702347965585	1.0	0.0
2a26ec56-0655-32bd-8268-245e9ac376c7	6198	23	659	0	7360	12400	480	5520	0.9478513534179538	0.9963028452017361	0.9038938311214817	0.0961061688785183	1.0	0.0
fc9de331-47fb-3953-87df-d36720bb534d	22	0	18	0	7360	40	7320	0	0.7096774193548387	1.0	0.55	0.44999999999999996	NaN	NaN
47087dc9-4d1c-31b1-b1e9-555620611cd6	6727	25	528	0	7360	14440	80	7160	0.960519740129935	0.996297393364929	0.927222605099931	0.07277739490006896	1.0	0.0
0469a552-21af-3768-9774-8a7911b4a09b	6201	25	614	0	7360	12640	520	5800	0.951000690131125	0.9959845807902346	0.9099046221570066	0.09009537784299337	1.0	0.0
25ca8bde-766c-383d-bb6e-63ae9be63e1c	5545	83	732	0	7360	10760	1000	4400	0.9315413691726165	0.9852523098791756	0.8833837820614944	0.11661621793850563	1.0	0.0
9adf2fc3-660e-3fc9-a88a-67b6aef1d1ac	5564	83	753	0	7360	11000	960	4600	0.9301237044466734	0.9853019302284399	0.8807978470793097	0.11920215292069025	1.0	0.0
3c22097e-91b3-3be7-8ae1-d673c89d9a50	5544	83	733	0	7360	10760	1000	4400	0.9314516129032258	0.9852496889994669	0.8832244702883543	0.11677552971164573	1.0	0.0
7bcc2038-6152-3d71-88b7-afcd7ecf3e7e	5515	21	824	0	7360	10600	1000	4240	0.9288421052631579	0.9962066473988439	0.8700110427512225	0.12998895724877746	1.0	0.0
0741fdf4-ea56-3127-9524-e6c9f76008e9	5508	21	831	0	7360	10520	1000	4160	0.9282103134479273	0.9962018448182312	0.8689067676289636	0.13109323237103643	1.0	0.0
24dd515c-b6ed-3323-9a4f-54b74d5685a4	3130	35	1915	0	7360	8520	2280	3440	0.7624847746650426	0.9889415481832543	0.6204162537165511	0.37958374628344893	1.0	0.0
cb9c6b9b-4cf4-352b-8bf8-158f515fb78b	5488	21	811	0	7360	10440	1040	4120	0.929539295392954	0.9961880559085133	0.8712494046674075	0.12875059533259248	1.0	0.0
3cb857ff-3921-39e0-9399-97b696b65287	5544	83	733	0	7360	10720	1000	4360	0.9314516129032258	0.9852496889994669	0.8832244702883543	0.11677552971164573	1.0	0.0
322d511c-baf8-34d8-916b-51694db5694b	6690	28	362	0	7360	13040	280	5960	0.971677559912854	0.9958320928847871	0.948667044809983	0.051332955190017016	1.0	0.0
a4805af5-1527-37b4-aae1-514c0c793afb	6191	23	666	0	7360	12080	480	5200	0.9472878892204115	0.9962986803990989	0.9028729765203442	0.09712702347965585	1.0	0.0
e395ecb7-3b7b-3596-bcbe-8c9d9336e1cd	5544	83	733	0	7360	10720	1000	4360	0.9314516129032258	0.9852496889994669	0.8832244702883543	0.11677552971164573	1.0	0.0
28e79f8c-4842-3cd1-86a9-f36e83f29565	5488	21	811	0	7360	10440	1040	4120	0.929539295392954	0.9961880559085133	0.8712494046674075	0.12875059533259248	1.0	0.0
23c1e8f5-064a-33c8-9da8-f2aee40b1990	5544	83	733	0	7360	10720	1000	4360	0.9314516129032258	0.9852496889994669	0.8832244702883543	0.11677552971164573	1.0	0.0
a831d6f6-8621-34f4-992a-2dcd7f06d424	6730	29	361	0	7360	13120	240	6000	0.9718411552346571	0.9957094244710756	0.9490903962769708	0.05090960372302922	1.0	0.0
dfd9342b-594a-327f-9bdf-b84abcc8e3dd	5488	21	811	0	7360	10440	1040	4120	0.929539295392954	0.9961880559085133	0.8712494046674075	0.12875059533259248	1.0	0.0
3e376044-a0fd-3320-bde3-6bce6f6b19e7	6603	25	532	0	7360	13400	200	6240	0.959529172418804	0.9962281231140615	0.925437981779958	0.07456201822004205	1.0	0.0
5069a9fc-c8e1-32f1-9422-ba3553310a13	6678	32	450	0	7360	14240	200	7080	0.9651683769330828	0.995230998509687	0.9368686868686869	0.06313131313131315	1.0	0.0
e9f9d44b-67b3-3d07-8a8d-eb89b2154c17	5488	21	811	0	7360	10440	1040	4120	0.929539295392954	0.9961880559085133	0.8712494046674075	0.12875059533259248	1.0	0.0
cbe27427-d1fc-3e36-8761-50fff2eb6559	6646	32	482	0	7360	14360	200	7200	0.9627698102274374	0.9952081461515424	0.9323793490460157	0.06762065095398428	1.0	0.0
a02fe9e2-bc92-31f6-9051-fa3d290f3bf7	3472	27	1901	0	7360	9360	1960	3960	0.7826871055004508	0.992283509574164	0.6461939326260935	0.3538060673739065	1.0	0.0
2ba21e59-f0a9-30c1-a4c0-a51743df444f	6137	37	986	0	7360	14320	200	7160	0.9230653530871625	0.9940071266601879	0.8615751789976134	0.13842482100238662	1.0	0.0
ae960d77-637e-39de-824d-594d30a3e9da	3649	13	1938	0	7360	9720	1760	4120	0.7890582765704401	0.9964500273074822	0.6531233219974942	0.34687667800250577	1.0	0.0
fad0774e-df11-3f54-bd48-95e4de940d38	22	0	18	0	7360	40	7320	0	0.7096774193548387	1.0	0.55	0.44999999999999996	NaN	NaN
f6f3aeee-df7f-3f32-a7f5-f6e4706b9183	1736	30	1394	0	7360	5240	4200	2080	0.7091503267973857	0.9830124575311439	0.5546325878594249	0.44536741214057507	1.0	0.0
f3f2b015-814e-388f-acff-d81c58b02809	1277	23	540	0	7360	2920	5520	1080	0.8193776066730831	0.9823076923076923	0.7028068244358833	0.29719317556411673	1.0	0.0
3eb265dc-7c5d-3f2c-9e3f-236491e9eb87	5960	85	595	0	7360	12560	720	5920	0.946031746031746	0.9859387923904053	0.9092295957284515	0.09077040427154848	1.0	0.0
531e61fe-bce4-39a5-8668-cbbfde4cb537	5060	8	732	0	7360	11240	1560	5440	0.9318600368324126	0.9984214680347278	0.8736187845303868	0.12638121546961323	1.0	0.0
cf9060ed-2138-34c4-a95f-6a87325382b7	5955	85	560	0	7360	12040	760	5440	0.948626045400239	0.9859271523178808	0.9140445126630852	0.08595548733691483	1.0	0.0
9c36518a-a189-37c4-9e33-17281844eaf2	595	5	240	0	7360	1400	6520	560	0.8292682926829268	0.9916666666666667	0.7125748502994012	0.28742514970059885	1.0	0.0
30c7d217-3bc2-3405-a08f-a56c27d8b0cb	5954	84	562	0	7360	11880	760	5280	0.9485422972757688	0.9860881086452468	0.9137507673419276	0.08624923265807238	1.0	0.0
172a5aef-b825-36fa-a9fd-8baa436072cc	5991	55	554	0	7360	12720	760	6120	0.9516321181796521	0.9909030764141581	0.9153552330022918	0.08464476699770818	1.0	0.0
d52748dd-e676-35bb-a477-e37e249e52ef	5954	84	562	0	7360	11800	760	5200	0.9485422972757688	0.9860881086452468	0.9137507673419276	0.08624923265807238	1.0	0.0
17a534be-1cc6-3e8d-b16c-334a35b61444	254	1	225	0	7360	640	6880	160	0.6920980926430517	0.996078431372549	0.5302713987473904	0.4697286012526096	1.0	0.0
d9164da3-70f3-3f8b-9743-d8d29c471f39	2394	54	752	0	7360	4840	4160	1640	0.855917053986414	0.9779411764705882	0.7609663064208518	0.23903369357914817	1.0	0.0
349a4e04-06c1-3b22-80e9-790ecb9103e5	4706	58	676	0	7360	9760	1920	4320	0.9276562191996846	0.9878253568429891	0.8743961352657005	0.12560386473429952	1.0	0.0
b8f98262-6237-3f6d-9667-d644678079f6	4598	34	688	0	7360	9360	2040	4040	0.9272030651340996	0.9926597582037997	0.8698448732500946	0.13015512674990537	1.0	0.0
fcaf159d-e24a-3478-821f-bf669106b057	6373	49	658	0	7360	14120	280	7040	0.9474466661711143	0.9923699781999377	0.906414450291566	0.09358554970843402	1.0	0.0
53f78bca-b91d-3aaf-8a93-16547fa20921	136	2	102	0	7360	320	7120	80	0.7234042553191489	0.9855072463768116	0.5714285714285714	0.4285714285714286	1.0	0.0
3fd7c826-343c-37ad-99a8-837be6316082	1858	45	857	0	7360	4080	4600	1320	0.8046773495019489	0.976353126642144	0.6843462246777164	0.31565377532228356	1.0	0.0
9703bdaf-f3e9-398f-852a-ddd217c22a1e	254	1	225	0	7360	640	6880	160	0.6920980926430517	0.996078431372549	0.5302713987473904	0.4697286012526096	1.0	0.0
5fc91b4a-edb3-3c87-a887-8033b4a23561	4596	34	690	0	7360	9040	2040	3720	0.926986688180718	0.9926565874730021	0.8694665153234961	0.13053348467650394	1.0	0.0
8fb2f04c-c081-39ca-a51e-a170d787f975	3874	56	950	0	7360	8360	2480	3480	0.8850811057802148	0.9857506361323155	0.8030679933665008	0.1969320066334992	1.0	0.0
317fdff3-eafe-3258-aef1-da32a3c1434b	6137	37	986	0	7360	14320	200	7160	0.9230653530871625	0.9940071266601879	0.8615751789976134	0.13842482100238662	1.0	0.0
f5204587-eaca-3137-be2a-08f280d254ba	3019	53	1008	0	7360	6360	3280	2280	0.8505423299056206	0.9827473958333334	0.7496895952321828	0.2503104047678172	1.0	0.0
52fc629a-8a26-3c36-b96d-6eb6d3cf4e25	1736	30	1394	0	7360	5240	4200	2080	0.7091503267973857	0.9830124575311439	0.5546325878594249	0.44536741214057507	1.0	0.0
cd6ac343-11f7-3f02-af16-91bb2980197a	1164	1	675	0	7360	2560	5520	720	0.7749667110519308	0.9991416309012876	0.632952691680261	0.367047308319739	1.0	0.0
3a7469ea-5536-3a9a-acd5-8ef8ec10ebf4	3917	60	1023	0	7360	8480	2360	3480	0.8785465963889201	0.9849132511943676	0.792914979757085	0.20708502024291497	1.0	0.0
58ce33e9-ca5f-3a62-8f13-8b0bcf95665d	3649	13	1938	0	7360	9720	1760	4120	0.7890582765704401	0.9964500273074822	0.6531233219974942	0.34687667800250577	1.0	0.0
56df6faa-9106-3fb8-87e5-1052808d2992	5019	59	882	0	7360	11040	1400	5080	0.9142909190272339	0.988381252461599	0.8505338078291815	0.14946619217081847	1.0	0.0
9a7c139b-6761-381c-9614-8de82bbefc87	837	15	548	0	7360	2160	5960	760	0.7483236477425123	0.9823943661971831	0.604332129963899	0.39566787003610104	1.0	0.0
045ecf42-ac8e-3dc4-a0fb-1228db94a9c2	2781	23	1156	0	7360	6120	3400	2160	0.8251001335113485	0.9917974322396577	0.7063754127508255	0.2936245872491745	1.0	0.0
1bbb5285-1d90-3741-84d9-f7ce2bf148a2	2246	19	1055	0	7360	5080	4040	1760	0.8070427596119296	0.9916114790286976	0.6803998788245986	0.3196001211754014	1.0	0.0
242d1e84-a17a-30b9-85ae-63500089bf77	4596	34	690	0	7360	9040	2040	3720	0.926986688180718	0.9926565874730021	0.8694665153234961	0.13053348467650394	1.0	0.0
8187adb9-ef91-3a70-87b7-72ffca8c6443	3057	24	1239	0	7360	6520	3040	2200	0.8287921919479464	0.9922103213242454	0.7115921787709497	0.2884078212290503	1.0	0.0
7b888a87-812d-375a-a54e-31a9200a2097	2403	18	1179	0	7360	5320	3760	1720	0.800599700149925	0.9925650557620818	0.6708542713567839	0.3291457286432161	1.0	0.0
6ff98bf9-26f0-33d0-9b23-1b3504cb9015	4668	43	929	0	7360	10240	1720	4600	0.9057043073341094	0.9908724262364679	0.8340182240485975	0.1659817759514025	1.0	0.0
32adbe27-38fe-3564-8b5f-2d9510a89b8f	5660	20	680	0	7360	12360	1000	6000	0.9417637271214643	0.9964788732394366	0.8927444794952681	0.10725552050473186	1.0	0.0
3bee823e-45f6-3fd7-ad36-6a0793eb90d5	3113	29	1178	0	7360	6760	3040	2440	0.8376160365935692	0.9907702100572884	0.7254719179678397	0.2745280820321603	1.0	0.0
55deb597-3d4f-3d69-a15b-4912447fe68a	3258	55	1167	0	7360	7160	2880	2680	0.8420780563453089	0.9833987322668276	0.736271186440678	0.263728813559322	1.0	0.0
cb026ea4-c1c2-3600-8484-bcf0ace38c4b	1232	75	53	0	7360	1840	6000	480	0.9506172839506173	0.9426166794185157	0.9587548638132296	0.04124513618677039	1.0	0.0
20f0f123-f7c3-3b08-b21a-3daea86ead16	3130	35	1915	0	7360	8520	2280	3440	0.7624847746650426	0.9889415481832543	0.6204162537165511	0.37958374628344893	1.0	0.0
4cce17ed-0084-38b5-b7d2-4b3ead3268b0	2952	4	804	0	7360	6040	3600	2280	0.8796185935637664	0.9986468200270636	0.7859424920127795	0.21405750798722045	1.0	0.0
910957dd-d0cd-30ea-8598-37f4d6b9cb30	2660	124	96	0	7360	4080	4480	1200	0.9602888086642599	0.9554597701149425	0.965166908563135	0.03483309143686497	1.0	0.0
13091489-07b4-315e-8971-cab2ab0c70b9	4072	132	116	0	7360	6120	3040	1800	0.9704480457578647	0.9686013320647003	0.9723018147086915	0.02769818529130852	1.0	0.0
610ad3c5-ef56-3749-bd89-43de94103435	6305	26	149	0	7360	10200	880	3720	0.986312084473993	0.9958932238193019	0.9769135419894639	0.023086458010536104	1.0	0.0
62728cf3-ef7b-3f27-b219-92688af4b673	6523	94	223	0	7360	10520	520	3680	0.9762777819351941	0.9857941665407284	0.966943373851171	0.03305662614882898	1.0	0.0
30c2240b-14fd-3dad-ac57-ab102d24bc81	2783	159	98	0	7360	4280	4320	1240	0.9558646745663747	0.9459551325628824	0.9659840333217633	0.0340159666782367	1.0	0.0
bfcc18a2-4548-301d-8ba6-9e85428a2b47	3472	27	1901	0	7360	9360	1960	3960	0.7826871055004508	0.992283509574164	0.6461939326260935	0.3538060673739065	1.0	0.0
91a914ec-5f5b-37e4-827a-958dc14f3c6d	4187	132	121	0	7360	6480	2920	2040	0.9706734670221399	0.9694373697615188	0.9719127205199629	0.028087279480037086	1.0	0.0
211eb353-6513-3991-a789-da309eeef1e4	960	45	35	0	7360	1520	6320	480	0.96	0.9552238805970149	0.964824120603015	0.035175879396984966	1.0	0.0
ed93b2d3-a799-39ec-897d-d82c82f92c82	4596	34	690	0	7360	9040	2040	3720	0.926986688180718	0.9926565874730021	0.8694665153234961	0.13053348467650394	1.0	0.0
c15b6067-7f63-3325-9af4-1552fc9d9742	6607	94	259	0	7360	11520	400	4560	0.9739809832682244	0.9859722429488136	0.9622778910573843	0.03772210894261574	1.0	0.0
76cc964e-78b2-3f6c-8e6b-72ddfd2d129a	2924	3	793	0	7360	5920	3640	2200	0.8801926550270921	0.998975059788179	0.7866559052999731	0.2133440947000269	1.0	0.0
c1d4b626-9bee-3752-aa3a-24069198f0eb	4514	94	112	0	7360	7000	2640	2280	0.9776911414338315	0.9796006944444444	0.975789018590575	0.024210981409425014	1.0	0.0
697fecd3-b19c-3be9-8870-776faa2756d8	1274	75	51	0	7360	1880	5960	480	0.9528795811518324	0.9444032616753151	0.9615094339622642	0.03849056603773582	1.0	0.0
4d7ce9e6-9d06-3d44-ab9c-151195811d19	960	45	35	0	7360	1520	6320	480	0.96	0.9552238805970149	0.964824120603015	0.035175879396984966	1.0	0.0
23b8a628-6d2a-3577-98f6-0738f9a0dc87	6385	62	273	0	7360	11360	640	4640	0.974437237695536	0.9903831239336125	0.9589966957044157	0.0410033042955843	1.0	0.0
9e9a88ca-13b9-3c8a-b9ec-f10597168e39	2935	152	73	0	7360	4520	4200	1360	0.9630844954881049	0.9507612568837058	0.9757313829787234	0.024268617021276584	1.0	0.0
648d3615-9615-35a8-b07d-facb2e68a73a	1423	82	55	0	7360	2120	5800	560	0.9540730807911498	0.945514950166113	0.9627875507442489	0.03721244925575107	1.0	0.0
166fb371-04d0-3cfa-9d71-d1c8d2651f48	3444	154	82	0	7360	5320	3680	1640	0.9668725435148792	0.9571984435797666	0.9767441860465116	0.023255813953488413	1.0	0.0
6b1b883b-f883-32a3-9fc1-1410b48dc642	1732	84	64	0	7360	2440	5480	560	0.9590254706533775	0.9537444933920705	0.9643652561247216	0.03563474387527843	1.0	0.0
fc81ef78-c530-3405-b1ec-20eba33f1c2a	5481	27	612	0	7360	9800	1240	3680	0.9449185415050426	0.9950980392156863	0.8995568685376661	0.10044313146233386	1.0	0.0
9e6a7f5f-3693-34b9-ad21-3eb62478dd64	4982	97	81	0	7360	7920	2200	2760	0.9824492210609347	0.9809017523134476	0.9840015800908553	0.015998419909144745	1.0	0.0
1b128eda-2222-3430-a9f8-f4d75298c485	752	39	209	0	7360	1680	6360	680	0.8584474885844747	0.9506953223767383	0.7825182101977107	0.21748178980228927	1.0	0.0
42ed8980-5d05-3083-a3e5-b0395bbc0318	2569	4	747	0	7360	5080	4040	1760	0.8724741042621836	0.9984453944811504	0.7747285886610374	0.22527141133896256	1.0	0.0
d807371f-4560-3197-8e17-140c4de3b431	1158	46	36	0	7360	1720	6120	480	0.9658048373644705	0.9617940199335548	0.9698492462311558	0.03015075376884424	1.0	0.0
20ed525e-f38c-3a67-a518-5d1d41425322	1358	82	40	0	7360	2080	5880	600	0.9570119802677942	0.9430555555555555	0.9713876967095851	0.028612303290414864	1.0	0.0
ea55794e-5967-3147-9132-a66c205bf324	8	22	10	0	7360	40	7320	0	0.33333333333333337	0.26666666666666666	0.4444444444444444	0.5555555555555556	1.0	0.0
a4a63b1a-9758-3966-9316-0e703c374889	2300	163	57	0	7360	3360	4840	840	0.954356846473029	0.9338205440519691	0.9758167161646161	0.02418328383538393	1.0	0.0
fb9d07d4-ec38-3c59-948e-d93d59c7b6a3	4500	120	100	0	7360	7120	2640	2400	0.9761388286334056	0.974025974025974	0.9782608695652174	0.021739130434782594	1.0	0.0
a97d25f9-9467-3e55-86cd-8f1088c98150	5516	97	147	0	7360	9040	1600	3280	0.9783611209648813	0.9827186887582398	0.9740420271940667	0.02595797280593326	1.0	0.0
619e4823-9ed0-3587-bfb9-a431e9c9cbd5	1874	124	42	0	7360	2800	5320	760	0.9575881451200817	0.9379379379379379	0.9780793319415448	0.02192066805845516	1.0	0.0
913dd249-64ed-3a51-890c-19407e22d609	2224	161	55	0	7360	3320	4920	880	0.9536878216123499	0.9324947589098532	0.9758666081614743	0.024133391838525697	1.0	0.0
6a7b0398-9046-3e12-81c1-7f6b60faaef1	2709	166	45	0	7360	4360	4440	1440	0.9625155445016877	0.9422608695652174	0.9836601307189542	0.016339869281045805	1.0	0.0
794eddda-bf69-33a4-977a-b10ce2f754ff	5220	123	137	0	7360	8440	1880	2960	0.9757009345794393	0.9769792251544076	0.9744259846929252	0.025574015307074816	1.0	0.0
54c0c55a-45fc-3635-96d5-1140786f82e0	5975	38	187	0	7360	10040	1160	3840	0.9815195071868583	0.9936803592216863	0.9696527101590393	0.03034728984096069	1.0	0.0
a52f26e1-582f-3e6a-882b-258aaaaf3bf8	2547	4	769	0	7360	5040	4040	1720	0.8682461223794103	0.9984319874558997	0.7680940892641737	0.23190591073582634	1.0	0.0
ef750fed-fa34-3104-930c-0443b4b654ce	6293	31	196	0	7360	11160	840	4640	0.9822836182002653	0.9950980392156863	0.9697950377562028	0.030204962243797207	1.0	0.0
517bda95-28f9-3e05-927e-6431a85cb7f2	6226	20	234	0	7360	10240	880	3760	0.9800094443569966	0.9967979506884406	0.9637770897832817	0.03622291021671831	1.0	0.0
08d1b26b-1ac7-39ce-8bc5-fe6433a6d9b6	5530	146	244	0	7360	8880	1440	2960	0.965938864628821	0.974277660324172	0.9577416002771043	0.04225839972289569	1.0	0.0
0bee6fb4-cdfa-3160-a7e1-93510621fd27	6277	30	253	0	7360	11040	800	4480	0.9779543507049934	0.9952433803710163	0.9612557427258805	0.038744257274119454	1.0	0.0
84a41d23-3eeb-3c4f-94b6-689097f89fd7	4732	136	252	0	7360	7400	2240	2280	0.9606171335769387	0.9720624486442071	0.949438202247191	0.050561797752809	1.0	0.0
86878c0e-f608-3cc0-8306-b4476e5cb0dd	6303	27	150	0	7360	10240	880	3760	0.986153485097395	0.9957345971563981	0.9767549976754998	0.02324500232450022	1.0	0.0
a13b0ee1-25d3-3070-8546-811badd618ae	752	39	209	0	7360	1680	6360	680	0.8584474885844747	0.9506953223767383	0.7825182101977107	0.21748178980228927	1.0	0.0
99a4d900-8edb-3054-bd66-16c99ccd9141	6226	20	234	0	7360	10240	880	3760	0.9800094443569966	0.9967979506884406	0.9637770897832817	0.03622291021671831	1.0	0.0
f359efc9-cdb8-3480-87b8-e5663ad4e8d2	6306	26	148	0	7360	10160	880	3680	0.986391365556077	0.9958938723941883	0.9770684846606755	0.02293151533932447	1.0	0.0
7d22c566-62b4-3f6d-a4d1-927b061c29f7	5530	146	244	0	7360	8880	1440	2960	0.965938864628821	0.974277660324172	0.9577416002771043	0.04225839972289569	1.0	0.0
d38f1b75-8344-38b5-845c-2a7588b71d97	6226	20	234	0	7360	10240	880	3760	0.9800094443569966	0.9967979506884406	0.9637770897832817	0.03622291021671831	1.0	0.0
524004a4-b7ae-388a-949d-9378ca2ba401	5530	146	244	0	7360	8880	1440	2960	0.965938864628821	0.974277660324172	0.9577416002771043	0.04225839972289569	1.0	0.0
30621424-7f81-3736-8254-f07adb706b47	5481	27	612	0	7360	9800	1240	3680	0.9449185415050426	0.9950980392156863	0.8995568685376661	0.10044313146233386	1.0	0.0
d2e9fd9c-f1b6-3df2-bb22-0bb406e3bb64	4603	136	261	0	7360	7160	2360	2160	0.9586587524731854	0.9713019624393332	0.9463404605263158	0.05365953947368418	1.0	0.0
d6f5e48b-33c0-37c8-a165-01d0e274fb14	6226	20	234	0	7360	10320	880	3840	0.9800094443569966	0.9967979506884406	0.9637770897832817	0.03622291021671831	1.0	0.0
dc231f5b-8471-39b0-8f23-10c4a4835323	4732	136	252	0	7360	7400	2240	2280	0.9606171335769387	0.9720624486442071	0.949438202247191	0.050561797752809	1.0	0.0
85390694-9e20-3cab-85b5-da0c667d5d10	5530	146	244	0	7360	8920	1440	3000	0.965938864628821	0.974277660324172	0.9577416002771043	0.04225839972289569	1.0	0.0
2262baa0-7a20-3764-aa94-93647ad0f0c2	8	22	10	0	7360	40	7320	0	0.33333333333333337	0.26666666666666666	0.4444444444444444	0.5555555555555556	1.0	0.0
c0cc07ea-1a12-3cd0-bccc-d91f6ec5c4d3	4603	136	261	0	7360	7160	2360	2160	0.9586587524731854	0.9713019624393332	0.9463404605263158	0.05365953947368418	1.0	0.0
5e3f6eb9-afda-3030-92a4-c7d6f10e4920	4732	136	252	0	7360	7400	2240	2280	0.9606171335769387	0.9720624486442071	0.949438202247191	0.050561797752809	1.0	0.0
078175a1-5742-30c9-a51a-e2f3fc3f5df6	3130	35	1915	0	7360	8520	2280	3440	0.7624847746650426	0.9889415481832543	0.6204162537165511	0.37958374628344893	1.0	0.0
4d221f72-870b-36de-8833-caf15289bda1	2919	3	798	0	7360	5920	3640	2200	0.8793492995933122	0.9989733059548255	0.7853107344632768	0.21468926553672318	1.0	0.0
5c176f20-cc82-3137-85ed-aaad45aa568f	4732	136	252	0	7360	7400	2240	2280	0.9606171335769387	0.9720624486442071	0.949438202247191	0.050561797752809	1.0	0.0
597c61db-b7aa-3bb9-8ddf-8b6119439dbf	4603	136	261	0	7360	7160	2360	2160	0.9586587524731854	0.9713019624393332	0.9463404605263158	0.05365953947368418	1.0	0.0
ca0d1997-ab75-3b5a-8fc0-5c2901ca7a92	3472	27	1901	0	7360	9360	1960	3960	0.7826871055004508	0.992283509574164	0.6461939326260935	0.3538060673739065	1.0	0.0
c950ff5a-6071-333b-8452-751d9e94464a	6168	91	901	0	7360	15200	200	8040	0.9255702280912365	0.9854609362517974	0.8725420851605602	0.1274579148394398	1.0	0.0
345ca2ae-8c20-3157-a807-4069f4789ee0	6270	23	267	0	7360	10840	800	4280	0.9773967264224473	0.9963451453996504	0.9591555759522716	0.04084442404772837	1.0	0.0
803237ee-0858-33a3-8d75-ceb6949fa104	6780	49	531	0	7360	16200	0	8840	0.9589816124469589	0.9928247181139259	0.9273697168649979	0.07263028313500208	1.0	0.0
6ca3fab5-1059-3085-bce3-f27c40345ca8	5013	39	1508	0	7360	12360	800	5800	0.8663267951265877	0.9922802850356295	0.7687471246741298	0.23125287532587024	1.0	0.0
90ff2881-ded5-3db1-9bd1-8feabed289fd	4603	136	261	0	7360	7160	2360	2160	0.9586587524731854	0.9713019624393332	0.9463404605263158	0.05365953947368418	1.0	0.0
7fa5bbc3-4c1f-395e-8a68-bb428a6c0c05	5533	146	241	0	7360	9080	1440	3160	0.9662097267091592	0.9742912484592358	0.9582611707655005	0.04173882923449945	1.0	0.0
2c2ea7f6-ca03-30b8-8670-f11c7c53b6ee	6765	46	549	0	7360	16080	0	8720	0.9578761061946903	0.9932462193510497	0.9249384741591469	0.07506152584085313	1.0	0.0
aa9f3010-49ad-3681-9d26-9f3576814f32	4733	136	251	0	7360	7440	2240	2320	0.9607226225515072	0.9720681864859314	0.9496388443017657	0.050361155698234294	1.0	0.0
9efd7d74-189c-3b1a-a732-9a5d710997be	3130	35	1915	0	7360	8520	2280	3440	0.7624847746650426	0.9889415481832543	0.6204162537165511	0.37958374628344893	1.0	0.0
a3765019-39b8-30ec-9b33-321a722e339c	4603	136	261	0	7360	7160	2360	2160	0.9586587524731854	0.9713019624393332	0.9463404605263158	0.05365953947368418	1.0	0.0
3a7fd4ae-190f-3882-b5da-34b5cc039b78	6249	54	257	0	7360	11240	800	4680	0.9757201967366694	0.991432651118515	0.9604980018444512	0.03950199815554878	1.0	0.0
4f94cef3-ca7c-3395-bbfa-5e80ec0d73fb	4705	136	239	0	7360	7360	2280	2280	0.9616760347470618	0.9719066308613923	0.95165857605178	0.04834142394822005	1.0	0.0
56b97f98-da26-3657-b710-78af488c14bc	5637	109	254	0	7360	9320	1360	3320	0.9688063934003609	0.9810302819352593	0.956883381429299	0.04311661857070104	1.0	0.0
47bb5b40-6572-3c96-a768-0be55effed41	4602	136	262	0	7360	7240	2360	2240	0.9585503020204125	0.9712959054453356	0.9461348684210527	0.053865131578947345	1.0	0.0
488a88ef-2010-37d8-aa7c-33c3b4469d8a	6333	31	196	0	7360	11240	800	4680	0.9823935468859071	0.9951288497800126	0.969980088834431	0.030019911165569013	1.0	0.0
5b3db812-1c58-3435-ab2d-e16e5ca25739	6318	30	252	0	7360	11120	760	4520	0.9781699953553182	0.995274102079395	0.9616438356164384	0.0383561643835616	1.0	0.0
95ca5ac8-2b20-3f04-a7fb-1ad44f82e91e	752	39	209	0	7360	1680	6360	680	0.8584474885844747	0.9506953223767383	0.7825182101977107	0.21748178980228927	1.0	0.0
99eba391-aa60-3c42-a1d8-0940466c3d51	8	22	10	0	7360	40	7320	0	0.33333333333333337	0.26666666666666666	0.4444444444444444	0.5555555555555556	1.0	0.0
5f064caf-e968-3f75-9a6b-d1d89766d195	6142	51	247	0	7360	10280	920	3840	0.9763153711651565	0.9917648958501534	0.9613398027860385	0.03866019721396152	1.0	0.0
5c64d38f-5e7f-3100-adca-a48435099150	5481	27	612	0	7360	9800	1240	3680	0.9449185415050426	0.9950980392156863	0.8995568685376661	0.10044313146233386	1.0	0.0
2460a19f-3676-3393-94ab-4f6095778cc6	6142	51	247	0	7360	10280	920	3840	0.9763153711651565	0.9917648958501534	0.9613398027860385	0.03866019721396152	1.0	0.0
776b2306-9101-3857-9cd7-e9897398c3d9	6142	51	247	0	7360	10360	920	3920	0.9763153711651565	0.9917648958501534	0.9613398027860385	0.03866019721396152	1.0	0.0
80287d06-e256-3128-9794-7abd248c4911	5475	144	221	0	7360	8840	1520	3000	0.9677419354838711	0.9743726641751201	0.9612008426966292	0.0387991573033708	1.0	0.0
6f9a0bea-b1ee-301b-8374-ff8797a7b0ed	5475	144	221	0	7360	8840	1520	3000	0.9677419354838711	0.9743726641751201	0.9612008426966292	0.0387991573033708	1.0	0.0
ed292cec-9288-374c-ac54-80e7f95420c8	6189	23	268	0	7360	10760	880	4280	0.9770305470044992	0.9962974887314875	0.9584946569614372	0.04150534303856279	1.0	0.0
8e63cd57-5f8e-3d64-83db-b2d02994060c	5475	144	221	0	7360	8880	1520	3040	0.9677419354838711	0.9743726641751201	0.9612008426966292	0.0387991573033708	1.0	0.0
1dcf3b15-7059-3b85-a9e4-fb03b092c0ed	5508	144	228	0	7360	9000	1480	3120	0.9673340358271865	0.9745222929936306	0.9602510460251046	0.03974895397489542	1.0	0.0
1936c8a3-5970-3cdf-8412-a57bb67f5b80	6247	55	258	0	7360	11240	800	4680	0.9755602404934801	0.9912726118692479	0.9603382013835511	0.03966179861644892	1.0	0.0
17426fee-506a-322d-ac48-47532b12bc5c	5635	108	257	0	7360	9360	1360	3360	0.9686291362269016	0.9811944976493122	0.9563815342837746	0.04361846571622541	1.0	0.0
a476a28e-29b5-33bb-8bca-8acc1b231752	4833	137	270	0	7360	7440	2120	2200	0.9595949568152488	0.9724346076458753	0.9470899470899471	0.05291005291005291	1.0	0.0
18770dcf-51a9-3ebb-87d0-dfdf87a4a684	4805	137	258	0	7360	7480	2160	2280	0.960519740129935	0.9722784297855119	0.9490420699190203	0.05095793008097971	1.0	0.0
b71bed50-fc3f-3fcd-adf5-d0b4462cb459	2544	4	772	0	7360	5040	4040	1720	0.8676671214188268	0.9984301412872841	0.767189384800965	0.232810615199035	1.0	0.0
069a8e14-abf2-3d69-b1ce-90fa07608de1	4615	136	249	0	7360	7160	2360	2160	0.9599583983359333	0.97137444748474	0.9488075657894737	0.05119243421052633	1.0	0.0
7a084820-b763-34f8-8828-429a0bf2e465	4832	137	271	0	7360	7400	2120	2160	0.9594916600476568	0.9724290601730731	0.946893983931021	0.05310601606897902	1.0	0.0
2a0eb69e-5a60-3958-ac7f-bea324ab10b2	4608	136	256	0	7360	7120	2360	2120	0.9592006661115736	0.9713322091062394	0.9473684210526315	0.052631578947368474	1.0	0.0
d8c8b960-194e-3286-a9d1-113d958d61b6	4832	137	271	0	7360	7400	2120	2160	0.9594916600476568	0.9724290601730731	0.946893983931021	0.05310601606897902	1.0	0.0
84f5a3b5-95b1-3ce5-97ea-9702f49dd255	4608	136	256	0	7360	7120	2360	2120	0.9592006661115736	0.9713322091062394	0.9473684210526315	0.052631578947368474	1.0	0.0
dd81e726-ca77-3535-8017-a74c1c4f81ed	4832	137	271	0	7360	7400	2120	2160	0.9594916600476568	0.9724290601730731	0.946893983931021	0.05310601606897902	1.0	0.0
c87d524a-a35c-35fa-961b-86da90fd9f9c	6306	26	148	0	7360	10160	880	3680	0.986391365556077	0.9958938723941883	0.9770684846606755	0.02293151533932447	1.0	0.0
591f7499-b975-3f9a-b670-5f36dd44a2e5	6313	27	140	0	7360	10240	880	3760	0.9869459860861408	0.9957413249211357	0.9783046644971332	0.02169533550286684	1.0	0.0
526d879c-2513-378b-aa1c-78eb31be8944	4608	136	256	0	7360	7120	2360	2120	0.9592006661115736	0.9713322091062394	0.9473684210526315	0.052631578947368474	1.0	0.0
9b7ed7ef-6bb8-3db8-8ad9-ebea2ba78b9a	6142	51	247	0	7360	10280	920	3840	0.9763153711651565	0.9917648958501534	0.9613398027860385	0.03866019721396152	1.0	0.0
78a66047-f0ff-3023-9fbc-dd73e6ff7458	5475	144	221	0	7360	8840	1520	3000	0.9677419354838711	0.9743726641751201	0.9612008426966292	0.0387991573033708	1.0	0.0
39d4b40d-504a-3051-8e92-d2e5f46e4556	4832	137	271	0	7360	7400	2120	2160	0.9594916600476568	0.9724290601730731	0.946893983931021	0.05310601606897902	1.0	0.0
0455b646-277f-3d18-ae63-f5ffc7e8bb09	4608	136	256	0	7360	7120	2360	2120	0.9592006661115736	0.9713322091062394	0.9473684210526315	0.052631578947368474	1.0	0.0
9d668433-16f4-30cb-9545-7f1ba7d5ee2c	6252	29	199	0	7360	11120	880	4640	0.9820923656927427	0.9953829008119727	0.9691520694465974	0.030847930553402625	1.0	0.0
ce59be5c-7f79-3901-a510-794fafd07318	4608	136	256	0	7360	7120	2360	2120	0.9592006661115736	0.9713322091062394	0.9473684210526315	0.052631578947368474	1.0	0.0
2e84ff63-932d-36e4-acd8-2eb298543491	6240	28	252	0	7360	10920	840	4400	0.9780564263322884	0.9955328653477984	0.9611829944547134	0.038817005545286554	1.0	0.0
21bf728c-f790-392c-8f26-a9c3283ac86a	2919	3	798	0	7360	5920	3640	2200	0.8793492995933122	0.9989733059548255	0.7853107344632768	0.21468926553672318	1.0	0.0
9d8dbe5f-a8e5-36dc-b18d-4dd4b375e27a	5481	27	612	0	7360	9800	1240	3680	0.9449185415050426	0.9950980392156863	0.8995568685376661	0.10044313146233386	1.0	0.0
42481f72-784a-3385-bcc9-5c30c167bdc9	752	39	209	0	7360	1680	6360	680	0.8584474885844747	0.9506953223767383	0.7825182101977107	0.21748178980228927	1.0	0.0
3703c998-a016-3edd-a49a-af74113cf2fe	8	22	10	0	7360	40	7320	0	0.33333333333333337	0.26666666666666666	0.4444444444444444	0.5555555555555556	1.0	0.0
d187de94-8da3-3d9b-bd5f-b6ed3c9b5580	594	2	44	0	7360	1120	6720	480	0.9627228525121556	0.9966442953020134	0.9310344827586207	0.06896551724137934	1.0	0.0
f7431dd7-6953-3236-95e0-f9dd3441148e	4347	3	250	0	7360	7520	2760	2920	0.9717223650385604	0.9993103448275862	0.9456167065477485	0.05438329345225146	1.0	0.0
50b03f80-c9fe-32fd-bd28-1b2ca580b5d2	5469	81	290	0	7360	9520	1520	3680	0.9671942700504024	0.9854054054054054	0.9496440354228165	0.0503559645771835	1.0	0.0
65759518-f0a1-31db-a799-323995d759b9	5482	82	276	0	7360	9200	1520	3360	0.9683801448507331	0.9852624011502517	0.9520666898228551	0.04793331017714486	1.0	0.0
8a5eabb3-ac0b-303f-a2f2-07b3e63749ea	5575	53	292	0	7360	9960	1440	4040	0.9699869508481949	0.9905828002842928	0.950230100562468	0.04976989943753196	1.0	0.0
ae6d331f-085d-340e-9c20-0895e06688dd	326	2	32	0	7360	520	7000	160	0.9504373177842566	0.9939024390243902	0.9106145251396648	0.08938547486033521	1.0	0.0
153f05f8-ac5a-3ea5-9c82-9a0f3d807696	5483	82	275	0	7360	9120	1520	3280	0.9684712532014484	0.9852650494159928	0.9522403612365404	0.047759638763459566	1.0	0.0
3f4d6c6d-062b-393a-8223-cb8904ecb0bf	5844	21	335	0	7360	10240	1160	4040	0.9704417137163733	0.9964194373401535	0.9457841074607541	0.05421589253924586	1.0	0.0
bda087e0-40a9-3007-8732-b0b7ee3255cd	3923	34	283	0	7360	6280	3120	2040	0.9611662379027318	0.9914076320444781	0.932715168806467	0.06728483119353301	1.0	0.0
cbfbd1a9-b5a6-3ddd-80fe-cdb3c97e3099	5483	82	275	0	7360	9120	1520	3280	0.9684712532014484	0.9852650494159928	0.9522403612365404	0.047759638763459566	1.0	0.0
213ea679-df24-320c-a00a-3626274b2beb	4133	34	313	0	7360	6600	2880	2120	0.9597120631603391	0.9918406527477802	0.9295996401259559	0.07040035987404414	1.0	0.0
7c3bd999-71a7-3697-aba8-9de1d0b1178c	1524	29	167	0	7360	2600	5640	880	0.9395807644882861	0.9813264649066323	0.9012418687167356	0.09875813128326438	1.0	0.0
30579104-b7c9-3e34-8aff-89ff82cb3387	30	0	10	0	7360	40	7320	0	0.8571428571428571	1.0	0.75	0.25	NaN	NaN
5be14f42-dcf0-36b4-867f-2a6fa1165dd4	818	24	78	0	7360	1600	6440	680	0.9413118527042578	0.9714964370546318	0.9129464285714286	0.0870535714285714	1.0	0.0
10f5ea98-b98a-3936-a6a7-3be75e93fe0d	3922	34	284	0	7360	6200	3120	1960	0.9610389610389609	0.9914054600606673	0.9324774132192106	0.06752258678078937	1.0	0.0
57fafeee-f473-3f72-83de-db95db5fe918	2772	28	200	0	7360	4680	4360	1680	0.9604989604989604	0.99	0.9327052489905787	0.06729475100942128	1.0	0.0
3a52de2d-8439-3c41-acc2-839b21a75b7c	5481	27	612	0	7360	9800	1240	3680	0.9449185415050426	0.9950980392156863	0.8995568685376661	0.10044313146233386	1.0	0.0
f0714311-a504-36fd-adcb-638d68674fe4	752	39	209	0	7360	1680	6360	680	0.8584474885844747	0.9506953223767383	0.7825182101977107	0.21748178980228927	1.0	0.0
ef3fe0fc-9596-336a-ad21-fa661f123565	282	0	38	0	7360	480	7040	160	0.93687707641196	1.0	0.88125	0.11875000000000002	NaN	NaN
720c5fdd-c61b-317b-b27a-bf0d98523f8c	8	22	10	0	7360	40	7320	0	0.33333333333333337	0.26666666666666666	0.4444444444444444	0.5555555555555556	1.0	0.0
6259cf05-5793-3af3-9f32-82e081f20793	1777	28	195	0	7360	3040	5360	1040	0.9409584326184802	0.9844875346260388	0.9011156186612576	0.09888438133874244	1.0	0.0
ee9b2c5b-4148-3d7b-92bb-849170d56da0	100	0	20	0	7360	320	7240	200	0.9090909090909091	1.0	0.8333333333333334	0.16666666666666663	NaN	NaN
0dde2cbc-2c85-3e57-96de-7ef17af03eca	886	1	153	0	7360	1520	6320	480	0.9200415368639667	0.9988726042841037	0.8527430221366699	0.14725697786333014	1.0	0.0
bd9d414b-1f3c-390f-94d4-9c3fc78baa93	4151	31	258	0	7360	7080	2920	2640	0.966360144337097	0.9925872788139646	0.9414833295531867	0.0585166704468133	1.0	0.0
9e90faf7-08e3-3648-b885-bf75e5053fdb	2650	29	201	0	7360	4440	4480	1560	0.9584086799276673	0.9891750653228817	0.9294984216064539	0.0705015783935461	1.0	0.0
b838e697-3a36-3c6b-8346-73a0197c410e	5139	17	364	0	7360	9200	1840	3680	0.9642555586828033	0.9967028704422033	0.9338542613120117	0.06614573868798834	1.0	0.0
d74d16dd-cc78-3684-a865-feef1ff12b67	783	1	136	0	7360	1400	6440	480	0.9195537287140341	0.9987244897959183	0.8520130576713819	0.1479869423286181	1.0	0.0
842d19c8-eeb3-30fc-aed3-6ab1efc2842c	3675	65	260	0	7360	6160	3360	2160	0.9576547231270358	0.982620320855615	0.9339263024142312	0.06607369758576875	1.0	0.0
bc9cf540-412b-3435-b386-27470f538dc7	3922	34	284	0	7360	6200	3120	1960	0.9610389610389609	0.9914054600606673	0.9324774132192106	0.06752258678078937	1.0	0.0
005d526c-fff0-35fa-8047-b661ef9f5de5	1477	2	161	0	7360	2480	5720	840	0.9477061276868783	0.9986477349560514	0.9017094017094017	0.09829059829059827	1.0	0.0
386dfd4e-77a1-3010-8428-320e62d0c951	1781	29	190	0	7360	3040	5360	1040	0.942078815128273	0.9839779005524862	0.9036022323693557	0.09639776763064434	1.0	0.0
2fb2b28c-4d00-39e5-a1a1-a38af0172fe3	1265	1	174	0	7360	2160	5920	720	0.9353049907578558	0.9992101105845181	0.8790826963168867	0.12091730368311326	1.0	0.0
65e753ab-e026-3ce4-bb96-9de42d943cba	1592	26	182	0	7360	2760	5560	960	0.938679245283019	0.9839307787391842	0.8974069898534386	0.10259301014656141	1.0	0.0
20f2451a-0054-3159-8d28-119deb323631	2544	4	772	0	7360	5040	4040	1720	0.8676671214188268	0.9984301412872841	0.767189384800965	0.232810615199035	1.0	0.0
9db934fd-46d3-3e10-9fa0-a60bc2afe574	1981	2	177	0	7360	3040	5200	880	0.9567737261531031	0.9989914271306102	0.9179796107506951	0.08202038924930488	1.0	0.0
1d330fcb-5a21-3112-b5d9-9004eb8adac4	795	5	0	0	7360	1120	6560	320	0.9968652037617556	0.99375	1.0	0.0	1.0	0.0
434ace2d-8cc4-3c81-9034-eee0c01664c2	4369	111	0	0	7360	5680	2880	1200	0.9874562097412136	0.9752232142857142	1.0	0.0	1.0	0.0
8bdc7061-a5f8-3da4-9dba-aabb99fa3258	1917	43	0	0	7360	2600	5400	640	0.9889089502192416	0.9780612244897959	1.0	0.0	1.0	0.0
32b1b118-543d-3a0f-a580-148b173555f6	2764	116	0	0	7360	3720	4480	840	0.9794472005669739	0.9597222222222223	1.0	0.0	1.0	0.0
a8d2a344-5734-3bbf-8356-2f426926be4a	2037	43	0	0	7360	2720	5280	640	0.9895555015788196	0.979326923076923	1.0	0.0	1.0	0.0
59a6d694-04a9-3219-ba0a-f10b57eda9c3	4250	110	0	0	7360	5520	3000	1160	0.9872241579558653	0.9747706422018348	1.0	0.0	1.0	0.0
4ad82247-aa48-37ba-a14c-939d83af37fe	2919	3	798	0	7360	5920	3640	2200	0.8793492995933122	0.9989733059548255	0.7853107344632768	0.21468926553672318	1.0	0.0
03d7f3d1-e43e-3316-8872-7be4bb5dc393	636	4	0	0	7360	880	6720	240	0.9968652037617556	0.99375	1.0	0.0	1.0	0.0
f3341003-14ef-37d7-bdae-4be3b711c522	2884	116	0	0	7360	3840	4360	840	0.9802855200543847	0.9613333333333334	1.0	0.0	1.0	0.0
795f01ad-c289-3e0c-a7d6-2b2a5a2a7a52	4410	110	0	0	7360	5760	2840	1240	0.9876819708846585	0.9756637168141593	1.0	0.0	1.0	0.0
03e8e340-5606-3667-a6f3-4347b5242026	835	5	0	0	7360	1160	6520	320	0.9970149253731343	0.9940476190476191	1.0	0.0	1.0	0.0
534bf3af-40ad-3754-9892-59873daf252a	3244	116	0	0	7360	4280	4000	920	0.982434887946699	0.9654761904761905	1.0	0.0	1.0	0.0
343447d8-8a77-3b43-9076-4740299a72f0	2198	82	0	0	7360	2960	5080	680	0.9816882536846807	0.9640350877192982	1.0	0.0	1.0	0.0
b357402e-43fb-359d-af52-f366ff030218	3730	110	0	0	7360	4760	3520	920	0.9854689564068693	0.9713541666666666	1.0	0.0	1.0	0.0
7bdf3ee1-987f-3c7c-9e54-1cb543f80c1f	3922	34	284	0	7360	6200	3120	1960	0.9610389610389609	0.9914054600606673	0.9324774132192106	0.06752258678078937	1.0	0.0
fff4ff0e-4584-3c69-82fc-3db587f9ebd4	636	4	0	0	7360	880	6720	240	0.9968652037617556	0.99375	1.0	0.0	1.0	0.0
b8994edd-73c6-30b2-9dc9-5723ca79efad	932	68	0	0	7360	1200	6360	200	0.9648033126293997	0.932	1.0	0.0	1.0	0.0
e911e8d6-6208-338b-a8a4-098343f38882	1973	2	185	0	7360	3000	5200	840	0.9547544156786837	0.9989873417721519	0.9142724745134384	0.0857275254865616	1.0	0.0
4319fc0c-2360-38b4-91de-be857e8d42c0	964	36	0	0	7360	1360	6360	360	0.9816700610997963	0.964	1.0	0.0	1.0	0.0
aebcd4c3-9808-3c06-8cfc-9d2aa17a0cdd	2557	83	0	0	7360	3440	4720	800	0.9840292476428708	0.968560606060606	1.0	0.0	1.0	0.0
6c3ff303-ebed-33ca-9ff6-cc58a6834fed	1688	2	190	0	7360	2600	5480	720	0.9461883408071748	0.9988165680473373	0.898828541001065	0.10117145899893498	1.0	0.0
5c41248c-44e6-37ff-a21a-8489716101ef	1198	42	0	0	7360	1600	6120	360	0.9827727645611156	0.9661290322580646	1.0	0.0	1.0	0.0
c66fdc69-23e4-3326-99a3-55793d13259d	964	36	0	0	7360	1360	6360	360	0.9816700610997963	0.964	1.0	0.0	1.0	0.0
aa605e71-bc3e-340d-a259-bdcbf39d13c4	795	5	0	0	7360	1040	6560	240	0.9968652037617556	0.99375	1.0	0.0	1.0	0.0
3f6b3b1b-f89e-3dee-b081-cb9e2618488b	3722	78	0	0	7360	4960	3560	1160	0.9896304174421696	0.9794736842105263	1.0	0.0	1.0	0.0
39bfdee3-002b-3717-9094-a9c168a549ad	1719	121	0	0	7360	2320	5520	480	0.9660016858668165	0.9342391304347826	1.0	0.0	1.0	0.0
158ad2a4-ff3c-349d-81af-55a3d7b6c3ff	4082	78	0	0	7360	5400	3200	1240	0.9905362776025236	0.98125	1.0	0.0	1.0	0.0
ad1d8b1b-b4b1-3aae-8225-82eb31670093	3477	123	0	0	7360	4760	3760	1160	0.9826197541331072	0.9658333333333333	1.0	0.0	1.0	0.0
c621177f-788e-3a95-b29d-f780da95df8b	1396	44	0	0	7360	1840	5920	400	0.9844851904090267	0.9694444444444444	1.0	0.0	1.0	0.0
ae147881-9981-38f5-a81e-79c3b58a5d9e	2079	121	0	0	7360	2800	5160	600	0.9717223650385605	0.945	1.0	0.0	1.0	0.0
3f366966-0ca8-3dd8-906b-eae9e91c3ece	3917	83	0	0	7360	5200	3360	1200	0.9895162308955412	0.97925	1.0	0.0	1.0	0.0
ab69d980-f68b-3568-8316-fd5877853187	1759	121	0	0	7360	2400	5480	520	0.9667491068974993	0.9356382978723404	1.0	0.0	1.0	0.0
e154fe50-5bbe-3ff4-ac5e-a76cf84140bd	4005	75	0	0	7360	5120	3280	1040	0.9907235621521336	0.9816176470588235	1.0	0.0	1.0	0.0
8ffec4c9-84ec-3bdb-b032-50d15579ad32	4248	112	0	0	7360	5480	3000	1120	0.9869888475836431	0.9743119266055046	1.0	0.0	1.0	0.0
4f42c206-5cb3-3141-94a7-e9f13592365e	3934	106	0	0	7360	5080	3320	1040	0.9867067970905442	0.9737623762376237	1.0	0.0	1.0	0.0
0751dac3-216c-3432-bd81-510147037aaf	3364	116	0	0	7360	4240	3880	760	0.983050847457627	0.9666666666666667	1.0	0.0	1.0	0.0
d0896a0c-b801-39e8-9a2d-84b2b26373ed	1680	2	198	0	7360	2560	5480	680	0.9438202247191011	0.9988109393579072	0.8945686900958466	0.10543130990415339	1.0	0.0
8b3d7d51-b534-341f-b7bd-0c71ed189751	932	68	0	0	7360	1200	6360	200	0.9648033126293997	0.932	1.0	0.0	1.0	0.0
441dcdc3-2001-38f6-941c-c7076579efdb	3728	112	0	0	7360	4760	3520	920	0.985200845665962	0.9708333333333333	1.0	0.0	1.0	0.0
d80907d6-aad6-3b22-9ddc-903d5a531649	3934	106	0	0	7360	5080	3320	1040	0.9867067970905442	0.9737623762376237	1.0	0.0	1.0	0.0
c85dad27-9079-33f8-893b-1fd3d35630f6	4488	112	0	0	7360	5800	2760	1200	0.9876760563380281	0.9756521739130435	1.0	0.0	1.0	0.0
be0a5b71-3ec6-3cff-aee8-3abbc636ae6a	4369	111	0	0	7360	5680	2880	1200	0.9874562097412136	0.9752232142857142	1.0	0.0	1.0	0.0
00ea83d8-02d8-373b-ae62-180d9728e88d	3364	116	0	0	7360	4240	3880	760	0.983050847457627	0.9666666666666667	1.0	0.0	1.0	0.0
63032103-79ca-394b-a25b-32368d37cbb7	3364	116	0	0	7360	4240	3880	760	0.983050847457627	0.9666666666666667	1.0	0.0	1.0	0.0
c52ef245-3c35-371e-acf9-7d2a59084f54	2320	0	0	0	7360	2800	5040	480	1.0	1.0	1.0	0.0	NaN	NaN
f0db3586-aa4a-3117-8e80-e763c16c09e2	2544	4	772	0	7360	5040	4040	1720	0.8676671214188268	0.9984301412872841	0.767189384800965	0.232810615199035	1.0	0.0
125d6844-4214-3c0e-930b-2e218b600ed9	2440	0	0	0	7360	2960	4920	520	1.0	1.0	1.0	0.0	NaN	NaN
cc7e79ab-7146-3966-9e7b-1d3e8e04dc64	4596	34	690	0	7360	9040	2040	3720	0.926986688180718	0.9926565874730021	0.8694665153234961	0.13053348467650394	1.0	0.0
1099fce1-42a4-3b27-a6c3-9903ecb1868a	3934	106	0	0	7360	5080	3320	1040	0.9867067970905442	0.9737623762376237	1.0	0.0	1.0	0.0
47099371-b909-342d-933f-10734def74dc	3934	106	0	0	7360	5080	3320	1040	0.9867067970905442	0.9737623762376237	1.0	0.0	1.0	0.0
a738e43b-3391-3f0e-9acd-9ce19f63e09e	2440	0	0	0	7360	2960	4920	520	1.0	1.0	1.0	0.0	NaN	NaN
d0041ed4-b0c8-35e6-b4ce-b8d478493e55	3364	116	0	0	7360	4240	3880	760	0.983050847457627	0.9666666666666667	1.0	0.0	1.0	0.0
d0a2f69d-86d7-335e-acc7-89a6645484f2	2440	0	0	0	7360	2960	4920	520	1.0	1.0	1.0	0.0	NaN	NaN
94ab6c62-8d70-322a-a064-c386f71f0c82	2919	3	798	0	7360	5920	3640	2200	0.8793492995933122	0.9989733059548255	0.7853107344632768	0.21468926553672318	1.0	0.0
9e5376d7-eb2d-3d6c-994c-6e4288d704ef	2320	0	0	0	7360	2800	5040	480	1.0	1.0	1.0	0.0	NaN	NaN
8e68374f-795d-3ea4-b99d-77e756cf70d5	2440	0	0	0	7360	2960	4920	520	1.0	1.0	1.0	0.0	NaN	NaN
7cc4cc26-8f62-3d3d-8598-fee413355e58	6690	28	362	0	7360	13040	280	5960	0.971677559912854	0.9958320928847871	0.948667044809983	0.051332955190017016	1.0	0.0
345727e8-8c4b-3834-96f8-004be8126a06	6675	28	377	0	7360	12920	280	5840	0.9705561613958561	0.995822765925705	0.9465399886557005	0.05346001134429945	1.0	0.0
d61af652-6637-3441-bfb7-d31723fbc315	5954	84	562	0	7360	11800	760	5200	0.9485422972757688	0.9860881086452468	0.9137507673419276	0.08624923265807238	1.0	0.0
4c068e29-d7c5-3852-bdaf-c3dd680ad98f	2320	0	0	0	7360	2800	5040	480	1.0	1.0	1.0	0.0	NaN	NaN
4e91ba65-21f5-3012-9076-f44771389878	3814	106	0	0	7360	4920	3440	1000	0.9862942849754331	0.9729591836734693	1.0	0.0	1.0	0.0
b47c6e43-7244-33ed-bd90-cfb31ec3de75	3444	116	0	0	7360	4320	3800	760	0.9834380354083381	0.9674157303370786	1.0	0.0	1.0	0.0
14272f72-db52-38e0-885d-02023a9233b7	2320	0	0	0	7360	2800	5040	480	1.0	1.0	1.0	0.0	NaN	NaN
4e0d6349-1dcb-387d-866d-bdc81eec2fc7	2480	0	0	0	7360	3000	4880	520	1.0	1.0	1.0	0.0	NaN	NaN
8e52f8dd-c7c3-3042-8634-e289b6d9a22c	2320	0	0	0	7360	2800	5040	480	1.0	1.0	1.0	0.0	NaN	NaN
fb952e15-3762-3697-95b4-dac2860b3b02	1941	2	177	0	7360	2920	5240	800	0.9559221866535336	0.9989706639217705	0.9164305949008499	0.08356940509915012	1.0	0.0
53855c11-fe3d-3f18-abbf-0e64cfe2bd85	3654	106	0	0	7360	4640	3600	880	0.9857027245751281	0.9718085106382979	1.0	0.0	1.0	0.0
5c674cd0-5b9b-3341-ad52-5f2a8b0e33a2	3404	116	0	0	7360	4320	3840	800	0.9832466782206817	0.9670454545454545	1.0	0.0	1.0	0.0
0e5bb69e-a1d2-312e-b2f2-1fe2987e88dc	2480	0	0	0	7360	3000	4880	520	1.0	1.0	1.0	0.0	NaN	NaN
a0ba8a77-33dd-3d62-8975-445a9d973420	2400	0	0	0	7360	2880	4960	480	1.0	1.0	1.0	0.0	NaN	NaN
46dcfd87-2394-3a7b-bc2b-64152d37ddab	2544	4	772	0	7360	5040	4040	1720	0.8676671214188268	0.9984301412872841	0.767189384800965	0.232810615199035	1.0	0.0
29402995-3846-334d-9190-18f27c6984c2	4248	112	0	0	7360	5480	3000	1120	0.9869888475836431	0.9743119266055046	1.0	0.0	1.0	0.0
92bb5e5c-387e-398a-a95b-8db4f7ef0432	3768	112	0	0	7360	4800	3480	920	0.9853556485355648	0.9711340206185567	1.0	0.0	1.0	0.0
67d3bbcf-b57a-355d-b606-8844b3016fe8	932	68	0	0	7360	1200	6360	200	0.9648033126293997	0.932	1.0	0.0	1.0	0.0
ffe78be2-f7e5-3ef8-8781-63e3f8cca751	3934	106	0	0	7360	5120	3320	1080	0.9867067970905442	0.9737623762376237	1.0	0.0	1.0	0.0
b292ad4a-6dea-3d6c-b380-72c3bd3b3857	3934	106	0	0	7360	5120	3320	1080	0.9867067970905442	0.9737623762376237	1.0	0.0	1.0	0.0
1e73db2d-54a5-3595-b3f9-f98f86545618	3934	106	0	0	7360	5120	3320	1080	0.9867067970905442	0.9737623762376237	1.0	0.0	1.0	0.0
037e84ef-5fd8-331c-b432-6a6a213cbbb1	3814	106	0	0	7360	4960	3440	1040	0.9862942849754331	0.9729591836734693	1.0	0.0	1.0	0.0
7129a10d-db7b-31d9-8923-f836e0463469	3364	116	0	0	7360	4240	3880	760	0.983050847457627	0.9666666666666667	1.0	0.0	1.0	0.0
78716dc0-872b-370c-ac7d-22e1218614b1	3364	116	0	0	7360	4240	3880	760	0.983050847457627	0.9666666666666667	1.0	0.0	1.0	0.0
f236eef7-3e80-3d5b-bcf3-fe62805a1579	3364	116	0	0	7360	4240	3880	760	0.983050847457627	0.9666666666666667	1.0	0.0	1.0	0.0
6a167a25-4b65-3095-a918-e60155100d12	3654	106	0	0	7360	4680	3600	920	0.9857027245751281	0.9718085106382979	1.0	0.0	1.0	0.0
4e6b3ff3-9e37-391a-a3da-3b4ca6850dc0	3444	116	0	0	7360	4320	3800	760	0.9834380354083381	0.9674157303370786	1.0	0.0	1.0	0.0
832a6642-3429-3205-b299-8f777b0bc18e	3364	116	0	0	7360	4280	3880	800	0.983050847457627	0.9666666666666667	1.0	0.0	1.0	0.0
2d3a90a2-85b0-3387-9f5d-1cafaac0075c	2440	0	0	0	7360	2960	4920	520	1.0	1.0	1.0	0.0	NaN	NaN
4163ebff-7983-3dec-83f7-78b09cae572f	2440	0	0	0	7360	2960	4920	520	1.0	1.0	1.0	0.0	NaN	NaN
6e196cc1-9ab3-35dc-b378-93e7684925f8	2440	0	0	0	7360	2920	4920	480	1.0	1.0	1.0	0.0	NaN	NaN
0186a40f-28a0-386e-96aa-662aaa70e995	2400	0	0	0	7360	2920	4960	520	1.0	1.0	1.0	0.0	NaN	NaN
73d824ec-536c-3b85-8267-570b7a35075f	2360	0	0	0	7360	2840	5000	480	1.0	1.0	1.0	0.0	NaN	NaN
de960efe-881c-3571-880d-97c4447a79bb	2360	0	0	0	7360	2840	5000	480	1.0	1.0	1.0	0.0	NaN	NaN
64144482-0d17-3d39-a861-b499fa1b102c	2400	0	0	0	7360	2920	4960	520	1.0	1.0	1.0	0.0	NaN	NaN
1d50ff26-a8c2-3470-a6eb-25a19f012336	1677	2	201	0	7360	2560	5480	680	0.9429294349170649	0.9988088147706968	0.8929712460063898	0.10702875399361023	1.0	0.0
498a25b5-a509-3d49-a3b8-5807f0faaedc	2400	0	0	0	7360	2920	4960	520	1.0	1.0	1.0	0.0	NaN	NaN
a580bd2c-b040-36c6-b81f-8d9c573505de	4488	112	0	0	7360	5800	2760	1200	0.9876760563380281	0.9756521739130435	1.0	0.0	1.0	0.0
8eba89cf-6d9a-38e6-a353-bf76bac27a0a	2360	0	0	0	7360	2840	5000	480	1.0	1.0	1.0	0.0	NaN	NaN
0b4573e8-2a5e-35ba-b70a-6053968b1308	4369	111	0	0	7360	5680	2880	1200	0.9874562097412136	0.9752232142857142	1.0	0.0	1.0	0.0
1e361d6c-4b3f-3ce5-a8e9-eb66040d0c0b	2400	0	0	0	7360	2920	4960	520	1.0	1.0	1.0	0.0	NaN	NaN
0e66e0a1-9c44-314a-a1ea-aba3db2c04a3	3934	106	0	0	7360	5120	3320	1080	0.9867067970905442	0.9737623762376237	1.0	0.0	1.0	0.0
e114da51-941f-3c5f-bbb7-b5643c1e6a05	2360	0	0	0	7360	2840	5000	480	1.0	1.0	1.0	0.0	NaN	NaN
624ed4c5-24ff-3bbc-abae-9f408529183f	4129	111	0	0	7360	5400	3120	1160	0.986736766638786	0.9738207547169812	1.0	0.0	1.0	0.0
c59633e3-6d76-36e5-9444-4b8e1b35ae2d	3364	116	0	0	7360	4240	3880	760	0.983050847457627	0.9666666666666667	1.0	0.0	1.0	0.0
1acdc904-07c8-3356-8aac-2a15cc8ad3f1	3609	111	0	0	7360	4680	3640	960	0.9848546868604175	0.9701612903225807	1.0	0.0	1.0	0.0
68a68cd1-5241-377f-92ca-eaa8e3b3974d	2360	0	0	0	7360	2840	5000	480	1.0	1.0	1.0	0.0	NaN	NaN
805b1965-208d-39f7-b8fd-9352a86afee4	932	68	0	0	7360	1200	6360	200	0.9648033126293997	0.932	1.0	0.0	1.0	0.0
73325974-757c-3379-a49f-6a988af0700b	1941	2	177	0	7360	2920	5240	800	0.9559221866535336	0.9989706639217705	0.9164305949008499	0.08356940509915012	1.0	0.0
ba042cd5-ed5a-3123-aad7-dce25ff3466e	2920	0	0	0	7360	3720	4440	800	1.0	1.0	1.0	0.0	NaN	NaN
047cd4e2-53e7-35aa-b20a-50e67745faab	2840	0	0	0	7360	3640	4520	800	1.0	1.0	1.0	0.0	NaN	NaN
45847c3b-857d-375e-ab89-090e60d30850	1920	0	0	0	7360	2480	5440	560	1.0	1.0	1.0	0.0	NaN	NaN
4024218d-9b8f-3fa9-9bcd-56394b75f62b	2721	39	0	0	7360	3400	4600	640	0.9928845101258895	0.9858695652173913	1.0	0.0	1.0	0.0
2e0a91e9-ea9b-34c9-96d7-54a65fe7236d	2920	0	0	0	7360	3720	4440	800	1.0	1.0	1.0	0.0	NaN	NaN
02239375-e4f2-32b0-bdc8-fe4e0f2c68f9	280	0	0	0	7360	280	7080	0	1.0	1.0	1.0	0.0	NaN	NaN
f3941317-a9fc-33d1-b165-84266b284ee4	120	0	0	0	7360	120	7240	0	1.0	1.0	1.0	0.0	NaN	NaN
6fb1dc60-7ca5-3f4f-9d66-e377c0f58729	2920	0	0	0	7360	3720	4440	800	1.0	1.0	1.0	0.0	NaN	NaN
248db308-99a9-3092-9577-a4a156ad951c	560	0	0	0	7360	760	6800	200	1.0	1.0	1.0	0.0	NaN	NaN
3cc0bf12-313a-31fa-a673-ec1a0cb9687c	2568	32	0	0	7360	3280	4760	680	0.9938080495356036	0.9876923076923076	1.0	0.0	1.0	0.0
786add9c-bf17-37da-90de-c821c47dcf52	1840	0	0	0	7360	2400	5520	560	1.0	1.0	1.0	0.0	NaN	NaN
b33485f6-aa4f-3732-873e-87235c136f2e	1880	0	0	0	7360	2480	5480	600	1.0	1.0	1.0	0.0	NaN	NaN
e1d583a3-c74f-3728-a56d-23546899f87e	320	0	0	0	7360	320	7040	0	1.0	1.0	1.0	0.0	NaN	NaN
3fef48c8-f63b-3cef-9727-bc25cc4ddcfb	1840	0	0	0	7360	2400	5520	560	1.0	1.0	1.0	0.0	NaN	NaN
b6f847e9-836a-3b7e-811f-6b7f4a9d8b67	932	68	0	0	7360	1200	6360	200	0.9648033126293997	0.932	1.0	0.0	1.0	0.0
f2c8b044-6920-3ce4-a671-c2b9d5da37f5	1200	0	0	0	7360	1520	6160	320	1.0	1.0	1.0	0.0	NaN	NaN
82f297fb-9df7-3f38-8669-b51b81c47525	440	0	0	0	7360	560	6920	120	1.0	1.0	1.0	0.0	NaN	NaN
d056d350-db15-337d-8fa3-881ee7d85e1e	40	0	0	0	7360	40	7320	0	1.0	1.0	1.0	0.0	NaN	NaN
72f1b49f-41cc-3cc4-b16d-576cb36f04a8	1800	0	0	0	7360	2440	5560	640	1.0	1.0	1.0	0.0	NaN	NaN
c4dec640-fdec-3623-85d6-ba2c2908883b	160	0	0	0	7360	160	7200	0	1.0	1.0	1.0	0.0	NaN	NaN
9b6ca809-6696-3ffd-b83b-0399c2012d0c	1040	0	0	0	7360	1320	6320	280	1.0	1.0	1.0	0.0	NaN	NaN
21638aa5-b32e-38c2-8868-02318700807a	120	0	0	0	7360	120	7240	0	1.0	1.0	1.0	0.0	NaN	NaN
e9e3d411-e6b6-3174-a259-1f02ec04692c	1840	0	0	0	7360	2400	5520	560	1.0	1.0	1.0	0.0	NaN	NaN
a879ce22-7113-3482-8e15-7384f29a46e8	480	0	0	0	7360	520	6880	40	1.0	1.0	1.0	0.0	NaN	NaN
5279cbd4-6fd3-38c1-9743-293ea30b5b5e	1480	0	0	0	7360	2040	5880	560	1.0	1.0	1.0	0.0	NaN	NaN
c8f7d93c-3e24-35a7-96bd-f2d108046f36	2360	0	0	0	7360	2960	5000	600	1.0	1.0	1.0	0.0	NaN	NaN
4d983adc-d1dd-3ea5-8dae-99a139c4a567	240	0	0	0	7360	280	7120	40	1.0	1.0	1.0	0.0	NaN	NaN
b5305189-92c2-3bbc-9685-2773297b9e7f	560	0	0	0	7360	640	6800	80	1.0	1.0	1.0	0.0	NaN	NaN
2c64173b-2f6e-3874-ae5a-6263b6423a50	520	0	0	0	7360	600	6840	80	1.0	1.0	1.0	0.0	NaN	NaN
0fd1663d-17ad-3ae5-9704-7551e1aff4c0	760	0	0	0	7360	920	6600	160	1.0	1.0	1.0	0.0	NaN	NaN
0d163c04-8496-35bf-aafa-bdd3d2f08451	1677	2	201	0	7360	2560	5480	680	0.9429294349170649	0.9988088147706968	0.8929712460063898	0.10702875399361023	1.0	0.0
b0f8cc2b-586f-3fa7-b734-0b71441a5b53	1840	0	0	0	7360	2400	5520	560	1.0	1.0	1.0	0.0	NaN	NaN
29242d51-715e-373e-92f1-fd8aab5da47c	720	0	0	0	7360	840	6640	120	1.0	1.0	1.0	0.0	NaN	NaN
36665690-4410-384f-8788-19923310b6a2	1941	2	177	0	7360	2920	5240	800	0.9559221866535336	0.9989706639217705	0.9164305949008499	0.08356940509915012	1.0	0.0
d740aada-bd2a-35d2-a62b-d3acc65b9463	520	0	0	0	7360	640	6840	120	1.0	1.0	1.0	0.0	NaN	NaN
250470b7-26c3-3c99-ba01-23c85bd29360	360	0	0	0	7360	480	7000	120	1.0	1.0	1.0	0.0	NaN	NaN
ed5748e3-bfd9-3df6-8811-f6f24d83fdfe	720	0	0	0	7360	840	6640	120	1.0	1.0	1.0	0.0	NaN	NaN
2f582251-dedc-365c-9484-37451f34c749	1941	2	177	0	7360	2920	5240	800	0.9559221866535336	0.9989706639217705	0.9164305949008499	0.08356940509915012	1.0	0.0
8c58327d-c214-3fd8-9166-7b3f515cbdf9	1677	2	201	0	7360	2560	5480	680	0.9429294349170649	0.9988088147706968	0.8929712460063898	0.10702875399361023	1.0	0.0
b1385f09-b053-39b2-a238-c314056769b5	5483	82	275	0	7360	9120	1520	3280	0.9684712532014484	0.9852650494159928	0.9522403612365404	0.047759638763459566	1.0	0.0
f8c862c3-a620-3afe-b487-6867943423b9	3922	34	284	0	7360	6200	3120	1960	0.9610389610389609	0.9914054600606673	0.9324774132192106	0.06752258678078937	1.0	0.0
954d6dd0-f898-384c-9d17-076cd8e6616c	6261	25	154	0	7360	10200	920	3760	0.9859066215258641	0.9960229080496341	0.9759937646141855	0.02400623538581448	1.0	0.0
559dc6f3-0d19-318e-8878-03ee93f245ec	6306	26	148	0	7360	10160	880	3680	0.986391365556077	0.9958938723941883	0.9770684846606755	0.02293151533932447	1.0	0.0
f8e5a98e-aef1-31d0-98a7-b86a63ea3223	1677	2	201	0	7360	2560	5480	680	0.9429294349170649	0.9988088147706968	0.8929712460063898	0.10702875399361023	1.0	0.0
1cbb6438-c3f2-3e2b-875f-be4850ee600f	360	0	0	0	7360	480	7000	120	1.0	1.0	1.0	0.0	NaN	NaN
a2bec99b-a604-30c1-9c79-ae1c1e341a7d	720	0	0	0	7360	840	6640	120	1.0	1.0	1.0	0.0	NaN	NaN
8bd94402-f009-318a-8954-4fee689b5d61	360	0	0	0	7360	480	7000	120	1.0	1.0	1.0	0.0	NaN	NaN
d5e87dcb-47f9-3612-a383-d0694d08d7f6	720	0	0	0	7360	840	6640	120	1.0	1.0	1.0	0.0	NaN	NaN
525a588c-0466-34e1-a242-fa798215396d	4369	111	0	0	7360	5680	2880	1200	0.9874562097412136	0.9752232142857142	1.0	0.0	1.0	0.0
9a4e9f0a-0480-3eec-ab71-14af37361eab	2920	0	0	0	7360	3720	4440	800	1.0	1.0	1.0	0.0	NaN	NaN
4d227102-497c-3df9-a9bc-546d888062c2	4369	111	0	0	7360	5720	2880	1240	0.9874562097412136	0.9752232142857142	1.0	0.0	1.0	0.0
73fa5c85-4eab-3185-a834-6c4c265f816a	720	0	0	0	7360	840	6640	120	1.0	1.0	1.0	0.0	NaN	NaN
609779e6-64a7-3e1f-a545-7d8d58bfb973	1840	0	0	0	7360	2400	5520	560	1.0	1.0	1.0	0.0	NaN	NaN
dc2afa8a-03df-327d-b7b8-0c4c5e38d185	360	0	0	0	7360	480	7000	120	1.0	1.0	1.0	0.0	NaN	NaN
29ce7e9b-932b-36cd-92c4-1053ce0d804c	360	0	0	0	7360	480	7000	120	1.0	1.0	1.0	0.0	NaN	NaN
b5dd5555-84db-39ff-a8f9-73343f69d92a	4929	2368	63	0	7360	186320	0	178960	0.8021808121083897	0.6754830752363985	0.9873798076923077	0.01262019230769229	1.0	0.0
2222009f-af20-3ab0-8eb1-8cab5f743464	4169	2849	342	0	7360	185240	0	177880	0.7232197068262641	0.5940438871473355	0.9241853247616937	0.07581467523830632	1.0	0.0
3e856bd6-0ed5-3f96-a837-405f57608263	4673	2598	89	0	7360	185240	0	177880	0.776697415440871	0.6426901389079906	0.9813103737925242	0.01868962620747583	1.0	0.0
751cbc60-96b9-33d2-be31-ba12e26aa96e	3951	2281	1128	0	7360	186320	0	178960	0.6986119706480417	0.6339858793324775	0.7779090372120496	0.22209096278795037	1.0	0.0
757bc291-c0b3-3f37-81e2-49e2fb34b4c9	3904	2322	1134	0	7360	186320	0	178960	0.6931818181818182	0.6270478637969804	0.7749106788408099	0.22508932115919011	1.0	0.0
72f1c4e9-b1c5-326d-824a-415af66b5d4f	4861	2367	132	0	7360	186320	0	178960	0.7955159152278864	0.6725235196458218	0.9735629881834569	0.02643701181654312	1.0	0.0
1f3b59c7-34ce-3302-82f4-b76d53e31f5e	4169	2849	342	0	7360	185240	0	177880	0.7232197068262641	0.5940438871473355	0.9241853247616937	0.07581467523830632	1.0	0.0
87b3292e-b517-38c4-8b70-5e16f6a4618a	2544	3002	1814	0	7360	185240	0	177880	0.5137318255250404	0.4587089794446448	0.5837540156034878	0.41624598439651217	1.0	0.0
ede30af2-4726-36ff-b74d-de5ce043b61e	4673	2598	89	0	7360	185240	0	177880	0.776697415440871	0.6426901389079906	0.9813103737925242	0.01868962620747583	1.0	0.0
e9cc27e5-75d2-3f7a-a1e2-1c7b31be826a	1131	6190	39	0	7360	184840	0	177480	0.26639971734778	0.15448709192733234	0.9666666666666667	0.033333333333333326	1.0	0.0
d9514666-4c85-3cb1-8075-de6ff66d3649	3236	2832	1052	0	7360	186920	240	179800	0.6249517188103514	0.5332893869479235	0.7546641791044776	0.24533582089552242	1.0	0.0
dd8b1c74-3b5e-3c39-bf58-4ec431f45ef5	2268	3202	1650	0	7360	186920	240	179800	0.4831700042607584	0.4146252285191956	0.5788667687595712	0.4211332312404288	1.0	0.0
db0f41b5-2e73-3112-b3cd-e4836e1d26b6	4858	2371	131	0	7360	186320	0	178960	0.7952201669667703	0.6720154931525799	0.9737422329124072	0.026257767087592754	1.0	0.0
7d114098-aec5-3c7c-8556-e2d887da03a6	4924	2377	59	0	7360	186320	0	178960	0.8016932595245848	0.6744281605259553	0.9881597431266306	0.011840256873369426	1.0	0.0
6916b8c5-0f20-365b-a539-8227f2976917	4924	2377	59	0	7360	186320	0	178960	0.8016932595245848	0.6744281605259553	0.9881597431266306	0.011840256873369426	1.0	0.0
e9283cd7-a0ae-30db-a1f6-97cdcdbc4fa2	3904	2322	1134	0	7360	186320	0	178960	0.6931818181818182	0.6270478637969804	0.7749106788408099	0.22508932115919011	1.0	0.0
f630260e-357b-3703-bb94-c098452ad92c	2544	3002	1814	0	7360	185240	0	177880	0.5137318255250404	0.4587089794446448	0.5837540156034878	0.41624598439651217	1.0	0.0
0ebe2a0e-0a51-387e-98ac-4befb1cb0371	4858	2371	131	0	7360	186320	0	178960	0.7952201669667703	0.6720154931525799	0.9737422329124072	0.026257767087592754	1.0	0.0
1b2d2de9-1bb8-3766-ba25-8bb51d3408b9	4861	2367	132	0	7360	186320	0	178960	0.7955159152278864	0.6725235196458218	0.9735629881834569	0.02643701181654312	1.0	0.0
1f879064-1b09-3d02-bb39-4503d2bbaaef	1131	6190	39	0	7360	184840	0	177480	0.26639971734778	0.15448709192733234	0.9666666666666667	0.033333333333333326	1.0	0.0
4cc68d60-a1c7-333f-8cab-98b72ab6edec	1135	6190	35	0	7360	184840	0	177480	0.26721600941730433	0.15494880546075085	0.9700854700854701	0.02991452991452992	1.0	0.0
1f6665b6-011a-39de-9ae5-e531ccaca3f4	3236	2832	1052	0	7360	186920	240	179800	0.6249517188103514	0.5332893869479235	0.7546641791044776	0.24533582089552242	1.0	0.0
7921d6b0-1a9d-3fdf-9552-eacb80e4c74c	4305	2389	426	0	7360	186920	240	179800	0.7536105032822756	0.6431132357334927	0.9099556119213696	0.09004438807863036	1.0	0.0
699de9c3-602c-3fe6-ba0f-aa3006f06709	3951	2281	1128	0	7360	186320	0	178960	0.6986119706480417	0.6339858793324775	0.7779090372120496	0.22209096278795037	1.0	0.0
78021018-d931-3f6e-a2e0-47026e39d8db	4929	2368	63	0	7360	186320	0	178960	0.8021808121083897	0.6754830752363985	0.9873798076923077	0.01262019230769229	1.0	0.0
f30a5b74-7741-37d5-af20-bde8b7690ef3	2268	3202	1650	0	7360	186920	240	179800	0.4831700042607584	0.4146252285191956	0.5788667687595712	0.4211332312404288	1.0	0.0
433cf252-421a-36f2-abdd-14e2c9aec681	1149	6175	36	0	7360	184840	0	177480	0.2700669878951698	0.1568814855270344	0.9696202531645569	0.03037974683544309	1.0	0.0
4b5a6dff-2c9c-3408-be89-6d61e8cd2db3	1149	6175	36	0	7360	184840	0	177480	0.2700669878951698	0.1568814855270344	0.9696202531645569	0.03037974683544309	1.0	0.0
c57b955a-2d0e-34b3-a7db-6efcbf85c734	4305	2389	426	0	7360	186920	240	179800	0.7536105032822756	0.6431132357334927	0.9099556119213696	0.09004438807863036	1.0	0.0
1be5ac9b-496e-3168-98c8-8c3fe4578760	1135	6190	35	0	7360	184840	0	177480	0.26721600941730433	0.15494880546075085	0.9700854700854701	0.02991452991452992	1.0	0.0
2e77af6d-30b9-3c33-a870-d771bd2e2bcf	3951	2281	1128	0	7360	186320	0	178960	0.6986119706480417	0.6339858793324775	0.7779090372120496	0.22209096278795037	1.0	0.0
eabaa6c6-03f1-34a6-b7dd-0579bd52506e	4704	2486	170	0	7360	186320	0	178960	0.7798408488063661	0.6542420027816411	0.9651210504718917	0.03487894952810833	1.0	0.0
2c9cd66b-9499-327c-822a-9da683d44af1	864	3134	162	0	7360	186920	3200	182760	0.34394904458598724	0.2161080540270135	0.8421052631578947	0.1578947368421053	1.0	0.0
5121a61d-d8a2-3786-bc27-85e01da688ca	3186	2637	1537	0	7360	186320	0	178960	0.6042101270623934	0.5471406491499228	0.6745712470887149	0.32542875291128515	1.0	0.0
6339b351-8517-3bdf-8605-34208d8171df	864	3134	162	0	7360	186920	3200	182760	0.34394904458598724	0.2161080540270135	0.8421052631578947	0.1578947368421053	1.0	0.0
62663e38-7fe7-3a4e-a572-b06d15e114da	4843	2377	140	0	7360	186320	0	178960	0.7937392444480865	0.6707756232686981	0.9719044752157335	0.028095524784266468	1.0	0.0
a06e001a-91cd-3eab-adda-7809bc920d3a	808	3016	256	0	7360	186920	3280	182840	0.33060556464811786	0.2112970711297071	0.7593984962406015	0.24060150375939848	1.0	0.0
7be8e861-b1e1-3cc4-b871-f557f76d366d	3236	2832	1052	0	7360	186920	240	179800	0.6249517188103514	0.5332893869479235	0.7546641791044776	0.24533582089552242	1.0	0.0
917d9abd-b703-3a34-a9c9-a040d724bf63	3186	2637	1537	0	7360	186320	0	178960	0.6042101270623934	0.5471406491499228	0.6745712470887149	0.32542875291128515	1.0	0.0
a2820a92-ab32-3bb7-a938-28bd8b11f601	2268	3202	1650	0	7360	186920	240	179800	0.4831700042607584	0.4146252285191956	0.5788667687595712	0.4211332312404288	1.0	0.0
362db3ca-239a-3c39-ae8d-db12109b2d12	4779	2433	148	0	7360	186320	0	178960	0.7873795205535876	0.6626455906821963	0.9699614369799067	0.030038563020093334	1.0	0.0
c31c2eab-8dbb-3c96-92b3-9fc0591b4a25	454	3061	365	0	7360	186920	3480	183040	0.20950622981079833	0.12916073968705546	0.5543345543345544	0.44566544566544564	1.0	0.0
0500cbed-6dc9-3357-be9b-1de0bd408e11	4937	2345	78	0	7360	186320	0	178960	0.8029600715621695	0.6779730843174951	0.9844466600199402	0.01555333998005981	1.0	0.0
36c3b81c-a002-3cac-bb1e-22a391a3b61a	4939	2406	15	0	7360	186320	0	178960	0.8031547280266689	0.672430224642614	0.9969721437222446	0.0030278562777553697	1.0	0.0
c6991caf-e905-3616-9f0f-7c5f3e886a0e	657	3026	237	0	7360	186920	3440	183000	0.287087611972908	0.17838718436057563	0.7348993288590604	0.2651006711409396	1.0	0.0
0af47339-97bd-318d-b276-f74e5a5e02cf	4861	2367	132	0	7360	186320	0	178960	0.7955159152278864	0.6725235196458218	0.9735629881834569	0.02643701181654312	1.0	0.0
9a3482a7-a25d-342a-9d78-842fbc745b53	4455	2236	669	0	7360	186920	0	179560	0.754126110876005	0.6658197578837244	0.8694379391100703	0.13056206088992972	1.0	0.0
33578cab-91e3-37dc-97db-b1e0a5c97857	3009	2785	526	0	7360	186920	1040	180600	0.6450852181369922	0.5193303417328271	0.8512022630834511	0.14879773691654885	1.0	0.0
25985dcd-7aea-3b51-a3fd-6f08bd203539	808	3016	256	0	7360	186920	3280	182840	0.33060556464811786	0.2112970711297071	0.7593984962406015	0.24060150375939848	1.0	0.0
0b008770-a1fb-30e1-94a8-7eb324babdc3	1133	2993	194	0	7360	186920	3040	182600	0.41555107280396114	0.27460009694619486	0.8538055764883196	0.14619442351168044	1.0	0.0
82bdd1fb-4708-37d8-a814-f5b2dbcae80e	4932	2404	24	0	7360	186320	0	178960	0.8024731532704198	0.6723009814612868	0.9951573849878934	0.004842615012106588	1.0	0.0
73995ecc-dda2-3a97-a827-486d568226d4	1133	2993	194	0	7360	186920	3040	182600	0.41555107280396114	0.27460009694619486	0.8538055764883196	0.14619442351168044	1.0	0.0
a24cd18c-df6b-3480-9ddd-171d0526968d	4925	2361	74	0	7360	186320	0	178960	0.8017908017908019	0.6759538841614054	0.9851970394078816	0.014802960592118386	1.0	0.0
19dc31f7-d292-3a4e-902a-a41ba1f30c77	454	3061	365	0	7360	186920	3480	183040	0.20950622981079833	0.12916073968705546	0.5543345543345544	0.44566544566544564	1.0	0.0
96d87888-be95-3f0d-a1f4-f462647e66ec	3236	2832	1052	0	7360	186920	240	179800	0.6249517188103514	0.5332893869479235	0.7546641791044776	0.24533582089552242	1.0	0.0
80b68869-d41c-3db5-a957-3cd69bee72f5	3009	2785	526	0	7360	186920	1040	180600	0.6450852181369922	0.5193303417328271	0.8512022630834511	0.14879773691654885	1.0	0.0
122c46a2-5dc5-3522-ba9b-1c036cee0c6c	4455	2236	669	0	7360	186920	0	179560	0.754126110876005	0.6658197578837244	0.8694379391100703	0.13056206088992972	1.0	0.0
77b115f4-8049-3d4a-bf3c-47d6b355b466	4305	2389	426	0	7360	186920	240	179800	0.7536105032822756	0.6431132357334927	0.9099556119213696	0.09004438807863036	1.0	0.0
e9990f34-c27e-3fa8-8e97-4f1ba0391c5b	592	3058	430	0	7360	186920	3280	182840	0.25342465753424664	0.16219178082191782	0.5792563600782779	0.42074363992172215	1.0	0.0
fc4018d9-2fe3-3c50-8ec2-981d27c6e7d8	4305	2389	426	0	7360	186920	240	179800	0.7536105032822756	0.6431132357334927	0.9099556119213696	0.09004438807863036	1.0	0.0
00df4c76-b31a-3e30-a1ab-46be77a69997	5017	2194	149	0	7360	186920	0	179560	0.8106972610487194	0.6957426154486201	0.9711575687185443	0.028842431281455694	1.0	0.0
0ef9354b-0a4f-31ba-a1b8-6661c7aa97ab	2525	3421	1414	0	7360	186320	0	178960	0.5108750632271118	0.4246552304069963	0.6410256410256411	0.3589743589743589	1.0	0.0
6762e579-2375-3963-88eb-72b1df6a761b	5017	2194	149	0	7360	186920	0	179560	0.8106972610487194	0.6957426154486201	0.9711575687185443	0.028842431281455694	1.0	0.0
26757c02-ae4b-3f6c-b52d-57eb1657f6b2	4950	2346	64	0	7360	186320	0	178960	0.8042242079610072	0.678453947368421	0.987235739928201	0.012764260071798983	1.0	0.0
96016b72-db4d-3640-90bd-bd21533fa045	2525	3421	1414	0	7360	186320	0	178960	0.5108750632271118	0.4246552304069963	0.6410256410256411	0.3589743589743589	1.0	0.0
f41966e6-5987-37c2-b661-f3cf541d7b45	2268	3202	1650	0	7360	186920	240	179800	0.4831700042607584	0.4146252285191956	0.5788667687595712	0.4211332312404288	1.0	0.0
83503a2d-7629-3b9c-aa16-2c350a737bc3	592	3058	430	0	7360	186920	3280	182840	0.25342465753424664	0.16219178082191782	0.5792563600782779	0.42074363992172215	1.0	0.0
2ceebac2-c935-3eb2-84c1-226ad63f4b8d	657	3026	237	0	7360	186920	3440	183000	0.287087611972908	0.17838718436057563	0.7348993288590604	0.2651006711409396	1.0	0.0
b19d4f56-54d5-3eb8-b655-a44f86dd7eb5	2578	3277	1505	0	7360	186320	0	178960	0.5188166633125376	0.4403074295473954	0.6313984815086946	0.3686015184913054	1.0	0.0
65224b6e-3aa2-33ec-8978-8a09d02e2e15	1579	3703	918	0	7360	186920	1160	180720	0.40596477696362	0.29893979553199546	0.632358830596716	0.36764116940328395	1.0	0.0
07150971-12f6-34d9-a44e-173fb99d4391	2188	3373	719	0	7360	186920	1080	180640	0.5167690127538971	0.39345441467361986	0.7526659786721707	0.24733402132782933	1.0	0.0
4478e9ce-965c-340d-81b9-9dd5aaf5fb75	4924	2377	59	0	7360	186320	0	178960	0.8016932595245848	0.6744281605259553	0.9881597431266306	0.011840256873369426	1.0	0.0
d472fa8e-510a-365f-903a-2a7b756b35f0	2578	3277	1505	0	7360	186320	0	178960	0.5188166633125376	0.4403074295473954	0.6313984815086946	0.3686015184913054	1.0	0.0
bca66ee2-caa2-38d9-9a29-31f90562d903	3314	2214	1832	0	7360	186920	0	179560	0.6209480981824995	0.599493487698987	0.6439953361834434	0.3560046638165566	1.0	0.0
dad1d909-91b8-3dc0-8e10-489a29315059	4712	2474	174	0	7360	186320	0	178960	0.780649436713055	0.6557194544948511	0.9643880474826033	0.03561195251739668	1.0	0.0
afcade7c-4dd4-367d-8292-4be1dbe63555	3314	2214	1832	0	7360	186920	0	179560	0.6209480981824995	0.599493487698987	0.6439953361834434	0.3560046638165566	1.0	0.0
f3a2f51e-a3c9-3245-a288-39ab57d7e447	1579	3703	918	0	7360	186920	1160	180720	0.40596477696362	0.29893979553199546	0.632358830596716	0.36764116940328395	1.0	0.0
1e2d400f-99c8-3830-a51b-d3ef538534af	2188	3373	719	0	7360	186920	1080	180640	0.5167690127538971	0.39345441467361986	0.7526659786721707	0.24733402132782933	1.0	0.0
69e41438-2ae1-3190-ae7d-08bb5124f00b	4843	2377	140	0	7360	186320	0	178960	0.7937392444480865	0.6707756232686981	0.9719044752157335	0.028095524784266468	1.0	0.0
a96dc656-784b-35e7-9a0f-884a284da764	3951	2281	1128	0	7360	186320	0	178960	0.6986119706480417	0.6339858793324775	0.7779090372120496	0.22209096278795037	1.0	0.0
91b8681e-b7de-38f6-aced-ff1ec7f464b8	4924	2377	59	0	7360	186320	0	178960	0.8016932595245848	0.6744281605259553	0.9881597431266306	0.011840256873369426	1.0	0.0
5ca50bd4-cbaa-3d2c-95c3-06b9fed4c0f2	4932	2404	24	0	7360	186320	0	178960	0.8024731532704198	0.6723009814612868	0.9951573849878934	0.004842615012106588	1.0	0.0
c80195cc-a9ce-391b-8366-1be64509d912	4861	2367	132	0	7360	186320	0	178960	0.7955159152278864	0.6725235196458218	0.9735629881834569	0.02643701181654312	1.0	0.0
4b68dcb2-b781-3dc7-8c83-f481f69fc148	4704	2486	170	0	7360	186320	0	178960	0.7798408488063661	0.6542420027816411	0.9651210504718917	0.03487894952810833	1.0	0.0
f042ffc3-f15d-3767-b60d-617d7dbf58ba	4761	2441	158	0	7360	186320	0	178960	0.7855787476280836	0.661066370452652	0.967879650335434	0.032120349664566006	1.0	0.0
46dba696-ff78-3043-b341-4f17c8b0d97c	4950	2346	64	0	7360	186320	0	178960	0.8042242079610072	0.678453947368421	0.987235739928201	0.012764260071798983	1.0	0.0
f20452a8-af7e-3230-93f9-1ebe124482f8	4858	2371	131	0	7360	186320	0	178960	0.7952201669667703	0.6720154931525799	0.9737422329124072	0.026257767087592754	1.0	0.0
98e28961-09a4-3ef1-8bfc-cc493c553d18	3904	2322	1134	0	7360	186320	0	178960	0.6931818181818182	0.6270478637969804	0.7749106788408099	0.22508932115919011	1.0	0.0
a45c6844-6406-349d-b186-6adc8e7905b0	4946	2399	15	0	7360	186320	0	178960	0.8038355273850155	0.6733832539142274	0.9969764160451522	0.0030235839548478083	1.0	0.0
803813a3-ee48-3da0-be8d-5dcf8c68aeb4	4937	2345	78	0	7360	186320	0	178960	0.8029600715621695	0.6779730843174951	0.9844466600199402	0.01555333998005981	1.0	0.0
9bb09512-c0d1-34ee-b537-483a7fe243b5	4670	2501	189	0	7360	186320	0	178960	0.776392352452203	0.6512341374982569	0.9611031076353159	0.03889689236468408	1.0	0.0
1b75eae3-42b1-3502-a597-d2ee3b7abc3c	4845	2367	148	0	7360	186320	0	178960	0.7939369111020075	0.6717970049916805	0.9703585019026637	0.029641498097336294	1.0	0.0
f7d6064b-5df6-3b1c-b5c3-eadb697d0839	4712	2474	174	0	7360	186320	0	178960	0.780649436713055	0.6557194544948511	0.9643880474826033	0.03561195251739668	1.0	0.0
e05c3588-6760-3923-8e18-14f3e1558974	2516	3413	1431	0	7360	186320	0	178960	0.509518023491292	0.42435486591330746	0.6374461616417533	0.3625538383582467	1.0	0.0
48bb2333-3440-3aad-8c15-6bf9bc9df4da	4779	2433	148	0	7360	186320	0	178960	0.7873795205535876	0.6626455906821963	0.9699614369799067	0.030038563020093334	1.0	0.0
ae8cf365-f4f0-3d85-824c-8bfd51f1f914	4922	2363	75	0	7360	186320	0	178960	0.801498127340824	0.6756348661633493	0.9849909945967581	0.015009005403241904	1.0	0.0
24158af4-1897-3f78-af8b-410a3eeaa8da	3146	2680	1534	0	7360	186320	0	178960	0.5988958690272226	0.539993134225884	0.6722222222222223	0.3277777777777777	1.0	0.0
2e6b341d-f723-3548-86fc-1640385b8764	4845	2367	148	0	7360	186320	0	178960	0.7939369111020075	0.6717970049916805	0.9703585019026637	0.029641498097336294	1.0	0.0
e60d4689-c8b1-35ec-a289-d503bc50ebd3	4939	2406	15	0	7360	186320	0	178960	0.8031547280266689	0.672430224642614	0.9969721437222446	0.0030278562777553697	1.0	0.0
eaf2c8c8-3506-3d0b-958c-2594d5dfe678	3146	2680	1534	0	7360	186320	0	178960	0.5988958690272226	0.539993134225884	0.6722222222222223	0.3277777777777777	1.0	0.0
6796a703-2cf3-3368-b7a4-fb872ca00282	4925	2361	74	0	7360	186320	0	178960	0.8017908017908019	0.6759538841614054	0.9851970394078816	0.014802960592118386	1.0	0.0
33c1601a-762d-32a7-9a90-2aeaf4473f08	4934	2402	24	0	7360	186320	0	178960	0.8026679681145273	0.6725736095965104	0.9951593384429205	0.0048406615570795175	1.0	0.0
ea68104d-1f6e-3d2c-be02-d5c2e1f17b6c	4684	2493	183	0	7360	186320	0	178960	0.7778146795084689	0.6526403789884353	0.9623998356276967	0.03760016437230329	1.0	0.0
0fa33ee4-1383-32f2-b501-4ff4acdb9bb3	4927	2353	80	0	7360	186320	0	178960	0.8019858386912998	0.6767857142857143	0.9840223686838426	0.01597763131615737	1.0	0.0
ff63466c-a6b7-3697-91c2-c4e154a4dc5b	2560	3321	1479	0	7360	186320	0	178960	0.5161290322580645	0.4353001190273763	0.6338202525377569	0.36617974746224313	1.0	0.0
dc520640-d23f-377a-89a4-8e4963bf1b9d	4929	2368	63	0	7360	186320	0	178960	0.8021808121083897	0.6754830752363985	0.9873798076923077	0.01262019230769229	1.0	0.0
3f218f13-b522-32d9-a044-4fad29b11121	3904	2322	1134	0	7360	186320	0	178960	0.6931818181818182	0.6270478637969804	0.7749106788408099	0.22508932115919011	1.0	0.0
652d5649-20b0-3477-86ee-76f56d2e38af	4932	2360	68	0	7360	186320	0	178960	0.8024731532704198	0.6763576522216127	0.9864	0.013599999999999945	1.0	0.0
f4e2b0b1-5a49-3ed1-923a-742051d21f1f	4934	2402	24	0	7360	186320	0	178960	0.8026679681145273	0.6725736095965104	0.9951593384429205	0.0048406615570795175	1.0	0.0
57e62b2d-da49-37ce-a0ac-2382fe58ab94	4858	2371	131	0	7360	186320	0	178960	0.7952201669667703	0.6720154931525799	0.9737422329124072	0.026257767087592754	1.0	0.0
c811166c-ff9e-36da-875f-6c55d3748592	2544	3002	1814	0	7360	185240	0	177880	0.5137318255250404	0.4587089794446448	0.5837540156034878	0.41624598439651217	1.0	0.0
31e4902c-0011-34fa-82a5-9e0abf819cc6	4684	2493	183	0	7360	186320	0	178960	0.7778146795084689	0.6526403789884353	0.9623998356276967	0.03760016437230329	1.0	0.0
164c062c-ec95-370a-87da-c87e4dbd847b	2028	3866	1426	0	7360	185240	40	177920	0.4338896020539153	0.3440787241262301	0.5871453387376955	0.4128546612623045	1.0	0.0
708ab6d3-4978-3773-82ab-6518cb7ea1cd	2560	3321	1479	0	7360	186320	0	178960	0.5161290322580645	0.4353001190273763	0.6338202525377569	0.36617974746224313	1.0	0.0
735bb9b2-2ea5-3491-9048-a987f6a11e21	4932	2360	68	0	7360	186320	0	178960	0.8024731532704198	0.6763576522216127	0.9864	0.013599999999999945	1.0	0.0
3046a4c8-2c35-3e59-a816-5f58ed680994	4929	2368	63	0	7360	186320	0	178960	0.8021808121083897	0.6754830752363985	0.9873798076923077	0.01262019230769229	1.0	0.0
7cbf8542-418e-3476-8b7a-3a1ce579bd6d	4169	2849	342	0	7360	185240	0	177880	0.7232197068262641	0.5940438871473355	0.9241853247616937	0.07581467523830632	1.0	0.0
68d04c4a-ab4a-34d8-94f3-fa36ae504758	2516	3413	1431	0	7360	186320	0	178960	0.509518023491292	0.42435486591330746	0.6374461616417533	0.3625538383582467	1.0	0.0
f3960d60-054b-3389-adf5-fe686574a42f	4946	2399	15	0	7360	186320	0	178960	0.8038355273850155	0.6733832539142274	0.9969764160451522	0.0030235839548478083	1.0	0.0
fede7907-9340-3a00-814b-364cfb2574fa	4927	2353	80	0	7360	186320	0	178960	0.8019858386912998	0.6767857142857143	0.9840223686838426	0.01597763131615737	1.0	0.0
535a2720-d88b-3be5-b2df-d6fee085166e	4670	2501	189	0	7360	186320	0	178960	0.776392352452203	0.6512341374982569	0.9611031076353159	0.03889689236468408	1.0	0.0
44d843f1-58c0-36fd-8fff-6a0288c62c27	3176	3656	528	0	7360	185240	0	177880	0.6028853454821564	0.4648711943793911	0.857451403887689	0.14254859611231097	1.0	0.0
bf86ce1e-b656-3e9c-aa16-1f48d567ea6c	1519	4594	1127	0	7360	185240	120	178000	0.3468432469459984	0.24848683134303942	0.5740740740740741	0.42592592592592593	1.0	0.0
8d127bd6-661a-3a3b-8f8b-33c3fb0710a6	4922	2363	75	0	7360	186320	0	178960	0.801498127340824	0.6756348661633493	0.9849909945967581	0.015009005403241904	1.0	0.0
3c52940d-7eac-32a7-973c-3850e79ecb1a	4761	2441	158	0	7360	186320	0	178960	0.7855787476280836	0.661066370452652	0.967879650335434	0.032120349664566006	1.0	0.0
19e8a755-ade2-3107-8c21-13dc82c2d88d	1571	4485	1184	0	7360	185240	120	178000	0.3565997049143117	0.2594121532364597	0.5702359346642468	0.4297640653357532	1.0	0.0
58f600d2-301f-348e-87c6-0271107b6f72	3607	3311	442	0	7360	185240	0	177880	0.6577915564876449	0.5213934663197456	0.8908372437638923	0.10916275623610772	1.0	0.0
a641a2a3-103c-30e9-a991-def4d135e498	4771	2546	43	0	7360	185240	0	177880	0.7865798367817988	0.6520431870985377	0.9910677191524719	0.008932280847528062	1.0	0.0
c86fd855-14d2-3cf9-ad78-529c1c6c9823	4586	2414	360	0	7360	185240	0	177880	0.7677883810480495	0.6551428571428571	0.9272139102304893	0.07278608976951073	1.0	0.0
8c9a3be4-f160-3fe1-833e-3e89d28b4ade	3140	3698	522	0	7360	185240	0	177880	0.5980952380952381	0.4591985960807254	0.8574549426542872	0.14254505734571277	1.0	0.0
fa328b84-7f90-3f0e-8faf-6cec7f60da17	3988	3218	154	0	7360	185240	0	177880	0.702855128657032	0.5534276991396059	0.9628198937711251	0.03718010622887491	1.0	0.0
6d1aff16-2d78-316a-9dd5-e7f586aee7f4	4270	2955	135	0	7360	185240	0	177880	0.7343078245915735	0.5910034602076124	0.9693530079455165	0.030646992054483513	1.0	0.0
1ca72305-edd4-3dbb-8ce3-1890989f6450	4673	2598	89	0	7360	185240	0	177880	0.776697415440871	0.6426901389079906	0.9813103737925242	0.01868962620747583	1.0	0.0
710d2b49-9916-3193-8cec-14e959e201a6	1519	4594	1127	0	7360	185240	120	178000	0.3468432469459984	0.24848683134303942	0.5740740740740741	0.42592592592592593	1.0	0.0
9bcea226-4290-3ca9-9b9e-5605fb57fc51	2028	3866	1426	0	7360	185240	40	177920	0.4338896020539153	0.3440787241262301	0.5871453387376955	0.4128546612623045	1.0	0.0
f6e84765-bd2f-3abd-94b5-7d11448bfcc9	1571	4485	1184	0	7360	185240	120	178000	0.3565997049143117	0.2594121532364597	0.5702359346642468	0.4297640653357532	1.0	0.0
005b2d3a-29ce-3504-af9e-1fb9acdfe548	4169	2849	342	0	7360	185240	0	177880	0.7232197068262641	0.5940438871473355	0.9241853247616937	0.07581467523830632	1.0	0.0
afc98075-a2b5-368f-b2c4-1e1ce95a5ac4	4787	2540	33	0	7360	185240	0	177880	0.7881781509837821	0.6533369728401801	0.9931535269709544	0.006846473029045619	1.0	0.0
3e999da9-d86c-3c91-8c6b-9be9c1819024	4673	2598	89	0	7360	185240	0	177880	0.776697415440871	0.6426901389079906	0.9813103737925242	0.01868962620747583	1.0	0.0
3a3d205a-3534-3823-adb2-a628195b11ae	826	6514	20	0	7360	184920	0	177560	0.2018079648179819	0.11253405994550408	0.9763593380614657	0.023640661938534313	1.0	0.0
d5f585d5-2eda-3b84-a8cf-fc0e6ab0d3b5	845	6499	16	0	7360	184920	0	177560	0.20597196831200487	0.1150599128540305	0.9814169570267132	0.018583042973286834	1.0	0.0
1fd7b8ba-9ebe-3e64-a773-d742823301d2	4771	2546	43	0	7360	185240	0	177880	0.7865798367817988	0.6520431870985377	0.9910677191524719	0.008932280847528062	1.0	0.0
bc1644fd-8818-3167-a617-7f63fff965c6	2544	3002	1814	0	7360	185240	0	177880	0.5137318255250404	0.4587089794446448	0.5837540156034878	0.41624598439651217	1.0	0.0
8377eacd-1518-398d-870c-fe9882937754	4787	2540	33	0	7360	185240	0	177880	0.7881781509837821	0.6533369728401801	0.9931535269709544	0.006846473029045619	1.0	0.0
9bbdc880-6a56-3a9d-9232-46fd4c57bf16	3176	3656	528	0	7360	185240	0	177880	0.6028853454821564	0.4648711943793911	0.857451403887689	0.14254859611231097	1.0	0.0
7331db10-6275-32a3-825e-4b30c5f7f301	3950	3252	158	0	7360	185240	0	177880	0.6984969053934572	0.5484587614551514	0.9615384615384616	0.038461538461538436	1.0	0.0
9b40d027-0fb7-3208-9c0f-16d319c09e03	3988	3218	154	0	7360	185240	0	177880	0.702855128657032	0.5534276991396059	0.9628198937711251	0.03718010622887491	1.0	0.0
73e245a6-f85a-3844-b10d-7f91f4b00f74	3607	3311	442	0	7360	185240	0	177880	0.6577915564876449	0.5213934663197456	0.8908372437638923	0.10916275623610772	1.0	0.0
b4ec58b0-3f69-3314-85bc-0817717c67b8	3140	3698	522	0	7360	185240	0	177880	0.5980952380952381	0.4591985960807254	0.8574549426542872	0.14254505734571277	1.0	0.0
a3966fb5-c8c7-39fc-a3a0-c614be9f5d98	4270	2955	135	0	7360	185240	0	177880	0.7343078245915735	0.5910034602076124	0.9693530079455165	0.030646992054483513	1.0	0.0
10087da2-e333-37f9-b7b0-199301732912	1131	6190	39	0	7360	184840	0	177480	0.26639971734778	0.15448709192733234	0.9666666666666667	0.033333333333333326	1.0	0.0
fffbe335-a1f3-3930-8365-05808243319e	1135	6190	35	0	7360	184840	0	177480	0.26721600941730433	0.15494880546075085	0.9700854700854701	0.02991452991452992	1.0	0.0
9ebec7c1-a64d-3e04-98e1-b218dd11f65e	3950	3252	158	0	7360	185240	0	177880	0.6984969053934572	0.5484587614551514	0.9615384615384616	0.038461538461538436	1.0	0.0
f82a5f6e-64fb-380d-bf11-c7d17c1d2bca	4586	2414	360	0	7360	185240	0	177880	0.7677883810480495	0.6551428571428571	0.9272139102304893	0.07278608976951073	1.0	0.0
5445083c-f94d-3abc-aef3-3e18f8b350ab	829	6522	9	0	7360	184840	0	177480	0.20246672365368176	0.11277377227588083	0.9892601431980907	0.010739856801909253	1.0	0.0
54bf154f-4f46-3a18-b3c1-2c86b0cebf28	710	5779	791	0	7360	184800	80	177520	0.17772215269086358	0.10941593465865311	0.47301798800799466	0.5269820119920053	1.0	0.0
ca06ed99-4638-3c27-a7fb-edfcbcc48b3a	832	6520	8	0	7360	184840	0	177480	0.203125	0.11316648531011969	0.9904761904761905	0.00952380952380949	1.0	0.0
f1ddbbdc-5ad0-3544-bd90-1a5a3e59b1ce	882	6382	96	0	7360	184800	0	177440	0.21402572191215724	0.12142070484581498	0.901840490797546	0.09815950920245398	1.0	0.0
3e66b23a-88c6-3b11-87cb-3d5edafe90cb	845	6499	16	0	7360	184920	0	177560	0.20597196831200487	0.1150599128540305	0.9814169570267132	0.018583042973286834	1.0	0.0
b89e8007-035e-3205-ba25-66a08b62a857	574	5383	1243	0	7360	184800	160	177600	0.147671726267044	0.0963572267920094	0.3159053384700055	0.6840946615299945	1.0	0.0
036a7420-1246-3266-8b99-11b23ca8dc56	574	5383	1243	0	7360	184800	160	177600	0.147671726267044	0.0963572267920094	0.3159053384700055	0.6840946615299945	1.0	0.0
ac6e8896-95de-3ed1-b9d9-de84ef73e840	832	6520	8	0	7360	184840	0	177480	0.203125	0.11316648531011969	0.9904761904761905	0.00952380952380949	1.0	0.0
82c8e3e4-28e3-39a6-a108-f2809ae59f8d	832	6520	8	0	7360	184840	0	177480	0.203125	0.11316648531011969	0.9904761904761905	0.00952380952380949	1.0	0.0
2998f439-993f-31b1-8c6b-998117c251e5	1131	6190	39	0	7360	184840	0	177480	0.26639971734778	0.15448709192733234	0.9666666666666667	0.033333333333333326	1.0	0.0
a15285fc-da16-3a49-b0f7-aecbe7f9dd97	829	6522	9	0	7360	184840	0	177480	0.20246672365368176	0.11277377227588083	0.9892601431980907	0.010739856801909253	1.0	0.0
266ae6a2-b389-3a03-8491-eb826c2dfd8c	385	3966	2809	0	7360	184800	200	177640	0.10205434062292909	0.08848540565387267	0.12053850970569818	0.8794614902943019	1.0	0.0
d922714c-0a7a-32d3-ba07-16f01f5faa57	1149	6175	36	0	7360	184840	0	177480	0.2700669878951698	0.1568814855270344	0.9696202531645569	0.03037974683544309	1.0	0.0
4e7f5876-0c67-36c5-97ea-4808f6cd1e70	873	6357	130	0	7360	184800	0	177440	0.21207336329406049	0.12074688796680498	0.8703888334995015	0.12961116650049853	1.0	0.0
55cc51f7-08b3-3157-80d7-49606209a2b3	900	6283	177	0	7360	184800	0	177440	0.2179176755447942	0.1252958373938466	0.8356545961002786	0.1643454038997214	1.0	0.0
1227b724-55a3-3241-bbc0-84117f460473	385	3966	2809	0	7360	184800	200	177640	0.10205434062292909	0.08848540565387267	0.12053850970569818	0.8794614902943019	1.0	0.0
85b72f61-77e5-3a00-adb9-58253e9cbe82	873	6357	130	0	7360	184800	0	177440	0.21207336329406049	0.12074688796680498	0.8703888334995015	0.12961116650049853	1.0	0.0
75db2ecb-0d60-3f4e-ab41-8ee2d3e9e9b5	1135	6190	35	0	7360	184840	0	177480	0.26721600941730433	0.15494880546075085	0.9700854700854701	0.02991452991452992	1.0	0.0
d05a46eb-5f0a-3286-a852-d6eef1afe4b2	710	5779	791	0	7360	184800	80	177520	0.17772215269086358	0.10941593465865311	0.47301798800799466	0.5269820119920053	1.0	0.0
92ae2461-98ed-3fd4-a458-694688288a83	819	6516	25	0	7360	184920	0	177560	0.20026898153808534	0.1116564417177914	0.9703791469194313	0.02962085308056872	1.0	0.0
de09deb1-31a7-357a-81d3-dba4f3cecf0c	882	6382	96	0	7360	184800	0	177440	0.21402572191215724	0.12142070484581498	0.901840490797546	0.09815950920245398	1.0	0.0
ef937544-b4fa-3f9e-8ffb-9b0d3886506b	900	6283	177	0	7360	184800	0	177440	0.2179176755447942	0.1252958373938466	0.8356545961002786	0.1643454038997214	1.0	0.0
501565fa-38d4-38a7-a914-78d1fd17da51	826	6514	20	0	7360	184920	0	177560	0.2018079648179819	0.11253405994550408	0.9763593380614657	0.023640661938534313	1.0	0.0
7eaf13db-4d37-3b68-b7a9-daff97f2c434	819	6516	25	0	7360	184920	0	177560	0.20026898153808534	0.1116564417177914	0.9703791469194313	0.02962085308056872	1.0	0.0
1d07550e-60ea-305b-8039-ae045d049eab	1149	6175	36	0	7360	184840	0	177480	0.2700669878951698	0.1568814855270344	0.9696202531645569	0.03037974683544309	1.0	0.0
c8c321e1-f7dd-3f76-8c46-7b0f53e54daf	832	6520	8	0	7360	184840	0	177480	0.203125	0.11316648531011969	0.9904761904761905	0.00952380952380949	1.0	0.0
fd852f78-010d-33ea-b202-9ced5008ffb2	5022	2181	157	0	7360	186920	0	179560	0.8111775157486675	0.6972094960433153	0.969685267426144	0.030314732573855974	1.0	0.0
fb4b6905-b6b9-3496-b7df-33b30a5849da	3314	2202	1844	0	7360	186920	0	179560	0.6209480981824996	0.6007976794778825	0.6424970918960837	0.3575029081039163	1.0	0.0
55e227cc-005c-3179-b395-80e8b7f46afc	3247	2814	699	0	7360	186920	600	180160	0.6489457379834116	0.5357201781884178	0.8228585909782058	0.1771414090217942	1.0	0.0
8bf16e46-04df-3fa0-bd39-87bb9c1b9948	3841	2581	538	0	7360	186920	400	179960	0.7112304416257753	0.5981002802865151	0.877140899748801	0.12285910025119895	1.0	0.0
bf8501a5-bdcf-3b29-ae2a-9f7100fe461a	2722	2786	1252	0	7360	186920	600	180160	0.5741404766926809	0.4941902687000726	0.684952189229995	0.315047810770005	1.0	0.0
0c1e5b38-0316-34af-b867-8170814f07d8	3826	2433	461	0	7360	186920	640	180200	0.7255831594917505	0.6112797571497044	0.8924655936552368	0.10753440634476319	1.0	0.0
807be14f-1ffb-3d03-897b-39b2dee7fce1	3316	2756	1208	0	7360	186920	80	179640	0.6258965647414118	0.5461133069828722	0.7329796640141468	0.2670203359858532	1.0	0.0
1b17d025-34ba-3231-bf13-45481679d796	2938	2799	1183	0	7360	186920	440	180000	0.5960641103672145	0.51211434547673	0.7129337539432177	0.2870662460567823	1.0	0.0
0e75367f-406c-3534-b73c-133afa386b50	3326	2440	1474	0	7360	186920	120	179680	0.6295665341661933	0.5768296912937911	0.6929166666666666	0.3070833333333334	1.0	0.0
b69aa837-951a-3517-ba24-e165a651bab3	5289	1889	182	0	7360	186320	0	178960	0.8362716420270379	0.7368347729172472	0.9667336867117529	0.03326631328824714	1.0	0.0
08acac94-9dde-33e5-8a89-a32e71600130	4147	1641	1572	0	7360	186920	0	179560	0.7207786564699749	0.7164823773324119	0.7251267704144081	0.2748732295855919	1.0	0.0
e4f0b0e7-81f5-35eb-8fd5-4fd1d40b43ad	4529	2321	390	0	7360	186920	120	179680	0.7696490780864984	0.6611678832116789	0.9207155926001219	0.07928440739987808	1.0	0.0
242cb2c0-4b9a-3a69-972e-1c4d1832ce41	4185	2137	958	0	7360	186920	80	179640	0.7300479720889665	0.6619740588421386	0.8137273964612094	0.1862726035387906	1.0	0.0
f8e2f512-6480-3775-b5c9-ffa466b85a54	5341	1708	311	0	7360	186920	0	179560	0.8410361388867018	0.7576961271102284	0.9449752300070772	0.05502476999292283	1.0	0.0
4b44dbb7-afb2-3939-913b-20c473db52bb	4457	2224	679	0	7360	186920	0	179560	0.7543369721587544	0.667115701242329	0.8677959501557633	0.13220404984423673	1.0	0.0
cd9f31d9-8795-37c2-a65d-f6883e20d592	5059	1844	337	0	7360	186920	120	179680	0.8226685096349297	0.7328697667680718	0.9375463306152706	0.062453669384729404	1.0	0.0
b51049fc-9d5b-37e2-aad8-1e98efde03db	4942	1698	720	0	7360	186920	0	179560	0.803446594049748	0.744277108433735	0.8728364535499823	0.1271635464500177	1.0	0.0
f715ae1c-800f-3772-803f-7c199300f9ce	2731	2717	1232	0	7360	186920	680	180240	0.5803846562533206	0.5012848751835536	0.6891244007065355	0.31087559929346453	1.0	0.0
eeb5356c-b2e5-33d3-a8a3-c9bceb1e7be0	3962	2254	1144	0	7360	186320	0	178960	0.6998763469351704	0.6373873873873874	0.7759498629063847	0.22405013709361532	1.0	0.0
a77334df-3b8f-38e5-ac5e-00c92db93013	5184	1866	310	0	7360	186320	0	178960	0.8265306122448979	0.7353191489361702	0.9435748088824172	0.05642519111758282	1.0	0.0
b6d22d5e-53ed-3069-acd1-4bae559837bc	1870	3305	1745	0	7360	186920	440	180000	0.4254835039817975	0.36135265700483093	0.5172890733056709	0.48271092669432913	1.0	0.0
77f6ec3e-805f-3f5b-8b05-3ec9488588b8	3879	2422	459	0	7360	186920	600	180160	0.7292038725444121	0.6156165687986034	0.8941908713692946	0.10580912863070535	1.0	0.0
cb92e569-e25a-342a-acf1-3b84910d0776	3612	2521	787	0	7360	186920	440	180000	0.685909608811242	0.588945051361487	0.821095703568993	0.17890429643100703	1.0	0.0
600cbeb4-dad3-3fb0-b870-181367192059	3295	2881	544	0	7360	186920	640	180200	0.6580129805292062	0.5335168393782384	0.8582964313623339	0.1417035686376661	1.0	0.0
d0a806e6-9366-3401-82b1-4c4b852e2a90	1698	3226	1756	0	7360	186920	680	180240	0.40534733826688946	0.3448415922014622	0.4916039374638101	0.5083960625361899	1.0	0.0
dd7e5c1f-6190-3fc2-b7b6-1b8205995991	5346	1861	153	0	7360	186320	0	178960	0.8414922084054778	0.7417788261412516	0.972176759410802	0.02782324058919805	1.0	0.0
27bd9159-7b92-37ac-b288-0d865387ae16	2761	3151	1008	0	7360	186920	440	180000	0.5703956202871604	0.46701623815967525	0.7325550543910851	0.26744494560891485	1.0	0.0
f46f6d90-ccbc-3763-aeb3-3616088d2731	5124	1978	258	0	7360	186320	0	178960	0.8208907401473886	0.7214869050971557	0.9520624303232998	0.047937569676700154	1.0	0.0
de0e2ca7-5ef1-3b61-acdc-3f56b2f880e2	5177	1938	245	0	7360	186320	0	178960	0.8258754087899817	0.7276177090653548	0.9548137218738473	0.045186278126152724	1.0	0.0
a7120806-6ea7-3a70-baf8-8068210fa8d3	5337	1862	161	0	7360	186320	0	178960	0.8406710246514926	0.7413529656896791	0.9707166242269917	0.029283375773008324	1.0	0.0
e25a3143-5597-3d55-9694-349346621b22	5332	1870	158	0	7360	186320	0	178960	0.8402143082256539	0.7403499028047764	0.9712204007285975	0.0287795992714025	1.0	0.0
33c8334f-970b-3b43-8731-0c11a64d6d07	2422	3431	907	0	7360	186920	600	180160	0.5275539098235678	0.4138048863830514	0.7275458095524181	0.2724541904475819	1.0	0.0
a22ad280-7d83-3359-8301-d9bd8ffd9b8a	2445	3449	906	0	7360	186920	560	180120	0.5289345592212007	0.4148286392941975	0.729632945389436	0.270367054610564	1.0	0.0
9fbb0df4-b1fb-33cc-8b43-03209acb2ac7	3270	2831	699	0	7360	186920	560	180120	0.6494538232373386	0.5359777085723652	0.8238851095993953	0.17611489040060468	1.0	0.0
dc87e9d6-e1dc-3f86-949c-9fab8c0842a8	5278	1887	195	0	7360	186320	0	178960	0.8352587434720684	0.7366364270760642	0.9643705463182898	0.03562945368171022	1.0	0.0
aebb60ec-d635-3712-83c2-356f10a34b68	3195	2585	1580	0	7360	186320	0	178960	0.6054002842254855	0.5527681660899654	0.669109947643979	0.330890052356021	1.0	0.0
aade7fb6-7e79-38d7-aa10-b66a35c10dcb	2554	3313	1493	0	7360	186320	0	178960	0.5152309864837603	0.4353161752173172	0.6310847541388683	0.36891524586113167	1.0	0.0
6dd9d893-9aa4-3c89-a8c8-b095ac85278b	2207	2931	2102	0	7360	186920	120	179680	0.46723827670159834	0.4295445698715453	0.5121838013460199	0.48781619865398007	1.0	0.0
71ae1228-4102-35a7-83ee-b68372fc9e6c	1689	3295	1776	0	7360	186920	600	180160	0.3998106284767428	0.338884430176565	0.48744588744588746	0.5125541125541125	1.0	0.0
3e0170e2-361c-33d4-af0c-641a97c603f5	5119	1986	255	0	7360	186320	0	178960	0.8204183027486177	0.720478536242083	0.9525493114998139	0.04745068850018608	1.0	0.0
10103a78-649e-31bb-b84e-0f8e4d798137	5298	1897	165	0	7360	186320	0	178960	0.8370990677832202	0.7363446838082002	0.9697968149368479	0.030203185063152116	1.0	0.0
08e66c38-6976-3e88-b6c5-2b6b5dd6a00d	4850	2359	151	0	7360	186320	0	178960	0.7944307944307943	0.6727701484255791	0.9698060387922416	0.030193961207758413	1.0	0.0
9400f938-7936-357c-ac11-22cbb020384b	5148	1896	316	0	7360	186560	0	179200	0.8231531819635434	0.7308347529812607	0.9421669106881405	0.05783308931185949	1.0	0.0
ff694f1b-719a-3c66-b159-4a34bede8a18	4398	1771	1191	0	7360	186320	0	178960	0.7480864092532743	0.712919435889123	0.7869028448738594	0.21309715512614058	1.0	0.0
3a61af8d-e1fa-365d-a629-0d6c215d7a99	3220	2553	1587	0	7360	186320	0	178960	0.6086956521739131	0.5577689243027888	0.6698564593301436	0.3301435406698564	1.0	0.0
49ceb8f7-798d-301f-99b1-17ebec298cff	3766	1964	1630	0	7360	186320	0	178960	0.676972856372461	0.6572425828970332	0.6979243884358785	0.30207561156412155	1.0	0.0
bedb8121-4ec8-338f-9b35-7922f6812efb	3275	2441	1644	0	7360	186320	0	178960	0.6158909261871179	0.5729531140657803	0.665785728806668	0.334214271193332	1.0	0.0
23440670-90be-32ad-ba73-529447ac9c27	2604	3182	1574	0	7360	186320	0	178960	0.5226816539542353	0.450051849291393	0.6232647199617042	0.3767352800382958	1.0	0.0
ecd4e298-0fc2-3249-89cb-82f7d30c87f4	4941	2389	30	0	7360	186320	0	178960	0.803349321193399	0.6740791268758527	0.9939649969824985	0.0060350030175014835	1.0	0.0
62707459-488b-3a76-92f0-2773231c3bd3	4864	2363	133	0	7360	186320	0	178960	0.7958115183246073	0.6730316867303169	0.973384030418251	0.026615969581749055	1.0	0.0
a64daadf-8b03-3ff5-94c1-85709893ab20	4781	2430	149	0	7360	186320	0	178960	0.7875792768305742	0.6630148384412703	0.9697768762677484	0.030223123732251556	1.0	0.0
3261cf93-bdb5-354f-a676-c058e8d715d0	4717	2468	175	0	7360	186320	0	178960	0.781154260163948	0.6565066109951287	0.964227309893704	0.03577269010629602	1.0	0.0
841c777d-7aa2-38b6-a02a-c7caa9e5e280	4709	2480	171	0	7360	186320	0	178960	0.7803463418675946	0.6550285157880095	0.9649590163934426	0.035040983606557385	1.0	0.0
33a63da3-b0a1-3520-805d-41856b26d445	4954	2341	65	0	7360	186320	0	178960	0.8046126360240378	0.679095270733379	0.9870492129906356	0.012950787009364362	1.0	0.0
53e1bfba-d73c-3c4c-8e5a-0c861a2015ff	4950	2390	20	0	7360	186320	0	178960	0.8042242079610072	0.6743869209809265	0.9959758551307847	0.004024144869215318	1.0	0.0
561ac609-03c3-372a-a5d5-c9e636884171	4927	2373	60	0	7360	186320	0	178960	0.8019858386912997	0.674931506849315	0.9879687186685382	0.012031281331461807	1.0	0.0
498253a6-3cd0-3586-bd9d-772602b8f48d	4931	2354	75	0	7360	186320	0	178960	0.8023757220730615	0.6768702814001373	0.9850179784258889	0.014982021574111104	1.0	0.0
bdd1c532-0a66-3ba7-be63-1a9fb51cd752	4943	2338	79	0	7360	186320	0	178960	0.8035438510932292	0.6788902623266034	0.9842692154520112	0.01573078454798882	1.0	0.0
2140d88f-2619-3224-8e06-4b8dac537f10	5184	1859	317	0	7360	186320	0	178960	0.826530612244898	0.7360499787022575	0.9423741137974914	0.057625886202508636	1.0	0.0
6897e152-ae94-3eaa-8de4-9252ef16287f	5279	1883	198	0	7360	186320	0	178960	0.8353508980140834	0.7370846132365261	0.9638488223480007	0.03615117765199927	1.0	0.0
ca52c32c-38ff-354c-92c6-bc9f7a8ca35a	4360	1781	1219	0	7360	186320	0	178960	0.7440273037542662	0.7099820876078815	0.7815020613013085	0.2184979386986915	1.0	0.0
c3dfbc01-0b78-316b-9970-ea0a22029a36	3731	1986	1643	0	7360	186320	0	178960	0.6727977639527545	0.6526150078712611	0.694268701153703	0.305731298846297	1.0	0.0
abad2bd0-73e1-331c-88bf-0591b1bd75e3	5221	1903	236	0	7360	186320	0	178960	0.829981718464351	0.7328747894441325	0.9567527945757742	0.043247205424225776	1.0	0.0
6392a759-2165-3b52-bd49-47922e332e88	5157	1947	256	0	7360	186320	0	178960	0.8239993608692179	0.7259290540540541	0.9527064474413449	0.04729355255865508	1.0	0.0
0d36c587-f5f6-310b-b448-41156d329b09	3253	2487	1620	0	7360	186320	0	178960	0.6130217657589748	0.5667247386759582	0.6675559203775908	0.3324440796224092	1.0	0.0
3f3ddd99-f576-3cb0-b811-412eb07a02f5	5100	1993	267	0	7360	186320	0	178960	0.8186195826645265	0.7190187508811504	0.9502515371716043	0.049748462828395734	1.0	0.0
70842b7d-9cfb-3f92-be01-8f1b38da6e63	3206	2549	1605	0	7360	186320	0	178960	0.606852167329169	0.5570807993049522	0.6663895240074829	0.33361047599251714	1.0	0.0
98562616-d5c2-3344-aa82-1b83d3c7f066	5308	1888	164	0	7360	186320	0	178960	0.838017050836754	0.7376320177876599	0.9700292397660819	0.029970760233918092	1.0	0.0
987395dc-ab7e-33be-a5ff-b7555f7c0b5f	5089	1998	273	0	7360	186320	0	178960	0.8175757088922805	0.7180753492309863	0.9490861618798956	0.050913838120104415	1.0	0.0
511e6301-a9b1-3537-a89e-3ee40c8ae786	5297	1880	183	0	7360	186320	0	178960	0.8370071896974006	0.7380521109098509	0.9666058394160584	0.03339416058394162	1.0	0.0
a2750973-d790-37c1-9981-255fb70f7968	5333	1870	157	0	7360	186320	0	178960	0.8403056802962263	0.7403859502984868	0.9714025500910747	0.02859744990892532	1.0	0.0
534aff08-3a84-358c-8299-f39f77d5cfb9	5329	1870	161	0	7360	186320	0	178960	0.8399401056032784	0.7402417002361439	0.9706739526411657	0.029326047358834262	1.0	0.0
33ddda98-4b9c-3b8c-99fc-a8fc5b0f8c0a	5324	1877	159	0	7360	186320	0	178960	0.8394828129927467	0.7393417580891543	0.971001276673354	0.028998723326645992	1.0	0.0
9f175856-dc44-3b15-9e48-97efb967bb4d	4852	2349	159	0	7360	186320	0	178960	0.7946282345234197	0.6737953062074712	0.9682698064258631	0.03173019357413687	1.0	0.0
792a1fd9-6d7a-3949-81a7-521aba45ec5b	3916	2293	1151	0	7360	186320	0	178960	0.694572543455126	0.6306973747785473	0.7728438918492204	0.22715610815077958	1.0	0.0
05eaf421-a69c-3288-bac5-e3bbf33d58b1	4763	2438	159	0	7360	186320	0	178960	0.7857790975831065	0.6614359116789335	0.9676960585127997	0.03230394148720028	1.0	0.0
abab0dce-d767-3d0a-b2cd-ffa3c1ab1d83	4674	2496	190	0	7360	186320	0	178960	0.7767990693036396	0.6518828451882845	0.9609375	0.0390625	1.0	0.0
17a64c75-ff4c-31ce-8838-3273b5fc4de9	4943	2386	31	0	7360	186320	0	178960	0.8035438510932292	0.674443989630236	0.9937675914756735	0.006232408524326494	1.0	0.0
46933fe4-8d67-3dd8-86d8-6edd0bfcb493	3157	2641	1562	0	7360	186320	0	178960	0.6003613197679947	0.544498102794067	0.668997668997669	0.331002331002331	1.0	0.0
de29acbe-84ed-3d84-8261-ce31b0222e33	2543	3306	1511	0	7360	186320	0	178960	0.51358174290619	0.4347751752436314	0.6272816970892945	0.3727183029107055	1.0	0.0
d98176dd-8fa2-33f3-9b65-5471af65df27	2584	3225	1551	0	7360	186320	0	178960	0.5197103781174577	0.44482699259769326	0.6249093107617896	0.37509068923821043	1.0	0.0
ca337c0a-90bb-393b-8b4a-2139f8457c0f	4688	2488	184	0	7360	186320	0	178960	0.7782204515272244	0.653288740245262	0.9622331691297209	0.0377668308702791	1.0	0.0
ca292fa2-42df-3739-9b68-469784ceb22d	4928	2356	76	0	7360	186320	0	178960	0.8020833333333335	0.6765513454146074	0.9848121502797762	0.0151878497202238	1.0	0.0
76a2fb61-209b-317d-88a2-f9e731c7f983	4933	2346	81	0	7360	186320	0	178960	0.8025705686162857	0.6777029811787333	0.9838452333466294	0.016154766653370567	1.0	0.0
9bc0e9d9-f8c5-34d5-9b00-e0688068f708	4932	2364	64	0	7360	186320	0	178960	0.8024731532704198	0.6759868421052632	0.9871897518014412	0.012810248198558805	1.0	0.0
58838a0d-a02f-3aab-9e95-58372740768f	4957	2383	20	0	7360	186320	0	178960	0.8049037915076723	0.6753405994550409	0.9959815149688568	0.004018485031143215	1.0	0.0
e0ca9062-7c0f-336d-bb8b-4d77f74e26e4	4936	2355	69	0	7360	186320	0	178960	0.8028627195836043	0.6769990399122205	0.9862137862137862	0.013786213786213808	1.0	0.0
0a35a8e1-1f65-3719-a31f-7b5841bf7eb0	3481	3190	689	0	7360	185480	0	178120	0.6421916797343419	0.5218108229650728	0.8347721822541967	0.1652278177458033	1.0	0.0
a61541f9-14da-397e-86f9-30fd1cda3078	2248	2358	2634	0	7360	185520	120	178280	0.4738617200674536	0.48805905340859745	0.46046702171241294	0.5395329782875871	1.0	0.0
df8eca9e-715a-3587-a21a-523a67206e49	3464	3200	696	0	7360	185480	0	178120	0.640059127864006	0.5198079231692677	0.8326923076923077	0.16730769230769227	1.0	0.0
f64d7918-60db-3d1a-ac2e-6a90d7b783cb	2250	2359	2671	0	7360	185520	80	178240	0.472193074501574	0.4881753091776958	0.4572241414346678	0.5427758585653322	1.0	0.0
7af9ad05-9db5-3a71-8f06-4755b20e10b0	1958	2282	3000	0	7360	185520	120	178280	0.42574472711459016	0.46179245283018866	0.3949173053650666	0.6050826946349335	1.0	0.0
26680bf6-12e8-3217-88fc-c4be10b87aa6	3460	3188	712	0	7360	185480	0	178120	0.6395563770794824	0.5204572803850782	0.8293384467881112	0.1706615532118888	1.0	0.0
15f4a1fa-f82a-348a-85fc-a1fc6888ce0d	1971	2270	3039	0	7360	185520	80	178240	0.42611609555723706	0.4647488799811365	0.3934131736526946	0.6065868263473053	1.0	0.0
97eb13f0-1441-3f24-83ec-64bef6c11084	2235	3620	1505	0	7360	185520	0	178160	0.46586763939551845	0.3817250213492741	0.5975935828877005	0.4024064171122995	1.0	0.0
58f08197-2cf3-3df3-9728-040dd89a23fa	1799	2198	3323	0	7360	185520	40	178200	0.3945608071060423	0.4500875656742557	0.35122998828582586	0.6487700117141741	1.0	0.0
c0cd59d4-2e4b-328f-aad6-189412d346cf	2898	4000	462	0	7360	185480	0	178120	0.5650224215246636	0.42012177442737025	0.8625	0.13749999999999996	1.0	0.0
055b0428-e420-374c-96f8-b6d1d7fa976a	2011	3561	1788	0	7360	185520	0	178160	0.4291964571550528	0.36091170136396267	0.5293498289023427	0.4706501710976573	1.0	0.0
0a755e6a-aad5-3e09-baef-d9e23e96cc53	1445	2974	2821	0	7360	185520	120	178280	0.33275762809441567	0.32699705815795427	0.3387248007501172	0.6612751992498829	1.0	0.0
0016ea5a-65c4-340f-8c88-5f26f1084086	1459	2962	2859	0	7360	185520	80	178240	0.33390548117633595	0.3300158335218276	0.33788791106993976	0.6621120889300602	1.0	0.0
0f4e096a-90e7-3a42-ae18-b2e1da9187e7	1528	3312	2480	0	7360	185520	40	178200	0.3453887884267631	0.315702479338843	0.3812375249500998	0.6187624750499001	1.0	0.0
781a7570-9629-3fa0-9f58-f131fd98aee8	2831	3977	552	0	7360	185480	0	178120	0.5555882641546462	0.415834312573443	0.8368312148980195	0.16316878510198052	1.0	0.0
19b58302-9a58-3304-81e0-9e7ad59a53fd	1682	3349	2329	0	7360	185520	0	178160	0.3720415837204159	0.33432717153647384	0.4193467963101471	0.5806532036898528	1.0	0.0
a5ba5564-7034-3bac-93bf-a0df1bac5821	1290	3147	2843	0	7360	185520	80	178240	0.30105017502917153	0.290736984448952	0.31212194531817083	0.6878780546818292	1.0	0.0
fe2579f6-7e94-3a2e-b5a3-e2d85e70ee63	1255	2932	3133	0	7360	185520	40	178200	0.29271137026239064	0.29973728206352995	0.2860072926162261	0.713992707383774	1.0	0.0
ae168b1e-4fe4-38dd-b22b-7dae0e6e385c	1267	2905	3148	0	7360	185520	40	178200	0.2950972400139746	0.3036912751677852	0.2869762174405436	0.7130237825594564	1.0	0.0
22b8891d-33b6-34ba-a73f-11ffb779947d	3044	2201	2115	0	7360	185240	0	177880	0.5851595540176854	0.5803622497616778	0.590036828842799	0.40996317115720105	1.0	0.0
6c4e4707-7e29-38ed-94c4-f5c1166cfa6d	4242	2499	619	0	7360	185240	0	177880	0.7312532322013446	0.6292834890965732	0.8726599465130631	0.1273400534869369	1.0	0.0
f6f732b6-4af9-3f4c-bef1-6f3ec47050ce	2594	2857	1869	0	7360	185240	40	177920	0.5233003832963486	0.4758759860576041	0.581223392336993	0.41877660766300695	1.0	0.0
1638f655-0933-310d-ae92-31bc70553175	2243	3274	1763	0	7360	185240	80	177960	0.47107004095348104	0.4065615370672467	0.5599101347978033	0.44008986520219673	1.0	0.0
c3d31173-729c-3597-beb9-cb78b9de5e6e	3945	2723	692	0	7360	185240	0	177880	0.697921273772667	0.5916316736652669	0.850765581194738	0.149234418805262	1.0	0.0
e3d8796c-f0e9-3738-b4c7-4ee074a684d6	2200	3362	1718	0	7360	185240	80	177960	0.4641350210970464	0.39554117224020136	0.5615109749872383	0.43848902501276166	1.0	0.0
6eeab640-8550-34f3-8c87-9a672328f883	4701	2124	535	0	7360	185240	0	177880	0.7795373517950419	0.6887912087912088	0.8978227654698243	0.10217723453017569	1.0	0.0
64e5c62c-fffa-393a-8ee4-2567d155861a	3916	2755	689	0	7360	185240	0	177880	0.694572543455126	0.5870184380152901	0.8503800217155266	0.14961997828447338	1.0	0.0
551209e4-2709-3da0-a1b5-c77f62d15771	5110	1966	284	0	7360	185240	0	177880	0.8195669607056937	0.7221594120972301	0.9473489061920652	0.05265109380793476	1.0	0.0
74cdcb8a-e68e-3c2a-b5ad-10d2979df487	4768	1818	774	0	7360	185240	0	177880	0.7862796833773087	0.723959914971151	0.8603392277156261	0.1396607722843739	1.0	0.0
a072dafc-51a3-3acc-8eae-7f9db54517bb	4946	1930	484	0	7360	185240	0	177880	0.8038355273850155	0.7193135543920884	0.910865561694291	0.089134438305709	1.0	0.0
ed9af823-3434-365f-9bb7-75d64bb42813	1750	4195	1335	0	7360	185240	80	177960	0.3875968992248062	0.2943650126156434	0.5672609400324149	0.4327390599675851	1.0	0.0
db300072-fb75-37f8-81e9-142e427b2158	4957	1929	474	0	7360	185240	0	177880	0.8049037915076724	0.7198663955852455	0.9127232553857485	0.0872767446142515	1.0	0.0
47a41a14-c02b-31ee-b2f7-5d731c957b97	2161	3621	1538	0	7360	185240	40	177920	0.4558590865942412	0.3737461086129367	0.5842119491754528	0.4157880508245472	1.0	0.0
8661c59b-6649-36f7-b465-6bf48924c606	4649	2410	301	0	7360	185240	0	177880	0.7742526438504456	0.6585918685366199	0.9391919191919192	0.060808080808080756	1.0	0.0
47086d49-3c2a-397b-a359-bd4a739e6df4	1793	4106	1381	0	7360	185240	80	177960	0.3952386200815607	0.30394982200372944	0.5649023314429742	0.4350976685570258	1.0	0.0
1534a602-3374-36fd-a0bf-8ee7fff03a51	4621	2440	299	0	7360	185240	0	177880	0.7713880310491612	0.6544398810366804	0.9392276422764227	0.06077235772357725	1.0	0.0
0b8446a8-ff10-3875-9267-ac81b8f76024	4594	2404	362	0	7360	185240	0	177880	0.7686130165634933	0.6564732780794512	0.9269572235673931	0.07304277643260693	1.0	0.0
aa7b840e-1839-348b-ba3e-28326d292f72	4856	2212	292	0	7360	185240	0	177880	0.7950229207596595	0.6870401810979061	0.9432789432789432	0.05672105672105676	1.0	0.0
aa897e2f-66f5-345e-8741-aec477f009ad	3291	3516	553	0	7360	185240	0	177880	0.6179701436484837	0.4834728955486999	0.8561394380853278	0.14386056191467222	1.0	0.0
edf8c14f-5342-3179-b71d-93e60311ca00	3679	3241	440	0	7360	185240	0	177880	0.6665458827792373	0.5316473988439306	0.8931779558145181	0.10682204418548191	1.0	0.0
81b85ba1-a46b-3730-9d95-649fafaf19f3	4053	3152	155	0	7360	185240	0	177880	0.7102427056864978	0.5625260235947259	0.9631653992395437	0.036834600760456304	1.0	0.0
4761f84c-ec3c-3d2f-9fd0-12b570c362a1	2599	2844	1917	0	7360	185240	0	177880	0.5219399538106235	0.4774940290281095	0.5755093002657219	0.4244906997342781	1.0	0.0
e4ea7dc0-fedf-3a05-8b3a-8ce3c61b7817	4220	2790	350	0	7360	185240	0	177880	0.7288428324697754	0.6019971469329529	0.9234135667396062	0.07658643326039383	1.0	0.0
6f1cdadb-1ae1-387e-8717-ba5e9bc29bfd	4791	2519	50	0	7360	185240	0	177880	0.7885770718459387	0.6554035567715458	0.9896715554637472	0.010328444536252812	1.0	0.0
0fc7607d-f660-3483-873e-b7d85e34a421	4312	2912	136	0	7360	185240	0	177880	0.7388622344071281	0.5968992248062015	0.9694244604316546	0.030575539568345356	1.0	0.0
3937b949-15d5-3c8f-a8cd-3e82a5e8018d	3256	3552	552	0	7360	185240	0	177880	0.613413715146948	0.4782608695652174	0.8550420168067226	0.14495798319327735	1.0	0.0
29b2979c-4d07-3dbf-9bf1-609775917ce2	4806	2514	40	0	7360	185240	0	177880	0.7900706888048662	0.6565573770491804	0.9917457697069748	0.008254230293025189	1.0	0.0
9c3fee1b-5b55-36b0-b1a7-81528295bbc7	4016	3187	157	0	7360	185240	0	177880	0.7060478199718707	0.5575454671664585	0.962377186676252	0.03762281332374795	1.0	0.0
5afe310e-2808-35f7-adaf-bba461dbff84	4697	2570	93	0	7360	185240	0	177880	0.7791324541759974	0.6463464978670703	0.9805845511482255	0.019415448851774486	1.0	0.0
c3b8cf52-8e76-3c65-8a9c-3b54cf2e7abd	4185	2137	958	0	7360	186920	80	179640	0.7300479720889665	0.6619740588421386	0.8137273964612094	0.1862726035387906	1.0	0.0
332a3d1c-31bd-30fe-8581-9fb25b47618a	5059	1844	337	0	7360	186920	120	179680	0.8226685096349297	0.7328697667680718	0.9375463306152706	0.062453669384729404	1.0	0.0
9198dbd2-ef02-384c-b498-5b11334f2dea	3326	2440	1474	0	7360	186920	120	179680	0.6295665341661933	0.5768296912937911	0.6929166666666666	0.3070833333333334	1.0	0.0
e5f302bf-88b3-3160-8aeb-fb0c04b01ccc	4529	2321	390	0	7360	186920	120	179680	0.7696490780864984	0.6611678832116789	0.9207155926001219	0.07928440739987808	1.0	0.0
fd72638b-c263-3a98-9328-d27bb567bda1	3316	2756	1208	0	7360	186920	80	179640	0.6258965647414118	0.5461133069828722	0.7329796640141468	0.2670203359858532	1.0	0.0
4a32173b-f462-302f-a056-118fe9dc8e32	2207	2931	2102	0	7360	186920	120	179680	0.46723827670159834	0.4295445698715453	0.5121838013460199	0.48781619865398007	1.0	0.0
bfd1e23b-3e71-3b6e-ab1d-ada79f42a233	5298	1897	165	0	7360	186320	0	178960	0.8370990677832202	0.7363446838082002	0.9697968149368479	0.030203185063152116	1.0	0.0
c408436c-528d-3c1f-b897-2b402c0f988d	4864	2363	133	0	7360	186320	0	178960	0.7958115183246073	0.6730316867303169	0.973384030418251	0.026615969581749055	1.0	0.0
191a603b-df4c-3654-bc75-ca5ecd5b5887	5225	1901	234	0	7360	186320	0	178960	0.8303535955502582	0.7332304238001685	0.9571350064114307	0.04286499358856932	1.0	0.0
dcf1c55c-715f-3f61-b6c3-7d81f28bb21e	4398	1771	1191	0	7360	186320	0	178960	0.7480864092532743	0.712919435889123	0.7869028448738594	0.21309715512614058	1.0	0.0
55db07cb-6913-3350-81c3-af517cc41c68	4927	2373	60	0	7360	186320	0	178960	0.8019858386912997	0.674931506849315	0.9879687186685382	0.012031281331461807	1.0	0.0
87b03165-a4f1-3940-841c-e282bf77716e	3962	2254	1144	0	7360	186320	0	178960	0.6998763469351704	0.6373873873873874	0.7759498629063847	0.22405013709361532	1.0	0.0
af8eb624-7b24-3684-91a9-7f65671b688c	2723	2906	1731	0	7360	185520	0	178160	0.5401170286621046	0.48374489252087405	0.6113605747642569	0.38863942523574313	1.0	0.0
f7bf0db6-7625-3ceb-952a-699741d6b04d	2235	3620	1505	0	7360	185520	0	178160	0.46586763939551845	0.3817250213492741	0.5975935828877005	0.4024064171122995	1.0	0.0
c229b232-4dfd-3d96-9cd5-c5d5f5fd01ce	2532	2859	1969	0	7360	185520	0	178160	0.511928831378892	0.46967167501391205	0.5625416574094646	0.4374583425905354	1.0	0.0
661b1736-af04-31b1-93e6-47b478fb2f67	2251	2598	2511	0	7360	185520	0	178160	0.46842160024971397	0.46421942668591465	0.47270054598908023	0.5272994540109197	1.0	0.0
d4c69354-6ebc-3b82-84df-648dc5e70a55	2011	3561	1788	0	7360	185520	0	178160	0.4291964571550528	0.36091170136396267	0.5293498289023427	0.4706501710976573	1.0	0.0
5765bb87-3809-3085-a6d4-06660363d686	1682	3349	2329	0	7360	185520	0	178160	0.3720415837204159	0.33432717153647384	0.4193467963101471	0.5806532036898528	1.0	0.0
757fcbb4-b9cc-39da-ae11-432e2e8c2983	4360	1781	1219	0	7360	186320	0	178960	0.7440273037542662	0.7099820876078815	0.7815020613013085	0.2184979386986915	1.0	0.0
edda28fb-6725-3ea3-a050-59849f4fe259	5221	1903	236	0	7360	186320	0	178960	0.829981718464351	0.7328747894441325	0.9567527945757742	0.043247205424225776	1.0	0.0
3b246dd9-0978-30f6-92c0-45d9f3a2e92f	5308	1888	164	0	7360	186320	0	178960	0.838017050836754	0.7376320177876599	0.9700292397660819	0.029970760233918092	1.0	0.0
23711f26-5741-30b5-bd7f-3c2e867e201c	4860	2368	132	0	7360	186320	0	178960	0.795417348608838	0.6723851687880464	0.9735576923076923	0.02644230769230771	1.0	0.0
ecee320b-eadd-37da-b44a-b0cf582e530a	4932	2364	64	0	7360	186320	0	178960	0.8024731532704198	0.6759868421052632	0.9871897518014412	0.012810248198558805	1.0	0.0
890057e0-5174-3cc8-bd79-1e0b4ef6abe5	3916	2293	1151	0	7360	186320	0	178960	0.694572543455126	0.6306973747785473	0.7728438918492204	0.22715610815077958	1.0	0.0
0cc67cd0-a462-387b-8597-afbaec1808ba	4220	2790	350	0	7360	185240	0	177880	0.7288428324697754	0.6019971469329529	0.9234135667396062	0.07658643326039383	1.0	0.0
432c8392-b5d3-38d5-b659-eca5db0ba90b	4701	2124	535	0	7360	185240	0	177880	0.7795373517950419	0.6887912087912088	0.8978227654698243	0.10217723453017569	1.0	0.0
0d354824-0294-3cc6-b594-4f4ae90b78f4	2599	2844	1917	0	7360	185240	0	177880	0.5219399538106235	0.4774940290281095	0.5755093002657219	0.4244906997342781	1.0	0.0
42cdd61f-b44d-3fd4-a948-ed8d5a4f7036	5110	1966	284	0	7360	185240	0	177880	0.8195669607056937	0.7221594120972301	0.9473489061920652	0.05265109380793476	1.0	0.0
95f73e2b-59e9-3b1c-91d5-c501608a29e9	4697	2570	93	0	7360	185240	0	177880	0.7791324541759974	0.6463464978670703	0.9805845511482255	0.019415448851774486	1.0	0.0
6437c6f0-d537-391c-8841-865ae4856b54	3044	2201	2115	0	7360	185240	0	177880	0.5851595540176854	0.5803622497616778	0.590036828842799	0.40996317115720105	1.0	0.0
