# Supplementary material for: Combining peak- and chromatogram-based retention time alignment algorithms for multiple chromatography-mass spectrometry datasets
Source: BMC Bioinformatics. 2012 Aug 27;13:214. doi: 10.1186/1471-2105-13-214 (PMC3546004; doi:10.1186/1471-2105-13-214)
Supplement: Additional file 2 — Archive containing evaluation tables for the wheat dataset. The complete evaluation table giving the parameters and classification results for BIPACE and CeMAPP-DTW for the Wheat dataset is contained in a zip-archive along with the corresponding figures. Table S2 in the manuscript corresponds to the file ‘evaluation.csv’ in this archive. The corresponding raw dataset together with experimental parameters, peak lists and reference multiple peak alignment is available from the Metabolights database at http://www.ebi.ac.uk/metabolights/MTBLS21. [file 1471-2105-13-214-S2.zip › wheat/evaluation_best.csv]

uid	name	compositeSimilarity	Similarity	maxRTDifference	T	D	dtwFactory	globalGapPenalty	W	R	DTW	BCScope	BC	MCS	TP	FP	FN	TN	Gtsize	Toolsize	Gtunmatched	Toolunmatched	F1	Precision	Recall	FNR	FPR	Specificity	runtime	memory
3d019172-6abb-35d7-b3b6-bd2bcfbb6b5f	BiPACE	plainSimilarity	cosine	60	NA	NA	NA	NA	NA	NA	Unpartitioned	NA	NA	2	5357	39	1924	0	7360	18640	40	11320	0.845152638636901	0.992772424017791	0.735750583711029	0.264249416288971	1	0	3.0635	3791.15775299072
3ff5887a-f6fb-3493-9e8a-d54b2ffef26d	BiPACE w/ RT	timePenalizedSimilarity	dot	60	0.25	1	NA	NA	NA	NA	Unpartitioned	NA	NA	10	6891	36	433	0	7360	17640	0	10280	0.967090028769911	0.994802944997835	0.940879300928454	0.0591206990715456	1	0	1.70216666666667	4472.38461303711
142c2bc8-f4a0-32c0-8408-d3be2ec8472a	CeMAPP-DTW	plainPairwiseSimilarity	dot	NA	NA	NA	mziDtwWorkerFactory	0	2.25	0	Partitioned	Local	0.1	NA	6454	526	380	0	7360	186920	0	179560	0.934414362241205	0.924641833810888	0.944395668715247	0.0556043312847527	1	0	52303	5233.43801116943
78021018-d931-3f6e-a2e0-47026e39d8db	CeMAPP-DTW	plainPairwiseSimilarity	linCorr	NA	NA	NA	mziDtwWorkerFactory	0	2.25	1	Unpartitioned	Global	0.1	NA	4929	2368	63	0	7360	186320	0	178960	0.80218081210839	0.675483075236399	0.987379807692308	0.0126201923076923	1	0	1597.38566666667	1642.14250946045
13278677-4086-394c-94c3-ceb7c6cb2b81	CeMAPP-DTW w/ RT	timePenalizedPairwiseSimilarity	cosine	NA	NA	30	mziDtwWorkerFactory	0	2.25	0	Partitioned	Local	0.1	NA	6459	387	514	0	7360	186320	0	178960	0.934799913163036	0.943470639789658	0.926287107414312	0.0737128925856877	1	0	54.1461666666667	6213.91188049316
00df4c76-b31a-3e30-a1ab-46be77a69997	CeMAPP-DTW w/ RT	timePenalizedPairwiseSimilarity	dot	NA	NA	1	mziDtwWorkerFactory	0	2.25	0	Unpartitioned	Global	0.1	NA	5017	2194	149	0	7360	186920	0	179560	0.810697261048719	0.69574261544862	0.971157568718544	0.0288424312814557	1	0	416.649166666667	6741.69455718994
